# Supplementary material for: Epidemiology and associated microbiota changes in deployed military personnel at high risk of traveler's diarrhea
Source: PLoS One. 2020 Aug 12;15(8):e0236703. doi: 10.1371/journal.pone.0236703 (PMC7423091; doi:10.1371/journal.pone.0236703)
Supplement: S2 File — This includes per-sample metadata, and can be viewed at https://view.qiime2.org/. For example, choose taxonomic level 3 to see the class level, and under “Sort Samples By” select “Subject”, then click + to add additional sorting for “Order” and again for “ClinicalTD”. Taxonomies can be toggled by clicking the colored box next to the taxa. (QZV) [file pone.0236703.s003.qzv]

Archive with 83 entries (83 files):
- fe6ac182-7d58-41eb-9744-6e2c31fcc5cc/VERSION
- fe6ac182-7d58-41eb-9744-6e2c31fcc5cc/metadata.yaml
- fe6ac182-7d58-41eb-9744-6e2c31fcc5cc/data/level-1.csv
- fe6ac182-7d58-41eb-9744-6e2c31fcc5cc/data/level-1.jsonp
- fe6ac182-7d58-41eb-9744-6e2c31fcc5cc/data/level-2.csv
- fe6ac182-7d58-41eb-9744-6e2c31fcc5cc/data/level-2.jsonp
- fe6ac182-7d58-41eb-9744-6e2c31fcc5cc/data/level-3.csv
- fe6ac182-7d58-41eb-9744-6e2c31fcc5cc/data/level-3.jsonp
- fe6ac182-7d58-41eb-9744-6e2c31fcc5cc/data/level-4.csv
- fe6ac182-7d58-41eb-9744-6e2c31fcc5cc/data/level-4.jsonp
- fe6ac182-7d58-41eb-9744-6e2c31fcc5cc/data/level-5.csv
- fe6ac182-7d58-41eb-9744-6e2c31fcc5cc/data/level-5.jsonp
- fe6ac182-7d58-41eb-9744-6e2c31fcc5cc/data/level-6.csv
- fe6ac182-7d58-41eb-9744-6e2c31fcc5cc/data/level-6.jsonp
- fe6ac182-7d58-41eb-9744-6e2c31fcc5cc/data/level-7.csv
- fe6ac182-7d58-41eb-9744-6e2c31fcc5cc/data/level-7.jsonp
- fe6ac182-7d58-41eb-9744-6e2c31fcc5cc/data/index.html
- fe6ac182-7d58-41eb-9744-6e2c31fcc5cc/data/q2templateassets/css/bootstrap.min.css
- fe6ac182-7d58-41eb-9744-6e2c31fcc5cc/data/q2templateassets/css/normalize.css
- fe6ac182-7d58-41eb-9744-6e2c31fcc5cc/data/q2templateassets/css/tab-parent.css
- fe6ac182-7d58-41eb-9744-6e2c31fcc5cc/data/q2templateassets/fonts/glyphicons-halflings-regular.eot
- fe6ac182-7d58-41eb-9744-6e2c31fcc5cc/data/q2templateassets/fonts/glyphicons-halflings-regular.svg
- fe6ac182-7d58-41eb-9744-6e2c31fcc5cc/data/q2templateassets/fonts/glyphicons-halflings-regular.ttf
- fe6ac182-7d58-41eb-9744-6e2c31fcc5cc/data/q2templateassets/fonts/glyphicons-halflings-regular.woff
- fe6ac182-7d58-41eb-9744-6e2c31fcc5cc/data/q2templateassets/fonts/glyphicons-halflings-regular.woff2
- fe6ac182-7d58-41eb-9744-6e2c31fcc5cc/data/q2templateassets/img/qiime2-rect-200.png
- fe6ac182-7d58-41eb-9744-6e2c31fcc5cc/data/q2templateassets/js/bootstrap.min.js
- fe6ac182-7d58-41eb-9744-6e2c31fcc5cc/data/q2templateassets/js/child.js
- fe6ac182-7d58-41eb-9744-6e2c31fcc5cc/data/q2templateassets/js/jquery-3.2.0.min.js
- fe6ac182-7d58-41eb-9744-6e2c31fcc5cc/data/q2templateassets/js/parent.js
- fe6ac182-7d58-41eb-9744-6e2c31fcc5cc/data/dist/bundle.js
- fe6ac182-7d58-41eb-9744-6e2c31fcc5cc/data/dist/d3-license.txt
- fe6ac182-7d58-41eb-9744-6e2c31fcc5cc/data/dist/d3-scale-chromatic-license.txt
- fe6ac182-7d58-41eb-9744-6e2c31fcc5cc/data/dist/thenBy-license.txt
- fe6ac182-7d58-41eb-9744-6e2c31fcc5cc/data/dist/vendor.bundle.js
- fe6ac182-7d58-41eb-9744-6e2c31fcc5cc/provenance/metadata.yaml
- fe6ac182-7d58-41eb-9744-6e2c31fcc5cc/provenance/VERSION
- fe6ac182-7d58-41eb-9744-6e2c31fcc5cc/provenance/citations.bib
- fe6ac182-7d58-41eb-9744-6e2c31fcc5cc/provenance/artifacts/42b548ca-384f-4e38-97e3-59f8a6214286/metadata.yaml
- fe6ac182-7d58-41eb-9744-6e2c31fcc5cc/provenance/artifacts/42b548ca-384f-4e38-97e3-59f8a6214286/VERSION
- fe6ac182-7d58-41eb-9744-6e2c31fcc5cc/provenance/artifacts/42b548ca-384f-4e38-97e3-59f8a6214286/citations.bib
- fe6ac182-7d58-41eb-9744-6e2c31fcc5cc/provenance/artifacts/42b548ca-384f-4e38-97e3-59f8a6214286/action/metadata.tsv
- fe6ac182-7d58-41eb-9744-6e2c31fcc5cc/provenance/artifacts/42b548ca-384f-4e38-97e3-59f8a6214286/action/action.yaml
- fe6ac182-7d58-41eb-9744-6e2c31fcc5cc/provenance/artifacts/8900e419-f2d4-4fdc-ac53-60fafad95d90/metadata.yaml
- fe6ac182-7d58-41eb-9744-6e2c31fcc5cc/provenance/artifacts/8900e419-f2d4-4fdc-ac53-60fafad95d90/VERSION
- fe6ac182-7d58-41eb-9744-6e2c31fcc5cc/provenance/artifacts/8900e419-f2d4-4fdc-ac53-60fafad95d90/citations.bib
- fe6ac182-7d58-41eb-9744-6e2c31fcc5cc/provenance/artifacts/8900e419-f2d4-4fdc-ac53-60fafad95d90/action/action.yaml
- fe6ac182-7d58-41eb-9744-6e2c31fcc5cc/provenance/artifacts/baed3bb9-c73b-4bbe-b737-04225452eb58/metadata.yaml
- fe6ac182-7d58-41eb-9744-6e2c31fcc5cc/provenance/artifacts/baed3bb9-c73b-4bbe-b737-04225452eb58/VERSION
- fe6ac182-7d58-41eb-9744-6e2c31fcc5cc/provenance/artifacts/baed3bb9-c73b-4bbe-b737-04225452eb58/citations.bib
- fe6ac182-7d58-41eb-9744-6e2c31fcc5cc/provenance/artifacts/baed3bb9-c73b-4bbe-b737-04225452eb58/action/metadata.tsv
- fe6ac182-7d58-41eb-9744-6e2c31fcc5cc/provenance/artifacts/baed3bb9-c73b-4bbe-b737-04225452eb58/action/action.yaml
- fe6ac182-7d58-41eb-9744-6e2c31fcc5cc/provenance/artifacts/47c49f0a-c877-425c-a0ca-3873ba65239a/metadata.yaml
- fe6ac182-7d58-41eb-9744-6e2c31fcc5cc/provenance/artifacts/47c49f0a-c877-425c-a0ca-3873ba65239a/VERSION
- fe6ac182-7d58-41eb-9744-6e2c31fcc5cc/provenance/artifacts/47c49f0a-c877-425c-a0ca-3873ba65239a/citations.bib
- fe6ac182-7d58-41eb-9744-6e2c31fcc5cc/provenance/artifacts/47c49f0a-c877-425c-a0ca-3873ba65239a/action/action.yaml
- fe6ac182-7d58-41eb-9744-6e2c31fcc5cc/provenance/artifacts/3ae6e3bc-641a-4df1-b40a-0e9b4f04c74d/metadata.yaml
- fe6ac182-7d58-41eb-9744-6e2c31fcc5cc/provenance/artifacts/3ae6e3bc-641a-4df1-b40a-0e9b4f04c74d/VERSION
- fe6ac182-7d58-41eb-9744-6e2c31fcc5cc/provenance/artifacts/3ae6e3bc-641a-4df1-b40a-0e9b4f04c74d/action/action.yaml
- fe6ac182-7d58-41eb-9744-6e2c31fcc5cc/provenance/artifacts/a2c97322-e0c3-4bd8-8569-3152b8fc4c23/metadata.yaml
- fe6ac182-7d58-41eb-9744-6e2c31fcc5cc/provenance/artifacts/a2c97322-e0c3-4bd8-8569-3152b8fc4c23/VERSION
- fe6ac182-7d58-41eb-9744-6e2c31fcc5cc/provenance/artifacts/a2c97322-e0c3-4bd8-8569-3152b8fc4c23/action/action.yaml
- fe6ac182-7d58-41eb-9744-6e2c31fcc5cc/provenance/artifacts/3117d5e7-1d56-4673-9ee4-7ebe227a72a1/metadata.yaml
- fe6ac182-7d58-41eb-9744-6e2c31fcc5cc/provenance/artifacts/3117d5e7-1d56-4673-9ee4-7ebe227a72a1/VERSION
- fe6ac182-7d58-41eb-9744-6e2c31fcc5cc/provenance/artifacts/3117d5e7-1d56-4673-9ee4-7ebe227a72a1/citations.bib
- fe6ac182-7d58-41eb-9744-6e2c31fcc5cc/provenance/artifacts/3117d5e7-1d56-4673-9ee4-7ebe227a72a1/action/action.yaml
- fe6ac182-7d58-41eb-9744-6e2c31fcc5cc/provenance/artifacts/1a074893-fc93-4b74-a917-72ed4c0d31e8/metadata.yaml
- fe6ac182-7d58-41eb-9744-6e2c31fcc5cc/provenance/artifacts/1a074893-fc93-4b74-a917-72ed4c0d31e8/VERSION
- fe6ac182-7d58-41eb-9744-6e2c31fcc5cc/provenance/artifacts/1a074893-fc93-4b74-a917-72ed4c0d31e8/action/action.yaml
- fe6ac182-7d58-41eb-9744-6e2c31fcc5cc/provenance/artifacts/ba91648e-8216-45a0-b37e-304ef7531f9c/VERSION
- fe6ac182-7d58-41eb-9744-6e2c31fcc5cc/provenance/artifacts/ba91648e-8216-45a0-b37e-304ef7531f9c/citations.bib
- fe6ac182-7d58-41eb-9744-6e2c31fcc5cc/provenance/artifacts/ba91648e-8216-45a0-b37e-304ef7531f9c/metadata.yaml
- fe6ac182-7d58-41eb-9744-6e2c31fcc5cc/provenance/artifacts/ba91648e-8216-45a0-b37e-304ef7531f9c/action/action.yaml
- fe6ac182-7d58-41eb-9744-6e2c31fcc5cc/provenance/artifacts/4ac9f466-f1e8-417e-80d4-7fb9a2419201/VERSION
- fe6ac182-7d58-41eb-9744-6e2c31fcc5cc/provenance/artifacts/4ac9f466-f1e8-417e-80d4-7fb9a2419201/citations.bib
- fe6ac182-7d58-41eb-9744-6e2c31fcc5cc/provenance/artifacts/4ac9f466-f1e8-417e-80d4-7fb9a2419201/metadata.yaml
- fe6ac182-7d58-41eb-9744-6e2c31fcc5cc/provenance/artifacts/4ac9f466-f1e8-417e-80d4-7fb9a2419201/action/action.yaml
- fe6ac182-7d58-41eb-9744-6e2c31fcc5cc/provenance/artifacts/ac4f4b1c-a53f-49d5-9b0b-7dd980f169ef/VERSION
- fe6ac182-7d58-41eb-9744-6e2c31fcc5cc/provenance/artifacts/ac4f4b1c-a53f-49d5-9b0b-7dd980f169ef/citations.bib
- fe6ac182-7d58-41eb-9744-6e2c31fcc5cc/provenance/artifacts/ac4f4b1c-a53f-49d5-9b0b-7dd980f169ef/metadata.yaml
- fe6ac182-7d58-41eb-9744-6e2c31fcc5cc/provenance/artifacts/ac4f4b1c-a53f-49d5-9b0b-7dd980f169ef/action/action.yaml
- fe6ac182-7d58-41eb-9744-6e2c31fcc5cc/provenance/action/metadata.tsv
- fe6ac182-7d58-41eb-9744-6e2c31fcc5cc/provenance/action/action.yaml
