# Supplementary material for: Epidemiology and associated microbiota changes in deployed military personnel at high risk of traveler's diarrhea
Source: PLoS One. 2020 Aug 12;15(8):e0236703. doi: 10.1371/journal.pone.0236703 (PMC7423091; doi:10.1371/journal.pone.0236703)
Supplement: S2 File — This includes per-sample metadata, and can be viewed at https://view.qiime2.org/. For example, choose taxonomic level 3 to see the class level, and under “Sort Samples By” select “Subject”, then click + to add additional sorting for “Order” and again for “ClinicalTD”. Taxonomies can be toggled by clicking the colored box next to the taxa. (QZV) [file pone.0236703.s003.qzv › fe6ac182-7d58-41eb-9744-6e2c31fcc5cc/data/level-2.csv]

index	D_0__Archaea;D_1__Euryarchaeota	D_0__Bacteria;D_1__Acidobacteria	D_0__Bacteria;D_1__Actinobacteria	D_0__Bacteria;D_1__Bacteroidetes	D_0__Bacteria;D_1__Chloroflexi	D_0__Bacteria;D_1__Cyanobacteria	D_0__Bacteria;D_1__Deinococcus-Thermus	D_0__Bacteria;D_1__Elusimicrobia	D_0__Bacteria;D_1__Epsilonbacteraeota	D_0__Bacteria;D_1__Firmicutes	D_0__Bacteria;D_1__Fusobacteria	D_0__Bacteria;D_1__Lentisphaerae	D_0__Bacteria;D_1__Patescibacteria	D_0__Bacteria;D_1__Planctomycetes	D_0__Bacteria;D_1__Proteobacteria	D_0__Bacteria;D_1__Spirochaetes	D_0__Bacteria;D_1__Synergistetes	D_0__Bacteria;D_1__Tenericutes	D_0__Bacteria;D_1__Verrucomicrobia	BarcodeSequence	LinkerPrimerSequence	ReversePrimer	Subject	Order	OrderSubjectTD	InitialTimePoint	FinalTimePoint	PreTD	PostTD	TDCurrent	SampleDate	ClinicalTD	TDType	DiseaseAdditional	SubjectHadTD	SubjectHadTDorGIdist	GI_distress	Numeric_ID	CombinedPlateWell	PlateNumber	Well ID	Filter	SequenceDepth	SeqDepthAfterFilter	Shannon	ObsOTUs	PD	What time did you wake up today? (please use military time)	How much of your breakfast did you eat?
JTFB.20.01	0.0	0.0	749.0	4115.0	0.0	0.0	0.0	0.0	0.0	13829.0	0.0	0.0	0.0	0.0	12.0	0.0	0.0	0.0	32.0		GTGYCAGCMGCCGCGGTAA	GGACTACHVGGGTWTCTAAT	20.0	1.0	1_20_no	TRUE	FALSE	TRUE	TRUE	FALSE	03/03/16	no	NA		FALSE	FALSE	FALSE	1001	1-A1	1.0	A1	No	18737.0	18663.0	4.868011065	81.0	0.767843255	NA	NA
JTFB.20.02	0.0	0.0	199.0	4376.0	0.0	0.0	0.0	0.0	0.0	5115.0	0.0	0.0	0.0	0.0	825.0	0.0	0.0	0.0	0.0		GTGYCAGCMGCCGCGGTAA	GGACTACHVGGGTWTCTAAT	20.0	2.0	2_20_no	FALSE	FALSE	TRUE	TRUE	FALSE	10/03/16	no	NA		FALSE	FALSE	FALSE	1001	1-A11	1.0	A11	No	10515.0	10397.0	4.823747532	82.0	0.758742914	NA	NA
JTFB.20.03	0.0	0.0	3503.0	6231.0	0.0	0.0	0.0	0.0	0.0	28250.0	0.0	0.0	2.0	0.0	111.0	0.0	0.0	4.0	0.0		GTGYCAGCMGCCGCGGTAA	GGACTACHVGGGTWTCTAAT	20.0	3.0	3_20_no	FALSE	FALSE	TRUE	TRUE	FALSE	14/03/16	no	NA		FALSE	FALSE	FALSE	1001	1-B6	1.0	B6	No	38101.0	37645.0	5.323149244	138.0	0.748840252	NA	NA
JTFB.20.04	3.0	0.0	7968.0	2342.0	0.0	0.0	0.0	0.0	0.0	16880.0	0.0	0.0	0.0	0.0	780.0	0.0	0.0	0.0	0.0		GTGYCAGCMGCCGCGGTAA	GGACTACHVGGGTWTCTAAT	20.0	4.0	4_20_no	FALSE	FALSE	TRUE	TRUE	FALSE	21/03/16	no	NA		FALSE	FALSE	FALSE	1001	1-C2	1.0	C2	No	27973.0	27384.0	4.521982335	81.0	0.7132633	NA	NA
JTFB.20.08	0.0	0.0	12448.0	7344.0	0.0	0.0	0.0	0.0	0.0	22098.0	5.0	0.0	0.0	0.0	814.0	0.0	0.0	0.0	0.0		GTGYCAGCMGCCGCGGTAA	GGACTACHVGGGTWTCTAAT	20.0	8.0	8_20_no	FALSE	TRUE	TRUE	TRUE	FALSE	26/04/16	no	NA		FALSE	FALSE	FALSE	1001	1-E2	1.0	E2	No	42709.0	42502.0	4.021631554	88.0	0.6225983629999999	596.67	3.83
JTFB.22.01	0.0	0.0	177.0	6197.0	0.0	0.0	0.0	0.0	0.0	13799.0	0.0	0.0	0.0	0.0	562.0	0.0	0.0	0.0	0.0		GTGYCAGCMGCCGCGGTAA	GGACTACHVGGGTWTCTAAT	22.0	1.0	1_22_no	TRUE	FALSE	TRUE	TRUE	FALSE	03/03/16	no	NA		FALSE	FALSE	FALSE	1011	1-A2	1.0	A2	No	20735.0	20391.0	5.039374195	92.0	0.772488133	515	4
JTFB.22.02	0.0	0.0	634.0	2239.0	0.0	0.0	0.0	0.0	0.0	12628.0	0.0	0.0	0.0	0.0	7.0	0.0	0.0	0.0	0.0		GTGYCAGCMGCCGCGGTAA	GGACTACHVGGGTWTCTAAT	22.0	2.0	2_22_no	FALSE	FALSE	TRUE	TRUE	FALSE	10/03/16	no	NA		FALSE	FALSE	FALSE	1011	1-A12	1.0	A12	No	15508.0	15449.0	4.214986627	56.0	0.7258014509999999	515	3.83
JTFB.22.03	56.0	0.0	234.0	19926.0	0.0	4.0	0.0	0.0	0.0	14249.0	0.0	0.0	0.0	0.0	1581.0	0.0	0.0	15.0	26.0		GTGYCAGCMGCCGCGGTAA	GGACTACHVGGGTWTCTAAT	22.0	3.0	3_22_no	FALSE	FALSE	TRUE	TRUE	FALSE	17/03/16	no	NA		FALSE	FALSE	FALSE	1011	1-B7	1.0	B7	No	36091.0	35378.0	5.181199684	155.0	0.7120823390000001	515	NA
JTFB.22.06	0.0	0.0	563.0	9926.0	0.0	0.0	0.0	0.0	0.0	16010.0	0.0	0.0	0.0	0.0	938.0	0.0	0.0	0.0	46.0		GTGYCAGCMGCCGCGGTAA	GGACTACHVGGGTWTCTAAT	22.0	6.0	6_22_no	FALSE	FALSE	TRUE	TRUE	FALSE	04/04/16	no	NA		FALSE	FALSE	FALSE	1011	1-D2	1.0	D2	No	27483.0	27305.0	4.999402735	86.0	0.777964016	NA	NA
JTFB.22.07	16.0	0.0	10173.0	2128.0	0.0	0.0	0.0	0.0	0.0	24906.0	7.0	0.0	0.0	0.0	167.0	0.0	0.0	0.0	299.0		GTGYCAGCMGCCGCGGTAA	GGACTACHVGGGTWTCTAAT	22.0	7.0	7_22_no	FALSE	FALSE	TRUE	TRUE	FALSE	21/04/16	no	NA		FALSE	FALSE	FALSE	1011	1-E1	1.0	E1	No	37696.0	37376.0	4.3444364680000005	87.0	0.67429374	NA	NA
JTFB.22.24	0.0	0.0	110.0	7538.0	0.0	0.0	0.0	0.0	0.0	10550.0	0.0	0.0	0.0	0.0	915.0	0.0	0.0	0.0	25.0		GTGYCAGCMGCCGCGGTAA	GGACTACHVGGGTWTCTAAT	22.0	24.0	24_22_no	FALSE	FALSE	TRUE	TRUE	FALSE	23/08/16	no	NA		FALSE	FALSE	FALSE	1011	2-D4	2.0	D4	No	19138.0	19038.0	4.779564071999999	90.0	0.736240331	NA	NA
JTFB.22.35	0.0	0.0	2738.0	9495.0	0.0	0.0	0.0	0.0	0.0	22944.0	0.0	0.0	13.0	0.0	1780.0	0.0	0.0	8.0	124.0		GTGYCAGCMGCCGCGGTAA	GGACTACHVGGGTWTCTAAT	22.0	35.0	35_22_no	FALSE	TRUE	TRUE	TRUE	FALSE	17/11/16	no	NA		FALSE	FALSE	FALSE	1011	3-E4	3.0	E4	No	37102.0	36554.0	5.587675766	125.0	0.802160322	NA	NA
JTFB.23.01	40.0	0.0	1078.0	5879.0	0.0	0.0	0.0	0.0	0.0	11734.0	0.0	0.0	0.0	0.0	98.0	0.0	0.0	332.0	1426.0		GTGYCAGCMGCCGCGGTAA	GGACTACHVGGGTWTCTAAT	23.0	1.0	1_23_no	TRUE	FALSE	TRUE	TRUE	FALSE	09/03/16	no	NA		FALSE	TRUE	FALSE	1012	1-A4	1.0	A4	No	20587.0	20176.0	5.530294972999999	132.0	0.7850632540000001	515	4
JTFB.23.03	206.0	0.0	1922.0	13167.0	0.0	14.0	0.0	0.0	0.0	21643.0	0.0	0.0	0.0	0.0	584.0	0.0	0.0	803.0	1217.0		GTGYCAGCMGCCGCGGTAA	GGACTACHVGGGTWTCTAAT	23.0	3.0	3_23_no	FALSE	FALSE	TRUE	TRUE	FALSE	22/03/16	no	NA		FALSE	TRUE	FALSE	1012	1-B8	1.0	B8	No	39556.0	39004.0	6.36772976	237.0	0.807191914	553.57	3.67
JTFB.23.04	592.0	0.0	2138.0	4172.0	0.0	0.0	0.0	0.0	0.0	24152.0	0.0	0.0	0.0	0.0	55.0	0.0	0.0	3313.0	1585.0		GTGYCAGCMGCCGCGGTAA	GGACTACHVGGGTWTCTAAT	23.0	4.0	4_23_no	FALSE	FALSE	TRUE	TRUE	FALSE	28/03/16	no	NA		FALSE	TRUE	FALSE	1012	1-C3	1.0	C3	No	36007.0	35673.0	5.910717052000001	178.0	0.7906538009999999	560	3.67
JTFB.23.05	211.0	0.0	3535.0	12425.0	0.0	0.0	0.0	0.0	0.0	19578.0	0.0	0.0	0.0	0.0	319.0	0.0	0.0	954.0	2168.0		GTGYCAGCMGCCGCGGTAA	GGACTACHVGGGTWTCTAAT	23.0	5.0	5_23_no	FALSE	FALSE	TRUE	TRUE	FALSE	06/04/16	no	NA		FALSE	TRUE	FALSE	1012	1-C8	1.0	C8	No	39190.0	38768.0	5.215573212	154.0	0.717727593	581	3.4
JTFB.23.06	1387.0	0.0	790.0	3675.0	0.0	0.0	0.0	0.0	0.0	18098.0	0.0	0.0	0.0	0.0	65.0	0.0	0.0	1925.0	3279.0		GTGYCAGCMGCCGCGGTAA	GGACTACHVGGGTWTCTAAT	23.0	6.0	6_23_no	FALSE	FALSE	TRUE	TRUE	FALSE	12/04/16	no	NA		FALSE	TRUE	FALSE	1012	1-D3	1.0	D3	No	29219.0	28907.0	5.197652446	127.0	0.743723988	513.25	2.67
JTFB.23.07	1018.0	0.0	1399.0	12593.0	0.0	0.0	0.0	0.0	0.0	31567.0	0.0	0.0	0.0	0.0	622.0	0.0	0.0	2761.0	2237.0		GTGYCAGCMGCCGCGGTAA	GGACTACHVGGGTWTCTAAT	23.0	7.0	7_23_no	FALSE	FALSE	TRUE	TRUE	FALSE	19/04/16	no	NA		FALSE	TRUE	FALSE	1012	1-D8	1.0	D8	No	52197.0	51586.0	5.618110876	205.0	0.731574378	509.33	3.33
JTFB.23.08	809.0	0.0	927.0	7550.0	0.0	0.0	0.0	0.0	0.0	35859.0	0.0	0.0	0.0	0.0	48.0	0.0	0.0	1943.0	1846.0		GTGYCAGCMGCCGCGGTAA	GGACTACHVGGGTWTCTAAT	23.0	8.0	8_23_no	FALSE	FALSE	TRUE	TRUE	FALSE	27/04/16	no	NA		FALSE	TRUE	FALSE	1012	1-E8	1.0	E8	No	48982.0	48376.0	5.93796259	197.0	0.7790504090000001	558	3.6
JTFB.23.09	338.0	0.0	930.0	2981.0	0.0	0.0	0.0	0.0	0.0	6649.0	0.0	0.0	0.0	0.0	87.0	0.0	0.0	110.0	35.0		GTGYCAGCMGCCGCGGTAA	GGACTACHVGGGTWTCTAAT	23.0	9.0	9_23_no	FALSE	FALSE	TRUE	TRUE	FALSE	02/05/16	no	NA		FALSE	TRUE	FALSE	1012	1-D11	1.0	D11	No	11130.0	11082.0	5.512458922	92.0	0.8450075220000001	643.33	4
JTFB.23.10	1082.0	0.0	1320.0	2912.0	0.0	0.0	0.0	0.0	0.0	32701.0	0.0	0.0	0.0	0.0	152.0	0.0	0.0	4383.0	2779.0		GTGYCAGCMGCCGCGGTAA	GGACTACHVGGGTWTCTAAT	23.0	10.0	10_23_no	FALSE	FALSE	TRUE	TRUE	FALSE	10/05/16	no	NA		FALSE	TRUE	FALSE	1012	1-E12	1.0	E12	No	45329.0	44814.0	5.555635346	180.0	0.741556898	663	3.6
JTFB.23.11	1820.0	0.0	1694.0	13412.0	0.0	0.0	0.0	0.0	0.0	40405.0	0.0	0.0	0.0	0.0	179.0	0.0	0.0	5437.0	3154.0		GTGYCAGCMGCCGCGGTAA	GGACTACHVGGGTWTCTAAT	23.0	11.0	11_23_no	FALSE	FALSE	TRUE	TRUE	FALSE	18/05/16	no	NA		FALSE	TRUE	FALSE	1012	1-F9	1.0	F9	No	66101.0	65354.0	5.7660539129999995	212.0	0.7461326690000001	503.4	3.8
JTFB.23.12	534.0	0.0	3573.0	9010.0	0.0	0.0	0.0	0.0	0.0	27114.0	0.0	0.0	3.0	0.0	479.0	0.0	0.0	1570.0	357.0		GTGYCAGCMGCCGCGGTAA	GGACTACHVGGGTWTCTAAT	23.0	12.0	12_23_no	FALSE	FALSE	TRUE	TRUE	FALSE	23/05/16	no	NA		FALSE	TRUE	FALSE	1012	1-F12	1.0	F12	No	42640.0	42153.0	5.722803556000001	163.0	0.778747483	505	3.67
JTFB.23.13	494.0	0.0	5578.0	9825.0	0.0	15.0	0.0	0.0	0.0	32445.0	0.0	0.0	7.0	0.0	956.0	0.0	0.0	1302.0	1051.0		GTGYCAGCMGCCGCGGTAA	GGACTACHVGGGTWTCTAAT	23.0	13.0	13_23_no	FALSE	FALSE	TRUE	TRUE	FALSE	01/06/16	no	NA		FALSE	TRUE	TRUE	1012	1-G5	1.0	G5	No	51673.0	51056.0	6.0755986779999995	181.0	0.81009647	507	3
JTFB.23.14	1852.0	0.0	1493.0	15850.0	0.0	0.0	0.0	0.0	0.0	30385.0	0.0	0.0	0.0	0.0	923.0	0.0	0.0	13.0	2518.0		GTGYCAGCMGCCGCGGTAA	GGACTACHVGGGTWTCTAAT	23.0	14.0	14_23_no	FALSE	FALSE	TRUE	TRUE	FALSE	06/06/16	no	NA		FALSE	TRUE	TRUE	1012	1-G10	1.0	G10	No	53034.0	52536.0	6.052216171	196.0	0.794805882	580.25	3.25
JTFB.23.15	225.0	0.0	339.0	11595.0	0.0	0.0	0.0	0.0	0.0	41297.0	0.0	0.0	0.0	0.0	187.0	0.0	0.0	1223.0	1447.0		GTGYCAGCMGCCGCGGTAA	GGACTACHVGGGTWTCTAAT	23.0	15.0	15_23_no	FALSE	FALSE	TRUE	TRUE	FALSE	13/06/16	no	NA		FALSE	TRUE	FALSE	1012	1-H2	1.0	H2	No	56313.0	55497.0	3.677983352	148.0	0.510161196	553.5	3.67
JTFB.23.16	967.0	0.0	1471.0	17376.0	0.0	0.0	0.0	0.0	0.0	34714.0	0.0	0.0	0.0	0.0	408.0	0.0	0.0	384.0	5677.0		GTGYCAGCMGCCGCGGTAA	GGACTACHVGGGTWTCTAAT	23.0	16.0	16_23_no	FALSE	FALSE	TRUE	TRUE	FALSE	24/06/16	no	NA		FALSE	TRUE	FALSE	1012	1-H9	1.0	H9	No	60997.0	60092.0	5.685437734	193.0	0.74882712	503.5	3.5
JTFB.23.17	0.0	0.0	658.0	3735.0	0.0	0.0	0.0	0.0	0.0	11397.0	0.0	0.0	0.0	0.0	147.0	0.0	0.0	63.0	53.0		GTGYCAGCMGCCGCGGTAA	GGACTACHVGGGTWTCTAAT	23.0	17.0	17_23_no	FALSE	FALSE	TRUE	TRUE	FALSE	27/06/16	no	NA		FALSE	TRUE	FALSE	1012	2-A1	2.0	A1	No	16053.0	15906.0	5.548846492000001	115.0	0.8105842609999999	503.5	3.5
JTFB.23.18	0.0	0.0	1457.0	7763.0	0.0	0.0	0.0	0.0	0.0	11035.0	0.0	0.0	0.0	0.0	690.0	0.0	0.0	4.0	18.0		GTGYCAGCMGCCGCGGTAA	GGACTACHVGGGTWTCTAAT	23.0	18.0	18_23_no	FALSE	FALSE	TRUE	TRUE	FALSE	08/07/16	no	NA		FALSE	TRUE	FALSE	1012	2-A5	2.0	A5	No	20967.0	20783.0	5.649204386	136.0	0.797070053	555	4
JTFB.23.19	0.0	0.0	571.0	6781.0	0.0	0.0	0.0	0.0	0.0	9138.0	0.0	0.0	0.0	0.0	1496.0	0.0	0.0	0.0	56.0		GTGYCAGCMGCCGCGGTAA	GGACTACHVGGGTWTCTAAT	23.0	19.0	19_23_no	FALSE	FALSE	TRUE	TRUE	FALSE	11/07/16	no	NA		FALSE	TRUE	FALSE	1012	2-A7	2.0	A7	No	18042.0	17912.0	5.819999986	141.0	0.8151772709999999	555	4
JTFB.23.20	83.0	0.0	3454.0	12691.0	0.0	12.0	0.0	0.0	0.0	19475.0	0.0	0.0	0.0	0.0	1650.0	0.0	0.0	0.0	3727.0		GTGYCAGCMGCCGCGGTAA	GGACTACHVGGGTWTCTAAT	23.0	20.0	20_23_no	FALSE	FALSE	TRUE	TRUE	FALSE	20/07/16	no	NA		FALSE	TRUE	FALSE	1012	2-B3	2.0	B3	No	41092.0	40552.0	6.029149508	196.0	0.791776657	NA	NA
JTFB.23.22	56.0	0.0	3714.0	16236.0	0.0	3.0	0.0	0.0	0.0	22701.0	0.0	0.0	0.0	0.0	841.0	0.0	0.0	0.0	887.0		GTGYCAGCMGCCGCGGTAA	GGACTACHVGGGTWTCTAAT	23.0	22.0	22_23_no	FALSE	FALSE	TRUE	TRUE	FALSE	29/07/16	no	NA		FALSE	TRUE	FALSE	1012	2-B12	2.0	B12	No	44438.0	43973.0	6.24605442	210.0	0.80967794	500	4
JTFB.23.23	194.0	0.0	1520.0	10160.0	0.0	0.0	0.0	0.0	0.0	17994.0	0.0	0.0	0.0	0.0	1609.0	0.0	0.0	0.0	3815.0		GTGYCAGCMGCCGCGGTAA	GGACTACHVGGGTWTCTAAT	23.0	23.0	23_23_no	FALSE	FALSE	TRUE	TRUE	FALSE	03/08/16	no	NA		FALSE	TRUE	FALSE	1012	2-C4	2.0	C4	No	35292.0	34991.0	5.550150847	170.0	0.749069781	NA	NA
JTFB.23.24	1334.0	0.0	2739.0	5919.0	0.0	0.0	0.0	0.0	0.0	16482.0	0.0	0.0	0.0	0.0	196.0	0.0	0.0	186.0	5840.0		GTGYCAGCMGCCGCGGTAA	GGACTACHVGGGTWTCTAAT	23.0	24.0	24_23_no	FALSE	FALSE	TRUE	TRUE	FALSE	11/08/16	no	NA		FALSE	TRUE	FALSE	1012	2-C11	2.0	C11	No	32696.0	32210.0	5.556079894	171.0	0.749014608	505	4
JTFB.23.25	0.0	0.0	928.0	9181.0	0.0	0.0	0.0	0.0	0.0	15911.0	0.0	0.0	3.0	0.0	125.0	0.0	0.0	17.0	728.0		GTGYCAGCMGCCGCGGTAA	GGACTACHVGGGTWTCTAAT	23.0	25.0	25_23_no	FALSE	FALSE	TRUE	TRUE	FALSE	17/08/16	no	NA		FALSE	TRUE	FALSE	1012	2-D3	2.0	D3	No	26893.0	26485.0	5.986081867999999	169.0	0.808833858	631	4
JTFB.23.27	809.0	0.0	1108.0	3468.0	0.0	0.0	0.0	0.0	0.0	14809.0	0.0	0.0	5.0	0.0	4298.0	0.0	0.0	6729.0	2112.0		GTGYCAGCMGCCGCGGTAA	GGACTACHVGGGTWTCTAAT	23.0	27.0	27_23_no	FALSE	FALSE	TRUE	TRUE	FALSE	30/08/16	no	NA		FALSE	TRUE	FALSE	1012	2-D11	2.0	D11	No	33338.0	33057.0	5.30192641	156.0	0.7277465609999999	NA	NA
JTFB.23.29	8790.0	0.0	5717.0	13795.0	0.0	0.0	0.0	0.0	0.0	24273.0	0.0	0.0	0.0	0.0	73.0	0.0	0.0	1071.0	1372.0		GTGYCAGCMGCCGCGGTAA	GGACTACHVGGGTWTCTAAT	23.0	29.0	29_23_no	FALSE	FALSE	TRUE	TRUE	FALSE	14/09/16	no	NA		FALSE	TRUE	FALSE	1012	2-E3	2.0	E3	No	55091.0	54579.0	5.488486546	168.0	0.7424581809999999	NA	NA
JTFB.23.30	790.0	0.0	2229.0	16343.0	0.0	0.0	0.0	0.0	0.0	22346.0	0.0	0.0	9.0	0.0	396.0	0.0	0.0	22.0	1081.0		GTGYCAGCMGCCGCGGTAA	GGACTACHVGGGTWTCTAAT	23.0	30.0	30_23_no	FALSE	FALSE	TRUE	TRUE	FALSE	20/09/16	no	NA		FALSE	TRUE	FALSE	1012	2-E7	2.0	E7	No	43216.0	42796.0	6.08414575	207.0	0.7908177120000001	NA	NA
JTFB.23.31	1077.0	0.0	1530.0	19091.0	0.0	0.0	0.0	0.0	0.0	17431.0	0.0	0.0	0.0	0.0	634.0	0.0	0.0	256.0	6185.0		GTGYCAGCMGCCGCGGTAA	GGACTACHVGGGTWTCTAAT	23.0	31.0	31_23_no	FALSE	FALSE	TRUE	TRUE	FALSE	27/09/16	no	NA		FALSE	TRUE	FALSE	1012	2-E11	2.0	E11	No	46204.0	45840.0	5.003650668	159.0	0.684224088	NA	NA
JTFB.23.32	17271.0	0.0	1453.0	1555.0	0.0	0.0	0.0	0.0	0.0	21025.0	0.0	0.0	114.0	0.0	74.0	0.0	0.0	1226.0	7.0		GTGYCAGCMGCCGCGGTAA	GGACTACHVGGGTWTCTAAT	23.0	32.0	32_23_no	FALSE	FALSE	TRUE	TRUE	FALSE	04/10/16	no	NA		FALSE	TRUE	FALSE	1012	2-G8	2.0	G8	No	42725.0	42211.0	4.233181368	145.0	0.589587043	NA	NA
JTFB.23.33	10282.0	0.0	445.0	2405.0	4.0	0.0	0.0	0.0	0.0	11512.0	0.0	0.0	0.0	0.0	161.0	0.0	0.0	16.0	302.0		GTGYCAGCMGCCGCGGTAA	GGACTACHVGGGTWTCTAAT	23.0	33.0	33_23_no	FALSE	FALSE	TRUE	TRUE	FALSE	12/10/16	no	NA		FALSE	TRUE	FALSE	1012	2-G9	2.0	G9	No	25127.0	24339.0	4.112761395	145.0	0.572815246	NA	NA
JTFB.23.34	12934.0	0.0	775.0	4097.0	0.0	0.0	0.0	0.0	0.0	26257.0	0.0	0.0	0.0	0.0	244.0	0.0	0.0	1896.0	253.0		GTGYCAGCMGCCGCGGTAA	GGACTACHVGGGTWTCTAAT	23.0	34.0	34_23_no	FALSE	FALSE	TRUE	TRUE	FALSE	18/10/16	no	NA		FALSE	TRUE	FALSE	1012	2-G10	2.0	G10	No	46456.0	46188.0	4.674971138	158.0	0.6400755029999999	NA	NA
JTFB.23.35	10111.0	0.0	2838.0	8414.0	0.0	19.0	0.0	0.0	0.0	29230.0	4.0	0.0	0.0	0.0	955.0	0.0	0.0	1805.0	799.0		GTGYCAGCMGCCGCGGTAA	GGACTACHVGGGTWTCTAAT	23.0	35.0	35_23_no	FALSE	FALSE	TRUE	TRUE	FALSE	25/10/16	no	NA		FALSE	TRUE	FALSE	1012	2-G11	2.0	G11	No	54175.0	53745.0	5.862257906	208.0	0.7612887209999999	NA	NA
JTFB.23.36	10797.0	0.0	340.0	2752.0	0.0	0.0	0.0	0.0	0.0	14078.0	0.0	0.0	0.0	0.0	743.0	0.0	0.0	159.0	166.0		GTGYCAGCMGCCGCGGTAA	GGACTACHVGGGTWTCTAAT	23.0	36.0	36_23_no	FALSE	FALSE	TRUE	TRUE	FALSE	04/11/16	no	NA		FALSE	TRUE	FALSE	1012	2-G12	2.0	G12	No	29035.0	28660.0	4.504557762	164.0	0.612235939	NA	NA
JTFB.23.37	4405.0	0.0	404.0	16375.0	0.0	0.0	0.0	0.0	0.0	14757.0	0.0	0.0	0.0	0.0	299.0	0.0	0.0	88.0	2134.0		GTGYCAGCMGCCGCGGTAA	GGACTACHVGGGTWTCTAAT	23.0	37.0	37_23_no	FALSE	TRUE	TRUE	TRUE	FALSE	08/11/16	no	NA		FALSE	TRUE	FALSE	1012	2-H1	2.0	H1	No	38462.0	37947.0	5.525360964	163.0	0.751879897	NA	NA
JTFB.24.01	781.0	0.0	137.0	919.0	0.0	0.0	0.0	0.0	0.0	18336.0	0.0	0.0	12.0	0.0	47.0	0.0	2.0	0.0	0.0		GTGYCAGCMGCCGCGGTAA	GGACTACHVGGGTWTCTAAT	24.0	1.0	1_24_no	TRUE	FALSE	TRUE	TRUE	FALSE	03/03/16	no	NA		FALSE	FALSE	FALSE	1009	1-A5	1.0	A5	No	20234.0	19915.0	5.160223195	136.0	0.728077637	500	3
JTFB.24.02	2074.0	0.0	2527.0	7677.0	0.0	0.0	0.0	0.0	0.0	34897.0	0.0	0.0	57.0	0.0	392.0	4.0	11.0	8.0	0.0		GTGYCAGCMGCCGCGGTAA	GGACTACHVGGGTWTCTAAT	24.0	2.0	2_24_no	FALSE	FALSE	TRUE	TRUE	FALSE	08/03/16	no	NA		FALSE	FALSE	FALSE	1009	1-B2	1.0	B2	No	47647.0	46315.0	6.2601879170000005	240.0	0.791738275	588.33	3.33
JTFB.24.03	191.0	0.0	485.0	2967.0	0.0	0.0	0.0	0.0	0.0	38177.0	0.0	0.0	124.0	0.0	298.0	3.0	0.0	0.0	2467.0		GTGYCAGCMGCCGCGGTAA	GGACTACHVGGGTWTCTAAT	24.0	3.0	3_24_no	FALSE	FALSE	TRUE	TRUE	FALSE	18/03/16	no	NA		FALSE	FALSE	FALSE	1009	1-B10	1.0	B10	No	44712.0	43999.0	5.78206282	205.0	0.7529237320000001	575	3.25
JTFB.24.04	291.0	0.0	1056.0	5312.0	0.0	0.0	0.0	0.0	0.0	30858.0	0.0	0.0	245.0	0.0	136.0	0.0	0.0	0.0	22.0		GTGYCAGCMGCCGCGGTAA	GGACTACHVGGGTWTCTAAT	24.0	4.0	4_24_no	FALSE	FALSE	TRUE	TRUE	FALSE	23/03/16	no	NA		FALSE	FALSE	FALSE	1009	1-C4	1.0	C4	No	37920.0	37004.0	4.913392249	174.0	0.6601410120000001	600	3.33
JTFB.24.05	573.0	0.0	31.0	1186.0	0.0	0.0	0.0	0.0	0.0	29859.0	0.0	0.0	8.0	0.0	1557.0	0.0	0.0	0.0	113.0		GTGYCAGCMGCCGCGGTAA	GGACTACHVGGGTWTCTAAT	24.0	5.0	5_24_no	FALSE	FALSE	TRUE	TRUE	FALSE	29/03/16	no	NA		FALSE	FALSE	FALSE	1009	1-C9	1.0	C9	No	33327.0	32066.0	4.200013268999999	127.0	0.600973353	666.67	3.33
JTFB.24.06	5461.0	0.0	205.0	1588.0	0.0	0.0	0.0	0.0	0.0	18027.0	0.0	0.0	0.0	0.0	3.0	0.0	0.0	7.0	20.0		GTGYCAGCMGCCGCGGTAA	GGACTACHVGGGTWTCTAAT	24.0	6.0	6_24_no	FALSE	FALSE	TRUE	TRUE	FALSE	13/04/16	no	NA		FALSE	FALSE	FALSE	1009	1-D5	1.0	D5	No	25311.0	24447.0	4.575054924	140.0	0.641727213	646	3.8
JTFB.24.08	800.0	0.0	613.0	1495.0	0.0	0.0	0.0	0.0	0.0	25265.0	0.0	0.0	83.0	0.0	2159.0	0.0	0.0	0.0	294.0		GTGYCAGCMGCCGCGGTAA	GGACTACHVGGGTWTCTAAT	24.0	8.0	8_24_no	FALSE	FALSE	TRUE	TRUE	FALSE	27/04/16	no	NA		FALSE	FALSE	FALSE	1009	1-E9	1.0	E9	No	30709.0	29839.0	5.257838097	184.0	0.6988495779999999	540	3.83
JTFB.24.09	969.0	0.0	690.0	1348.0	0.0	0.0	0.0	0.0	0.0	51013.0	0.0	0.0	242.0	0.0	32.0	0.0	0.0	14.0	6.0		GTGYCAGCMGCCGCGGTAA	GGACTACHVGGGTWTCTAAT	24.0	9.0	9_24_no	FALSE	FALSE	TRUE	TRUE	FALSE	04/05/16	no	NA		FALSE	FALSE	FALSE	1009	1-E10	1.0	E10	No	54314.0	53283.0	3.97202163	159.0	0.543154	624	3.8
JTFB.24.10	111.0	0.0	1304.0	2855.0	0.0	0.0	0.0	0.0	0.0	18865.0	0.0	0.0	142.0	0.0	140.0	0.0	0.0	40.0	25.0		GTGYCAGCMGCCGCGGTAA	GGACTACHVGGGTWTCTAAT	24.0	10.0	10_24_no	FALSE	FALSE	TRUE	TRUE	FALSE	16/05/16	no	NA		FALSE	FALSE	FALSE	1009	1-F7	1.0	F7	No	23482.0	22857.0	5.211700583	169.0	0.704200174	507.14	3.43
JTFB.24.11	0.0	0.0	93.0	190.0	0.0	0.0	0.0	0.0	0.0	2468.0	0.0	0.0	0.0	0.0	2639.0	0.0	0.0	0.0	0.0		GTGYCAGCMGCCGCGGTAA	GGACTACHVGGGTWTCTAAT	24.0	11.0	11_24_no	FALSE	FALSE	TRUE	TRUE	FALSE	25/05/16	no	NA		FALSE	FALSE	FALSE	1009	1-G1	1.0	G1	No	5390.0	5143.0	3.533800181	74.0	0.569100044	642.86	3.71
JTFB.24.13	2864.0	0.0	188.0	3413.0	0.0	4.0	0.0	0.0	0.0	22531.0	0.0	0.0	185.0	0.0	2222.0	0.0	0.0	54.0	4.0		GTGYCAGCMGCCGCGGTAA	GGACTACHVGGGTWTCTAAT	24.0	13.0	13_24_no	FALSE	FALSE	TRUE	TRUE	FALSE	06/06/16	no	NA		FALSE	FALSE	FALSE	1009	1-G8	1.0	G8	No	31465.0	30486.0	4.466074143	160.0	0.609958755	576.67	4
JTFB.24.14	1943.0	0.0	209.0	3268.0	0.0	0.0	0.0	0.0	0.0	39216.0	0.0	0.0	8.0	0.0	70.0	3.0	0.0	4.0	9.0		GTGYCAGCMGCCGCGGTAA	GGACTACHVGGGTWTCTAAT	24.0	14.0	14_24_no	FALSE	FALSE	TRUE	TRUE	FALSE	20/06/16	no	NA		FALSE	FALSE	FALSE	1009	1-H6	1.0	H6	No	44730.0	44063.0	4.556367099	139.0	0.640034389	564.29	3.86
JTFB.24.16	560.0	0.0	340.0	2232.0	0.0	0.0	0.0	0.0	0.0	22597.0	0.0	0.0	105.0	0.0	24.0	0.0	0.0	0.0	4.0		GTGYCAGCMGCCGCGGTAA	GGACTACHVGGGTWTCTAAT	24.0	16.0	16_24_no	FALSE	FALSE	TRUE	TRUE	FALSE	08/07/16	no	NA		FALSE	FALSE	FALSE	1009	2-A4	2.0	A4	No	25862.0	24998.0	4.5558220369999995	152.0	0.6285689289999999	642.86	4
JTFB.24.17	178.0	0.0	544.0	3690.0	0.0	0.0	0.0	0.0	0.0	14175.0	0.0	0.0	32.0	0.0	179.0	15.0	0.0	0.0	0.0		GTGYCAGCMGCCGCGGTAA	GGACTACHVGGGTWTCTAAT	24.0	17.0	17_24_no	FALSE	FALSE	TRUE	TRUE	FALSE	13/07/16	no	NA		FALSE	FALSE	FALSE	1009	2-A8	2.0	A8	No	18813.0	18033.0	5.752389954	163.0	0.78277354	627.86	4
JTFB.24.19	36.0	0.0	343.0	3394.0	0.0	0.0	0.0	0.0	0.0	37813.0	0.0	0.0	526.0	0.0	583.0	0.0	0.0	0.0	18.0		GTGYCAGCMGCCGCGGTAA	GGACTACHVGGGTWTCTAAT	24.0	19.0	19_24_no	FALSE	FALSE	TRUE	TRUE	FALSE	25/07/16	no	NA		FALSE	FALSE	FALSE	1009	2-B7	2.0	B7	No	42713.0	42218.0	4.522001836	158.0	0.619131651	618.57	4
JTFB.24.20	680.0	0.0	520.0	8813.0	0.0	0.0	0.0	0.0	0.0	37273.0	0.0	0.0	78.0	0.0	86.0	5.0	0.0	0.0	0.0		GTGYCAGCMGCCGCGGTAA	GGACTACHVGGGTWTCTAAT	24.0	20.0	20_24_no	FALSE	FALSE	TRUE	TRUE	FALSE	02/08/16	no	NA		FALSE	FALSE	FALSE	1009	2-C2	2.0	C2	No	47455.0	46579.0	3.944953079	168.0	0.533655801	555.71	4
JTFB.24.25	11260.0	0.0	3148.0	555.0	0.0	0.0	0.0	0.0	0.0	23745.0	0.0	0.0	43.0	0.0	859.0	0.0	0.0	68.0	35.0		GTGYCAGCMGCCGCGGTAA	GGACTACHVGGGTWTCTAAT	24.0	25.0	25_24_no	FALSE	FALSE	TRUE	TRUE	FALSE	07/09/16	no	NA		FALSE	FALSE	FALSE	1009	2-E1	2.0	E1	No	39713.0	38659.0	4.254843193999999	149.0	0.5893813370000001	NA	NA
JTFB.24.35	173.0	0.0	504.0	2505.0	0.0	0.0	0.0	0.0	0.0	28610.0	0.0	0.0	4833.0	0.0	1340.0	0.0	0.0	69.0	197.0		GTGYCAGCMGCCGCGGTAA	GGACTACHVGGGTWTCTAAT	24.0	35.0	35_24_no	FALSE	TRUE	TRUE	TRUE	FALSE	17/11/16	no	NA		FALSE	FALSE	FALSE	1009	3-F4	3.0	F4	No	38231.0	35114.0	5.435352849	216.0	0.700893836	NA	NA
JTFB.25.01	0.0	0.0	224.0	8850.0	0.0	0.0	0.0	0.0	0.0	16090.0	0.0	0.0	0.0	0.0	242.0	0.0	0.0	2.0	0.0		GTGYCAGCMGCCGCGGTAA	GGACTACHVGGGTWTCTAAT	25.0	1.0	1_25_no	TRUE	FALSE	TRUE	TRUE	FALSE	10/03/16	no	NA		FALSE	FALSE	FALSE	1006	1-A6	1.0	A6	No	25408.0	25197.0	5.615165154	112.0	0.8248674000000001	510	4
JTFB.25.02	26.0	0.0	271.0	13433.0	0.0	0.0	0.0	0.0	0.0	15202.0	0.0	0.0	0.0	0.0	1498.0	0.0	0.0	81.0	61.0		GTGYCAGCMGCCGCGGTAA	GGACTACHVGGGTWTCTAAT	25.0	2.0	2_25_no	FALSE	FALSE	TRUE	TRUE	FALSE	17/03/16	no	NA		FALSE	FALSE	FALSE	1006	1-B3	1.0	B3	No	30572.0	30107.0	5.5227811739999995	137.0	0.7780721629999999	573.33	4
JTFB.25.03	6.0	0.0	223.0	5481.0	0.0	0.0	0.0	0.0	0.0	6508.0	0.0	0.0	0.0	0.0	471.0	0.0	0.0	0.0	0.0		GTGYCAGCMGCCGCGGTAA	GGACTACHVGGGTWTCTAAT	25.0	3.0	3_25_no	FALSE	FALSE	TRUE	TRUE	FALSE	22/03/16	no	NA		FALSE	FALSE	FALSE	1006	1-B11	1.0	B11	No	12689.0	12615.0	5.338121266	106.0	0.793428118	520	4
JTFB.25.04	0.0	0.0	923.0	14473.0	0.0	0.0	0.0	0.0	0.0	16995.0	0.0	0.0	0.0	0.0	351.0	0.0	0.0	0.0	0.0		GTGYCAGCMGCCGCGGTAA	GGACTACHVGGGTWTCTAAT	25.0	4.0	4_25_no	FALSE	FALSE	TRUE	TRUE	FALSE	30/03/16	no	NA		FALSE	FALSE	FALSE	1006	1-C6	1.0	C6	No	32742.0	32464.0	5.433015322	128.0	0.7761450459999999	NA	NA
JTFB.25.05	76.0	0.0	174.0	10400.0	0.0	3.0	0.0	0.0	0.0	18659.0	0.0	0.0	326.0	0.0	1443.0	0.0	0.0	0.0	0.0		GTGYCAGCMGCCGCGGTAA	GGACTACHVGGGTWTCTAAT	25.0	5.0	5_25_no	FALSE	FALSE	TRUE	TRUE	FALSE	05/04/16	no	NA		FALSE	FALSE	FALSE	1006	1-C10	1.0	C10	No	31081.0	30793.0	4.512563129	105.0	0.672087894	NA	NA
JTFB.25.06	0.0	0.0	173.0	14358.0	0.0	0.0	0.0	0.0	0.0	12607.0	0.0	0.0	0.0	0.0	872.0	0.0	0.0	0.0	0.0		GTGYCAGCMGCCGCGGTAA	GGACTACHVGGGTWTCTAAT	25.0	6.0	6_25_no	FALSE	FALSE	TRUE	TRUE	FALSE	14/04/16	no	NA		FALSE	FALSE	FALSE	1006	1-D6	1.0	D6	No	28010.0	27830.0	5.198287468	115.0	0.759374045	NA	NA
JTFB.25.07	0.0	0.0	146.0	23673.0	0.0	0.0	0.0	0.0	0.0	14225.0	0.0	0.0	24.0	0.0	564.0	0.0	0.0	3.0	24.0		GTGYCAGCMGCCGCGGTAA	GGACTACHVGGGTWTCTAAT	25.0	7.0	7_25_no	FALSE	FALSE	TRUE	TRUE	FALSE	19/04/16	no	NA		FALSE	FALSE	FALSE	1006	1-E4	1.0	E4	No	38659.0	38425.0	4.969941099999999	135.0	0.7022849520000001	NA	NA
JTFB.25.09	34.0	0.0	480.0	22403.0	0.0	0.0	0.0	0.0	0.0	20779.0	0.0	0.0	0.0	0.0	1195.0	0.0	0.0	0.0	23.0		GTGYCAGCMGCCGCGGTAA	GGACTACHVGGGTWTCTAAT	25.0	9.0	9_25_no	FALSE	FALSE	TRUE	TRUE	FALSE	11/05/16	no	NA		FALSE	FALSE	FALSE	1006	1-F4	1.0	F4	No	44914.0	44566.0	5.331430758	138.0	0.7500052629999999	NA	NA
JTFB.25.10	8.0	0.0	544.0	24358.0	0.0	0.0	0.0	0.0	0.0	18336.0	0.0	0.0	0.0	0.0	748.0	0.0	0.0	0.0	10.0		GTGYCAGCMGCCGCGGTAA	GGACTACHVGGGTWTCTAAT	25.0	10.0	10_25_no	FALSE	FALSE	TRUE	TRUE	FALSE	20/05/16	no	NA		FALSE	FALSE	FALSE	1006	1-F10	1.0	F10	No	44004.0	43701.0	4.8674840239999995	138.0	0.684739014	620	4
JTFB.25.11	0.0	0.0	244.0	20276.0	0.0	0.0	0.0	0.0	0.0	20823.0	0.0	0.0	0.0	0.0	6470.0	0.0	0.0	0.0	0.0		GTGYCAGCMGCCGCGGTAA	GGACTACHVGGGTWTCTAAT	25.0	11.0	11_25_no	FALSE	FALSE	TRUE	TRUE	FALSE	25/05/16	no	NA		FALSE	FALSE	FALSE	1006	1-G2	1.0	G2	No	47813.0	47060.0	4.972075116	129.0	0.709159029	600	4
JTFB.25.12	2.0	0.0	148.0	21615.0	0.0	0.0	0.0	0.0	0.0	21553.0	2.0	0.0	15.0	0.0	420.0	0.0	0.0	0.0	23.0		GTGYCAGCMGCCGCGGTAA	GGACTACHVGGGTWTCTAAT	25.0	12.0	12_25_no	FALSE	FALSE	TRUE	TRUE	FALSE	03/06/16	no	NA		FALSE	FALSE	FALSE	1006	1-G6	1.0	G6	No	43778.0	43352.0	5.318173926	144.0	0.74173355	671.43	4
JTFB.25.13	0.0	0.0	270.0	6976.0	4.0	0.0	0.0	0.0	0.0	7451.0	0.0	0.0	21.0	2.0	198.0	0.0	0.0	0.0	0.0		GTGYCAGCMGCCGCGGTAA	GGACTACHVGGGTWTCTAAT	25.0	13.0	13_25_no	FALSE	FALSE	TRUE	TRUE	FALSE	07/06/16	no	NA		FALSE	FALSE	FALSE	1006	1-G11	1.0	G11	No	14922.0	14756.0	5.504169781	119.0	0.798305332	671.43	4
JTFB.25.14	40.0	0.0	134.0	35048.0	0.0	0.0	0.0	0.0	0.0	14844.0	0.0	0.0	4.0	0.0	350.0	0.0	0.0	8.0	39.0		GTGYCAGCMGCCGCGGTAA	GGACTACHVGGGTWTCTAAT	25.0	14.0	14_25_no	FALSE	FALSE	TRUE	TRUE	FALSE	17/06/16	no	NA		FALSE	FALSE	FALSE	1006	1-H5	1.0	H5	No	50467.0	50226.0	4.8264424230000005	138.0	0.678965438	647.14	4
JTFB.25.15	20.0	0.0	236.0	26992.0	0.0	0.0	0.0	0.0	0.0	19992.0	0.0	0.0	0.0	0.0	1809.0	0.0	0.0	10.0	95.0		GTGYCAGCMGCCGCGGTAA	GGACTACHVGGGTWTCTAAT	25.0	15.0	15_25_no	FALSE	FALSE	TRUE	TRUE	FALSE	22/06/16	no	NA		FALSE	FALSE	FALSE	1006	1-H8	1.0	H8	No	49154.0	48574.0	5.379803438	150.0	0.744216125	714.29	4
JTFB.25.16	12.0	0.0	194.0	9370.0	0.0	0.0	0.0	0.0	0.0	9519.0	0.0	0.0	0.0	0.0	840.0	0.0	0.0	15.0	29.0		GTGYCAGCMGCCGCGGTAA	GGACTACHVGGGTWTCTAAT	25.0	16.0	16_25_no	FALSE	FALSE	TRUE	TRUE	FALSE	28/06/16	no	NA		FALSE	FALSE	FALSE	1006	1-H11	1.0	H11	No	19979.0	19797.0	5.444664345	131.0	0.774113023	633.33	4
JTFB.25.18	0.0	0.0	467.0	9676.0	0.0	0.0	0.0	0.0	0.0	18182.0	0.0	0.0	72.0	0.0	216.0	0.0	0.0	10.0	67.0		GTGYCAGCMGCCGCGGTAA	GGACTACHVGGGTWTCTAAT	25.0	18.0	18_25_no	FALSE	FALSE	TRUE	TRUE	FALSE	15/07/16	no	NA		FALSE	FALSE	FALSE	1006	2-A11	2.0	A11	No	28690.0	28349.0	5.467115678	141.0	0.7657505929999999	683.33	4
JTFB.25.20	9.0	0.0	309.0	33359.0	0.0	0.0	0.0	0.0	0.0	14984.0	0.0	0.0	21.0	0.0	4289.0	0.0	0.0	14.0	21.0		GTGYCAGCMGCCGCGGTAA	GGACTACHVGGGTWTCTAAT	25.0	20.0	20_25_no	FALSE	FALSE	TRUE	TRUE	FALSE	29/07/16	no	NA		FALSE	FALSE	FALSE	1006	2-B9	2.0	B9	No	53006.0	52673.0	5.251733084	137.0	0.739885791	685.71	4
JTFB.25.22	0.0	0.0	228.0	22468.0	0.0	0.0	0.0	0.0	0.0	13075.0	0.0	0.0	30.0	0.0	2107.0	0.0	0.0	0.0	0.0		GTGYCAGCMGCCGCGGTAA	GGACTACHVGGGTWTCTAAT	25.0	22.0	22_25_no	FALSE	FALSE	TRUE	TRUE	FALSE	12/08/16	no	NA		FALSE	FALSE	FALSE	1006	2-C12	2.0	C12	No	37908.0	37738.0	5.169811666	117.0	0.752479945	571.67	4
JTFB.25.24	9.0	0.0	108.0	11090.0	0.0	0.0	0.0	0.0	0.0	8134.0	0.0	0.0	6.0	0.0	157.0	0.0	0.0	0.0	0.0		GTGYCAGCMGCCGCGGTAA	GGACTACHVGGGTWTCTAAT	25.0	24.0	24_25_no	FALSE	FALSE	TRUE	TRUE	FALSE	29/08/16	no	NA		FALSE	FALSE	FALSE	1006	2-D8	2.0	D8	No	19504.0	19407.0	4.814808622	100.0	0.7247009090000001	671.43	4
JTFB.25.26	0.0	0.0	293.0	13128.0	0.0	0.0	0.0	0.0	0.0	24670.0	0.0	0.0	569.0	0.0	966.0	0.0	0.0	0.0	0.0		GTGYCAGCMGCCGCGGTAA	GGACTACHVGGGTWTCTAAT	25.0	26.0	26_25_no	FALSE	FALSE	TRUE	TRUE	FALSE	16/09/16	no	NA		FALSE	FALSE	FALSE	1006	2-E6	2.0	E6	No	39626.0	39023.0	5.246156233	133.0	0.743578486	650	4
JTFB.25.27	39.0	0.0	443.0	20593.0	0.0	9.0	0.0	0.0	0.0	25277.0	0.0	0.0	29.0	0.0	1303.0	0.0	0.0	9.0	730.0		GTGYCAGCMGCCGCGGTAA	GGACTACHVGGGTWTCTAAT	25.0	27.0	27_25_no	FALSE	FALSE	TRUE	TRUE	FALSE	21/09/16	no	NA		FALSE	FALSE	FALSE	1006	2-E10	2.0	E10	No	48432.0	48097.0	5.2166097769999995	132.0	0.7405334920000001	726	4
JTFB.25.28	18.0	0.0	682.0	15191.0	0.0	0.0	0.0	0.0	0.0	17661.0	0.0	0.0	25.0	0.0	665.0	0.0	0.0	39.0	528.0		GTGYCAGCMGCCGCGGTAA	GGACTACHVGGGTWTCTAAT	25.0	28.0	28_25_no	FALSE	FALSE	TRUE	TRUE	FALSE	27/09/16	no	NA		FALSE	FALSE	FALSE	1006	2-F1	2.0	F1	No	34809.0	34481.0	5.2203703280000004	117.0	0.759838894	600	4
JTFB.25.29	7.0	0.0	306.0	16340.0	0.0	0.0	0.0	0.0	0.0	15372.0	0.0	0.0	5.0	0.0	1039.0	0.0	0.0	21.0	313.0		GTGYCAGCMGCCGCGGTAA	GGACTACHVGGGTWTCTAAT	25.0	29.0	29_25_no	FALSE	FALSE	TRUE	TRUE	FALSE	07/10/16	no	NA		FALSE	FALSE	FALSE	1006	2-F8	2.0	F8	No	33403.0	33219.0	5.054327133	118.0	0.734358458	NA	NA
JTFB.25.30	12.0	0.0	220.0	27600.0	0.0	0.0	0.0	0.0	0.0	14527.0	0.0	0.0	0.0	0.0	335.0	0.0	0.0	12.0	495.0		GTGYCAGCMGCCGCGGTAA	GGACTACHVGGGTWTCTAAT	25.0	30.0	30_25_no	FALSE	FALSE	TRUE	TRUE	FALSE	15/10/16	no	NA		FALSE	FALSE	FALSE	1006	2-F9	2.0	F9	No	43201.0	43044.0	4.72344864	108.0	0.69926385	NA	NA
JTFB.25.31	29.0	0.0	1247.0	17783.0	0.0	0.0	0.0	0.0	0.0	28255.0	0.0	0.0	0.0	0.0	802.0	0.0	0.0	67.0	1123.0		GTGYCAGCMGCCGCGGTAA	GGACTACHVGGGTWTCTAAT	25.0	31.0	31_25_no	FALSE	FALSE	TRUE	TRUE	FALSE	18/10/16	no	NA		FALSE	FALSE	FALSE	1006	2-F11	2.0	F11	No	49306.0	48576.0	5.3947207210000006	155.0	0.741427774	NA	NA
JTFB.25.33	0.0	5.0	533.0	18674.0	0.0	0.0	0.0	0.0	4.0	23209.0	58.0	0.0	217.0	0.0	177.0	0.0	0.0	0.0	3681.0		GTGYCAGCMGCCGCGGTAA	GGACTACHVGGGTWTCTAAT	25.0	33.0	33_25_no	FALSE	FALSE	TRUE	TRUE	FALSE	04/11/16	no	NA		FALSE	FALSE	FALSE	1006	2-F12	2.0	F12	No	46558.0	45954.0	5.211442861	139.0	0.732053097	600	4
JTFB.25.34	0.0	0.0	697.0	20098.0	0.0	0.0	0.0	0.0	0.0	17643.0	0.0	0.0	0.0	0.0	1923.0	0.0	0.0	0.0	356.0		GTGYCAGCMGCCGCGGTAA	GGACTACHVGGGTWTCTAAT	25.0	34.0	34_25_no	FALSE	TRUE	TRUE	TRUE	FALSE	08/11/16	no	NA		FALSE	FALSE	FALSE	1006	2-G1	2.0	G1	No	40717.0	40377.0	5.124251688	127.0	0.733221188	700	4
JTFB.29.01	0.0	0.0	63.0	14289.0	0.0	0.0	0.0	0.0	0.0	10274.0	0.0	0.0	0.0	0.0	1959.0	0.0	0.0	0.0	31.0		GTGYCAGCMGCCGCGGTAA	GGACTACHVGGGTWTCTAAT	29.0	1.0	1_29_no	TRUE	FALSE	TRUE	FALSE	FALSE	10/03/16	no	NA		TRUE	TRUE	FALSE	1007	1-A7	1.0	A7	No	26616.0	26078.0	4.872250874	116.0	0.710449749	NA	NA
JTFB.29.02	17.0	0.0	566.0	28930.0	0.0	0.0	0.0	0.0	0.0	16133.0	0.0	0.0	7.0	0.0	2911.0	0.0	0.0	97.0	482.0		GTGYCAGCMGCCGCGGTAA	GGACTACHVGGGTWTCTAAT	29.0	2.0	2_29_no	FALSE	FALSE	TRUE	FALSE	FALSE	16/03/16	no	NA		TRUE	TRUE	FALSE	1007	1-B4	1.0	B4	No	49143.0	48184.0	5.043931294	192.0	0.664990934	520	3
JTFB.29.03	77.0	0.0	167.0	17337.0	0.0	0.0	0.0	0.0	0.0	17696.0	0.0	0.0	0.0	0.0	1098.0	0.0	0.0	0.0	0.0		GTGYCAGCMGCCGCGGTAA	GGACTACHVGGGTWTCTAAT	29.0	3.0	3_29_no	FALSE	FALSE	TRUE	FALSE	FALSE	23/03/16	no	NA		TRUE	TRUE	FALSE	1007	1-B12	1.0	B12	No	36375.0	36102.0	3.7983103739999997	97.0	0.5755091720000001	659.29	3.83
JTFB.29.05	61.0	0.0	56.0	7932.0	0.0	0.0	0.0	0.0	0.0	5456.0	0.0	0.0	0.0	0.0	600.0	0.0	0.0	0.0	0.0		GTGYCAGCMGCCGCGGTAA	GGACTACHVGGGTWTCTAAT	29.0	5.0	5_29_no	FALSE	FALSE	TRUE	FALSE	FALSE	06/04/16	no	NA		TRUE	TRUE	FALSE	1007	1-C11	1.0	C11	No	14105.0	13848.0	4.6737986010000006	105.0	0.6961018309999999	640	3.17
JTFB.29.07	8.0	0.0	1056.0	4683.0	0.0	0.0	0.0	0.0	0.0	25257.0	0.0	0.0	0.0	0.0	6855.0	0.0	0.0	20.0	97.0		GTGYCAGCMGCCGCGGTAA	GGACTACHVGGGTWTCTAAT	29.0	7.0	7_29_yes	FALSE	FALSE	FALSE	FALSE	TRUE	19/04/16	yes	None		TRUE	TRUE	FALSE	1007	1-E6	1.0	E6	No	37976.0	37242.0	5.292127289	162.0	0.7210130029999999	658.57	4
JTFB.29.08	42.0	0.0	34.0	9110.0	0.0	0.0	0.0	0.0	0.0	8230.0	0.0	0.0	0.0	0.0	6291.0	0.0	0.0	9.0	0.0		GTGYCAGCMGCCGCGGTAA	GGACTACHVGGGTWTCTAAT	29.0	8.0	8_29_yes	FALSE	FALSE	FALSE	FALSE	TRUE	02/05/16	yes	EPEC/ETEC		TRUE	TRUE	FALSE	1007	1-D12	1.0	D12	No	23716.0	23481.0	4.178435539	86.0	0.6502121679999999	624	3.8
JTFB.29.09	29.0	0.0	364.0	2735.0	0.0	0.0	0.0	0.0	0.0	13185.0	0.0	0.0	0.0	0.0	1115.0	0.0	0.0	78.0	56.0		GTGYCAGCMGCCGCGGTAA	GGACTACHVGGGTWTCTAAT	29.0	9.0	9_29_no	FALSE	FALSE	FALSE	FALSE	FALSE	09/05/16	no	NA		TRUE	TRUE	FALSE	1007	1-E11	1.0	E11	No	17562.0	17155.0	5.473596577	124.0	0.787092618	697.14	3.86
JTFB.29.12	0.0	0.0	197.0	12675.0	0.0	0.0	2.0	0.0	0.0	16065.0	0.0	0.0	0.0	0.0	24199.0	0.0	0.0	0.0	16.0		GTGYCAGCMGCCGCGGTAA	GGACTACHVGGGTWTCTAAT	29.0	12.0	12_29_yes	FALSE	FALSE	FALSE	FALSE	TRUE	01/06/16	yes	EPEC/ETEC/EAEC		TRUE	TRUE	FALSE	1007	1-G3	1.0	G3	No	53154.0	52874.0	3.568277679	84.0	0.5582134679999999	707	4
JTFB.29.13	0.0	0.0	475.0	8121.0	0.0	0.0	0.0	0.0	0.0	28659.0	0.0	0.0	0.0	0.0	22161.0	0.0	0.0	3.0	14.0		GTGYCAGCMGCCGCGGTAA	GGACTACHVGGGTWTCTAAT	29.0	13.0	13_29_no	FALSE	FALSE	FALSE	FALSE	FALSE	06/06/16	no	NA		TRUE	TRUE	FALSE	1007	1-G9	1.0	G9	No	59433.0	58670.0	4.061275662	100.0	0.611282897	633.75	4
JTFB.29.14	23.0	0.0	249.0	15811.0	0.0	0.0	0.0	0.0	0.0	21078.0	0.0	0.0	0.0	0.0	789.0	0.0	0.0	0.0	40.0		GTGYCAGCMGCCGCGGTAA	GGACTACHVGGGTWTCTAAT	29.0	14.0	14_29_yes	FALSE	FALSE	FALSE	FALSE	TRUE	15/06/16	yes	ETEC/Cyclospora cayetanensis		TRUE	TRUE	TRUE	1007	1-H3	1.0	H3	No	37990.0	37040.0	5.232418889	124.0	0.752411732	530	4
JTFB.29.15	0.0	0.0	180.0	23826.0	0.0	0.0	0.0	0.0	0.0	25261.0	0.0	0.0	0.0	0.0	2044.0	0.0	0.0	3.0	22.0		GTGYCAGCMGCCGCGGTAA	GGACTACHVGGGTWTCTAAT	29.0	15.0	15_29_no	FALSE	FALSE	FALSE	TRUE	FALSE	24/06/16	no	NA		TRUE	TRUE	FALSE	1007	1-H10	1.0	H10	No	51336.0	50879.0	4.480614856	99.0	0.675874766	530	4
JTFB.29.17	0.0	0.0	110.0	14372.0	0.0	0.0	0.0	2.0	0.0	12914.0	0.0	0.0	0.0	0.0	139.0	0.0	0.0	0.0	16.0		GTGYCAGCMGCCGCGGTAA	GGACTACHVGGGTWTCTAAT	29.0	17.0	17_29_no	FALSE	FALSE	FALSE	TRUE	FALSE	05/07/16	no	NA		TRUE	TRUE	FALSE	1007	2-A2	2.0	A2	No	27553.0	27301.0	4.521726077	98.0	0.683586459	NA	NA
JTFB.29.18	0.0	0.0	186.0	13438.0	0.0	0.0	0.0	0.0	0.0	8508.0	0.0	0.0	0.0	0.0	1659.0	0.0	0.0	0.0	18.0		GTGYCAGCMGCCGCGGTAA	GGACTACHVGGGTWTCTAAT	29.0	18.0	18_29_no	FALSE	FALSE	FALSE	TRUE	FALSE	18/07/16	no	NA		TRUE	TRUE	FALSE	1007	2-A9	2.0	A9	No	23809.0	23495.0	4.966750609	109.0	0.733837965	608.33	4
JTFB.29.19	131.0	0.0	218.0	12116.0	0.0	0.0	0.0	0.0	0.0	13666.0	0.0	0.0	26.0	0.0	2645.0	0.0	0.0	0.0	119.0		GTGYCAGCMGCCGCGGTAA	GGACTACHVGGGTWTCTAAT	29.0	19.0	19_29_no	FALSE	FALSE	FALSE	TRUE	FALSE	22/07/16	no	NA		TRUE	TRUE	FALSE	1007	2-B4	2.0	B4	No	28921.0	28400.0	5.547867709	165.0	0.7531394290000001	765	4
JTFB.29.21	0.0	0.0	47.0	15540.0	0.0	152.0	0.0	0.0	0.0	11786.0	0.0	0.0	0.0	0.0	1112.0	0.0	0.0	0.0	0.0		GTGYCAGCMGCCGCGGTAA	GGACTACHVGGGTWTCTAAT	29.0	21.0	21_29_no	FALSE	FALSE	FALSE	TRUE	FALSE	03/08/16	no	NA		TRUE	TRUE	FALSE	1007	2-C5	2.0	C5	No	28637.0	28189.0	4.846238578	107.0	0.71887003	NA	NA
JTFB.29.22	33.0	0.0	80.0	14562.0	0.0	296.0	0.0	0.0	0.0	9964.0	0.0	0.0	0.0	0.0	1815.0	0.0	0.0	0.0	8.0		GTGYCAGCMGCCGCGGTAA	GGACTACHVGGGTWTCTAAT	29.0	22.0	22_29_no	FALSE	FALSE	FALSE	TRUE	FALSE	10/08/16	no	NA		TRUE	TRUE	FALSE	1007	2-C9	2.0	C9	No	26758.0	25922.0	5.054784018	132.0	0.7175612170000001	NA	NA
JTFB.29.34	0.0	0.0	166.0	32695.0	0.0	30.0	0.0	0.0	0.0	16673.0	0.0	0.0	0.0	0.0	1048.0	0.0	0.0	0.0	121.0		GTGYCAGCMGCCGCGGTAA	GGACTACHVGGGTWTCTAAT	29.0	34.0	34_29_no	FALSE	TRUE	FALSE	TRUE	FALSE	14/11/16	no	NA		TRUE	TRUE	FALSE	1007	2-G3	2.0	G3	No	50733.0	49967.0	5.211243116	154.0	0.717131718	NA	NA
JTFB.33.01	459.0	0.0	1279.0	4590.0	0.0	24.0	0.0	0.0	0.0	24568.0	0.0	2.0	0.0	0.0	744.0	0.0	0.0	11.0	10.0		GTGYCAGCMGCCGCGGTAA	GGACTACHVGGGTWTCTAAT	33.0	1.0	1_33_no	TRUE	FALSE	TRUE	FALSE	FALSE	16/03/16	no	NA		TRUE	TRUE	FALSE	1004	1-A8	1.0	A8	No	31687.0	30999.0	6.290064275	198.0	0.8240000000000001	450	4
JTFB.33.02	1043.0	0.0	917.0	12441.0	0.0	0.0	0.0	0.0	0.0	22712.0	0.0	0.0	0.0	0.0	757.0	0.0	0.0	10.0	0.0		GTGYCAGCMGCCGCGGTAA	GGACTACHVGGGTWTCTAAT	33.0	2.0	2_33_no	FALSE	FALSE	TRUE	FALSE	FALSE	24/03/16	no	NA		TRUE	TRUE	FALSE	1004	1-B5	1.0	B5	No	37880.0	37310.0	6.443000995	211.0	0.834466808	450	4
JTFB.33.03	1920.0	0.0	1368.0	1618.0	0.0	0.0	0.0	0.0	0.0	23008.0	0.0	0.0	0.0	0.0	161.0	0.0	0.0	0.0	133.0		GTGYCAGCMGCCGCGGTAA	GGACTACHVGGGTWTCTAAT	33.0	3.0	3_33_no	FALSE	FALSE	TRUE	FALSE	FALSE	31/03/16	no	NA		TRUE	TRUE	FALSE	1004	1-C1	1.0	C1	No	28208.0	27915.0	5.733535421	156.0	0.7869895509999999	450	2
JTFB.33.04	2399.0	0.0	1923.0	4658.0	0.0	9.0	0.0	0.0	0.0	27907.0	0.0	0.0	0.0	0.0	392.0	6.0	0.0	3.0	33.0		GTGYCAGCMGCCGCGGTAA	GGACTACHVGGGTWTCTAAT	33.0	4.0	4_33_no	FALSE	FALSE	TRUE	FALSE	FALSE	09/04/16	no	NA		TRUE	TRUE	FALSE	1004	1-C7	1.0	C7	No	37330.0	36842.0	6.313164352	196.0	0.829074841	NA	NA
JTFB.33.05	3653.0	0.0	460.0	7861.0	0.0	20.0	0.0	0.0	0.0	21999.0	0.0	0.0	0.0	0.0	830.0	0.0	0.0	0.0	4.0		GTGYCAGCMGCCGCGGTAA	GGACTACHVGGGTWTCTAAT	33.0	5.0	5_33_no	FALSE	FALSE	TRUE	FALSE	FALSE	12/04/16	no	NA		TRUE	TRUE	FALSE	1004	1-C12	1.0	C12	No	34827.0	34401.0	6.083398588	180.0	0.8120018520000001	NA	NA
JTFB.33.06	1651.0	0.0	216.0	3374.0	0.0	0.0	0.0	0.0	0.0	18102.0	0.0	0.0	0.0	0.0	379.0	0.0	0.0	7.0	67.0		GTGYCAGCMGCCGCGGTAA	GGACTACHVGGGTWTCTAAT	33.0	6.0	6_33_no	FALSE	FALSE	TRUE	FALSE	FALSE	19/04/16	no	NA		TRUE	TRUE	FALSE	1004	1-D7	1.0	D7	No	23796.0	23603.0	5.827183236000001	166.0	0.7901223159999999	NA	NA
JTFB.33.07	8366.0	0.0	1268.0	1453.0	0.0	53.0	0.0	0.0	0.0	28870.0	0.0	0.0	0.0	0.0	198.0	0.0	0.0	29.0	17.0		GTGYCAGCMGCCGCGGTAA	GGACTACHVGGGTWTCTAAT	33.0	7.0	7_33_no	FALSE	FALSE	TRUE	FALSE	FALSE	28/04/16	no	NA		TRUE	TRUE	FALSE	1004	1-D10	1.0	D10	No	40254.0	39840.0	5.577719312	165.0	0.757191873	NA	NA
JTFB.33.08	2947.0	0.0	1378.0	5533.0	0.0	12.0	0.0	0.0	0.0	27341.0	0.0	0.0	0.0	0.0	546.0	0.0	0.0	10.0	13.0		GTGYCAGCMGCCGCGGTAA	GGACTACHVGGGTWTCTAAT	33.0	8.0	8_33_no	FALSE	FALSE	TRUE	FALSE	FALSE	02/05/16	no	NA		TRUE	TRUE	FALSE	1004	1-F1	1.0	F1	No	37780.0	37510.0	6.080832869	189.0	0.804104461	NA	NA
JTFB.33.09	226.0	0.0	700.0	25295.0	0.0	78.0	0.0	0.0	0.0	22275.0	0.0	14.0	0.0	0.0	3478.0	0.0	0.0	32.0	127.0		GTGYCAGCMGCCGCGGTAA	GGACTACHVGGGTWTCTAAT	33.0	9.0	9_33_no	FALSE	FALSE	TRUE	FALSE	FALSE	11/05/16	no	NA		TRUE	TRUE	FALSE	1004	1-F5	1.0	F5	No	52225.0	50358.0	6.005003685	224.0	0.7691470090000001	NA	NA
JTFB.33.10	2669.0	0.0	934.0	7944.0	0.0	23.0	0.0	0.0	0.0	24286.0	0.0	0.0	0.0	0.0	1681.0	0.0	0.0	13.0	1401.0		GTGYCAGCMGCCGCGGTAA	GGACTACHVGGGTWTCTAAT	33.0	10.0	10_33_no	FALSE	FALSE	TRUE	FALSE	FALSE	16/05/16	no	NA		TRUE	TRUE	FALSE	1004	1-F6	1.0	F6	No	38951.0	38635.0	6.255383139	192.0	0.8247085120000001	NA	NA
JTFB.33.11	103.0	0.0	1307.0	2330.0	0.0	8.0	0.0	0.0	0.0	8472.0	0.0	0.0	0.0	0.0	602.0	0.0	0.0	42.0	288.0		GTGYCAGCMGCCGCGGTAA	GGACTACHVGGGTWTCTAAT	33.0	11.0	11_33_no	FALSE	FALSE	TRUE	FALSE	FALSE	23/05/16	no	NA		TRUE	TRUE	FALSE	1004	1-F11	1.0	F11	No	13152.0	12912.0	6.1719116220000005	148.0	0.8560859340000001	NA	NA
JTFB.33.12	342.0	0.0	0.0	4414.0	0.0	238.0	0.0	0.0	0.0	7288.0	0.0	0.0	0.0	0.0	985.0	0.0	0.0	9.0	1896.0		GTGYCAGCMGCCGCGGTAA	GGACTACHVGGGTWTCTAAT	33.0	12.0	12_33_no	FALSE	FALSE	TRUE	FALSE	FALSE	01/06/16	no	NA		TRUE	TRUE	FALSE	1004	1-G4	1.0	G4	No	15172.0	15043.0	5.298497189	83.0	0.831131673	NA	NA
JTFB.33.13	761.0	0.0	269.0	8400.0	0.0	12.0	0.0	0.0	0.0	15069.0	0.0	0.0	0.0	0.0	3558.0	0.0	0.0	14.0	4027.0		GTGYCAGCMGCCGCGGTAA	GGACTACHVGGGTWTCTAAT	33.0	13.0	13_33_no	FALSE	FALSE	TRUE	FALSE	FALSE	09/06/16	no	NA		TRUE	TRUE	FALSE	1004	1-H1	1.0	H1	No	32110.0	31781.0	5.863706661	166.0	0.795074618	NA	NA
JTFB.33.14	2062.0	0.0	850.0	8019.0	0.0	36.0	0.0	0.0	0.0	18848.0	0.0	0.0	0.0	0.0	5066.0	0.0	0.0	28.0	2376.0		GTGYCAGCMGCCGCGGTAA	GGACTACHVGGGTWTCTAAT	33.0	14.0	14_33_no	FALSE	FALSE	TRUE	FALSE	FALSE	16/06/16	no	NA		TRUE	TRUE	FALSE	1004	1-H4	1.0	H4	No	37285.0	36834.0	6.08593804	191.0	0.803166638	NA	NA
JTFB.33.15	218.0	0.0	739.0	8167.0	0.0	96.0	0.0	0.0	0.0	22743.0	0.0	0.0	0.0	0.0	5272.0	0.0	0.0	11.0	2255.0		GTGYCAGCMGCCGCGGTAA	GGACTACHVGGGTWTCTAAT	33.0	15.0	15_33_yes	FALSE	FALSE	FALSE	FALSE	TRUE	20/06/16	yes	EAEC/ETEC/STEC/E.coli0157	Parainfluenza virus 3	TRUE	TRUE	FALSE	1004	1-H7	1.0	H7	No	39501.0	39069.0	6.412526353	207.0	0.833500647	NA	NA
JTFB.33.16	945.0	0.0	809.0	11895.0	0.0	0.0	0.0	0.0	0.0	27497.0	0.0	0.0	0.0	0.0	1486.0	0.0	0.0	0.0	133.0		GTGYCAGCMGCCGCGGTAA	GGACTACHVGGGTWTCTAAT	33.0	16.0	16_33_no	FALSE	FALSE	FALSE	FALSE	FALSE	29/06/16	no	NA		TRUE	TRUE	FALSE	1004	1-H12	1.0	H12	No	42765.0	42197.0	5.978969319	177.0	0.8006541429999999	NA	NA
JTFB.33.17	13.0	0.0	770.0	1629.0	0.0	51.0	0.0	0.0	0.0	16809.0	0.0	0.0	0.0	0.0	5061.0	0.0	0.0	0.0	5458.0		GTGYCAGCMGCCGCGGTAA	GGACTACHVGGGTWTCTAAT	33.0	17.0	17_33_yes	FALSE	FALSE	FALSE	FALSE	TRUE	05/07/16	yes	EAEC/ETEC/STEC/E.coli0157		TRUE	TRUE	FALSE	1004	2-A3	2.0	A3	No	29791.0	29542.0	4.9311702660000005	111.0	0.7257680959999999	NA	NA
JTFB.33.18	28.0	0.0	318.0	4778.0	0.0	6.0	0.0	0.0	0.0	11730.0	0.0	0.0	0.0	0.0	1284.0	0.0	0.0	0.0	3624.0		GTGYCAGCMGCCGCGGTAA	GGACTACHVGGGTWTCTAAT	33.0	18.0	18_33_no	FALSE	FALSE	FALSE	TRUE	FALSE	14/07/16	no	NA		TRUE	TRUE	FALSE	1004	2-A10	2.0	A10	No	21768.0	21620.0	5.645255412000001	142.0	0.789574137	NA	NA
JTFB.33.19	154.0	0.0	220.0	1733.0	0.0	0.0	0.0	0.0	0.0	8796.0	0.0	0.0	0.0	0.0	715.0	0.0	0.0	0.0	2137.0		GTGYCAGCMGCCGCGGTAA	GGACTACHVGGGTWTCTAAT	33.0	19.0	19_33_no	FALSE	FALSE	FALSE	TRUE	FALSE	18/07/16	no	NA		TRUE	TRUE	FALSE	1004	2-A12	2.0	A12	No	13755.0	13680.0	5.121166545	108.0	0.758142388	NA	NA
JTFB.33.20	139.0	0.0	843.0	9521.0	0.0	45.0	0.0	0.0	0.0	21081.0	3.0	0.0	0.0	0.0	2503.0	0.0	0.0	20.0	4639.0		GTGYCAGCMGCCGCGGTAA	GGACTACHVGGGTWTCTAAT	33.0	20.0	20_33_no	FALSE	FALSE	FALSE	TRUE	FALSE	29/07/16	no	NA		TRUE	TRUE	FALSE	1004	2-B10	2.0	B10	No	38794.0	38321.0	6.186508118	194.0	0.814023561	NA	NA
JTFB.33.21	780.0	0.0	2906.0	7506.0	0.0	16.0	0.0	0.0	0.0	16777.0	0.0	0.0	0.0	0.0	821.0	0.0	0.0	0.0	239.0		GTGYCAGCMGCCGCGGTAA	GGACTACHVGGGTWTCTAAT	33.0	21.0	21_33_no	FALSE	FALSE	FALSE	TRUE	FALSE	02/08/16	no	NA		TRUE	TRUE	FALSE	1004	2-C3	2.0	C3	No	29045.0	28770.0	6.14130088	172.0	0.826970366	NA	NA
JTFB.33.22	1564.0	0.0	2395.0	3790.0	0.0	19.0	0.0	0.0	0.0	17891.0	0.0	0.0	0.0	0.0	2426.0	0.0	0.0	2.0	72.0		GTGYCAGCMGCCGCGGTAA	GGACTACHVGGGTWTCTAAT	33.0	22.0	22_33_no	FALSE	FALSE	FALSE	TRUE	FALSE	09/08/16	no	NA		TRUE	TRUE	FALSE	1004	2-C8	2.0	C8	No	28159.0	27872.0	6.049448986	182.0	0.8057557879999999	NA	NA
JTFB.33.23	773.0	0.0	368.0	6471.0	0.0	0.0	0.0	0.0	0.0	18196.0	0.0	3.0	0.0	0.0	1188.0	0.0	0.0	37.0	91.0		GTGYCAGCMGCCGCGGTAA	GGACTACHVGGGTWTCTAAT	33.0	23.0	23_33_no	FALSE	FALSE	FALSE	TRUE	FALSE	15/08/16	no	NA		TRUE	TRUE	FALSE	1004	2-D1	2.0	D1	No	27127.0	26841.0	5.892260015	156.0	0.808776213	NA	NA
JTFB.33.25	1301.0	0.0	1332.0	5570.0	0.0	17.0	0.0	0.0	0.0	18885.0	0.0	0.0	0.0	0.0	1673.0	0.0	0.0	778.0	668.0		GTGYCAGCMGCCGCGGTAA	GGACTACHVGGGTWTCTAAT	33.0	25.0	25_33_no	FALSE	FALSE	FALSE	TRUE	FALSE	29/08/16	no	NA		TRUE	TRUE	FALSE	1004	2-D9	2.0	D9	No	30224.0	29997.0	6.6152774029999994	205.0	0.86142256	NA	NA
JTFB.33.27	4337.0	0.0	3711.0	7161.0	0.0	112.0	0.0	0.0	37.0	39759.0	0.0	0.0	8.0	0.0	521.0	0.0	0.0	421.0	816.0		GTGYCAGCMGCCGCGGTAA	GGACTACHVGGGTWTCTAAT	33.0	27.0	27_33_no	FALSE	FALSE	FALSE	TRUE	FALSE	14/09/16	no	NA		TRUE	TRUE	FALSE	1004	2-E2	2.0	E2	No	56883.0	53659.0	6.50475213	250.0	0.816586528	NA	NA
JTFB.33.28	4543.0	0.0	3730.0	3202.0	0.0	63.0	0.0	0.0	0.0	28676.0	0.0	0.0	12.0	0.0	758.0	0.0	0.0	82.0	377.0		GTGYCAGCMGCCGCGGTAA	GGACTACHVGGGTWTCTAAT	33.0	28.0	28_33_no	FALSE	FALSE	FALSE	TRUE	FALSE	20/09/16	no	NA		TRUE	TRUE	FALSE	1004	2-E8	2.0	E8	No	41443.0	40446.0	6.26328312	204.0	0.816336796	NA	NA
JTFB.33.29	11961.0	0.0	10574.0	2250.0	0.0	84.0	0.0	0.0	0.0	22600.0	0.0	0.0	0.0	0.0	299.0	0.0	0.0	7.0	135.0		GTGYCAGCMGCCGCGGTAA	GGACTACHVGGGTWTCTAAT	33.0	29.0	29_33_no	FALSE	FALSE	FALSE	TRUE	FALSE	27/09/16	no	NA		TRUE	TRUE	FALSE	1004	2-F2	2.0	F2	No	47910.0	47483.0	4.820428048	156.0	0.66165572	NA	NA
JTFB.33.30	2340.0	0.0	3692.0	9003.0	0.0	0.0	0.0	0.0	0.0	19466.0	0.0	0.0	0.0	0.0	5816.0	0.0	0.0	66.0	822.0		GTGYCAGCMGCCGCGGTAA	GGACTACHVGGGTWTCTAAT	33.0	30.0	30_33_no	FALSE	FALSE	FALSE	TRUE	FALSE	29/09/16	no	NA		TRUE	TRUE	FALSE	1004	2-F3	2.0	F3	No	41205.0	40714.0	5.87304379	182.0	0.782259514	NA	NA
JTFB.33.31	6960.0	0.0	1660.0	3733.0	0.0	5.0	0.0	0.0	0.0	38238.0	0.0	0.0	10.0	0.0	712.0	0.0	0.0	0.0	18.0		GTGYCAGCMGCCGCGGTAA	GGACTACHVGGGTWTCTAAT	33.0	31.0	31_33_no	FALSE	FALSE	FALSE	TRUE	FALSE	05/10/16	no	NA		TRUE	TRUE	FALSE	1004	2-G4	2.0	G4	No	51336.0	50322.0	5.900799538999999	196.0	0.774921128	NA	NA
JTFB.33.34	0.0	0.0	91.0	25696.0	0.0	0.0	0.0	0.0	0.0	22149.0	0.0	0.0	0.0	0.0	42.0	0.0	0.0	2.0	0.0		GTGYCAGCMGCCGCGGTAA	GGACTACHVGGGTWTCTAAT	33.0	34.0	34_33_no	FALSE	FALSE	FALSE	TRUE	FALSE	25/10/16	no	NA		TRUE	TRUE	FALSE	1004	2-G5	2.0	G5	No	47980.0	47369.0	4.3758573510000005	108.0	0.647806103	NA	NA
JTFB.33.35	0.0	0.0	699.0	14278.0	0.0	0.0	0.0	0.0	0.0	28257.0	0.0	0.0	0.0	0.0	59.0	0.0	0.0	0.0	0.0		GTGYCAGCMGCCGCGGTAA	GGACTACHVGGGTWTCTAAT	33.0	35.0	35_33_no	FALSE	FALSE	FALSE	TRUE	FALSE	03/11/16	no	NA		TRUE	TRUE	FALSE	1004	2-G6	2.0	G6	No	43293.0	42606.0	5.093045542	105.0	0.7585432390000001	NA	NA
JTFB.33.36	4.0	0.0	237.0	27748.0	0.0	0.0	0.0	0.0	0.0	17651.0	0.0	0.0	0.0	0.0	72.0	0.0	0.0	0.0	10.0		GTGYCAGCMGCCGCGGTAA	GGACTACHVGGGTWTCTAAT	33.0	36.0	36_33_no	FALSE	TRUE	FALSE	TRUE	FALSE	09/11/16	no	NA		TRUE	TRUE	FALSE	1004	2-G7	2.0	G7	No	45722.0	45003.0	4.536475519	118.0	0.6591182320000001	NA	NA
JTFB.34.07	82.0	0.0	751.0	15843.0	0.0	374.0	0.0	0.0	0.0	17856.0	0.0	0.0	3.0	0.0	248.0	0.0	0.0	671.0	352.0		GTGYCAGCMGCCGCGGTAA	GGACTACHVGGGTWTCTAAT	34.0	7.0	7_34_no	FALSE	FALSE	TRUE	FALSE	FALSE	27/04/16	no	NA		TRUE	TRUE	FALSE	1008	1-E3	1.0	E3	No	36180.0	34625.0	5.832784491	171.0	0.7863171290000001	NA	NA
JTFB.34.09	6.0	0.0	17.0	222.0	0.0	0.0	0.0	0.0	0.0	445.0	0.0	0.0	0.0	0.0	3860.0	0.0	0.0	43.0	24.0		GTGYCAGCMGCCGCGGTAA	GGACTACHVGGGTWTCTAAT	34.0	9.0	9_34_yes	FALSE	TRUE	FALSE	FALSE	TRUE	10/05/16	yes	Escherichia vulneris		TRUE	TRUE	FALSE	1008	1-F2	1.0	F2	No	4617.0	4454.0	1.696018448	49.0	0.30206698	NA	NA
JTFB.35.01	0.0	0.0	568.0	6222.0	0.0	0.0	0.0	0.0	0.0	9314.0	0.0	0.0	0.0	0.0	277.0	0.0	0.0	0.0	12336.0		GTGYCAGCMGCCGCGGTAA	GGACTACHVGGGTWTCTAAT	35.0	1.0	1_35_no	TRUE	FALSE	TRUE	TRUE	FALSE	17/03/16	no	NA		FALSE	TRUE	FALSE	1015	1-A10	1.0	A10	No	28717.0	28218.0	4.144519973	115.0	0.605438025	505	4
JTFB.35.05	13.0	0.0	464.0	4809.0	0.0	0.0	0.0	0.0	0.0	14750.0	0.0	0.0	0.0	0.0	215.0	0.0	0.0	0.0	11940.0		GTGYCAGCMGCCGCGGTAA	GGACTACHVGGGTWTCTAAT	35.0	5.0	5_35_no	FALSE	FALSE	TRUE	TRUE	FALSE	14/04/16	no	NA		FALSE	TRUE	FALSE	1015	1-D1	1.0	D1	No	32191.0	31453.0	4.504201462	121.0	0.6510031070000001	519.29	4
JTFB.35.07	60.0	0.0	897.0	8327.0	0.0	0.0	0.0	0.0	0.0	13534.0	0.0	0.0	0.0	0.0	577.0	0.0	0.0	22.0	7826.0		GTGYCAGCMGCCGCGGTAA	GGACTACHVGGGTWTCTAAT	35.0	7.0	7_35_no	FALSE	FALSE	TRUE	TRUE	FALSE	27/04/16	no	NA		FALSE	TRUE	TRUE	1015	1-E7	1.0	E7	No	31243.0	30696.0	5.111537315	157.0	0.700726945	540.71	4
JTFB.35.08	3.0	0.0	570.0	9449.0	0.0	0.0	0.0	0.0	0.0	17464.0	0.0	0.0	0.0	0.0	764.0	0.0	0.0	0.0	11160.0		GTGYCAGCMGCCGCGGTAA	GGACTACHVGGGTWTCTAAT	35.0	8.0	8_35_no	FALSE	FALSE	TRUE	TRUE	FALSE	04/05/16	no	NA		FALSE	TRUE	TRUE	1015	1-D9	1.0	D9	No	39410.0	38618.0	5.078765449	146.0	0.706382389	527.14	3.86
JTFB.35.38	22.0	0.0	1109.0	7636.0	0.0	2.0	0.0	0.0	0.0	19202.0	0.0	0.0	0.0	0.0	991.0	0.0	0.0	0.0	13.0		GTGYCAGCMGCCGCGGTAA	GGACTACHVGGGTWTCTAAT	35.0	38.0	38_35_no	FALSE	TRUE	TRUE	TRUE	FALSE	12/10/16	no	NA		FALSE	TRUE	FALSE	1015	3-A8	3.0	A8	No	28975.0	28183.0	5.625413856000001	144.0	0.784584756	NA	NA
JTFB.41.01	0.0	0.0	197.0	10895.0	0.0	0.0	0.0	0.0	0.0	9800.0	0.0	0.0	0.0	0.0	729.0	0.0	0.0	0.0	0.0		GTGYCAGCMGCCGCGGTAA	GGACTACHVGGGTWTCTAAT	41.0	1.0	1_41_no	TRUE	FALSE	TRUE	TRUE	FALSE	11/07/16	no	NA		FALSE	FALSE	FALSE	1014	2-A6	2.0	A6	No	21621.0	21490.0	4.957400669	91.0	0.761763538	537.5	4
JTFB.41.02	22.0	0.0	418.0	18341.0	0.0	0.0	0.0	0.0	0.0	23022.0	0.0	0.0	0.0	0.0	1000.0	0.0	6.0	0.0	10.0		GTGYCAGCMGCCGCGGTAA	GGACTACHVGGGTWTCTAAT	41.0	2.0	2_41_no	FALSE	FALSE	TRUE	TRUE	FALSE	18/07/16	no	NA		FALSE	FALSE	FALSE	1014	2-B2	2.0	B2	No	42819.0	42413.0	5.491718033	150.0	0.7596978520000001	526	4
JTFB.41.03	64.0	0.0	284.0	17742.0	0.0	0.0	0.0	0.0	0.0	14292.0	0.0	0.0	0.0	0.0	1656.0	3.0	0.0	0.0	0.0		GTGYCAGCMGCCGCGGTAA	GGACTACHVGGGTWTCTAAT	41.0	3.0	3_41_no	FALSE	FALSE	TRUE	TRUE	FALSE	25/07/16	no	NA		FALSE	FALSE	FALSE	1014	2-B8	2.0	B8	No	34041.0	33793.0	5.260838338	153.0	0.724894198	530	4
JTFB.41.04	56.0	0.0	764.0	12271.0	0.0	0.0	0.0	0.0	0.0	17492.0	0.0	0.0	0.0	0.0	1133.0	0.0	0.0	0.0	0.0		GTGYCAGCMGCCGCGGTAA	GGACTACHVGGGTWTCTAAT	41.0	4.0	4_41_no	FALSE	FALSE	TRUE	TRUE	FALSE	01/08/16	no	NA		FALSE	FALSE	FALSE	1014	2-C1	2.0	C1	No	31716.0	31384.0	5.499345761	139.0	0.772	508	4
JTFB.41.05	21.0	0.0	340.0	13315.0	0.0	0.0	0.0	0.0	0.0	13663.0	0.0	0.0	0.0	0.0	1784.0	0.0	0.0	0.0	0.0		GTGYCAGCMGCCGCGGTAA	GGACTACHVGGGTWTCTAAT	41.0	5.0	5_41_no	FALSE	FALSE	TRUE	TRUE	FALSE	09/08/16	no	NA		FALSE	FALSE	FALSE	1014	2-C7	2.0	C7	No	29123.0	28899.0	5.127128116000001	121.0	0.7410361990000001	554	4
JTFB.41.06	56.0	0.0	289.0	9939.0	0.0	0.0	0.0	0.0	0.0	12132.0	0.0	0.0	0.0	0.0	2049.0	0.0	8.0	4.0	28.0		GTGYCAGCMGCCGCGGTAA	GGACTACHVGGGTWTCTAAT	41.0	6.0	6_41_no	FALSE	FALSE	TRUE	TRUE	FALSE	15/08/16	no	NA		FALSE	FALSE	FALSE	1014	2-D2	2.0	D2	No	24505.0	24322.0	5.227520246	109.0	0.772366708	437.5	4
JTFB.41.07	0.0	0.0	292.0	7389.0	0.0	0.0	0.0	0.0	0.0	10058.0	0.0	0.0	0.0	0.0	5558.0	0.0	0.0	0.0	0.0		GTGYCAGCMGCCGCGGTAA	GGACTACHVGGGTWTCTAAT	41.0	7.0	7_41_no	FALSE	FALSE	TRUE	TRUE	FALSE	26/08/16	no	NA		FALSE	FALSE	FALSE	1014	2-D7	2.0	D7	No	23297.0	23209.0	4.480364529	72.0	0.7261619109999999	502	4
JTFB.41.08	0.0	0.0	72.0	11626.0	0.0	9.0	0.0	0.0	0.0	7147.0	0.0	0.0	0.0	0.0	285.0	0.0	0.0	3.0	0.0		GTGYCAGCMGCCGCGGTAA	GGACTACHVGGGTWTCTAAT	41.0	8.0	8_41_no	FALSE	FALSE	TRUE	TRUE	FALSE	29/08/16	no	NA		FALSE	FALSE	FALSE	1014	2-D10	2.0	D10	No	19142.0	19059.0	4.585645604	83.0	0.719312508	516	4
JTFB.41.09	6.0	0.0	622.0	3021.0	0.0	0.0	0.0	0.0	0.0	17748.0	0.0	0.0	0.0	0.0	1261.0	0.0	0.0	0.0	35.0		GTGYCAGCMGCCGCGGTAA	GGACTACHVGGGTWTCTAAT	41.0	9.0	9_41_no	FALSE	FALSE	TRUE	TRUE	FALSE	07/09/16	no	NA		FALSE	FALSE	FALSE	1014	2-D12	2.0	D12	No	22693.0	22330.0	5.689156637000001	118.0	0.826594754	525	4
JTFB.41.10	0.0	0.0	95.0	17362.0	0.0	0.0	0.0	0.0	0.0	11259.0	0.0	0.0	0.0	0.0	227.0	0.0	0.0	0.0	0.0		GTGYCAGCMGCCGCGGTAA	GGACTACHVGGGTWTCTAAT	41.0	10.0	10_41_no	FALSE	FALSE	TRUE	TRUE	FALSE	14/09/16	no	NA		FALSE	FALSE	FALSE	1014	2-E5	2.0	E5	No	28943.0	28729.0	4.716258391	99.0	0.7114202270000001	576	4
JTFB.41.11	76.0	0.0	624.0	15241.0	0.0	0.0	0.0	0.0	0.0	10395.0	0.0	0.0	0.0	0.0	11754.0	0.0	0.0	110.0	121.0		GTGYCAGCMGCCGCGGTAA	GGACTACHVGGGTWTCTAAT	41.0	11.0	11_41_no	FALSE	FALSE	TRUE	TRUE	FALSE	20/09/16	no	NA		FALSE	FALSE	FALSE	1014	2-E9	2.0	E9	No	38321.0	38008.0	4.597755606000001	137.0	0.64775075	645	4
JTFB.41.12	0.0	0.0	1392.0	3290.0	0.0	0.0	0.0	0.0	0.0	14567.0	0.0	0.0	4.0	0.0	13972.0	0.0	0.0	0.0	17.0		GTGYCAGCMGCCGCGGTAA	GGACTACHVGGGTWTCTAAT	41.0	12.0	12_41_no	FALSE	FALSE	TRUE	TRUE	FALSE	27/09/16	no	NA		FALSE	FALSE	FALSE	1014	2-E12	2.0	E12	No	33242.0	32391.0	4.65620836	113.0	0.6827105840000001	600	4
JTFB.41.14	7.0	0.0	181.0	13118.0	0.0	0.0	0.0	0.0	0.0	16280.0	0.0	0.0	2.0	0.0	70.0	0.0	2.0	0.0	0.0		GTGYCAGCMGCCGCGGTAA	GGACTACHVGGGTWTCTAAT	41.0	14.0	14_41_no	FALSE	FALSE	TRUE	TRUE	FALSE	13/10/16	no	NA		FALSE	FALSE	FALSE	1014	2-F4	2.0	F4	No	29660.0	29400.0	4.930075435	101.0	0.7404504120000001	512	3
JTFB.41.16	5.0	0.0	2901.0	10216.0	0.0	0.0	0.0	0.0	0.0	21354.0	5.0	0.0	0.0	0.0	3802.0	0.0	21.0	0.0	6.0		GTGYCAGCMGCCGCGGTAA	GGACTACHVGGGTWTCTAAT	41.0	16.0	16_41_no	FALSE	FALSE	TRUE	TRUE	FALSE	26/10/16	no	NA		FALSE	FALSE	FALSE	1014	2-F5	2.0	F5	No	38310.0	37529.0	5.077836068	105.0	0.756277985	NA	NA
JTFB.41.18	0.0	0.0	243.0	20726.0	0.0	0.0	0.0	0.0	0.0	12988.0	0.0	0.0	0.0	0.0	455.0	0.0	0.0	0.0	0.0		GTGYCAGCMGCCGCGGTAA	GGACTACHVGGGTWTCTAAT	41.0	18.0	18_41_no	FALSE	FALSE	TRUE	TRUE	FALSE	06/11/16	no	NA		FALSE	FALSE	FALSE	1014	2-F6	2.0	F6	No	34412.0	33772.0	4.711290598	105.0	0.7016857790000001	483.33	3
JTFB.41.19	0.0	0.0	1452.0	15843.0	0.0	0.0	0.0	0.0	0.0	13910.0	0.0	0.0	0.0	0.0	499.0	0.0	3.0	16.0	0.0		GTGYCAGCMGCCGCGGTAA	GGACTACHVGGGTWTCTAAT	41.0	19.0	19_41_no	FALSE	FALSE	TRUE	TRUE	FALSE	14/11/16	no	NA		FALSE	FALSE	FALSE	1014	2-F7	2.0	F7	No	31723.0	31374.0	5.115827638	112.0	0.751514751	570	4
JTFB.41.23	15.0	0.0	383.0	5916.0	0.0	0.0	0.0	0.0	0.0	15028.0	0.0	0.0	0.0	0.0	2010.0	0.0	0.0	0.0	0.0		GTGYCAGCMGCCGCGGTAA	GGACTACHVGGGTWTCTAAT	41.0	23.0	23_41_no	FALSE	FALSE	TRUE	TRUE	FALSE	12/12/16	no	NA		FALSE	FALSE	FALSE	1014	3-B1	3.0	B1	No	23352.0	23162.0	4.978098599	78.0	0.792009553	527.14	4
JTFB.41.27	47.0	0.0	1638.0	7944.0	0.0	0.0	0.0	0.0	0.0	24656.0	0.0	0.0	0.0	0.0	2168.0	0.0	0.0	0.0	147.0		GTGYCAGCMGCCGCGGTAA	GGACTACHVGGGTWTCTAAT	41.0	27.0	27_41_no	FALSE	FALSE	TRUE	TRUE	FALSE	06/01/17	no	NA		FALSE	FALSE	FALSE	1014	3-C1	3.0	C1	No	36600.0	36340.0	5.186409904	111.0	0.7633341859999999	587.14	4
JTFB.41.28	10.0	0.0	573.0	14631.0	0.0	0.0	0.0	0.0	0.0	11097.0	0.0	0.0	5.0	0.0	929.0	0.0	0.0	0.0	91.0		GTGYCAGCMGCCGCGGTAA	GGACTACHVGGGTWTCTAAT	41.0	28.0	28_41_no	FALSE	FALSE	TRUE	TRUE	FALSE	10/01/17	no	NA		FALSE	FALSE	FALSE	1014	3-D1	3.0	D1	No	27336.0	27149.0	4.740867892	92.0	0.7267299559999999	565.71	4
JTFB.41.29	6.0	0.0	1963.0	6509.0	0.0	9.0	0.0	0.0	0.0	22858.0	0.0	0.0	6.0	0.0	9187.0	0.0	0.0	17.0	12.0		GTGYCAGCMGCCGCGGTAA	GGACTACHVGGGTWTCTAAT	41.0	29.0	29_41_no	FALSE	FALSE	TRUE	TRUE	FALSE	17/01/17	no	NA		FALSE	FALSE	FALSE	1014	3-E1	3.0	E1	No	40567.0	40213.0	4.758272077	114.0	0.6963776770000001	608.33	4
JTFB.41.30	4.0	0.0	247.0	23513.0	0.0	0.0	0.0	0.0	0.0	16969.0	0.0	0.0	0.0	0.0	2876.0	0.0	0.0	0.0	0.0		GTGYCAGCMGCCGCGGTAA	GGACTACHVGGGTWTCTAAT	41.0	30.0	30_41_no	FALSE	FALSE	TRUE	TRUE	FALSE	25/01/17	no	NA		FALSE	FALSE	FALSE	1014	3-F1	3.0	F1	No	43609.0	43477.0	4.752242613	107.0	0.7049270759999999	581	4
JTFB.41.31	949.0	0.0	2653.0	20526.0	0.0	0.0	0.0	0.0	0.0	28313.0	0.0	0.0	0.0	0.0	1508.0	0.0	28.0	0.0	8.0		GTGYCAGCMGCCGCGGTAA	GGACTACHVGGGTWTCTAAT	41.0	31.0	31_41_no	FALSE	FALSE	TRUE	TRUE	FALSE	30/01/17	no	NA		FALSE	FALSE	FALSE	1014	3-G1	3.0	G1	No	53985.0	53093.0	5.327886415	143.0	0.744131586	547.5	4
JTFB.41.32	8.0	0.0	2238.0	17815.0	0.0	0.0	0.0	0.0	0.0	19581.0	0.0	0.0	0.0	0.0	1663.0	0.0	7.0	0.0	12.0		GTGYCAGCMGCCGCGGTAA	GGACTACHVGGGTWTCTAAT	41.0	32.0	32_41_no	FALSE	FALSE	TRUE	TRUE	FALSE	06/02/17	no	NA		FALSE	FALSE	FALSE	1014	3-H1	3.0	H1	No	41324.0	40860.0	5.150706906	113.0	0.755215799	575	4
JTFB.41.33	420.0	0.0	1224.0	7663.0	0.0	0.0	0.0	0.0	0.0	15749.0	0.0	0.0	0.0	0.0	562.0	0.0	180.0	0.0	0.0		GTGYCAGCMGCCGCGGTAA	GGACTACHVGGGTWTCTAAT	41.0	33.0	33_41_no	FALSE	FALSE	TRUE	TRUE	FALSE	13/02/17	no	NA		FALSE	FALSE	FALSE	1014	3-A2	3.0	A2	No	25798.0	25604.0	5.598273327999999	117.0	0.814843688	564.29	4
JTFB.41.35	0.0	0.0	2242.0	11108.0	0.0	0.0	0.0	0.0	0.0	10547.0	0.0	0.0	0.0	0.0	1115.0	0.0	0.0	0.0	0.0		GTGYCAGCMGCCGCGGTAA	GGACTACHVGGGTWTCTAAT	41.0	35.0	35_41_no	FALSE	FALSE	TRUE	TRUE	FALSE	27/02/17	no	NA		FALSE	FALSE	FALSE	1014	3-B2	3.0	B2	No	25012.0	24927.0	5.0610664089999995	98.0	0.765122965	565	4
JTFB.41.36	24.0	0.0	2682.0	9707.0	0.0	0.0	0.0	0.0	0.0	13694.0	0.0	0.0	0.0	0.0	3991.0	0.0	26.0	0.0	0.0		GTGYCAGCMGCCGCGGTAA	GGACTACHVGGGTWTCTAAT	41.0	36.0	36_41_no	FALSE	FALSE	TRUE	TRUE	FALSE	10/03/17	no	NA		FALSE	FALSE	FALSE	1014	3-C2	3.0	C2	No	30124.0	29761.0	5.579814138	127.0	0.7984069090000001	565	4
JTFB.41.39	0.0	0.0	1393.0	4986.0	0.0	0.0	0.0	0.0	0.0	17773.0	3.0	0.0	0.0	0.0	5691.0	0.0	39.0	3.0	0.0		GTGYCAGCMGCCGCGGTAA	GGACTACHVGGGTWTCTAAT	41.0	39.0	39_41_no	FALSE	FALSE	TRUE	TRUE	FALSE	27/03/17	no	NA		FALSE	FALSE	FALSE	1014	3-E2	3.0	E2	No	29888.0	29483.0	5.454904973	107.0	0.809156966	530	4
JTFB.41.40	0.0	0.0	190.0	6199.0	0.0	0.0	0.0	0.0	0.0	11269.0	0.0	0.0	0.0	0.0	1364.0	0.0	0.0	0.0	14.0		GTGYCAGCMGCCGCGGTAA	GGACTACHVGGGTWTCTAAT	41.0	40.0	40_41_no	FALSE	FALSE	TRUE	TRUE	FALSE	03/04/17	no	NA		FALSE	FALSE	FALSE	1014	3-A6	3.0	A6	No	19036.0	18921.0	5.373938586	96.0	0.816092512	545	4
JTFB.41.41	0.0	0.0	235.0	5204.0	0.0	0.0	0.0	0.0	0.0	10358.0	0.0	0.0	0.0	0.0	2072.0	0.0	0.0	0.0	16.0		GTGYCAGCMGCCGCGGTAA	GGACTACHVGGGTWTCTAAT	41.0	41.0	41_41_no	FALSE	FALSE	TRUE	TRUE	FALSE	10/04/17	no	NA		FALSE	FALSE	FALSE	1014	3-B6	3.0	B6	No	17885.0	17511.0	5.499767457000001	96.0	0.835201029	NA	NA
JTFB.41.42	0.0	0.0	839.0	23649.0	0.0	0.0	0.0	0.0	0.0	18585.0	0.0	0.0	5.0	0.0	4404.0	0.0	0.0	2.0	111.0		GTGYCAGCMGCCGCGGTAA	GGACTACHVGGGTWTCTAAT	41.0	42.0	42_41_no	FALSE	FALSE	TRUE	TRUE	FALSE	18/04/17	no	NA		FALSE	FALSE	FALSE	1014	3-G4	3.0	G4	No	47595.0	46948.0	5.3912807439999995	131.0	0.766523035	NA	NA
JTFB.41.45	506.0	0.0	658.0	19357.0	0.0	0.0	0.0	0.0	0.0	9992.0	0.0	0.0	0.0	0.0	11532.0	0.0	42.0	3.0	213.0		GTGYCAGCMGCCGCGGTAA	GGACTACHVGGGTWTCTAAT	41.0	45.0	45_41_no	FALSE	FALSE	TRUE	TRUE	FALSE	09/05/17	no	NA		FALSE	FALSE	FALSE	1014	3-H4	3.0	H4	No	42303.0	41751.0	4.978172085	132.0	0.706685628	506	4
JTFB.41.46	32.0	0.0	518.0	12346.0	0.0	0.0	0.0	0.0	0.0	10853.0	0.0	0.0	0.0	0.0	1342.0	0.0	4.0	0.0	4926.0		GTGYCAGCMGCCGCGGTAA	GGACTACHVGGGTWTCTAAT	41.0	46.0	46_41_no	FALSE	FALSE	TRUE	TRUE	FALSE	16/05/17	no	NA		FALSE	FALSE	FALSE	1014	3-A5	3.0	A5	No	30021.0	29816.0	5.080548198	114.0	0.7435430959999999	NA	NA
JTFB.41.47	0.0	0.0	613.0	14917.0	0.0	0.0	0.0	0.0	0.0	13070.0	0.0	0.0	0.0	0.0	1864.0	0.0	19.0	8.0	919.0		GTGYCAGCMGCCGCGGTAA	GGACTACHVGGGTWTCTAAT	41.0	47.0	47_41_no	FALSE	FALSE	TRUE	TRUE	FALSE	24/05/17	no	NA		FALSE	FALSE	FALSE	1014	3-B5	3.0	B5	No	31410.0	30975.0	5.532399572	119.0	0.8023996809999999	NA	NA
JTFB.41.57	53.0	0.0	261.0	4621.0	0.0	4.0	0.0	0.0	0.0	22952.0	4.0	0.0	0.0	0.0	529.0	0.0	81.0	28.0	82.0		GTGYCAGCMGCCGCGGTAA	GGACTACHVGGGTWTCTAAT	41.0	57.0	57_41_no	FALSE	FALSE	TRUE	TRUE	FALSE	03/08/17	no	NA		FALSE	FALSE	FALSE	1014	3-B7	3.0	B7	No	28615.0	27907.0	4.770571748	131.0	0.6782716959999999	NA	NA
JTFB.41.58	76.0	0.0	138.0	11586.0	0.0	0.0	0.0	0.0	0.0	13379.0	0.0	0.0	0.0	0.0	22.0	0.0	0.0	0.0	46.0		GTGYCAGCMGCCGCGGTAA	GGACTACHVGGGTWTCTAAT	41.0	58.0	58_41_no	FALSE	FALSE	TRUE	TRUE	FALSE	08/08/17	no	NA		FALSE	FALSE	FALSE	1014	3-C7	3.0	C7	No	25247.0	24776.0	4.966737022	114.0	0.726886722	NA	NA
JTFB.41.59	5.0	0.0	170.0	14959.0	0.0	0.0	0.0	0.0	0.0	15046.0	0.0	0.0	0.0	0.0	14252.0	0.0	0.0	11.0	46.0		GTGYCAGCMGCCGCGGTAA	GGACTACHVGGGTWTCTAAT	41.0	59.0	59_41_no	FALSE	TRUE	TRUE	TRUE	FALSE	16/08/17	no	NA		FALSE	FALSE	FALSE	1014	3-G7	3.0	G7	No	44489.0	44193.0	4.264781568	107.0	0.632619217	NA	NA
JTFB.43.01	3.0	0.0	457.0	10692.0	0.0	48.0	0.0	0.0	0.0	20318.0	0.0	0.0	0.0	0.0	1514.0	0.0	0.0	1114.0	5768.0		GTGYCAGCMGCCGCGGTAA	GGACTACHVGGGTWTCTAAT	43.0	1.0	1_43_no	TRUE	FALSE	TRUE	FALSE	FALSE	27/09/16	no	NA		TRUE	TRUE	FALSE	1001b	2-H2	2.0	H2	No	39914.0	38982.0	5.912255953	193.0	0.778701272	NA	NA
JTFB.43.02	5.0	0.0	495.0	1536.0	0.0	13.0	0.0	0.0	0.0	30588.0	0.0	0.0	155.0	0.0	326.0	0.0	0.0	10021.0	817.0		GTGYCAGCMGCCGCGGTAA	GGACTACHVGGGTWTCTAAT	43.0	2.0	2_43_yes	FALSE	FALSE	FALSE	FALSE	TRUE	05/10/16	yes	EAE/Epec		TRUE	TRUE	FALSE	1001b	2-H3	2.0	H3	No	43956.0	43079.0	5.456941723	182.0	0.7268368390000001	505.83	4
JTFB.43.03	0.0	0.0	1277.0	4324.0	0.0	74.0	0.0	0.0	0.0	27416.0	0.0	0.0	0.0	0.0	1319.0	0.0	0.0	2731.0	6352.0		GTGYCAGCMGCCGCGGTAA	GGACTACHVGGGTWTCTAAT	43.0	3.0	3_43_no	FALSE	FALSE	FALSE	TRUE	FALSE	10/10/16	no	NA		TRUE	TRUE	FALSE	1001b	2-H4	2.0	H4	No	43493.0	41855.0	6.247408914	190.0	0.825300935	480.71	4
JTFB.43.04	0.0	0.0	792.0	1748.0	0.0	0.0	0.0	0.0	0.0	40184.0	0.0	0.0	113.0	0.0	140.0	0.0	0.0	5712.0	1606.0		GTGYCAGCMGCCGCGGTAA	GGACTACHVGGGTWTCTAAT	43.0	4.0	4_43_no	FALSE	FALSE	FALSE	TRUE	FALSE	20/10/16	no	NA		TRUE	TRUE	FALSE	1001b	2-H5	2.0	H5	No	50295.0	50002.0	4.372353951	149.0	0.60565894	496.43	4
JTFB.43.05	0.0	0.0	1122.0	1959.0	0.0	11.0	0.0	0.0	0.0	31346.0	0.0	0.0	0.0	0.0	610.0	0.0	0.0	944.0	4540.0		GTGYCAGCMGCCGCGGTAA	GGACTACHVGGGTWTCTAAT	43.0	5.0	5_43_no	FALSE	FALSE	FALSE	TRUE	FALSE	26/10/16	no	NA		TRUE	TRUE	FALSE	1001b	2-H6	2.0	H6	No	40532.0	39415.0	6.102831147000001	188.0	0.807831011	517.5	4
JTFB.43.06	0.0	0.0	365.0	1867.0	0.0	0.0	0.0	0.0	0.0	16783.0	0.0	0.0	0.0	0.0	472.0	0.0	0.0	4828.0	8776.0		GTGYCAGCMGCCGCGGTAA	GGACTACHVGGGTWTCTAAT	43.0	6.0	6_43_no	FALSE	FALSE	FALSE	TRUE	FALSE	02/11/16	no	NA		TRUE	TRUE	FALSE	1001b	2-H7	2.0	H7	No	33091.0	32686.0	5.219722486	158.0	0.714660347	502	4
JTFB.43.07	12.0	0.0	802.0	7441.0	0.0	37.0	0.0	0.0	0.0	32627.0	0.0	0.0	28.0	0.0	288.0	0.0	0.0	3734.0	1640.0		GTGYCAGCMGCCGCGGTAA	GGACTACHVGGGTWTCTAAT	43.0	7.0	7_43_no	FALSE	FALSE	FALSE	TRUE	FALSE	11/11/16	no	NA		TRUE	TRUE	FALSE	1001b	2-H8	2.0	H8	No	46609.0	44076.0	6.025863517	193.0	0.793664487	570	4
JTFB.43.17	0.0	0.0	3963.0	718.0	0.0	14.0	0.0	0.0	0.0	17413.0	0.0	0.0	0.0	0.0	556.0	0.0	0.0	2696.0	2112.0		GTGYCAGCMGCCGCGGTAA	GGACTACHVGGGTWTCTAAT	43.0	17.0	17_43_no	FALSE	FALSE	FALSE	TRUE	FALSE	16/01/17	no	NA		TRUE	TRUE	FALSE	1001b	3-B3	3.0	B3	No	27472.0	27307.0	5.690302764	129.0	0.811598677	621.43	4
JTFB.43.18	12.0	0.0	1882.0	3384.0	0.0	13.0	0.0	0.0	0.0	13817.0	0.0	0.0	0.0	0.0	718.0	0.0	11.0	614.0	5358.0		GTGYCAGCMGCCGCGGTAA	GGACTACHVGGGTWTCTAAT	43.0	18.0	18_43_no	FALSE	FALSE	FALSE	TRUE	FALSE	24/01/17	no	NA		TRUE	TRUE	FALSE	1001b	3-D3	3.0	D3	No	25809.0	25437.0	5.83279099	159.0	0.7976048609999999	475.83	4
JTFB.43.19	0.0	0.0	2729.0	3415.0	0.0	0.0	0.0	0.0	0.0	14599.0	0.0	0.0	0.0	0.0	1649.0	0.0	12.0	1139.0	11148.0		GTGYCAGCMGCCGCGGTAA	GGACTACHVGGGTWTCTAAT	43.0	19.0	19_43_no	FALSE	FALSE	FALSE	TRUE	FALSE	30/01/17	no	NA		TRUE	TRUE	FALSE	1001b	3-E3	3.0	E3	No	34691.0	34241.0	5.133447231	152.0	0.708264152	470.83	4
JTFB.43.20	0.0	0.0	2448.0	8261.0	0.0	33.0	0.0	0.0	0.0	20047.0	0.0	0.0	0.0	0.0	1079.0	0.0	13.0	710.0	15004.0		GTGYCAGCMGCCGCGGTAA	GGACTACHVGGGTWTCTAAT	43.0	20.0	20_43_no	FALSE	FALSE	FALSE	TRUE	FALSE	16/02/17	no	NA		TRUE	TRUE	FALSE	1001b	3-G3	3.0	G3	No	47595.0	47108.0	4.92443681	168.0	0.666156028	NA	NA
JTFB.43.22	0.0	0.0	3086.0	2392.0	0.0	27.0	0.0	0.0	0.0	17077.0	0.0	0.0	0.0	0.0	2121.0	2.0	16.0	1688.0	9711.0		GTGYCAGCMGCCGCGGTAA	GGACTACHVGGGTWTCTAAT	43.0	22.0	22_43_no	FALSE	FALSE	FALSE	TRUE	FALSE	28/02/17	no	NA		TRUE	TRUE	FALSE	1001b	3-H3	3.0	H3	No	36120.0	35796.0	5.164884517	154.0	0.7107521990000001	535.43	4
JTFB.43.23	5.0	0.0	1106.0	3496.0	0.0	91.0	0.0	0.0	0.0	13867.0	0.0	0.0	0.0	0.0	877.0	0.0	0.0	652.0	5580.0		GTGYCAGCMGCCGCGGTAA	GGACTACHVGGGTWTCTAAT	43.0	23.0	23_43_no	FALSE	FALSE	FALSE	TRUE	FALSE	02/03/17	no	NA		TRUE	TRUE	FALSE	1001b	3-A4	3.0	A4	No	25674.0	25361.0	5.5929426620000005	164.0	0.7601635240000001	536.33	4
JTFB.43.24	0.0	0.0	598.0	6290.0	0.0	15.0	0.0	0.0	0.0	20385.0	0.0	0.0	24.0	0.0	817.0	0.0	14.0	2024.0	6007.0		GTGYCAGCMGCCGCGGTAA	GGACTACHVGGGTWTCTAAT	43.0	24.0	24_43_no	FALSE	FALSE	FALSE	TRUE	FALSE	13/03/17	no	NA		TRUE	TRUE	FALSE	1001b	3-B4	3.0	B4	No	36174.0	35686.0	5.726735256	180.0	0.7643950279999999	582.14	4
JTFB.43.25	11.0	0.0	1084.0	3349.0	0.0	5.0	0.0	0.0	0.0	15382.0	0.0	0.0	6.0	0.0	1004.0	0.0	6.0	671.0	5921.0		GTGYCAGCMGCCGCGGTAA	GGACTACHVGGGTWTCTAAT	43.0	25.0	25_43_no	FALSE	FALSE	FALSE	TRUE	FALSE	21/03/17	no	NA		TRUE	TRUE	FALSE	1001b	3-C4	3.0	C4	No	27439.0	27072.0	5.514740725	159.0	0.754113085	526.67	4
JTFB.43.26	0.0	0.0	189.0	3715.0	0.0	0.0	0.0	0.0	0.0	14588.0	0.0	0.0	0.0	0.0	623.0	3.0	0.0	46.0	4957.0		GTGYCAGCMGCCGCGGTAA	GGACTACHVGGGTWTCTAAT	43.0	26.0	26_43_no	FALSE	FALSE	FALSE	TRUE	FALSE	27/03/17	no	NA		TRUE	TRUE	FALSE	1001b	3-D4	3.0	D4	No	24121.0	23524.0	5.387728103	140.0	0.7557180840000001	498	4
JTFB.43.27	0.0	0.0	1118.0	6630.0	0.0	0.0	0.0	0.0	0.0	28747.0	0.0	0.0	0.0	0.0	1161.0	0.0	0.0	2032.0	127.0		GTGYCAGCMGCCGCGGTAA	GGACTACHVGGGTWTCTAAT	43.0	27.0	27_43_no	FALSE	FALSE	FALSE	TRUE	FALSE	05/04/17	no	NA		TRUE	TRUE	FALSE	1001b	3-C6	3.0	C6	No	39815.0	39137.0	6.066733755	190.0	0.80143322	513.57	3.75
JTFB.43.28	30.0	0.0	1029.0	6445.0	0.0	0.0	0.0	0.0	0.0	15565.0	0.0	0.0	0.0	0.0	1840.0	0.0	0.0	98.0	399.0		GTGYCAGCMGCCGCGGTAA	GGACTACHVGGGTWTCTAAT	43.0	28.0	28_43_no	FALSE	FALSE	FALSE	TRUE	FALSE	14/04/17	no	NA		TRUE	TRUE	FALSE	1001b	3-D5	3.0	D5	No	25406.0	25108.0	5.950928011	141.0	0.833515682	495	4
JTFB.43.29	0.0	0.0	1049.0	4127.0	0.0	46.0	0.0	0.0	0.0	12267.0	0.0	0.0	0.0	0.0	20382.0	2.0	10.0	3.0	5779.0		GTGYCAGCMGCCGCGGTAA	GGACTACHVGGGTWTCTAAT	43.0	29.0	29_43_no	FALSE	FALSE	FALSE	TRUE	FALSE	20/04/17	no	NA		TRUE	TRUE	FALSE	1001b	3-E5	3.0	E5	No	43665.0	42937.0	4.227486078	150.0	0.5848100860000001	464.29	4
JTFB.43.30	0.0	0.0	2323.0	6242.0	0.0	54.0	0.0	0.0	0.0	19110.0	0.0	0.0	0.0	0.0	3339.0	0.0	0.0	267.0	14609.0		GTGYCAGCMGCCGCGGTAA	GGACTACHVGGGTWTCTAAT	43.0	30.0	30_43_no	FALSE	FALSE	FALSE	TRUE	FALSE	27/04/17	no	NA		TRUE	TRUE	FALSE	1001b	3-F5	3.0	F5	No	45944.0	45419.0	5.034939269	163.0	0.6851443079999999	516	4
JTFB.43.33	0.0	0.0	2020.0	3453.0	0.0	21.0	0.0	0.0	0.0	26748.0	0.0	0.0	0.0	0.0	1965.0	0.0	0.0	1485.0	13305.0		GTGYCAGCMGCCGCGGTAA	GGACTACHVGGGTWTCTAAT	43.0	33.0	33_43_no	FALSE	FALSE	FALSE	TRUE	FALSE	17/05/17	no	NA		TRUE	TRUE	FALSE	1001b	3-G5	3.0	G5	No	48997.0	48016.0	5.323051348	187.0	0.7053300370000001	557.5	4
JTFB.43.36	0.0	0.0	1710.0	6743.0	0.0	118.0	0.0	0.0	0.0	20526.0	0.0	0.0	0.0	0.0	3036.0	0.0	10.0	441.0	15435.0		GTGYCAGCMGCCGCGGTAA	GGACTACHVGGGTWTCTAAT	43.0	36.0	36_43_no	FALSE	FALSE	FALSE	TRUE	FALSE	09/06/17	no	NA		TRUE	TRUE	FALSE	1001b	3-H5	3.0	H5	No	48019.0	46899.0	5.095794215	178.0	0.681644719	567.5	3.5
JTFB.43.39	0.0	0.0	1097.0	3492.0	0.0	0.0	0.0	0.0	0.0	9658.0	0.0	0.0	0.0	0.0	1252.0	0.0	0.0	1828.0	370.0		GTGYCAGCMGCCGCGGTAA	GGACTACHVGGGTWTCTAAT	43.0	39.0	39_43_no	FALSE	FALSE	FALSE	TRUE	FALSE	07/07/17	no	NA		TRUE	TRUE	FALSE	1001b	3-D6	3.0	D6	No	17697.0	17501.0	5.796111494	129.0	0.826690005	479.29	4
JTFB.43.40	0.0	0.0	1737.0	5181.0	0.0	24.0	0.0	0.0	0.0	15236.0	0.0	0.0	0.0	0.0	1274.0	0.0	0.0	65.0	8050.0		GTGYCAGCMGCCGCGGTAA	GGACTACHVGGGTWTCTAAT	43.0	40.0	40_43_no	FALSE	FALSE	FALSE	TRUE	FALSE	13/07/17	no	NA		TRUE	TRUE	FALSE	1001b	3-F6	3.0	F6	No	31567.0	31126.0	5.240275045	163.0	0.713085984	445	4
JTFB.43.41	0.0	0.0	658.0	5253.0	0.0	5.0	0.0	0.0	0.0	14840.0	0.0	0.0	0.0	0.0	851.0	0.0	2.0	295.0	6369.0		GTGYCAGCMGCCGCGGTAA	GGACTACHVGGGTWTCTAAT	43.0	41.0	41_43_no	FALSE	FALSE	FALSE	TRUE	FALSE	21/07/17	no	NA		TRUE	TRUE	FALSE	1001b	3-E6	3.0	E6	No	28273.0	27915.0	5.15446191	131.0	0.73285254	455.83	4
JTFB.43.42	0.0	0.0	1452.0	3104.0	0.0	178.0	0.0	0.0	0.0	15796.0	0.0	0.0	0.0	0.0	791.0	0.0	0.0	164.0	5238.0		GTGYCAGCMGCCGCGGTAA	GGACTACHVGGGTWTCTAAT	43.0	42.0	42_43_no	FALSE	FALSE	FALSE	TRUE	FALSE	28/07/17	no	NA		TRUE	TRUE	FALSE	1001b	3-A7	3.0	A7	No	26723.0	26392.0	5.363640842	147.0	0.7449840190000001	449.17	3.75
JTFB.43.43	0.0	0.0	889.0	3416.0	0.0	20.0	0.0	0.0	0.0	13621.0	0.0	3.0	0.0	0.0	1387.0	0.0	9.0	228.0	8540.0		GTGYCAGCMGCCGCGGTAA	GGACTACHVGGGTWTCTAAT	43.0	43.0	43_43_no	FALSE	FALSE	FALSE	TRUE	FALSE	03/08/17	no	NA		TRUE	TRUE	FALSE	1001b	3-E7	3.0	E7	No	28113.0	27590.0	5.092971145	153.0	0.701763672	440	4
JTFB.43.45	0.0	0.0	4901.0	7327.0	0.0	0.0	0.0	0.0	0.0	14312.0	0.0	0.0	5.0	0.0	2363.0	0.0	6.0	996.0	7942.0		GTGYCAGCMGCCGCGGTAA	GGACTACHVGGGTWTCTAAT	43.0	45.0	45_43_no	FALSE	FALSE	FALSE	TRUE	FALSE	17/08/17	no	NA		TRUE	TRUE	FALSE	1001b	3-F7	3.0	F7	No	37852.0	37358.0	5.181770858999999	167.0	0.7017847209999999	497.71	3.67
JTFB.43.46	0.0	0.0	2472.0	6317.0	0.0	0.0	0.0	0.0	0.0	17044.0	0.0	0.0	0.0	0.0	4197.0	0.0	11.0	2203.0	6784.0		GTGYCAGCMGCCGCGGTAA	GGACTACHVGGGTWTCTAAT	43.0	46.0	46_43_no	FALSE	TRUE	FALSE	TRUE	FALSE	25/08/17	no	NA		TRUE	TRUE	FALSE	1001b	3-H7	3.0	H7	No	39028.0	38424.0	5.4570287539999995	147.0	0.7579551529999999	450	4
[truncated: 28 more columns]
