# Supplementary material for: Epidemiology and associated microbiota changes in deployed military personnel at high risk of traveler's diarrhea
Source: PLoS One. 2020 Aug 12;15(8):e0236703. doi: 10.1371/journal.pone.0236703 (PMC7423091; doi:10.1371/journal.pone.0236703)
Supplement: S2 File — This includes per-sample metadata, and can be viewed at https://view.qiime2.org/. For example, choose taxonomic level 3 to see the class level, and under “Sort Samples By” select “Subject”, then click + to add additional sorting for “Order” and again for “ClinicalTD”. Taxonomies can be toggled by clicking the colored box next to the taxa. (QZV) [file pone.0236703.s003.qzv › fe6ac182-7d58-41eb-9744-6e2c31fcc5cc/data/level-3.csv]

index	D_0__Archaea;D_1__Euryarchaeota;D_2__Methanobacteria	D_0__Bacteria;D_1__Acidobacteria;D_2__Subgroup 6	D_0__Bacteria;D_1__Actinobacteria;D_2__Actinobacteria	D_0__Bacteria;D_1__Actinobacteria;D_2__Coriobacteriia	D_0__Bacteria;D_1__Actinobacteria;__	D_0__Bacteria;D_1__Bacteroidetes;D_2__Bacteroidia	D_0__Bacteria;D_1__Bacteroidetes;__	D_0__Bacteria;D_1__Chloroflexi;D_2__Chloroflexia	D_0__Bacteria;D_1__Cyanobacteria;D_2__Melainabacteria	D_0__Bacteria;D_1__Cyanobacteria;D_2__Oxyphotobacteria	D_0__Bacteria;D_1__Deinococcus-Thermus;D_2__Deinococci	D_0__Bacteria;D_1__Elusimicrobia;D_2__Elusimicrobia	D_0__Bacteria;D_1__Epsilonbacteraeota;D_2__Campylobacteria	D_0__Bacteria;D_1__Firmicutes;D_2__Bacilli	D_0__Bacteria;D_1__Firmicutes;D_2__Clostridia	D_0__Bacteria;D_1__Firmicutes;D_2__Erysipelotrichia	D_0__Bacteria;D_1__Firmicutes;D_2__Negativicutes	D_0__Bacteria;D_1__Firmicutes;__	D_0__Bacteria;D_1__Fusobacteria;D_2__Fusobacteriia	D_0__Bacteria;D_1__Lentisphaerae;D_2__Lentisphaeria	D_0__Bacteria;D_1__Patescibacteria;D_2__Saccharimonadia	D_0__Bacteria;D_1__Planctomycetes;D_2__Planctomycetacia	D_0__Bacteria;D_1__Proteobacteria;D_2__Alphaproteobacteria	D_0__Bacteria;D_1__Proteobacteria;D_2__Deltaproteobacteria	D_0__Bacteria;D_1__Proteobacteria;D_2__Gammaproteobacteria	D_0__Bacteria;D_1__Proteobacteria;__	D_0__Bacteria;D_1__Spirochaetes;D_2__Brachyspirae	D_0__Bacteria;D_1__Spirochaetes;D_2__Spirochaetia	D_0__Bacteria;D_1__Synergistetes;D_2__Synergistia	D_0__Bacteria;D_1__Tenericutes;D_2__Mollicutes	D_0__Bacteria;D_1__Verrucomicrobia;D_2__Verrucomicrobiae	BarcodeSequence	LinkerPrimerSequence	ReversePrimer	Subject	Order	OrderSubjectTD	InitialTimePoint	FinalTimePoint	PreTD	PostTD	TDCurrent	SampleDate	ClinicalTD	TDType	DiseaseAdditional	SubjectHadTD	SubjectHadTDorGIdist	GI_distress
JTFB.20.01	0.0	0.0	674.0	75.0	0.0	4115.0	0.0	0.0	0.0	0.0	0.0	0.0	0.0	1119.0	12682.0	0.0	28.0	0.0	0.0	0.0	0.0	0.0	0.0	0.0	12.0	0.0	0.0	0.0	0.0	0.0	32.0		GTGYCAGCMGCCGCGGTAA	GGACTACHVGGGTWTCTAAT	20.0	1.0	1_20_no	TRUE	FALSE	TRUE	TRUE	FALSE	03/03/16	no	NA		FALSE	FALSE	FALSE
JTFB.20.02	0.0	0.0	26.0	173.0	0.0	4376.0	0.0	0.0	0.0	0.0	0.0	0.0	0.0	48.0	4411.0	474.0	177.0	5.0	0.0	0.0	0.0	0.0	0.0	137.0	688.0	0.0	0.0	0.0	0.0	0.0	0.0		GTGYCAGCMGCCGCGGTAA	GGACTACHVGGGTWTCTAAT	20.0	2.0	2_20_no	FALSE	FALSE	TRUE	TRUE	FALSE	10/03/16	no	NA		FALSE	FALSE	FALSE
JTFB.20.03	0.0	0.0	2603.0	900.0	0.0	6231.0	0.0	0.0	0.0	0.0	0.0	0.0	0.0	737.0	27059.0	232.0	222.0	0.0	0.0	0.0	2.0	0.0	0.0	39.0	72.0	0.0	0.0	0.0	0.0	4.0	0.0		GTGYCAGCMGCCGCGGTAA	GGACTACHVGGGTWTCTAAT	20.0	3.0	3_20_no	FALSE	FALSE	TRUE	TRUE	FALSE	14/03/16	no	NA		FALSE	FALSE	FALSE
JTFB.20.04	3.0	0.0	4116.0	3852.0	0.0	2342.0	0.0	0.0	0.0	0.0	0.0	0.0	0.0	899.0	15799.0	38.0	144.0	0.0	0.0	0.0	0.0	0.0	0.0	7.0	773.0	0.0	0.0	0.0	0.0	0.0	0.0		GTGYCAGCMGCCGCGGTAA	GGACTACHVGGGTWTCTAAT	20.0	4.0	4_20_no	FALSE	FALSE	TRUE	TRUE	FALSE	21/03/16	no	NA		FALSE	FALSE	FALSE
JTFB.20.08	0.0	0.0	10828.0	1620.0	0.0	7344.0	0.0	0.0	0.0	0.0	0.0	0.0	0.0	1070.0	20198.0	769.0	61.0	0.0	5.0	0.0	0.0	0.0	0.0	37.0	777.0	0.0	0.0	0.0	0.0	0.0	0.0		GTGYCAGCMGCCGCGGTAA	GGACTACHVGGGTWTCTAAT	20.0	8.0	8_20_no	FALSE	TRUE	TRUE	TRUE	FALSE	26/04/16	no	NA		FALSE	FALSE	FALSE
JTFB.22.01	0.0	0.0	23.0	154.0	0.0	6197.0	0.0	0.0	0.0	0.0	0.0	0.0	0.0	75.0	10159.0	3430.0	135.0	0.0	0.0	0.0	0.0	0.0	0.0	120.0	442.0	0.0	0.0	0.0	0.0	0.0	0.0		GTGYCAGCMGCCGCGGTAA	GGACTACHVGGGTWTCTAAT	22.0	1.0	1_22_no	TRUE	FALSE	TRUE	TRUE	FALSE	03/03/16	no	NA		FALSE	FALSE	FALSE
JTFB.22.02	0.0	0.0	634.0	0.0	0.0	2239.0	0.0	0.0	0.0	0.0	0.0	0.0	0.0	16.0	12594.0	11.0	7.0	0.0	0.0	0.0	0.0	0.0	0.0	0.0	7.0	0.0	0.0	0.0	0.0	0.0	0.0		GTGYCAGCMGCCGCGGTAA	GGACTACHVGGGTWTCTAAT	22.0	2.0	2_22_no	FALSE	FALSE	TRUE	TRUE	FALSE	10/03/16	no	NA		FALSE	FALSE	FALSE
JTFB.22.03	56.0	0.0	47.0	187.0	0.0	19926.0	0.0	0.0	4.0	0.0	0.0	0.0	0.0	56.0	12655.0	613.0	925.0	0.0	0.0	0.0	0.0	0.0	0.0	261.0	1320.0	0.0	0.0	0.0	0.0	15.0	26.0		GTGYCAGCMGCCGCGGTAA	GGACTACHVGGGTWTCTAAT	22.0	3.0	3_22_no	FALSE	FALSE	TRUE	TRUE	FALSE	17/03/16	no	NA		FALSE	FALSE	FALSE
JTFB.22.06	0.0	0.0	26.0	537.0	0.0	9926.0	0.0	0.0	0.0	0.0	0.0	0.0	0.0	299.0	12850.0	2643.0	218.0	0.0	0.0	0.0	0.0	0.0	0.0	364.0	574.0	0.0	0.0	0.0	0.0	0.0	46.0		GTGYCAGCMGCCGCGGTAA	GGACTACHVGGGTWTCTAAT	22.0	6.0	6_22_no	FALSE	FALSE	TRUE	TRUE	FALSE	04/04/16	no	NA		FALSE	FALSE	FALSE
JTFB.22.07	16.0	0.0	5641.0	4532.0	0.0	2128.0	0.0	0.0	0.0	0.0	0.0	0.0	0.0	4556.0	20028.0	251.0	71.0	0.0	7.0	0.0	0.0	0.0	0.0	0.0	167.0	0.0	0.0	0.0	0.0	0.0	299.0		GTGYCAGCMGCCGCGGTAA	GGACTACHVGGGTWTCTAAT	22.0	7.0	7_22_no	FALSE	FALSE	TRUE	TRUE	FALSE	21/04/16	no	NA		FALSE	FALSE	FALSE
JTFB.22.24	0.0	0.0	47.0	63.0	0.0	7538.0	0.0	0.0	0.0	0.0	0.0	0.0	0.0	122.0	8887.0	1172.0	369.0	0.0	0.0	0.0	0.0	0.0	0.0	268.0	647.0	0.0	0.0	0.0	0.0	0.0	25.0		GTGYCAGCMGCCGCGGTAA	GGACTACHVGGGTWTCTAAT	22.0	24.0	24_22_no	FALSE	FALSE	TRUE	TRUE	FALSE	23/08/16	no	NA		FALSE	FALSE	FALSE
JTFB.22.35	0.0	0.0	1458.0	1280.0	0.0	9495.0	0.0	0.0	0.0	0.0	0.0	0.0	0.0	316.0	17437.0	4765.0	426.0	0.0	0.0	0.0	13.0	0.0	0.0	543.0	1237.0	0.0	0.0	0.0	0.0	8.0	124.0		GTGYCAGCMGCCGCGGTAA	GGACTACHVGGGTWTCTAAT	22.0	35.0	35_22_no	FALSE	TRUE	TRUE	TRUE	FALSE	17/11/16	no	NA		FALSE	FALSE	FALSE
JTFB.23.01	40.0	0.0	845.0	233.0	0.0	5879.0	0.0	0.0	0.0	0.0	0.0	0.0	0.0	6.0	11549.0	7.0	172.0	0.0	0.0	0.0	0.0	0.0	68.0	13.0	17.0	0.0	0.0	0.0	0.0	332.0	1426.0		GTGYCAGCMGCCGCGGTAA	GGACTACHVGGGTWTCTAAT	23.0	1.0	1_23_no	TRUE	FALSE	TRUE	TRUE	FALSE	09/03/16	no	NA		FALSE	TRUE	FALSE
JTFB.23.03	206.0	0.0	1205.0	717.0	0.0	13167.0	0.0	0.0	14.0	0.0	0.0	0.0	0.0	344.0	20757.0	375.0	167.0	0.0	0.0	0.0	0.0	0.0	32.0	318.0	234.0	0.0	0.0	0.0	0.0	803.0	1217.0		GTGYCAGCMGCCGCGGTAA	GGACTACHVGGGTWTCTAAT	23.0	3.0	3_23_no	FALSE	FALSE	TRUE	TRUE	FALSE	22/03/16	no	NA		FALSE	TRUE	FALSE
JTFB.23.04	592.0	0.0	1856.0	282.0	0.0	4172.0	0.0	0.0	0.0	0.0	0.0	0.0	0.0	131.0	23273.0	443.0	305.0	0.0	0.0	0.0	0.0	0.0	4.0	37.0	14.0	0.0	0.0	0.0	0.0	3313.0	1585.0		GTGYCAGCMGCCGCGGTAA	GGACTACHVGGGTWTCTAAT	23.0	4.0	4_23_no	FALSE	FALSE	TRUE	TRUE	FALSE	28/03/16	no	NA		FALSE	TRUE	FALSE
JTFB.23.05	211.0	0.0	3216.0	319.0	0.0	12425.0	0.0	0.0	0.0	0.0	0.0	0.0	0.0	2.0	19167.0	42.0	367.0	0.0	0.0	0.0	0.0	0.0	57.0	234.0	28.0	0.0	0.0	0.0	0.0	954.0	2168.0		GTGYCAGCMGCCGCGGTAA	GGACTACHVGGGTWTCTAAT	23.0	5.0	5_23_no	FALSE	FALSE	TRUE	TRUE	FALSE	06/04/16	no	NA		FALSE	TRUE	FALSE
JTFB.23.06	1387.0	0.0	594.0	196.0	0.0	3675.0	0.0	0.0	0.0	0.0	0.0	0.0	0.0	16.0	17727.0	106.0	249.0	0.0	0.0	0.0	0.0	0.0	20.0	24.0	21.0	0.0	0.0	0.0	0.0	1925.0	3279.0		GTGYCAGCMGCCGCGGTAA	GGACTACHVGGGTWTCTAAT	23.0	6.0	6_23_no	FALSE	FALSE	TRUE	TRUE	FALSE	12/04/16	no	NA		FALSE	TRUE	FALSE
JTFB.23.07	1018.0	0.0	888.0	511.0	0.0	12593.0	0.0	0.0	0.0	0.0	0.0	0.0	0.0	95.0	30588.0	662.0	222.0	0.0	0.0	0.0	0.0	0.0	27.0	45.0	550.0	0.0	0.0	0.0	0.0	2761.0	2237.0		GTGYCAGCMGCCGCGGTAA	GGACTACHVGGGTWTCTAAT	23.0	7.0	7_23_no	FALSE	FALSE	TRUE	TRUE	FALSE	19/04/16	no	NA		FALSE	TRUE	FALSE
JTFB.23.08	809.0	0.0	216.0	711.0	0.0	7550.0	0.0	0.0	0.0	0.0	0.0	0.0	0.0	50.0	35060.0	419.0	330.0	0.0	0.0	0.0	0.0	0.0	12.0	16.0	20.0	0.0	0.0	0.0	0.0	1943.0	1846.0		GTGYCAGCMGCCGCGGTAA	GGACTACHVGGGTWTCTAAT	23.0	8.0	8_23_no	FALSE	FALSE	TRUE	TRUE	FALSE	27/04/16	no	NA		FALSE	TRUE	FALSE
JTFB.23.09	338.0	0.0	720.0	210.0	0.0	2981.0	0.0	0.0	0.0	0.0	0.0	0.0	0.0	276.0	5767.0	503.0	103.0	0.0	0.0	0.0	0.0	0.0	0.0	33.0	54.0	0.0	0.0	0.0	0.0	110.0	35.0		GTGYCAGCMGCCGCGGTAA	GGACTACHVGGGTWTCTAAT	23.0	9.0	9_23_no	FALSE	FALSE	TRUE	TRUE	FALSE	02/05/16	no	NA		FALSE	TRUE	FALSE
JTFB.23.10	1082.0	0.0	666.0	654.0	0.0	2912.0	0.0	0.0	0.0	0.0	0.0	0.0	0.0	22.0	32111.0	142.0	426.0	0.0	0.0	0.0	0.0	0.0	12.0	22.0	118.0	0.0	0.0	0.0	0.0	4383.0	2779.0		GTGYCAGCMGCCGCGGTAA	GGACTACHVGGGTWTCTAAT	23.0	10.0	10_23_no	FALSE	FALSE	TRUE	TRUE	FALSE	10/05/16	no	NA		FALSE	TRUE	FALSE
JTFB.23.11	1820.0	0.0	450.0	1244.0	0.0	13412.0	0.0	0.0	0.0	0.0	0.0	0.0	0.0	72.0	39419.0	563.0	351.0	0.0	0.0	0.0	0.0	0.0	42.0	13.0	124.0	0.0	0.0	0.0	0.0	5437.0	3154.0		GTGYCAGCMGCCGCGGTAA	GGACTACHVGGGTWTCTAAT	23.0	11.0	11_23_no	FALSE	FALSE	TRUE	TRUE	FALSE	18/05/16	no	NA		FALSE	TRUE	FALSE
JTFB.23.12	534.0	0.0	1858.0	1715.0	0.0	9010.0	0.0	0.0	0.0	0.0	0.0	0.0	0.0	397.0	20435.0	5940.0	342.0	0.0	0.0	0.0	3.0	0.0	303.0	49.0	127.0	0.0	0.0	0.0	0.0	1570.0	357.0		GTGYCAGCMGCCGCGGTAA	GGACTACHVGGGTWTCTAAT	23.0	12.0	12_23_no	FALSE	FALSE	TRUE	TRUE	FALSE	23/05/16	no	NA		FALSE	TRUE	FALSE
JTFB.23.13	494.0	0.0	1850.0	3728.0	0.0	9825.0	0.0	0.0	15.0	0.0	0.0	0.0	0.0	300.0	26857.0	4134.0	1152.0	2.0	0.0	0.0	7.0	0.0	0.0	423.0	533.0	0.0	0.0	0.0	0.0	1302.0	1051.0		GTGYCAGCMGCCGCGGTAA	GGACTACHVGGGTWTCTAAT	23.0	13.0	13_23_no	FALSE	FALSE	TRUE	TRUE	FALSE	01/06/16	no	NA		FALSE	TRUE	TRUE
JTFB.23.14	1852.0	0.0	592.0	901.0	0.0	15850.0	0.0	0.0	0.0	0.0	0.0	0.0	0.0	45.0	28718.0	1044.0	578.0	0.0	0.0	0.0	0.0	0.0	0.0	129.0	794.0	0.0	0.0	0.0	0.0	13.0	2518.0		GTGYCAGCMGCCGCGGTAA	GGACTACHVGGGTWTCTAAT	23.0	14.0	14_23_no	FALSE	FALSE	TRUE	TRUE	FALSE	06/06/16	no	NA		FALSE	TRUE	TRUE
JTFB.23.15	225.0	0.0	228.0	111.0	0.0	11595.0	0.0	0.0	0.0	0.0	0.0	0.0	0.0	2.0	41031.0	42.0	219.0	3.0	0.0	0.0	0.0	0.0	3.0	26.0	158.0	0.0	0.0	0.0	0.0	1223.0	1447.0		GTGYCAGCMGCCGCGGTAA	GGACTACHVGGGTWTCTAAT	23.0	15.0	15_23_no	FALSE	FALSE	TRUE	TRUE	FALSE	13/06/16	no	NA		FALSE	TRUE	FALSE
JTFB.23.16	967.0	0.0	617.0	854.0	0.0	17376.0	0.0	0.0	0.0	0.0	0.0	0.0	0.0	31.0	33767.0	738.0	178.0	0.0	0.0	0.0	0.0	0.0	135.0	117.0	156.0	0.0	0.0	0.0	0.0	384.0	5677.0		GTGYCAGCMGCCGCGGTAA	GGACTACHVGGGTWTCTAAT	23.0	16.0	16_23_no	FALSE	FALSE	TRUE	TRUE	FALSE	24/06/16	no	NA		FALSE	TRUE	FALSE
JTFB.23.17	0.0	0.0	232.0	426.0	0.0	3735.0	0.0	0.0	0.0	0.0	0.0	0.0	0.0	134.0	10301.0	728.0	234.0	0.0	0.0	0.0	0.0	0.0	0.0	28.0	119.0	0.0	0.0	0.0	0.0	63.0	53.0		GTGYCAGCMGCCGCGGTAA	GGACTACHVGGGTWTCTAAT	23.0	17.0	17_23_no	FALSE	FALSE	TRUE	TRUE	FALSE	27/06/16	no	NA		FALSE	TRUE	FALSE
JTFB.23.18	0.0	0.0	717.0	740.0	0.0	7763.0	0.0	0.0	0.0	0.0	0.0	0.0	0.0	23.0	10328.0	548.0	136.0	0.0	0.0	0.0	0.0	0.0	0.0	63.0	627.0	0.0	0.0	0.0	0.0	4.0	18.0		GTGYCAGCMGCCGCGGTAA	GGACTACHVGGGTWTCTAAT	23.0	18.0	18_23_no	FALSE	FALSE	TRUE	TRUE	FALSE	08/07/16	no	NA		FALSE	TRUE	FALSE
JTFB.23.19	0.0	0.0	163.0	408.0	0.0	6781.0	0.0	0.0	0.0	0.0	0.0	0.0	0.0	171.0	7210.0	1483.0	274.0	0.0	0.0	0.0	0.0	0.0	0.0	182.0	1314.0	0.0	0.0	0.0	0.0	0.0	56.0		GTGYCAGCMGCCGCGGTAA	GGACTACHVGGGTWTCTAAT	23.0	19.0	19_23_no	FALSE	FALSE	TRUE	TRUE	FALSE	11/07/16	no	NA		FALSE	TRUE	FALSE
JTFB.23.20	83.0	0.0	2320.0	1134.0	0.0	12691.0	0.0	0.0	12.0	0.0	0.0	0.0	0.0	346.0	17029.0	1834.0	266.0	0.0	0.0	0.0	0.0	0.0	59.0	356.0	1235.0	0.0	0.0	0.0	0.0	0.0	3727.0		GTGYCAGCMGCCGCGGTAA	GGACTACHVGGGTWTCTAAT	23.0	20.0	20_23_no	FALSE	FALSE	TRUE	TRUE	FALSE	20/07/16	no	NA		FALSE	TRUE	FALSE
JTFB.23.22	56.0	0.0	1424.0	2290.0	0.0	16236.0	0.0	0.0	3.0	0.0	0.0	0.0	0.0	217.0	21430.0	634.0	420.0	0.0	0.0	0.0	0.0	0.0	26.0	156.0	659.0	0.0	0.0	0.0	0.0	0.0	887.0		GTGYCAGCMGCCGCGGTAA	GGACTACHVGGGTWTCTAAT	23.0	22.0	22_23_no	FALSE	FALSE	TRUE	TRUE	FALSE	29/07/16	no	NA		FALSE	TRUE	FALSE
JTFB.23.23	194.0	0.0	192.0	1328.0	0.0	10160.0	0.0	0.0	0.0	0.0	0.0	0.0	0.0	12.0	17639.0	121.0	222.0	0.0	0.0	0.0	0.0	0.0	38.0	179.0	1392.0	0.0	0.0	0.0	0.0	0.0	3815.0		GTGYCAGCMGCCGCGGTAA	GGACTACHVGGGTWTCTAAT	23.0	23.0	23_23_no	FALSE	FALSE	TRUE	TRUE	FALSE	03/08/16	no	NA		FALSE	TRUE	FALSE
JTFB.23.24	1334.0	0.0	1685.0	1054.0	0.0	5919.0	0.0	0.0	0.0	0.0	0.0	0.0	0.0	49.0	15778.0	376.0	256.0	23.0	0.0	0.0	0.0	0.0	32.0	63.0	101.0	0.0	0.0	0.0	0.0	186.0	5840.0		GTGYCAGCMGCCGCGGTAA	GGACTACHVGGGTWTCTAAT	23.0	24.0	24_23_no	FALSE	FALSE	TRUE	TRUE	FALSE	11/08/16	no	NA		FALSE	TRUE	FALSE
JTFB.23.25	0.0	0.0	91.0	837.0	0.0	9181.0	0.0	0.0	0.0	0.0	0.0	0.0	0.0	102.0	15205.0	378.0	226.0	0.0	0.0	0.0	3.0	0.0	0.0	50.0	75.0	0.0	0.0	0.0	0.0	17.0	728.0		GTGYCAGCMGCCGCGGTAA	GGACTACHVGGGTWTCTAAT	23.0	25.0	25_23_no	FALSE	FALSE	TRUE	TRUE	FALSE	17/08/16	no	NA		FALSE	TRUE	FALSE
JTFB.23.27	809.0	0.0	222.0	886.0	0.0	3468.0	0.0	0.0	0.0	0.0	0.0	0.0	0.0	108.0	12813.0	1491.0	397.0	0.0	0.0	0.0	5.0	0.0	0.0	213.0	4085.0	0.0	0.0	0.0	0.0	6729.0	2112.0		GTGYCAGCMGCCGCGGTAA	GGACTACHVGGGTWTCTAAT	23.0	27.0	27_23_no	FALSE	FALSE	TRUE	TRUE	FALSE	30/08/16	no	NA		FALSE	TRUE	FALSE
JTFB.23.29	8790.0	0.0	4743.0	974.0	0.0	13795.0	0.0	0.0	0.0	0.0	0.0	0.0	0.0	43.0	23063.0	490.0	677.0	0.0	0.0	0.0	0.0	0.0	0.0	18.0	55.0	0.0	0.0	0.0	0.0	1071.0	1372.0		GTGYCAGCMGCCGCGGTAA	GGACTACHVGGGTWTCTAAT	23.0	29.0	29_23_no	FALSE	FALSE	TRUE	TRUE	FALSE	14/09/16	no	NA		FALSE	TRUE	FALSE
JTFB.23.30	790.0	0.0	618.0	1611.0	0.0	16343.0	0.0	0.0	0.0	0.0	0.0	0.0	0.0	245.0	19074.0	2557.0	470.0	0.0	0.0	0.0	9.0	0.0	37.0	125.0	234.0	0.0	0.0	0.0	0.0	22.0	1081.0		GTGYCAGCMGCCGCGGTAA	GGACTACHVGGGTWTCTAAT	23.0	30.0	30_23_no	FALSE	FALSE	TRUE	TRUE	FALSE	20/09/16	no	NA		FALSE	TRUE	FALSE
JTFB.23.31	1077.0	0.0	1308.0	222.0	0.0	19091.0	0.0	0.0	0.0	0.0	0.0	0.0	0.0	21.0	16873.0	178.0	359.0	0.0	0.0	0.0	0.0	0.0	105.0	193.0	336.0	0.0	0.0	0.0	0.0	256.0	6185.0		GTGYCAGCMGCCGCGGTAA	GGACTACHVGGGTWTCTAAT	23.0	31.0	31_23_no	FALSE	FALSE	TRUE	TRUE	FALSE	27/09/16	no	NA		FALSE	TRUE	FALSE
JTFB.23.32	17271.0	0.0	512.0	941.0	0.0	1555.0	0.0	0.0	0.0	0.0	0.0	0.0	0.0	494.0	19551.0	930.0	50.0	0.0	0.0	0.0	114.0	0.0	13.0	0.0	61.0	0.0	0.0	0.0	0.0	1226.0	7.0		GTGYCAGCMGCCGCGGTAA	GGACTACHVGGGTWTCTAAT	23.0	32.0	32_23_no	FALSE	FALSE	TRUE	TRUE	FALSE	04/10/16	no	NA		FALSE	TRUE	FALSE
JTFB.23.33	10282.0	0.0	345.0	100.0	0.0	2405.0	0.0	4.0	0.0	0.0	0.0	0.0	0.0	66.0	11011.0	271.0	164.0	0.0	0.0	0.0	0.0	0.0	0.0	0.0	161.0	0.0	0.0	0.0	0.0	16.0	302.0		GTGYCAGCMGCCGCGGTAA	GGACTACHVGGGTWTCTAAT	23.0	33.0	33_23_no	FALSE	FALSE	TRUE	TRUE	FALSE	12/10/16	no	NA		FALSE	TRUE	FALSE
JTFB.23.34	12934.0	0.0	164.0	611.0	0.0	4097.0	0.0	0.0	0.0	0.0	0.0	0.0	0.0	666.0	25152.0	236.0	203.0	0.0	0.0	0.0	0.0	0.0	0.0	15.0	229.0	0.0	0.0	0.0	0.0	1896.0	253.0		GTGYCAGCMGCCGCGGTAA	GGACTACHVGGGTWTCTAAT	23.0	34.0	34_23_no	FALSE	FALSE	TRUE	TRUE	FALSE	18/10/16	no	NA		FALSE	TRUE	FALSE
JTFB.23.35	10111.0	0.0	2122.0	716.0	0.0	8414.0	0.0	0.0	19.0	0.0	0.0	0.0	0.0	109.0	24603.0	4036.0	482.0	0.0	4.0	0.0	0.0	0.0	0.0	24.0	931.0	0.0	0.0	0.0	0.0	1805.0	799.0		GTGYCAGCMGCCGCGGTAA	GGACTACHVGGGTWTCTAAT	23.0	35.0	35_23_no	FALSE	FALSE	TRUE	TRUE	FALSE	25/10/16	no	NA		FALSE	TRUE	FALSE
JTFB.23.36	10797.0	0.0	29.0	311.0	0.0	2752.0	0.0	0.0	0.0	0.0	0.0	0.0	0.0	39.0	13390.0	544.0	105.0	0.0	0.0	0.0	0.0	0.0	646.0	15.0	82.0	0.0	0.0	0.0	0.0	159.0	166.0		GTGYCAGCMGCCGCGGTAA	GGACTACHVGGGTWTCTAAT	23.0	36.0	36_23_no	FALSE	FALSE	TRUE	TRUE	FALSE	04/11/16	no	NA		FALSE	TRUE	FALSE
JTFB.23.37	4405.0	0.0	31.0	370.0	3.0	16375.0	0.0	0.0	0.0	0.0	0.0	0.0	0.0	31.0	14289.0	249.0	181.0	7.0	0.0	0.0	0.0	0.0	55.0	135.0	109.0	0.0	0.0	0.0	0.0	88.0	2134.0		GTGYCAGCMGCCGCGGTAA	GGACTACHVGGGTWTCTAAT	23.0	37.0	37_23_no	FALSE	TRUE	TRUE	TRUE	FALSE	08/11/16	no	NA		FALSE	TRUE	FALSE
JTFB.24.01	781.0	0.0	106.0	31.0	0.0	919.0	0.0	0.0	0.0	0.0	0.0	0.0	0.0	268.0	15476.0	2566.0	26.0	0.0	0.0	0.0	12.0	0.0	0.0	14.0	33.0	0.0	0.0	0.0	2.0	0.0	0.0		GTGYCAGCMGCCGCGGTAA	GGACTACHVGGGTWTCTAAT	24.0	1.0	1_24_no	TRUE	FALSE	TRUE	TRUE	FALSE	03/03/16	no	NA		FALSE	FALSE	FALSE
JTFB.24.02	2074.0	0.0	937.0	1590.0	0.0	7677.0	0.0	0.0	0.0	0.0	0.0	0.0	0.0	145.0	29775.0	4854.0	123.0	0.0	0.0	0.0	57.0	0.0	0.0	178.0	214.0	0.0	4.0	0.0	11.0	8.0	0.0		GTGYCAGCMGCCGCGGTAA	GGACTACHVGGGTWTCTAAT	24.0	2.0	2_24_no	FALSE	FALSE	TRUE	TRUE	FALSE	08/03/16	no	NA		FALSE	FALSE	FALSE
JTFB.24.03	191.0	0.0	243.0	242.0	0.0	2967.0	0.0	0.0	0.0	0.0	0.0	0.0	0.0	202.0	31064.0	6814.0	97.0	0.0	0.0	0.0	124.0	0.0	31.0	164.0	103.0	0.0	3.0	0.0	0.0	0.0	2467.0		GTGYCAGCMGCCGCGGTAA	GGACTACHVGGGTWTCTAAT	24.0	3.0	3_24_no	FALSE	FALSE	TRUE	TRUE	FALSE	18/03/16	no	NA		FALSE	FALSE	FALSE
JTFB.24.04	291.0	0.0	756.0	300.0	0.0	5312.0	0.0	0.0	0.0	0.0	0.0	0.0	0.0	36.0	29874.0	860.0	88.0	0.0	0.0	0.0	245.0	0.0	2.0	79.0	55.0	0.0	0.0	0.0	0.0	0.0	22.0		GTGYCAGCMGCCGCGGTAA	GGACTACHVGGGTWTCTAAT	24.0	4.0	4_24_no	FALSE	FALSE	TRUE	TRUE	FALSE	23/03/16	no	NA		FALSE	FALSE	FALSE
JTFB.24.05	573.0	0.0	14.0	17.0	0.0	1186.0	0.0	0.0	0.0	0.0	0.0	0.0	0.0	35.0	29758.0	57.0	9.0	0.0	0.0	0.0	8.0	0.0	1434.0	6.0	117.0	0.0	0.0	0.0	0.0	0.0	113.0		GTGYCAGCMGCCGCGGTAA	GGACTACHVGGGTWTCTAAT	24.0	5.0	5_24_no	FALSE	FALSE	TRUE	TRUE	FALSE	29/03/16	no	NA		FALSE	FALSE	FALSE
JTFB.24.06	5461.0	0.0	27.0	178.0	0.0	1588.0	0.0	0.0	0.0	0.0	0.0	0.0	0.0	6.0	17915.0	58.0	48.0	0.0	0.0	0.0	0.0	0.0	3.0	0.0	0.0	0.0	0.0	0.0	0.0	7.0	20.0		GTGYCAGCMGCCGCGGTAA	GGACTACHVGGGTWTCTAAT	24.0	6.0	6_24_no	FALSE	FALSE	TRUE	TRUE	FALSE	13/04/16	no	NA		FALSE	FALSE	FALSE
JTFB.24.08	800.0	0.0	291.0	322.0	0.0	1495.0	0.0	0.0	0.0	0.0	0.0	0.0	0.0	35.0	24428.0	791.0	11.0	0.0	0.0	0.0	83.0	0.0	1811.0	87.0	261.0	0.0	0.0	0.0	0.0	0.0	294.0		GTGYCAGCMGCCGCGGTAA	GGACTACHVGGGTWTCTAAT	24.0	8.0	8_24_no	FALSE	FALSE	TRUE	TRUE	FALSE	27/04/16	no	NA		FALSE	FALSE	FALSE
JTFB.24.09	969.0	0.0	133.0	557.0	0.0	1348.0	0.0	0.0	0.0	0.0	0.0	0.0	0.0	120.0	50314.0	570.0	9.0	0.0	0.0	0.0	242.0	0.0	11.0	0.0	21.0	0.0	0.0	0.0	0.0	14.0	6.0		GTGYCAGCMGCCGCGGTAA	GGACTACHVGGGTWTCTAAT	24.0	9.0	9_24_no	FALSE	FALSE	TRUE	TRUE	FALSE	04/05/16	no	NA		FALSE	FALSE	FALSE
JTFB.24.10	111.0	0.0	592.0	712.0	0.0	2855.0	0.0	0.0	0.0	0.0	0.0	0.0	0.0	43.0	17075.0	1731.0	16.0	0.0	0.0	0.0	142.0	0.0	30.0	30.0	80.0	0.0	0.0	0.0	0.0	40.0	25.0		GTGYCAGCMGCCGCGGTAA	GGACTACHVGGGTWTCTAAT	24.0	10.0	10_24_no	FALSE	FALSE	TRUE	TRUE	FALSE	16/05/16	no	NA		FALSE	FALSE	FALSE
JTFB.24.11	0.0	0.0	24.0	69.0	0.0	190.0	0.0	0.0	0.0	0.0	0.0	0.0	0.0	86.0	2312.0	70.0	0.0	0.0	0.0	0.0	0.0	0.0	2550.0	0.0	89.0	0.0	0.0	0.0	0.0	0.0	0.0		GTGYCAGCMGCCGCGGTAA	GGACTACHVGGGTWTCTAAT	24.0	11.0	11_24_no	FALSE	FALSE	TRUE	TRUE	FALSE	25/05/16	no	NA		FALSE	FALSE	FALSE
JTFB.24.13	2864.0	0.0	20.0	168.0	0.0	3413.0	0.0	0.0	4.0	0.0	0.0	0.0	0.0	85.0	22202.0	77.0	167.0	0.0	0.0	0.0	185.0	0.0	1758.0	26.0	438.0	0.0	0.0	0.0	0.0	54.0	4.0		GTGYCAGCMGCCGCGGTAA	GGACTACHVGGGTWTCTAAT	24.0	13.0	13_24_no	FALSE	FALSE	TRUE	TRUE	FALSE	06/06/16	no	NA		FALSE	FALSE	FALSE
JTFB.24.14	1943.0	0.0	41.0	168.0	0.0	3268.0	0.0	0.0	0.0	0.0	0.0	0.0	0.0	10.0	38756.0	445.0	5.0	0.0	0.0	0.0	8.0	0.0	0.0	18.0	52.0	0.0	3.0	0.0	0.0	4.0	9.0		GTGYCAGCMGCCGCGGTAA	GGACTACHVGGGTWTCTAAT	24.0	14.0	14_24_no	FALSE	FALSE	TRUE	TRUE	FALSE	20/06/16	no	NA		FALSE	FALSE	FALSE
JTFB.24.16	560.0	0.0	102.0	238.0	0.0	2232.0	0.0	0.0	0.0	0.0	0.0	0.0	0.0	0.0	22093.0	487.0	17.0	0.0	0.0	0.0	105.0	0.0	0.0	0.0	24.0	0.0	0.0	0.0	0.0	0.0	4.0		GTGYCAGCMGCCGCGGTAA	GGACTACHVGGGTWTCTAAT	24.0	16.0	16_24_no	FALSE	FALSE	TRUE	TRUE	FALSE	08/07/16	no	NA		FALSE	FALSE	FALSE
JTFB.24.17	178.0	0.0	175.0	369.0	0.0	3690.0	0.0	0.0	0.0	0.0	0.0	0.0	0.0	24.0	13049.0	1088.0	14.0	0.0	0.0	0.0	32.0	0.0	0.0	131.0	48.0	0.0	15.0	0.0	0.0	0.0	0.0		GTGYCAGCMGCCGCGGTAA	GGACTACHVGGGTWTCTAAT	24.0	17.0	17_24_no	FALSE	FALSE	TRUE	TRUE	FALSE	13/07/16	no	NA		FALSE	FALSE	FALSE
JTFB.24.19	36.0	0.0	119.0	224.0	0.0	3394.0	0.0	0.0	0.0	0.0	0.0	0.0	0.0	42.0	36812.0	893.0	66.0	0.0	0.0	0.0	526.0	0.0	5.0	70.0	508.0	0.0	0.0	0.0	0.0	0.0	18.0		GTGYCAGCMGCCGCGGTAA	GGACTACHVGGGTWTCTAAT	24.0	19.0	19_24_no	FALSE	FALSE	TRUE	TRUE	FALSE	25/07/16	no	NA		FALSE	FALSE	FALSE
JTFB.24.20	680.0	0.0	180.0	340.0	0.0	8813.0	0.0	0.0	0.0	0.0	0.0	0.0	0.0	32.0	36478.0	722.0	41.0	0.0	0.0	0.0	78.0	0.0	3.0	40.0	43.0	0.0	0.0	5.0	0.0	0.0	0.0		GTGYCAGCMGCCGCGGTAA	GGACTACHVGGGTWTCTAAT	24.0	20.0	20_24_no	FALSE	FALSE	TRUE	TRUE	FALSE	02/08/16	no	NA		FALSE	FALSE	FALSE
JTFB.24.25	11260.0	0.0	126.0	3022.0	0.0	555.0	0.0	0.0	0.0	0.0	0.0	0.0	0.0	18.0	23618.0	87.0	22.0	0.0	0.0	0.0	43.0	0.0	778.0	22.0	59.0	0.0	0.0	0.0	0.0	68.0	35.0		GTGYCAGCMGCCGCGGTAA	GGACTACHVGGGTWTCTAAT	24.0	25.0	25_24_no	FALSE	FALSE	TRUE	TRUE	FALSE	07/09/16	no	NA		FALSE	FALSE	FALSE
JTFB.24.35	173.0	0.0	317.0	187.0	0.0	2505.0	0.0	0.0	0.0	0.0	0.0	0.0	0.0	65.0	27953.0	559.0	33.0	0.0	0.0	0.0	4833.0	0.0	1268.0	27.0	45.0	0.0	0.0	0.0	0.0	69.0	197.0		GTGYCAGCMGCCGCGGTAA	GGACTACHVGGGTWTCTAAT	24.0	35.0	35_24_no	FALSE	TRUE	TRUE	TRUE	FALSE	17/11/16	no	NA		FALSE	FALSE	FALSE
JTFB.25.01	0.0	0.0	18.0	206.0	0.0	8850.0	0.0	0.0	0.0	0.0	0.0	0.0	0.0	142.0	14619.0	400.0	929.0	0.0	0.0	0.0	0.0	0.0	0.0	115.0	127.0	0.0	0.0	0.0	0.0	2.0	0.0		GTGYCAGCMGCCGCGGTAA	GGACTACHVGGGTWTCTAAT	25.0	1.0	1_25_no	TRUE	FALSE	TRUE	TRUE	FALSE	10/03/16	no	NA		FALSE	FALSE	FALSE
JTFB.25.02	26.0	0.0	91.0	180.0	0.0	13433.0	0.0	0.0	0.0	0.0	0.0	0.0	0.0	10.0	12351.0	153.0	2688.0	0.0	0.0	0.0	0.0	0.0	11.0	569.0	918.0	0.0	0.0	0.0	0.0	81.0	61.0		GTGYCAGCMGCCGCGGTAA	GGACTACHVGGGTWTCTAAT	25.0	2.0	2_25_no	FALSE	FALSE	TRUE	TRUE	FALSE	17/03/16	no	NA		FALSE	FALSE	FALSE
JTFB.25.03	6.0	0.0	54.0	169.0	0.0	5481.0	0.0	0.0	0.0	0.0	0.0	0.0	0.0	48.0	5975.0	164.0	321.0	0.0	0.0	0.0	0.0	0.0	15.0	86.0	370.0	0.0	0.0	0.0	0.0	0.0	0.0		GTGYCAGCMGCCGCGGTAA	GGACTACHVGGGTWTCTAAT	25.0	3.0	3_25_no	FALSE	FALSE	TRUE	TRUE	FALSE	22/03/16	no	NA		FALSE	FALSE	FALSE
JTFB.25.04	0.0	0.0	50.0	873.0	0.0	14473.0	0.0	0.0	0.0	0.0	0.0	0.0	0.0	174.0	15779.0	395.0	647.0	0.0	0.0	0.0	0.0	0.0	0.0	171.0	180.0	0.0	0.0	0.0	0.0	0.0	0.0		GTGYCAGCMGCCGCGGTAA	GGACTACHVGGGTWTCTAAT	25.0	4.0	4_25_no	FALSE	FALSE	TRUE	TRUE	FALSE	30/03/16	no	NA		FALSE	FALSE	FALSE
JTFB.25.05	76.0	0.0	21.0	153.0	0.0	10400.0	0.0	0.0	0.0	3.0	0.0	0.0	0.0	39.0	18209.0	324.0	87.0	0.0	0.0	0.0	326.0	0.0	1332.0	29.0	82.0	0.0	0.0	0.0	0.0	0.0	0.0		GTGYCAGCMGCCGCGGTAA	GGACTACHVGGGTWTCTAAT	25.0	5.0	5_25_no	FALSE	FALSE	TRUE	TRUE	FALSE	05/04/16	no	NA		FALSE	FALSE	FALSE
JTFB.25.06	0.0	0.0	45.0	128.0	0.0	14358.0	0.0	0.0	0.0	0.0	0.0	0.0	0.0	51.0	11166.0	906.0	484.0	0.0	0.0	0.0	0.0	0.0	0.0	297.0	575.0	0.0	0.0	0.0	0.0	0.0	0.0		GTGYCAGCMGCCGCGGTAA	GGACTACHVGGGTWTCTAAT	25.0	6.0	6_25_no	FALSE	FALSE	TRUE	TRUE	FALSE	14/04/16	no	NA		FALSE	FALSE	FALSE
JTFB.25.07	0.0	0.0	69.0	77.0	0.0	23673.0	0.0	0.0	0.0	0.0	0.0	0.0	0.0	95.0	12417.0	1317.0	396.0	0.0	0.0	0.0	24.0	0.0	0.0	122.0	442.0	0.0	0.0	0.0	0.0	3.0	24.0		GTGYCAGCMGCCGCGGTAA	GGACTACHVGGGTWTCTAAT	25.0	7.0	7_25_no	FALSE	FALSE	TRUE	TRUE	FALSE	19/04/16	no	NA		FALSE	FALSE	FALSE
JTFB.25.09	34.0	0.0	265.0	215.0	0.0	22403.0	0.0	0.0	0.0	0.0	0.0	0.0	0.0	83.0	17880.0	2022.0	794.0	0.0	0.0	0.0	0.0	0.0	0.0	144.0	1051.0	0.0	0.0	0.0	0.0	0.0	23.0		GTGYCAGCMGCCGCGGTAA	GGACTACHVGGGTWTCTAAT	25.0	9.0	9_25_no	FALSE	FALSE	TRUE	TRUE	FALSE	11/05/16	no	NA		FALSE	FALSE	FALSE
JTFB.25.10	8.0	0.0	196.0	348.0	0.0	24358.0	0.0	0.0	0.0	0.0	0.0	0.0	0.0	69.0	15045.0	1199.0	2023.0	0.0	0.0	0.0	0.0	0.0	0.0	185.0	563.0	0.0	0.0	0.0	0.0	0.0	10.0		GTGYCAGCMGCCGCGGTAA	GGACTACHVGGGTWTCTAAT	25.0	10.0	10_25_no	FALSE	FALSE	TRUE	TRUE	FALSE	20/05/16	no	NA		FALSE	FALSE	FALSE
JTFB.25.11	0.0	0.0	147.0	97.0	0.0	20276.0	0.0	0.0	0.0	0.0	0.0	0.0	0.0	60.0	18908.0	1205.0	650.0	0.0	0.0	0.0	0.0	0.0	0.0	367.0	6103.0	0.0	0.0	0.0	0.0	0.0	0.0		GTGYCAGCMGCCGCGGTAA	GGACTACHVGGGTWTCTAAT	25.0	11.0	11_25_no	FALSE	FALSE	TRUE	TRUE	FALSE	25/05/16	no	NA		FALSE	FALSE	FALSE
JTFB.25.12	2.0	0.0	68.0	80.0	0.0	21615.0	0.0	0.0	0.0	0.0	0.0	0.0	0.0	240.0	19326.0	1576.0	411.0	0.0	2.0	0.0	15.0	0.0	6.0	135.0	279.0	0.0	0.0	0.0	0.0	0.0	23.0		GTGYCAGCMGCCGCGGTAA	GGACTACHVGGGTWTCTAAT	25.0	12.0	12_25_no	FALSE	FALSE	TRUE	TRUE	FALSE	03/06/16	no	NA		FALSE	FALSE	FALSE
JTFB.25.13	0.0	0.0	28.0	242.0	0.0	6976.0	0.0	4.0	0.0	0.0	0.0	0.0	0.0	50.0	6818.0	540.0	43.0	0.0	0.0	0.0	21.0	2.0	0.0	25.0	173.0	0.0	0.0	0.0	0.0	0.0	0.0		GTGYCAGCMGCCGCGGTAA	GGACTACHVGGGTWTCTAAT	25.0	13.0	13_25_no	FALSE	FALSE	TRUE	TRUE	FALSE	07/06/16	no	NA		FALSE	FALSE	FALSE
JTFB.25.14	40.0	0.0	84.0	50.0	0.0	35048.0	0.0	0.0	0.0	0.0	0.0	0.0	0.0	307.0	13222.0	984.0	331.0	0.0	0.0	0.0	4.0	0.0	0.0	47.0	303.0	0.0	0.0	0.0	0.0	8.0	39.0		GTGYCAGCMGCCGCGGTAA	GGACTACHVGGGTWTCTAAT	25.0	14.0	14_25_no	FALSE	FALSE	TRUE	TRUE	FALSE	17/06/16	no	NA		FALSE	FALSE	FALSE
JTFB.25.15	20.0	0.0	100.0	136.0	0.0	26992.0	0.0	0.0	0.0	0.0	0.0	0.0	0.0	31.0	18692.0	535.0	734.0	0.0	0.0	0.0	0.0	0.0	0.0	265.0	1544.0	0.0	0.0	0.0	0.0	10.0	95.0		GTGYCAGCMGCCGCGGTAA	GGACTACHVGGGTWTCTAAT	25.0	15.0	15_25_no	FALSE	FALSE	TRUE	TRUE	FALSE	22/06/16	no	NA		FALSE	FALSE	FALSE
JTFB.25.16	12.0	0.0	67.0	127.0	0.0	9370.0	0.0	0.0	0.0	0.0	0.0	0.0	0.0	264.0	8055.0	745.0	455.0	0.0	0.0	0.0	0.0	0.0	0.0	76.0	764.0	0.0	0.0	0.0	0.0	15.0	29.0		GTGYCAGCMGCCGCGGTAA	GGACTACHVGGGTWTCTAAT	25.0	16.0	16_25_no	FALSE	FALSE	TRUE	TRUE	FALSE	28/06/16	no	NA		FALSE	FALSE	FALSE
JTFB.25.18	0.0	0.0	97.0	370.0	0.0	9676.0	0.0	0.0	0.0	0.0	0.0	0.0	0.0	74.0	16482.0	1329.0	297.0	0.0	0.0	0.0	72.0	0.0	0.0	57.0	159.0	0.0	0.0	0.0	0.0	10.0	67.0		GTGYCAGCMGCCGCGGTAA	GGACTACHVGGGTWTCTAAT	25.0	18.0	18_25_no	FALSE	FALSE	TRUE	TRUE	FALSE	15/07/16	no	NA		FALSE	FALSE	FALSE
JTFB.25.20	9.0	0.0	30.0	279.0	0.0	33359.0	0.0	0.0	0.0	0.0	0.0	0.0	0.0	74.0	11415.0	1348.0	2147.0	0.0	0.0	0.0	21.0	0.0	193.0	154.0	3942.0	0.0	0.0	0.0	0.0	14.0	21.0		GTGYCAGCMGCCGCGGTAA	GGACTACHVGGGTWTCTAAT	25.0	20.0	20_25_no	FALSE	FALSE	TRUE	TRUE	FALSE	29/07/16	no	NA		FALSE	FALSE	FALSE
JTFB.25.22	0.0	0.0	106.0	122.0	0.0	22468.0	0.0	0.0	0.0	0.0	0.0	0.0	0.0	776.0	11507.0	241.0	551.0	0.0	0.0	0.0	30.0	0.0	352.0	195.0	1560.0	0.0	0.0	0.0	0.0	0.0	0.0		GTGYCAGCMGCCGCGGTAA	GGACTACHVGGGTWTCTAAT	25.0	22.0	22_25_no	FALSE	FALSE	TRUE	TRUE	FALSE	12/08/16	no	NA		FALSE	FALSE	FALSE
JTFB.25.24	9.0	0.0	62.0	46.0	0.0	11090.0	0.0	0.0	0.0	0.0	0.0	0.0	0.0	49.0	7791.0	245.0	49.0	0.0	0.0	0.0	6.0	0.0	0.0	17.0	140.0	0.0	0.0	0.0	0.0	0.0	0.0		GTGYCAGCMGCCGCGGTAA	GGACTACHVGGGTWTCTAAT	25.0	24.0	24_25_no	FALSE	FALSE	TRUE	TRUE	FALSE	29/08/16	no	NA		FALSE	FALSE	FALSE
JTFB.25.26	0.0	0.0	161.0	132.0	0.0	13128.0	0.0	0.0	0.0	0.0	0.0	0.0	0.0	250.0	22167.0	1726.0	527.0	0.0	0.0	0.0	569.0	0.0	6.0	146.0	814.0	0.0	0.0	0.0	0.0	0.0	0.0		GTGYCAGCMGCCGCGGTAA	GGACTACHVGGGTWTCTAAT	25.0	26.0	26_25_no	FALSE	FALSE	TRUE	TRUE	FALSE	16/09/16	no	NA		FALSE	FALSE	FALSE
JTFB.25.27	39.0	0.0	162.0	281.0	0.0	20593.0	0.0	0.0	9.0	0.0	0.0	0.0	0.0	828.0	20504.0	3865.0	80.0	0.0	0.0	0.0	29.0	0.0	478.0	16.0	809.0	0.0	0.0	0.0	0.0	9.0	730.0		GTGYCAGCMGCCGCGGTAA	GGACTACHVGGGTWTCTAAT	25.0	27.0	27_25_no	FALSE	FALSE	TRUE	TRUE	FALSE	21/09/16	no	NA		FALSE	FALSE	FALSE
JTFB.25.28	18.0	0.0	204.0	478.0	0.0	15191.0	0.0	0.0	0.0	0.0	0.0	0.0	0.0	799.0	15341.0	1347.0	174.0	0.0	0.0	0.0	25.0	0.0	4.0	41.0	620.0	0.0	0.0	0.0	0.0	39.0	528.0		GTGYCAGCMGCCGCGGTAA	GGACTACHVGGGTWTCTAAT	25.0	28.0	28_25_no	FALSE	FALSE	TRUE	TRUE	FALSE	27/09/16	no	NA		FALSE	FALSE	FALSE
JTFB.25.29	7.0	0.0	257.0	49.0	0.0	16340.0	0.0	0.0	0.0	0.0	0.0	0.0	0.0	33.0	12976.0	2098.0	265.0	0.0	0.0	0.0	5.0	0.0	5.0	84.0	950.0	0.0	0.0	0.0	0.0	21.0	313.0		GTGYCAGCMGCCGCGGTAA	GGACTACHVGGGTWTCTAAT	25.0	29.0	29_25_no	FALSE	FALSE	TRUE	TRUE	FALSE	07/10/16	no	NA		FALSE	FALSE	FALSE
JTFB.25.30	12.0	0.0	109.0	111.0	0.0	27600.0	0.0	0.0	0.0	0.0	0.0	0.0	0.0	691.0	12886.0	880.0	70.0	0.0	0.0	0.0	0.0	0.0	3.0	34.0	298.0	0.0	0.0	0.0	0.0	12.0	495.0		GTGYCAGCMGCCGCGGTAA	GGACTACHVGGGTWTCTAAT	25.0	30.0	30_25_no	FALSE	FALSE	TRUE	TRUE	FALSE	15/10/16	no	NA		FALSE	FALSE	FALSE
JTFB.25.31	29.0	0.0	613.0	634.0	0.0	17783.0	0.0	0.0	0.0	0.0	0.0	0.0	0.0	624.0	22490.0	5060.0	81.0	0.0	0.0	0.0	0.0	0.0	0.0	56.0	746.0	0.0	0.0	0.0	0.0	67.0	1123.0		GTGYCAGCMGCCGCGGTAA	GGACTACHVGGGTWTCTAAT	25.0	31.0	31_25_no	FALSE	FALSE	TRUE	TRUE	FALSE	18/10/16	no	NA		FALSE	FALSE	FALSE
JTFB.25.33	0.0	5.0	349.0	184.0	0.0	18674.0	0.0	0.0	0.0	0.0	0.0	0.0	4.0	358.0	21171.0	1621.0	59.0	0.0	58.0	0.0	217.0	0.0	0.0	52.0	125.0	0.0	0.0	0.0	0.0	0.0	3681.0		GTGYCAGCMGCCGCGGTAA	GGACTACHVGGGTWTCTAAT	25.0	33.0	33_25_no	FALSE	FALSE	TRUE	TRUE	FALSE	04/11/16	no	NA		FALSE	FALSE	FALSE
JTFB.25.34	0.0	0.0	340.0	357.0	0.0	20098.0	0.0	0.0	0.0	0.0	0.0	0.0	0.0	315.0	14558.0	2445.0	325.0	0.0	0.0	0.0	0.0	0.0	0.0	295.0	1628.0	0.0	0.0	0.0	0.0	0.0	356.0		GTGYCAGCMGCCGCGGTAA	GGACTACHVGGGTWTCTAAT	25.0	34.0	34_25_no	FALSE	TRUE	TRUE	TRUE	FALSE	08/11/16	no	NA		FALSE	FALSE	FALSE
JTFB.29.01	0.0	0.0	6.0	57.0	0.0	14289.0	0.0	0.0	0.0	0.0	0.0	0.0	0.0	7.0	8217.0	150.0	1900.0	0.0	0.0	0.0	0.0	0.0	0.0	76.0	1883.0	0.0	0.0	0.0	0.0	0.0	31.0		GTGYCAGCMGCCGCGGTAA	GGACTACHVGGGTWTCTAAT	29.0	1.0	1_29_no	TRUE	FALSE	TRUE	FALSE	FALSE	10/03/16	no	NA		TRUE	TRUE	FALSE
JTFB.29.02	17.0	0.0	339.0	227.0	0.0	28930.0	0.0	0.0	0.0	0.0	0.0	0.0	0.0	53.0	13940.0	200.0	1940.0	0.0	0.0	0.0	7.0	0.0	28.0	157.0	2726.0	0.0	0.0	0.0	0.0	97.0	482.0		GTGYCAGCMGCCGCGGTAA	GGACTACHVGGGTWTCTAAT	29.0	2.0	2_29_no	FALSE	FALSE	TRUE	FALSE	FALSE	16/03/16	no	NA		TRUE	TRUE	FALSE
JTFB.29.03	77.0	0.0	157.0	10.0	0.0	17337.0	0.0	0.0	0.0	0.0	0.0	0.0	0.0	46.0	16772.0	44.0	834.0	0.0	0.0	0.0	0.0	0.0	880.0	17.0	201.0	0.0	0.0	0.0	0.0	0.0	0.0		GTGYCAGCMGCCGCGGTAA	GGACTACHVGGGTWTCTAAT	29.0	3.0	3_29_no	FALSE	FALSE	TRUE	FALSE	FALSE	23/03/16	no	NA		TRUE	TRUE	FALSE
JTFB.29.05	61.0	0.0	16.0	40.0	0.0	7932.0	0.0	0.0	0.0	0.0	0.0	0.0	0.0	35.0	4260.0	93.0	1068.0	0.0	0.0	0.0	0.0	0.0	0.0	38.0	562.0	0.0	0.0	0.0	0.0	0.0	0.0		GTGYCAGCMGCCGCGGTAA	GGACTACHVGGGTWTCTAAT	29.0	5.0	5_29_no	FALSE	FALSE	TRUE	FALSE	FALSE	06/04/16	no	NA		TRUE	TRUE	FALSE
JTFB.29.07	8.0	0.0	80.0	976.0	0.0	4683.0	0.0	0.0	0.0	0.0	0.0	0.0	0.0	357.0	19295.0	416.0	5189.0	0.0	0.0	0.0	0.0	0.0	0.0	196.0	6659.0	0.0	0.0	0.0	0.0	20.0	97.0		GTGYCAGCMGCCGCGGTAA	GGACTACHVGGGTWTCTAAT	29.0	7.0	7_29_yes	FALSE	FALSE	FALSE	FALSE	TRUE	19/04/16	yes	None		TRUE	TRUE	FALSE
JTFB.29.08	42.0	0.0	0.0	34.0	0.0	9110.0	0.0	0.0	0.0	0.0	0.0	0.0	0.0	34.0	7771.0	281.0	144.0	0.0	0.0	0.0	0.0	0.0	0.0	141.0	6150.0	0.0	0.0	0.0	0.0	9.0	0.0		GTGYCAGCMGCCGCGGTAA	GGACTACHVGGGTWTCTAAT	29.0	8.0	8_29_yes	FALSE	FALSE	FALSE	FALSE	TRUE	02/05/16	yes	EPEC/ETEC		TRUE	TRUE	FALSE
JTFB.29.09	29.0	0.0	53.0	311.0	0.0	2735.0	0.0	0.0	0.0	0.0	0.0	0.0	0.0	324.0	9946.0	309.0	2603.0	3.0	0.0	0.0	0.0	0.0	0.0	63.0	1052.0	0.0	0.0	0.0	0.0	78.0	56.0		GTGYCAGCMGCCGCGGTAA	GGACTACHVGGGTWTCTAAT	29.0	9.0	9_29_no	FALSE	FALSE	FALSE	FALSE	FALSE	09/05/16	no	NA		TRUE	TRUE	FALSE
JTFB.29.12	0.0	0.0	15.0	182.0	0.0	12675.0	0.0	0.0	0.0	0.0	2.0	0.0	0.0	55.0	15375.0	527.0	108.0	0.0	0.0	0.0	0.0	0.0	8.0	33.0	24158.0	0.0	0.0	0.0	0.0	0.0	16.0		GTGYCAGCMGCCGCGGTAA	GGACTACHVGGGTWTCTAAT	29.0	12.0	12_29_yes	FALSE	FALSE	FALSE	FALSE	TRUE	01/06/16	yes	EPEC/ETEC/EAEC		TRUE	TRUE	FALSE
JTFB.29.13	0.0	0.0	0.0	475.0	0.0	8121.0	0.0	0.0	0.0	0.0	0.0	0.0	0.0	81.0	20267.0	370.0	7941.0	0.0	0.0	0.0	0.0	0.0	0.0	184.0	21977.0	0.0	0.0	0.0	0.0	3.0	14.0		GTGYCAGCMGCCGCGGTAA	GGACTACHVGGGTWTCTAAT	29.0	13.0	13_29_no	FALSE	FALSE	FALSE	FALSE	FALSE	06/06/16	no	NA		TRUE	TRUE	FALSE
JTFB.29.14	23.0	0.0	9.0	240.0	0.0	15811.0	0.0	0.0	0.0	0.0	0.0	0.0	0.0	28.0	19437.0	203.0	1410.0	0.0	0.0	0.0	0.0	0.0	0.0	423.0	366.0	0.0	0.0	0.0	0.0	0.0	40.0		GTGYCAGCMGCCGCGGTAA	GGACTACHVGGGTWTCTAAT	29.0	14.0	14_29_yes	FALSE	FALSE	FALSE	FALSE	TRUE	15/06/16	yes	ETEC/Cyclospora cayetanensis		TRUE	TRUE	TRUE
JTFB.29.15	0.0	0.0	40.0	140.0	0.0	23826.0	0.0	0.0	0.0	0.0	0.0	0.0	0.0	110.0	19673.0	328.0	5150.0	0.0	0.0	0.0	0.0	0.0	0.0	264.0	1780.0	0.0	0.0	0.0	0.0	3.0	22.0		GTGYCAGCMGCCGCGGTAA	GGACTACHVGGGTWTCTAAT	29.0	15.0	15_29_no	FALSE	FALSE	FALSE	TRUE	FALSE	24/06/16	no	NA		TRUE	TRUE	FALSE
JTFB.29.17	0.0	0.0	15.0	95.0	0.0	14372.0	0.0	0.0	0.0	0.0	0.0	2.0	0.0	39.0	11392.0	146.0	1337.0	0.0	0.0	0.0	0.0	0.0	2.0	97.0	40.0	0.0	0.0	0.0	0.0	0.0	16.0		GTGYCAGCMGCCGCGGTAA	GGACTACHVGGGTWTCTAAT	29.0	17.0	17_29_no	FALSE	FALSE	FALSE	TRUE	FALSE	05/07/16	no	NA		TRUE	TRUE	FALSE
JTFB.29.18	0.0	0.0	0.0	186.0	0.0	13438.0	0.0	0.0	0.0	0.0	0.0	0.0	0.0	62.0	7685.0	111.0	650.0	0.0	0.0	0.0	0.0	0.0	0.0	37.0	1622.0	0.0	0.0	0.0	0.0	0.0	18.0		GTGYCAGCMGCCGCGGTAA	GGACTACHVGGGTWTCTAAT	29.0	18.0	18_29_no	FALSE	FALSE	FALSE	TRUE	FALSE	18/07/16	no	NA		TRUE	TRUE	FALSE
JTFB.29.19	131.0	0.0	35.0	183.0	0.0	12116.0	0.0	0.0	0.0	0.0	0.0	0.0	0.0	36.0	11474.0	211.0	1939.0	6.0	0.0	0.0	26.0	0.0	0.0	98.0	2547.0	0.0	0.0	0.0	0.0	0.0	119.0		GTGYCAGCMGCCGCGGTAA	GGACTACHVGGGTWTCTAAT	29.0	19.0	19_29_no	FALSE	FALSE	FALSE	TRUE	FALSE	22/07/16	no	NA		TRUE	TRUE	FALSE
JTFB.29.21	0.0	0.0	0.0	47.0	0.0	15540.0	0.0	0.0	152.0	0.0	0.0	0.0	0.0	39.0	10047.0	111.0	1589.0	0.0	0.0	0.0	0.0	0.0	0.0	16.0	1096.0	0.0	0.0	0.0	0.0	0.0	0.0		GTGYCAGCMGCCGCGGTAA	GGACTACHVGGGTWTCTAAT	29.0	21.0	21_29_no	FALSE	FALSE	FALSE	TRUE	FALSE	03/08/16	no	NA		TRUE	TRUE	FALSE
JTFB.29.22	33.0	0.0	7.0	73.0	0.0	14562.0	0.0	0.0	296.0	0.0	0.0	0.0	0.0	51.0	8109.0	387.0	1417.0	0.0	0.0	0.0	0.0	0.0	0.0	14.0	1801.0	0.0	0.0	0.0	0.0	0.0	8.0		GTGYCAGCMGCCGCGGTAA	GGACTACHVGGGTWTCTAAT	29.0	22.0	22_29_no	FALSE	FALSE	FALSE	TRUE	FALSE	10/08/16	no	NA		TRUE	TRUE	FALSE
JTFB.29.34	0.0	0.0	19.0	147.0	0.0	32695.0	0.0	0.0	30.0	0.0	0.0	0.0	0.0	266.0	14286.0	575.0	1546.0	0.0	0.0	0.0	0.0	0.0	0.0	74.0	974.0	0.0	0.0	0.0	0.0	0.0	121.0		GTGYCAGCMGCCGCGGTAA	GGACTACHVGGGTWTCTAAT	29.0	34.0	34_29_no	FALSE	TRUE	FALSE	TRUE	FALSE	14/11/16	no	NA		TRUE	TRUE	FALSE
JTFB.33.01	459.0	0.0	75.0	1204.0	0.0	4590.0	0.0	0.0	24.0	0.0	0.0	0.0	0.0	1718.0	22104.0	650.0	96.0	0.0	0.0	2.0	0.0	0.0	10.0	359.0	375.0	0.0	0.0	0.0	0.0	11.0	10.0		GTGYCAGCMGCCGCGGTAA	GGACTACHVGGGTWTCTAAT	33.0	1.0	1_33_no	TRUE	FALSE	TRUE	FALSE	FALSE	16/03/16	no	NA		TRUE	TRUE	FALSE
JTFB.33.02	1043.0	0.0	213.0	704.0	0.0	12441.0	0.0	0.0	0.0	0.0	0.0	0.0	0.0	259.0	20869.0	1270.0	314.0	0.0	0.0	0.0	0.0	0.0	6.0	216.0	535.0	0.0	0.0	0.0	0.0	10.0	0.0		GTGYCAGCMGCCGCGGTAA	GGACTACHVGGGTWTCTAAT	33.0	2.0	2_33_no	FALSE	FALSE	TRUE	FALSE	FALSE	24/03/16	no	NA		TRUE	TRUE	FALSE
JTFB.33.03	1920.0	0.0	143.0	1225.0	0.0	1618.0	0.0	0.0	0.0	0.0	0.0	0.0	0.0	1046.0	20791.0	1135.0	36.0	0.0	0.0	0.0	0.0	0.0	0.0	102.0	59.0	0.0	0.0	0.0	0.0	0.0	133.0		GTGYCAGCMGCCGCGGTAA	GGACTACHVGGGTWTCTAAT	33.0	3.0	3_33_no	FALSE	FALSE	TRUE	FALSE	FALSE	31/03/16	no	NA		TRUE	TRUE	FALSE
JTFB.33.04	2399.0	0.0	779.0	1144.0	0.0	4658.0	0.0	0.0	9.0	0.0	0.0	0.0	0.0	1438.0	25291.0	979.0	199.0	0.0	0.0	0.0	0.0	0.0	34.0	98.0	260.0	0.0	0.0	6.0	0.0	3.0	33.0		GTGYCAGCMGCCGCGGTAA	GGACTACHVGGGTWTCTAAT	33.0	4.0	4_33_no	FALSE	FALSE	TRUE	FALSE	FALSE	09/04/16	no	NA		TRUE	TRUE	FALSE
JTFB.33.05	3653.0	0.0	268.0	192.0	0.0	7861.0	0.0	0.0	20.0	0.0	0.0	0.0	0.0	514.0	20445.0	835.0	205.0	0.0	0.0	0.0	0.0	0.0	16.0	605.0	209.0	0.0	0.0	0.0	0.0	0.0	4.0		GTGYCAGCMGCCGCGGTAA	GGACTACHVGGGTWTCTAAT	33.0	5.0	5_33_no	FALSE	FALSE	TRUE	FALSE	FALSE	12/04/16	no	NA		TRUE	TRUE	FALSE
JTFB.33.06	1651.0	0.0	64.0	152.0	0.0	3374.0	0.0	0.0	0.0	0.0	0.0	0.0	0.0	641.0	16422.0	1014.0	25.0	0.0	0.0	0.0	0.0	0.0	0.0	310.0	69.0	0.0	0.0	0.0	0.0	7.0	67.0		GTGYCAGCMGCCGCGGTAA	GGACTACHVGGGTWTCTAAT	33.0	6.0	6_33_no	FALSE	FALSE	TRUE	FALSE	FALSE	19/04/16	no	NA		TRUE	TRUE	FALSE
JTFB.33.07	8366.0	0.0	128.0	1140.0	0.0	1453.0	0.0	0.0	53.0	0.0	0.0	0.0	0.0	1919.0	25806.0	1108.0	37.0	0.0	0.0	0.0	0.0	0.0	14.0	125.0	59.0	0.0	0.0	0.0	0.0	29.0	17.0		GTGYCAGCMGCCGCGGTAA	GGACTACHVGGGTWTCTAAT	33.0	7.0	7_33_no	FALSE	FALSE	TRUE	FALSE	FALSE	28/04/16	no	NA		TRUE	TRUE	FALSE
JTFB.33.08	2947.0	0.0	626.0	752.0	0.0	5533.0	0.0	0.0	12.0	0.0	0.0	0.0	0.0	893.0	24682.0	1511.0	255.0	0.0	0.0	0.0	0.0	0.0	0.0	317.0	229.0	0.0	0.0	0.0	0.0	10.0	13.0		GTGYCAGCMGCCGCGGTAA	GGACTACHVGGGTWTCTAAT	33.0	8.0	8_33_no	FALSE	FALSE	TRUE	FALSE	FALSE	02/05/16	no	NA		TRUE	TRUE	FALSE
JTFB.33.09	226.0	0.0	348.0	352.0	0.0	25295.0	0.0	0.0	78.0	0.0	0.0	0.0	0.0	271.0	21313.0	403.0	288.0	0.0	0.0	14.0	0.0	0.0	133.0	1848.0	1497.0	0.0	0.0	0.0	0.0	32.0	127.0		GTGYCAGCMGCCGCGGTAA	GGACTACHVGGGTWTCTAAT	33.0	9.0	9_33_no	FALSE	FALSE	TRUE	FALSE	FALSE	11/05/16	no	NA		TRUE	TRUE	FALSE
JTFB.33.10	2669.0	0.0	356.0	578.0	0.0	7944.0	0.0	0.0	23.0	0.0	0.0	0.0	0.0	381.0	22196.0	1207.0	502.0	0.0	0.0	0.0	0.0	0.0	30.0	916.0	735.0	0.0	0.0	0.0	0.0	13.0	1401.0		GTGYCAGCMGCCGCGGTAA	GGACTACHVGGGTWTCTAAT	33.0	10.0	10_33_no	FALSE	FALSE	TRUE	FALSE	FALSE	16/05/16	no	NA		TRUE	TRUE	FALSE
JTFB.33.11	103.0	0.0	473.0	834.0	0.0	2330.0	0.0	0.0	8.0	0.0	0.0	0.0	0.0	329.0	7514.0	491.0	138.0	0.0	0.0	0.0	0.0	0.0	7.0	213.0	382.0	0.0	0.0	0.0	0.0	42.0	288.0		GTGYCAGCMGCCGCGGTAA	GGACTACHVGGGTWTCTAAT	33.0	11.0	11_33_no	FALSE	FALSE	TRUE	FALSE	FALSE	23/05/16	no	NA		TRUE	TRUE	FALSE
JTFB.33.12	342.0	0.0	0.0	0.0	0.0	4414.0	0.0	0.0	238.0	0.0	0.0	0.0	0.0	480.0	6539.0	159.0	110.0	0.0	0.0	0.0	0.0	0.0	56.0	300.0	629.0	0.0	0.0	0.0	0.0	9.0	1896.0		GTGYCAGCMGCCGCGGTAA	GGACTACHVGGGTWTCTAAT	33.0	12.0	12_33_no	FALSE	FALSE	TRUE	FALSE	FALSE	01/06/16	no	NA		TRUE	TRUE	FALSE
JTFB.33.13	761.0	0.0	76.0	193.0	0.0	8400.0	0.0	0.0	12.0	0.0	0.0	0.0	0.0	193.0	13813.0	633.0	430.0	0.0	0.0	0.0	0.0	0.0	13.0	814.0	2731.0	0.0	0.0	0.0	0.0	14.0	4027.0		GTGYCAGCMGCCGCGGTAA	GGACTACHVGGGTWTCTAAT	33.0	13.0	13_33_no	FALSE	FALSE	TRUE	FALSE	FALSE	09/06/16	no	NA		TRUE	TRUE	FALSE
JTFB.33.14	2062.0	0.0	183.0	667.0	0.0	8019.0	0.0	0.0	36.0	0.0	0.0	0.0	0.0	346.0	17035.0	1067.0	393.0	7.0	0.0	0.0	0.0	0.0	24.0	1106.0	3936.0	0.0	0.0	0.0	0.0	28.0	2376.0		GTGYCAGCMGCCGCGGTAA	GGACTACHVGGGTWTCTAAT	33.0	14.0	14_33_no	FALSE	FALSE	TRUE	FALSE	FALSE	16/06/16	no	NA		TRUE	TRUE	FALSE
JTFB.33.15	218.0	0.0	407.0	332.0	0.0	8167.0	0.0	0.0	96.0	0.0	0.0	0.0	0.0	232.0	21347.0	570.0	594.0	0.0	0.0	0.0	0.0	0.0	29.0	1394.0	3849.0	0.0	0.0	0.0	0.0	11.0	2255.0		GTGYCAGCMGCCGCGGTAA	GGACTACHVGGGTWTCTAAT	33.0	15.0	15_33_yes	FALSE	FALSE	FALSE	FALSE	TRUE	20/06/16	yes	EAEC/ETEC/STEC/E.coli0157	Parainfluenza virus 3	TRUE	TRUE	FALSE
JTFB.33.16	945.0	0.0	386.0	423.0	0.0	11895.0	0.0	0.0	0.0	0.0	0.0	0.0	0.0	1828.0	24920.0	614.0	135.0	0.0	0.0	0.0	0.0	0.0	3.0	128.0	1355.0	0.0	0.0	0.0	0.0	0.0	133.0		GTGYCAGCMGCCGCGGTAA	GGACTACHVGGGTWTCTAAT	33.0	16.0	16_33_no	FALSE	FALSE	FALSE	FALSE	FALSE	29/06/16	no	NA		TRUE	TRUE	FALSE
JTFB.33.17	13.0	0.0	200.0	570.0	0.0	1629.0	0.0	0.0	51.0	0.0	0.0	0.0	0.0	34.0	15323.0	1159.0	293.0	0.0	0.0	0.0	0.0	0.0	5.0	366.0	4690.0	0.0	0.0	0.0	0.0	0.0	5458.0		GTGYCAGCMGCCGCGGTAA	GGACTACHVGGGTWTCTAAT	33.0	17.0	17_33_yes	FALSE	FALSE	FALSE	FALSE	TRUE	05/07/16	yes	EAEC/ETEC/STEC/E.coli0157		TRUE	TRUE	FALSE
JTFB.33.18	28.0	0.0	214.0	104.0	0.0	4778.0	0.0	0.0	6.0	0.0	0.0	0.0	0.0	199.0	10907.0	524.0	100.0	0.0	0.0	0.0	0.0	0.0	0.0	245.0	1039.0	0.0	0.0	0.0	0.0	0.0	3624.0		GTGYCAGCMGCCGCGGTAA	GGACTACHVGGGTWTCTAAT	33.0	18.0	18_33_no	FALSE	FALSE	FALSE	TRUE	FALSE	14/07/16	no	NA		TRUE	TRUE	FALSE
JTFB.33.19	154.0	0.0	106.0	114.0	0.0	1733.0	0.0	0.0	0.0	0.0	0.0	0.0	0.0	131.0	8308.0	306.0	51.0	0.0	0.0	0.0	0.0	0.0	0.0	166.0	549.0	0.0	0.0	0.0	0.0	0.0	2137.0		GTGYCAGCMGCCGCGGTAA	GGACTACHVGGGTWTCTAAT	33.0	19.0	19_33_no	FALSE	FALSE	FALSE	TRUE	FALSE	18/07/16	no	NA		TRUE	TRUE	FALSE
JTFB.33.20	139.0	0.0	486.0	357.0	0.0	9521.0	0.0	0.0	45.0	0.0	0.0	0.0	0.0	470.0	19164.0	1135.0	312.0	0.0	3.0	0.0	0.0	0.0	27.0	1051.0	1425.0	0.0	0.0	0.0	0.0	20.0	4639.0		GTGYCAGCMGCCGCGGTAA	GGACTACHVGGGTWTCTAAT	33.0	20.0	20_33_no	FALSE	FALSE	FALSE	TRUE	FALSE	29/07/16	no	NA		TRUE	TRUE	FALSE
JTFB.33.21	780.0	0.0	2544.0	362.0	0.0	7506.0	0.0	0.0	16.0	0.0	0.0	0.0	0.0	879.0	14680.0	973.0	245.0	0.0	0.0	0.0	0.0	0.0	3.0	262.0	556.0	0.0	0.0	0.0	0.0	0.0	239.0		GTGYCAGCMGCCGCGGTAA	GGACTACHVGGGTWTCTAAT	33.0	21.0	21_33_no	FALSE	FALSE	FALSE	TRUE	FALSE	02/08/16	no	NA		TRUE	TRUE	FALSE
JTFB.33.22	1564.0	0.0	1011.0	1384.0	0.0	3790.0	0.0	0.0	19.0	0.0	0.0	0.0	0.0	322.0	15845.0	1462.0	262.0	0.0	0.0	0.0	0.0	0.0	17.0	1231.0	1178.0	0.0	0.0	0.0	0.0	2.0	72.0		GTGYCAGCMGCCGCGGTAA	GGACTACHVGGGTWTCTAAT	33.0	22.0	22_33_no	FALSE	FALSE	FALSE	TRUE	FALSE	09/08/16	no	NA		TRUE	TRUE	FALSE
JTFB.33.23	773.0	0.0	183.0	185.0	0.0	6471.0	0.0	0.0	0.0	0.0	0.0	0.0	0.0	100.0	16943.0	660.0	493.0	0.0	0.0	3.0	0.0	0.0	6.0	641.0	541.0	0.0	0.0	0.0	0.0	37.0	91.0		GTGYCAGCMGCCGCGGTAA	GGACTACHVGGGTWTCTAAT	33.0	23.0	23_33_no	FALSE	FALSE	FALSE	TRUE	FALSE	15/08/16	no	NA		TRUE	TRUE	FALSE
JTFB.33.25	1301.0	0.0	468.0	864.0	0.0	5570.0	0.0	0.0	17.0	0.0	0.0	0.0	0.0	168.0	17408.0	1015.0	294.0	0.0	0.0	0.0	0.0	0.0	0.0	401.0	1272.0	0.0	0.0	0.0	0.0	778.0	668.0		GTGYCAGCMGCCGCGGTAA	GGACTACHVGGGTWTCTAAT	33.0	25.0	25_33_no	FALSE	FALSE	FALSE	TRUE	FALSE	29/08/16	no	NA		TRUE	TRUE	FALSE
JTFB.33.27	4337.0	0.0	1494.0	2217.0	0.0	7161.0	0.0	0.0	112.0	0.0	0.0	0.0	37.0	490.0	34999.0	4058.0	212.0	0.0	0.0	0.0	8.0	0.0	11.0	180.0	330.0	0.0	0.0	0.0	0.0	421.0	816.0		GTGYCAGCMGCCGCGGTAA	GGACTACHVGGGTWTCTAAT	33.0	27.0	27_33_no	FALSE	FALSE	FALSE	TRUE	FALSE	14/09/16	no	NA		TRUE	TRUE	FALSE
JTFB.33.28	4543.0	0.0	2453.0	1277.0	0.0	3202.0	0.0	0.0	63.0	0.0	0.0	0.0	0.0	1236.0	25250.0	2039.0	151.0	0.0	0.0	0.0	12.0	0.0	9.0	435.0	314.0	0.0	0.0	0.0	0.0	82.0	377.0		GTGYCAGCMGCCGCGGTAA	GGACTACHVGGGTWTCTAAT	33.0	28.0	28_33_no	FALSE	FALSE	FALSE	TRUE	FALSE	20/09/16	no	NA		TRUE	TRUE	FALSE
JTFB.33.29	11961.0	0.0	7181.0	3393.0	0.0	2250.0	0.0	0.0	84.0	0.0	0.0	0.0	0.0	228.0	19561.0	2792.0	19.0	0.0	0.0	0.0	0.0	0.0	10.0	35.0	254.0	0.0	0.0	0.0	0.0	7.0	135.0		GTGYCAGCMGCCGCGGTAA	GGACTACHVGGGTWTCTAAT	33.0	29.0	29_33_no	FALSE	FALSE	FALSE	TRUE	FALSE	27/09/16	no	NA		TRUE	TRUE	FALSE
JTFB.33.30	2340.0	0.0	2844.0	848.0	0.0	9003.0	0.0	0.0	0.0	0.0	0.0	0.0	0.0	67.0	18153.0	951.0	295.0	0.0	0.0	0.0	0.0	0.0	0.0	679.0	5133.0	4.0	0.0	0.0	0.0	66.0	822.0		GTGYCAGCMGCCGCGGTAA	GGACTACHVGGGTWTCTAAT	33.0	30.0	30_33_no	FALSE	FALSE	FALSE	TRUE	FALSE	29/09/16	no	NA		TRUE	TRUE	FALSE
JTFB.33.31	6960.0	0.0	1482.0	178.0	0.0	3733.0	0.0	0.0	5.0	0.0	0.0	0.0	0.0	3384.0	30981.0	3792.0	81.0	0.0	0.0	0.0	10.0	0.0	0.0	111.0	601.0	0.0	0.0	0.0	0.0	0.0	18.0		GTGYCAGCMGCCGCGGTAA	GGACTACHVGGGTWTCTAAT	33.0	31.0	31_33_no	FALSE	FALSE	FALSE	TRUE	FALSE	05/10/16	no	NA		TRUE	TRUE	FALSE
JTFB.33.34	0.0	0.0	27.0	64.0	0.0	25696.0	0.0	0.0	0.0	0.0	0.0	0.0	0.0	231.0	20610.0	343.0	965.0	0.0	0.0	0.0	0.0	0.0	0.0	0.0	42.0	0.0	0.0	0.0	0.0	2.0	0.0		GTGYCAGCMGCCGCGGTAA	GGACTACHVGGGTWTCTAAT	33.0	34.0	34_33_no	FALSE	FALSE	FALSE	TRUE	FALSE	25/10/16	no	NA		TRUE	TRUE	FALSE
JTFB.33.35	0.0	0.0	434.0	265.0	0.0	14278.0	0.0	0.0	0.0	0.0	0.0	0.0	0.0	919.0	26452.0	607.0	279.0	0.0	0.0	0.0	0.0	0.0	8.0	0.0	51.0	0.0	0.0	0.0	0.0	0.0	0.0		GTGYCAGCMGCCGCGGTAA	GGACTACHVGGGTWTCTAAT	33.0	35.0	35_33_no	FALSE	FALSE	FALSE	TRUE	FALSE	03/11/16	no	NA		TRUE	TRUE	FALSE
JTFB.33.36	4.0	0.0	151.0	86.0	0.0	27748.0	0.0	0.0	0.0	0.0	0.0	0.0	0.0	315.0	15344.0	409.0	1580.0	3.0	0.0	0.0	0.0	0.0	0.0	4.0	68.0	0.0	0.0	0.0	0.0	0.0	10.0		GTGYCAGCMGCCGCGGTAA	GGACTACHVGGGTWTCTAAT	33.0	36.0	36_33_no	FALSE	TRUE	FALSE	TRUE	FALSE	09/11/16	no	NA		TRUE	TRUE	FALSE
JTFB.34.07	82.0	0.0	627.0	124.0	0.0	15843.0	0.0	0.0	374.0	0.0	0.0	0.0	0.0	753.0	14059.0	2441.0	603.0	0.0	0.0	0.0	3.0	0.0	6.0	22.0	220.0	0.0	0.0	0.0	0.0	671.0	352.0		GTGYCAGCMGCCGCGGTAA	GGACTACHVGGGTWTCTAAT	34.0	7.0	7_34_no	FALSE	FALSE	TRUE	FALSE	FALSE	27/04/16	no	NA		TRUE	TRUE	FALSE
JTFB.34.09	6.0	0.0	8.0	9.0	0.0	222.0	0.0	0.0	0.0	0.0	0.0	0.0	0.0	39.0	393.0	7.0	6.0	0.0	0.0	0.0	0.0	0.0	3739.0	0.0	121.0	0.0	0.0	0.0	0.0	43.0	24.0		GTGYCAGCMGCCGCGGTAA	GGACTACHVGGGTWTCTAAT	34.0	9.0	9_34_yes	FALSE	TRUE	FALSE	FALSE	TRUE	10/05/16	yes	Escherichia vulneris		TRUE	TRUE	FALSE
JTFB.35.01	0.0	0.0	6.0	562.0	0.0	6222.0	0.0	0.0	0.0	0.0	0.0	0.0	0.0	67.0	7383.0	1718.0	146.0	0.0	0.0	0.0	0.0	0.0	0.0	34.0	243.0	0.0	0.0	0.0	0.0	0.0	12336.0		GTGYCAGCMGCCGCGGTAA	GGACTACHVGGGTWTCTAAT	35.0	1.0	1_35_no	TRUE	FALSE	TRUE	TRUE	FALSE	17/03/16	no	NA		FALSE	TRUE	FALSE
JTFB.35.05	13.0	0.0	13.0	451.0	0.0	4809.0	0.0	0.0	0.0	0.0	0.0	0.0	0.0	579.0	12996.0	918.0	257.0	0.0	0.0	0.0	0.0	0.0	0.0	0.0	215.0	0.0	0.0	0.0	0.0	0.0	11940.0		GTGYCAGCMGCCGCGGTAA	GGACTACHVGGGTWTCTAAT	35.0	5.0	5_35_no	FALSE	FALSE	TRUE	TRUE	FALSE	14/04/16	no	NA		FALSE	TRUE	FALSE
JTFB.35.07	60.0	0.0	120.0	777.0	0.0	8327.0	0.0	0.0	0.0	0.0	0.0	0.0	0.0	1053.0	11459.0	849.0	173.0	0.0	0.0	0.0	0.0	0.0	3.0	51.0	523.0	0.0	0.0	0.0	0.0	22.0	7826.0		GTGYCAGCMGCCGCGGTAA	GGACTACHVGGGTWTCTAAT	35.0	7.0	7_35_no	FALSE	FALSE	TRUE	TRUE	FALSE	27/04/16	no	NA		FALSE	TRUE	TRUE
JTFB.35.08	3.0	0.0	11.0	559.0	0.0	9449.0	0.0	0.0	0.0	0.0	0.0	0.0	0.0	592.0	15599.0	1107.0	166.0	0.0	0.0	0.0	0.0	0.0	6.0	61.0	697.0	0.0	0.0	0.0	0.0	0.0	11160.0		GTGYCAGCMGCCGCGGTAA	GGACTACHVGGGTWTCTAAT	35.0	8.0	8_35_no	FALSE	FALSE	TRUE	TRUE	FALSE	04/05/16	no	NA		FALSE	TRUE	TRUE
JTFB.35.38	22.0	0.0	111.0	998.0	0.0	7636.0	0.0	0.0	2.0	0.0	0.0	0.0	0.0	847.0	13760.0	4518.0	77.0	0.0	0.0	0.0	0.0	0.0	5.0	45.0	941.0	0.0	0.0	0.0	0.0	0.0	13.0		GTGYCAGCMGCCGCGGTAA	GGACTACHVGGGTWTCTAAT	35.0	38.0	38_35_no	FALSE	TRUE	TRUE	TRUE	FALSE	12/10/16	no	NA		FALSE	TRUE	FALSE
JTFB.41.01	0.0	0.0	0.0	197.0	0.0	10895.0	0.0	0.0	0.0	0.0	0.0	0.0	0.0	440.0	7407.0	1018.0	935.0	0.0	0.0	0.0	0.0	0.0	0.0	14.0	715.0	0.0	0.0	0.0	0.0	0.0	0.0		GTGYCAGCMGCCGCGGTAA	GGACTACHVGGGTWTCTAAT	41.0	1.0	1_41_no	TRUE	FALSE	TRUE	TRUE	FALSE	11/07/16	no	NA		FALSE	FALSE	FALSE
JTFB.41.02	22.0	0.0	43.0	375.0	0.0	18341.0	0.0	0.0	0.0	0.0	0.0	0.0	0.0	321.0	17916.0	1801.0	2984.0	0.0	0.0	0.0	0.0	0.0	0.0	67.0	933.0	0.0	0.0	0.0	6.0	0.0	10.0		GTGYCAGCMGCCGCGGTAA	GGACTACHVGGGTWTCTAAT	41.0	2.0	2_41_no	FALSE	FALSE	TRUE	TRUE	FALSE	18/07/16	no	NA		FALSE	FALSE	FALSE
JTFB.41.03	64.0	0.0	37.0	247.0	0.0	17742.0	0.0	0.0	0.0	0.0	0.0	0.0	0.0	189.0	12365.0	723.0	1015.0	0.0	0.0	0.0	0.0	0.0	3.0	151.0	1502.0	0.0	3.0	0.0	0.0	0.0	0.0		GTGYCAGCMGCCGCGGTAA	GGACTACHVGGGTWTCTAAT	41.0	3.0	3_41_no	FALSE	FALSE	TRUE	TRUE	FALSE	25/07/16	no	NA		FALSE	FALSE	FALSE
JTFB.41.04	56.0	0.0	51.0	713.0	0.0	12271.0	0.0	0.0	0.0	0.0	0.0	0.0	0.0	84.0	15004.0	1483.0	921.0	0.0	0.0	0.0	0.0	0.0	0.0	66.0	1067.0	0.0	0.0	0.0	0.0	0.0	0.0		GTGYCAGCMGCCGCGGTAA	GGACTACHVGGGTWTCTAAT	41.0	4.0	4_41_no	FALSE	FALSE	TRUE	TRUE	FALSE	01/08/16	no	NA		FALSE	FALSE	FALSE
JTFB.41.05	21.0	0.0	16.0	324.0	0.0	13315.0	0.0	0.0	0.0	0.0	0.0	0.0	0.0	177.0	11336.0	1554.0	596.0	0.0	0.0	0.0	0.0	0.0	0.0	8.0	1776.0	0.0	0.0	0.0	0.0	0.0	0.0		GTGYCAGCMGCCGCGGTAA	GGACTACHVGGGTWTCTAAT	41.0	5.0	5_41_no	FALSE	FALSE	TRUE	TRUE	FALSE	09/08/16	no	NA		FALSE	FALSE	FALSE
JTFB.41.06	56.0	0.0	7.0	282.0	0.0	9939.0	0.0	0.0	0.0	0.0	0.0	0.0	0.0	40.0	9768.0	1632.0	692.0	0.0	0.0	0.0	0.0	0.0	0.0	10.0	2039.0	0.0	0.0	0.0	8.0	4.0	28.0		GTGYCAGCMGCCGCGGTAA	GGACTACHVGGGTWTCTAAT	41.0	6.0	6_41_no	FALSE	FALSE	TRUE	TRUE	FALSE	15/08/16	no	NA		FALSE	FALSE	FALSE
JTFB.41.07	0.0	0.0	16.0	276.0	0.0	7389.0	0.0	0.0	0.0	0.0	0.0	0.0	0.0	77.0	8115.0	1471.0	395.0	0.0	0.0	0.0	0.0	0.0	0.0	4.0	5554.0	0.0	0.0	0.0	0.0	0.0	0.0		GTGYCAGCMGCCGCGGTAA	GGACTACHVGGGTWTCTAAT	41.0	7.0	7_41_no	FALSE	FALSE	TRUE	TRUE	FALSE	26/08/16	no	NA		FALSE	FALSE	FALSE
JTFB.41.08	0.0	0.0	0.0	72.0	0.0	11626.0	0.0	0.0	9.0	0.0	0.0	0.0	0.0	57.0	5987.0	337.0	766.0	0.0	0.0	0.0	0.0	0.0	0.0	31.0	254.0	0.0	0.0	0.0	0.0	3.0	0.0		GTGYCAGCMGCCGCGGTAA	GGACTACHVGGGTWTCTAAT	41.0	8.0	8_41_no	FALSE	FALSE	TRUE	TRUE	FALSE	29/08/16	no	NA		FALSE	FALSE	FALSE
JTFB.41.09	6.0	0.0	83.0	539.0	0.0	3021.0	0.0	0.0	0.0	0.0	0.0	0.0	0.0	551.0	15829.0	731.0	637.0	0.0	0.0	0.0	0.0	0.0	0.0	23.0	1238.0	0.0	0.0	0.0	0.0	0.0	35.0		GTGYCAGCMGCCGCGGTAA	GGACTACHVGGGTWTCTAAT	41.0	9.0	9_41_no	FALSE	FALSE	TRUE	TRUE	FALSE	07/09/16	no	NA		FALSE	FALSE	FALSE
JTFB.41.10	0.0	0.0	0.0	95.0	0.0	17362.0	0.0	0.0	0.0	0.0	0.0	0.0	0.0	63.0	9962.0	249.0	985.0	0.0	0.0	0.0	0.0	0.0	0.0	74.0	153.0	0.0	0.0	0.0	0.0	0.0	0.0		GTGYCAGCMGCCGCGGTAA	GGACTACHVGGGTWTCTAAT	41.0	10.0	10_41_no	FALSE	FALSE	TRUE	TRUE	FALSE	14/09/16	no	NA		FALSE	FALSE	FALSE
JTFB.41.11	76.0	0.0	401.0	223.0	0.0	15241.0	0.0	0.0	0.0	0.0	0.0	0.0	0.0	246.0	8556.0	543.0	1050.0	0.0	0.0	0.0	0.0	0.0	0.0	15.0	11739.0	0.0	0.0	0.0	0.0	110.0	121.0		GTGYCAGCMGCCGCGGTAA	GGACTACHVGGGTWTCTAAT	41.0	11.0	11_41_no	FALSE	FALSE	TRUE	TRUE	FALSE	20/09/16	no	NA		FALSE	FALSE	FALSE
JTFB.41.12	0.0	0.0	915.0	477.0	0.0	3290.0	0.0	0.0	0.0	0.0	0.0	0.0	0.0	510.0	10329.0	1757.0	1971.0	0.0	0.0	0.0	4.0	0.0	0.0	22.0	13950.0	0.0	0.0	0.0	0.0	0.0	17.0		GTGYCAGCMGCCGCGGTAA	GGACTACHVGGGTWTCTAAT	41.0	12.0	12_41_no	FALSE	FALSE	TRUE	TRUE	FALSE	27/09/16	no	NA		FALSE	FALSE	FALSE
JTFB.41.14	7.0	0.0	19.0	162.0	0.0	13118.0	0.0	0.0	0.0	0.0	0.0	0.0	0.0	161.0	12936.0	564.0	2619.0	0.0	0.0	0.0	2.0	0.0	0.0	19.0	51.0	0.0	0.0	0.0	2.0	0.0	0.0		GTGYCAGCMGCCGCGGTAA	GGACTACHVGGGTWTCTAAT	41.0	14.0	14_41_no	FALSE	FALSE	TRUE	TRUE	FALSE	13/10/16	no	NA		FALSE	FALSE	FALSE
JTFB.41.16	5.0	0.0	1221.0	1680.0	0.0	10216.0	0.0	0.0	0.0	0.0	0.0	0.0	0.0	529.0	16962.0	1687.0	2176.0	0.0	5.0	0.0	0.0	0.0	0.0	22.0	3780.0	0.0	0.0	0.0	21.0	0.0	6.0		GTGYCAGCMGCCGCGGTAA	GGACTACHVGGGTWTCTAAT	41.0	16.0	16_41_no	FALSE	FALSE	TRUE	TRUE	FALSE	26/10/16	no	NA		FALSE	FALSE	FALSE
JTFB.41.18	0.0	0.0	120.0	123.0	0.0	20724.0	2.0	0.0	0.0	0.0	0.0	0.0	0.0	3.0	11494.0	293.0	1198.0	0.0	0.0	0.0	0.0	0.0	0.0	182.0	273.0	0.0	0.0	0.0	0.0	0.0	0.0		GTGYCAGCMGCCGCGGTAA	GGACTACHVGGGTWTCTAAT	41.0	18.0	18_41_no	FALSE	FALSE	TRUE	TRUE	FALSE	06/11/16	no	NA		FALSE	FALSE	FALSE
JTFB.41.19	0.0	0.0	915.0	537.0	0.0	15843.0	0.0	0.0	0.0	0.0	0.0	0.0	0.0	53.0	12139.0	607.0	1108.0	3.0	0.0	0.0	0.0	0.0	0.0	39.0	460.0	0.0	0.0	0.0	3.0	16.0	0.0		GTGYCAGCMGCCGCGGTAA	GGACTACHVGGGTWTCTAAT	41.0	19.0	19_41_no	FALSE	FALSE	TRUE	TRUE	FALSE	14/11/16	no	NA		FALSE	FALSE	FALSE
JTFB.41.23	15.0	0.0	0.0	383.0	0.0	5916.0	0.0	0.0	0.0	0.0	0.0	0.0	0.0	4798.0	8983.0	593.0	654.0	0.0	0.0	0.0	0.0	0.0	0.0	0.0	2010.0	0.0	0.0	0.0	0.0	0.0	0.0		GTGYCAGCMGCCGCGGTAA	GGACTACHVGGGTWTCTAAT	41.0	23.0	23_41_no	FALSE	FALSE	TRUE	TRUE	FALSE	12/12/16	no	NA		FALSE	FALSE	FALSE
JTFB.41.27	47.0	0.0	166.0	1472.0	0.0	7944.0	0.0	0.0	0.0	0.0	0.0	0.0	0.0	2024.0	18271.0	2532.0	1829.0	0.0	0.0	0.0	0.0	0.0	0.0	15.0	2153.0	0.0	0.0	0.0	0.0	0.0	147.0		GTGYCAGCMGCCGCGGTAA	GGACTACHVGGGTWTCTAAT	41.0	27.0	27_41_no	FALSE	FALSE	TRUE	TRUE	FALSE	06/01/17	no	NA		FALSE	FALSE	FALSE
JTFB.41.28	10.0	0.0	29.0	544.0	0.0	14631.0	0.0	0.0	0.0	0.0	0.0	0.0	0.0	393.0	7958.0	1722.0	1024.0	0.0	0.0	0.0	5.0	0.0	0.0	58.0	871.0	0.0	0.0	0.0	0.0	0.0	91.0		GTGYCAGCMGCCGCGGTAA	GGACTACHVGGGTWTCTAAT	41.0	28.0	28_41_no	FALSE	FALSE	TRUE	TRUE	FALSE	10/01/17	no	NA		FALSE	FALSE	FALSE
JTFB.41.29	6.0	0.0	84.0	1879.0	0.0	6509.0	0.0	0.0	9.0	0.0	0.0	0.0	0.0	88.0	20337.0	2170.0	259.0	4.0	0.0	0.0	6.0	0.0	0.0	13.0	9174.0	0.0	0.0	0.0	0.0	17.0	12.0		GTGYCAGCMGCCGCGGTAA	GGACTACHVGGGTWTCTAAT	41.0	29.0	29_41_no	FALSE	FALSE	TRUE	TRUE	FALSE	17/01/17	no	NA		FALSE	FALSE	FALSE
JTFB.41.30	4.0	0.0	0.0	247.0	0.0	23513.0	0.0	0.0	0.0	0.0	0.0	0.0	0.0	0.0	14278.0	1424.0	1267.0	0.0	0.0	0.0	0.0	0.0	0.0	37.0	2839.0	0.0	0.0	0.0	0.0	0.0	0.0		GTGYCAGCMGCCGCGGTAA	GGACTACHVGGGTWTCTAAT	41.0	30.0	30_41_no	FALSE	FALSE	TRUE	TRUE	FALSE	25/01/17	no	NA		FALSE	FALSE	FALSE
JTFB.41.31	949.0	0.0	105.0	2548.0	0.0	20526.0	0.0	0.0	0.0	0.0	0.0	0.0	0.0	641.0	23714.0	1595.0	2363.0	0.0	0.0	0.0	0.0	0.0	0.0	45.0	1463.0	0.0	0.0	0.0	28.0	0.0	8.0		GTGYCAGCMGCCGCGGTAA	GGACTACHVGGGTWTCTAAT	41.0	31.0	31_41_no	FALSE	FALSE	TRUE	TRUE	FALSE	30/01/17	no	NA		FALSE	FALSE	FALSE
JTFB.41.32	8.0	0.0	23.0	2215.0	0.0	17815.0	0.0	0.0	0.0	0.0	0.0	0.0	0.0	47.0	15726.0	2380.0	1428.0	0.0	0.0	0.0	0.0	0.0	0.0	84.0	1579.0	0.0	0.0	0.0	7.0	0.0	12.0		GTGYCAGCMGCCGCGGTAA	GGACTACHVGGGTWTCTAAT	41.0	32.0	32_41_no	FALSE	FALSE	TRUE	TRUE	FALSE	06/02/17	no	NA		FALSE	FALSE	FALSE
JTFB.41.33	420.0	0.0	19.0	1205.0	0.0	7663.0	0.0	0.0	0.0	0.0	0.0	0.0	0.0	645.0	12522.0	552.0	2030.0	0.0	0.0	0.0	0.0	0.0	0.0	16.0	546.0	0.0	0.0	0.0	180.0	0.0	0.0		GTGYCAGCMGCCGCGGTAA	GGACTACHVGGGTWTCTAAT	41.0	33.0	33_41_no	FALSE	FALSE	TRUE	TRUE	FALSE	13/02/17	no	NA		FALSE	FALSE	FALSE
JTFB.41.35	0.0	0.0	13.0	2229.0	0.0	11108.0	0.0	0.0	0.0	0.0	0.0	0.0	0.0	198.0	9408.0	403.0	538.0	0.0	0.0	0.0	0.0	0.0	0.0	19.0	1096.0	0.0	0.0	0.0	0.0	0.0	0.0		GTGYCAGCMGCCGCGGTAA	GGACTACHVGGGTWTCTAAT	41.0	35.0	35_41_no	FALSE	FALSE	TRUE	TRUE	FALSE	27/02/17	no	NA		FALSE	FALSE	FALSE
JTFB.41.36	24.0	0.0	201.0	2481.0	0.0	9707.0	0.0	0.0	0.0	0.0	0.0	0.0	0.0	245.0	12449.0	800.0	200.0	0.0	0.0	0.0	0.0	0.0	0.0	973.0	3018.0	0.0	0.0	0.0	26.0	0.0	0.0		GTGYCAGCMGCCGCGGTAA	GGACTACHVGGGTWTCTAAT	41.0	36.0	36_41_no	FALSE	FALSE	TRUE	TRUE	FALSE	10/03/17	no	NA		FALSE	FALSE	FALSE
JTFB.41.39	0.0	0.0	71.0	1322.0	0.0	4986.0	0.0	0.0	0.0	0.0	0.0	0.0	0.0	447.0	13926.0	1941.0	1459.0	0.0	3.0	0.0	0.0	0.0	0.0	1000.0	4691.0	0.0	0.0	0.0	39.0	3.0	0.0		GTGYCAGCMGCCGCGGTAA	GGACTACHVGGGTWTCTAAT	41.0	39.0	39_41_no	FALSE	FALSE	TRUE	TRUE	FALSE	27/03/17	no	NA		FALSE	FALSE	FALSE
JTFB.41.40	0.0	0.0	0.0	190.0	0.0	6199.0	0.0	0.0	0.0	0.0	0.0	0.0	0.0	93.0	8801.0	705.0	1670.0	0.0	0.0	0.0	0.0	0.0	0.0	719.0	645.0	0.0	0.0	0.0	0.0	0.0	14.0		GTGYCAGCMGCCGCGGTAA	GGACTACHVGGGTWTCTAAT	41.0	40.0	40_41_no	FALSE	FALSE	TRUE	TRUE	FALSE	03/04/17	no	NA		FALSE	FALSE	FALSE
JTFB.41.41	0.0	0.0	15.0	220.0	0.0	5204.0	0.0	0.0	0.0	0.0	0.0	0.0	0.0	266.0	7482.0	746.0	1864.0	0.0	0.0	0.0	0.0	0.0	0.0	376.0	1696.0	0.0	0.0	0.0	0.0	0.0	16.0		GTGYCAGCMGCCGCGGTAA	GGACTACHVGGGTWTCTAAT	41.0	41.0	41_41_no	FALSE	FALSE	TRUE	TRUE	FALSE	10/04/17	no	NA		FALSE	FALSE	FALSE
JTFB.41.42	0.0	0.0	69.0	770.0	0.0	23649.0	0.0	0.0	0.0	0.0	0.0	0.0	0.0	674.0	14257.0	1358.0	2293.0	3.0	0.0	0.0	5.0	0.0	1401.0	951.0	2052.0	0.0	0.0	0.0	0.0	2.0	111.0		GTGYCAGCMGCCGCGGTAA	GGACTACHVGGGTWTCTAAT	41.0	42.0	42_41_no	FALSE	FALSE	TRUE	TRUE	FALSE	18/04/17	no	NA		FALSE	FALSE	FALSE
JTFB.41.45	506.0	0.0	18.0	640.0	0.0	19357.0	0.0	0.0	0.0	0.0	0.0	0.0	0.0	837.0	7034.0	558.0	1559.0	4.0	0.0	0.0	0.0	0.0	0.0	1048.0	10484.0	0.0	0.0	0.0	42.0	3.0	213.0		GTGYCAGCMGCCGCGGTAA	GGACTACHVGGGTWTCTAAT	41.0	45.0	45_41_no	FALSE	FALSE	TRUE	TRUE	FALSE	09/05/17	no	NA		FALSE	FALSE	FALSE
JTFB.41.46	32.0	0.0	0.0	518.0	0.0	12346.0	0.0	0.0	0.0	0.0	0.0	0.0	0.0	2671.0	6644.0	970.0	565.0	3.0	0.0	0.0	0.0	0.0	0.0	324.0	1018.0	0.0	0.0	0.0	4.0	0.0	4926.0		GTGYCAGCMGCCGCGGTAA	GGACTACHVGGGTWTCTAAT	41.0	46.0	46_41_no	FALSE	FALSE	TRUE	TRUE	FALSE	16/05/17	no	NA		FALSE	FALSE	FALSE
JTFB.41.47	0.0	0.0	22.0	591.0	0.0	14917.0	0.0	0.0	0.0	0.0	0.0	0.0	0.0	602.0	10601.0	941.0	926.0	0.0	0.0	0.0	0.0	0.0	0.0	1221.0	643.0	0.0	0.0	0.0	19.0	8.0	919.0		GTGYCAGCMGCCGCGGTAA	GGACTACHVGGGTWTCTAAT	41.0	47.0	47_41_no	FALSE	FALSE	TRUE	TRUE	FALSE	24/05/17	no	NA		FALSE	FALSE	FALSE
JTFB.41.57	53.0	0.0	147.0	114.0	0.0	4621.0	0.0	0.0	4.0	0.0	0.0	0.0	0.0	5354.0	12112.0	5174.0	312.0	0.0	4.0	0.0	0.0	0.0	41.0	32.0	456.0	0.0	0.0	0.0	81.0	28.0	82.0		GTGYCAGCMGCCGCGGTAA	GGACTACHVGGGTWTCTAAT	41.0	57.0	57_41_no	FALSE	FALSE	TRUE	TRUE	FALSE	03/08/17	no	NA		FALSE	FALSE	FALSE
JTFB.41.58	76.0	0.0	25.0	113.0	0.0	11586.0	0.0	0.0	0.0	0.0	0.0	0.0	0.0	389.0	11950.0	450.0	590.0	0.0	0.0	0.0	0.0	0.0	0.0	5.0	17.0	0.0	0.0	0.0	0.0	0.0	46.0		GTGYCAGCMGCCGCGGTAA	GGACTACHVGGGTWTCTAAT	41.0	58.0	58_41_no	FALSE	FALSE	TRUE	TRUE	FALSE	08/08/17	no	NA		FALSE	FALSE	FALSE
JTFB.41.59	5.0	0.0	28.0	142.0	0.0	14959.0	0.0	0.0	0.0	0.0	0.0	0.0	0.0	159.0	13166.0	659.0	1062.0	0.0	0.0	0.0	0.0	0.0	0.0	61.0	14191.0	0.0	0.0	0.0	0.0	11.0	46.0		GTGYCAGCMGCCGCGGTAA	GGACTACHVGGGTWTCTAAT	41.0	59.0	59_41_no	FALSE	TRUE	TRUE	TRUE	FALSE	16/08/17	no	NA		FALSE	FALSE	FALSE
JTFB.43.01	3.0	0.0	130.0	327.0	0.0	10690.0	2.0	0.0	48.0	0.0	0.0	0.0	0.0	251.0	18864.0	852.0	348.0	3.0	0.0	0.0	0.0	0.0	0.0	84.0	1430.0	0.0	0.0	0.0	0.0	1114.0	5768.0		GTGYCAGCMGCCGCGGTAA	GGACTACHVGGGTWTCTAAT	43.0	1.0	1_43_no	TRUE	FALSE	TRUE	FALSE	FALSE	27/09/16	no	NA		TRUE	TRUE	FALSE
JTFB.43.02	5.0	0.0	217.0	278.0	0.0	1536.0	0.0	0.0	13.0	0.0	0.0	0.0	0.0	122.0	30055.0	302.0	109.0	0.0	0.0	0.0	155.0	0.0	145.0	23.0	158.0	0.0	0.0	0.0	0.0	10021.0	817.0		GTGYCAGCMGCCGCGGTAA	GGACTACHVGGGTWTCTAAT	43.0	2.0	2_43_yes	FALSE	FALSE	FALSE	FALSE	TRUE	05/10/16	yes	EAE/Epec		TRUE	TRUE	FALSE
JTFB.43.03	0.0	0.0	402.0	875.0	0.0	4324.0	0.0	0.0	74.0	0.0	0.0	0.0	0.0	283.0	25531.0	1462.0	140.0	0.0	0.0	0.0	0.0	0.0	0.0	104.0	1215.0	0.0	0.0	0.0	0.0	2731.0	6352.0		GTGYCAGCMGCCGCGGTAA	GGACTACHVGGGTWTCTAAT	43.0	3.0	3_43_no	FALSE	FALSE	FALSE	TRUE	FALSE	10/10/16	no	NA		TRUE	TRUE	FALSE
JTFB.43.04	0.0	0.0	353.0	439.0	0.0	1748.0	0.0	0.0	0.0	0.0	0.0	0.0	0.0	474.0	38000.0	1698.0	12.0	0.0	0.0	0.0	113.0	0.0	0.0	8.0	132.0	0.0	0.0	0.0	0.0	5712.0	1606.0		GTGYCAGCMGCCGCGGTAA	GGACTACHVGGGTWTCTAAT	43.0	4.0	4_43_no	FALSE	FALSE	FALSE	TRUE	FALSE	20/10/16	no	NA		TRUE	TRUE	FALSE
JTFB.43.05	0.0	0.0	384.0	738.0	0.0	1959.0	0.0	0.0	11.0	0.0	0.0	0.0	0.0	446.0	28603.0	2285.0	12.0	0.0	0.0	0.0	0.0	0.0	63.0	73.0	474.0	0.0	0.0	0.0	0.0	944.0	4540.0		GTGYCAGCMGCCGCGGTAA	GGACTACHVGGGTWTCTAAT	43.0	5.0	5_43_no	FALSE	FALSE	FALSE	TRUE	FALSE	26/10/16	no	NA		TRUE	TRUE	FALSE
JTFB.43.06	0.0	0.0	34.0	331.0	0.0	1867.0	0.0	0.0	0.0	0.0	0.0	0.0	0.0	207.0	15457.0	1092.0	27.0	0.0	0.0	0.0	0.0	0.0	5.0	178.0	289.0	0.0	0.0	0.0	0.0	4828.0	8776.0		GTGYCAGCMGCCGCGGTAA	GGACTACHVGGGTWTCTAAT	43.0	6.0	6_43_no	FALSE	FALSE	FALSE	TRUE	FALSE	02/11/16	no	NA		TRUE	TRUE	FALSE
JTFB.43.07	12.0	0.0	33.0	769.0	0.0	7441.0	0.0	0.0	37.0	0.0	0.0	0.0	0.0	143.0	30941.0	1470.0	73.0	0.0	0.0	0.0	28.0	0.0	0.0	47.0	241.0	0.0	0.0	0.0	0.0	3734.0	1640.0		GTGYCAGCMGCCGCGGTAA	GGACTACHVGGGTWTCTAAT	43.0	7.0	7_43_no	FALSE	FALSE	FALSE	TRUE	FALSE	11/11/16	no	NA		TRUE	TRUE	FALSE
JTFB.43.17	0.0	0.0	1454.0	2509.0	0.0	718.0	0.0	0.0	14.0	0.0	0.0	0.0	0.0	320.0	14894.0	2164.0	35.0	0.0	0.0	0.0	0.0	0.0	0.0	21.0	535.0	0.0	0.0	0.0	0.0	2696.0	2112.0		GTGYCAGCMGCCGCGGTAA	GGACTACHVGGGTWTCTAAT	43.0	17.0	17_43_no	FALSE	FALSE	FALSE	TRUE	FALSE	16/01/17	no	NA		TRUE	TRUE	FALSE
JTFB.43.18	12.0	0.0	964.0	918.0	0.0	3384.0	0.0	0.0	13.0	0.0	0.0	0.0	0.0	475.0	12180.0	1002.0	160.0	0.0	0.0	0.0	0.0	0.0	0.0	240.0	478.0	0.0	0.0	0.0	11.0	614.0	5358.0		GTGYCAGCMGCCGCGGTAA	GGACTACHVGGGTWTCTAAT	43.0	18.0	18_43_no	FALSE	FALSE	FALSE	TRUE	FALSE	24/01/17	no	NA		TRUE	TRUE	FALSE
JTFB.43.19	0.0	0.0	1466.0	1261.0	2.0	3415.0	0.0	0.0	0.0	0.0	0.0	0.0	0.0	256.0	13784.0	459.0	100.0	0.0	0.0	0.0	0.0	0.0	0.0	224.0	1425.0	0.0	0.0	0.0	12.0	1139.0	11148.0		GTGYCAGCMGCCGCGGTAA	GGACTACHVGGGTWTCTAAT	43.0	19.0	19_43_no	FALSE	FALSE	FALSE	TRUE	FALSE	30/01/17	no	NA		TRUE	TRUE	FALSE
JTFB.43.20	0.0	0.0	603.0	1845.0	0.0	8261.0	0.0	0.0	33.0	0.0	0.0	0.0	0.0	1125.0	17912.0	889.0	121.0	0.0	0.0	0.0	0.0	0.0	0.0	394.0	685.0	0.0	0.0	0.0	13.0	710.0	15004.0		GTGYCAGCMGCCGCGGTAA	GGACTACHVGGGTWTCTAAT	43.0	20.0	20_43_no	FALSE	FALSE	FALSE	TRUE	FALSE	16/02/17	no	NA		TRUE	TRUE	FALSE
JTFB.43.22	0.0	0.0	1067.0	2019.0	0.0	2392.0	0.0	0.0	27.0	0.0	0.0	0.0	0.0	1044.0	14625.0	1341.0	63.0	4.0	0.0	0.0	0.0	0.0	0.0	356.0	1765.0	0.0	0.0	2.0	16.0	1688.0	9711.0		GTGYCAGCMGCCGCGGTAA	GGACTACHVGGGTWTCTAAT	43.0	22.0	22_43_no	FALSE	FALSE	FALSE	TRUE	FALSE	28/02/17	no	NA		TRUE	TRUE	FALSE
JTFB.43.23	5.0	0.0	321.0	785.0	0.0	3496.0	0.0	0.0	91.0	0.0	0.0	0.0	0.0	339.0	13092.0	356.0	80.0	0.0	0.0	0.0	0.0	0.0	8.0	232.0	637.0	0.0	0.0	0.0	0.0	652.0	5580.0		GTGYCAGCMGCCGCGGTAA	GGACTACHVGGGTWTCTAAT	43.0	23.0	23_43_no	FALSE	FALSE	FALSE	TRUE	FALSE	02/03/17	no	NA		TRUE	TRUE	FALSE
JTFB.43.24	0.0	0.0	163.0	435.0	0.0	6290.0	0.0	0.0	15.0	0.0	0.0	0.0	0.0	374.0	18787.0	1004.0	220.0	0.0	0.0	0.0	24.0	0.0	9.0	209.0	599.0	0.0	0.0	0.0	14.0	2024.0	6007.0		GTGYCAGCMGCCGCGGTAA	GGACTACHVGGGTWTCTAAT	43.0	24.0	24_43_no	FALSE	FALSE	FALSE	TRUE	FALSE	13/03/17	no	NA		TRUE	TRUE	FALSE
JTFB.43.25	11.0	0.0	197.0	887.0	0.0	3349.0	0.0	0.0	5.0	0.0	0.0	0.0	0.0	461.0	13793.0	1053.0	75.0	0.0	0.0	0.0	6.0	0.0	0.0	137.0	867.0	0.0	0.0	0.0	6.0	671.0	5921.0		GTGYCAGCMGCCGCGGTAA	GGACTACHVGGGTWTCTAAT	43.0	25.0	25_43_no	FALSE	FALSE	FALSE	TRUE	FALSE	21/03/17	no	NA		TRUE	TRUE	FALSE
JTFB.43.26	0.0	0.0	22.0	167.0	0.0	3715.0	0.0	0.0	0.0	0.0	0.0	0.0	0.0	280.0	13844.0	367.0	97.0	0.0	0.0	0.0	0.0	0.0	0.0	0.0	623.0	0.0	0.0	3.0	0.0	46.0	4957.0		GTGYCAGCMGCCGCGGTAA	GGACTACHVGGGTWTCTAAT	43.0	26.0	26_43_no	FALSE	FALSE	FALSE	TRUE	FALSE	27/03/17	no	NA		TRUE	TRUE	FALSE
JTFB.43.27	0.0	0.0	403.0	715.0	0.0	6630.0	0.0	0.0	0.0	0.0	0.0	0.0	0.0	7267.0	19587.0	1755.0	138.0	0.0	0.0	0.0	0.0	0.0	59.0	50.0	1052.0	0.0	0.0	0.0	0.0	2032.0	127.0		GTGYCAGCMGCCGCGGTAA	GGACTACHVGGGTWTCTAAT	43.0	27.0	27_43_no	FALSE	FALSE	FALSE	TRUE	FALSE	05/04/17	no	NA		TRUE	TRUE	FALSE
JTFB.43.28	30.0	0.0	162.0	867.0	0.0	6445.0	0.0	0.0	0.0	0.0	0.0	0.0	0.0	562.0	14042.0	740.0	221.0	0.0	0.0	0.0	0.0	0.0	362.0	153.0	1325.0	0.0	0.0	0.0	0.0	98.0	399.0		GTGYCAGCMGCCGCGGTAA	GGACTACHVGGGTWTCTAAT	43.0	28.0	28_43_no	FALSE	FALSE	FALSE	TRUE	FALSE	14/04/17	no	NA		TRUE	TRUE	FALSE
JTFB.43.29	0.0	0.0	326.0	723.0	0.0	4127.0	0.0	0.0	46.0	0.0	0.0	0.0	0.0	1604.0	10043.0	459.0	161.0	0.0	0.0	0.0	0.0	0.0	274.0	103.0	20005.0	0.0	0.0	2.0	10.0	3.0	5779.0		GTGYCAGCMGCCGCGGTAA	GGACTACHVGGGTWTCTAAT	43.0	29.0	29_43_no	FALSE	FALSE	FALSE	TRUE	FALSE	20/04/17	no	NA		TRUE	TRUE	FALSE
JTFB.43.30	0.0	0.0	943.0	1380.0	0.0	6242.0	0.0	0.0	54.0	0.0	0.0	0.0	0.0	944.0	16994.0	1072.0	100.0	0.0	0.0	0.0	0.0	0.0	131.0	42.0	3166.0	0.0	0.0	0.0	0.0	267.0	14609.0		GTGYCAGCMGCCGCGGTAA	GGACTACHVGGGTWTCTAAT	43.0	30.0	30_43_no	FALSE	FALSE	FALSE	TRUE	FALSE	27/04/17	no	NA		TRUE	TRUE	FALSE
JTFB.43.33	0.0	0.0	581.0	1439.0	0.0	3453.0	0.0	0.0	21.0	0.0	0.0	0.0	0.0	610.0	25151.0	764.0	218.0	5.0	0.0	0.0	0.0	0.0	97.0	235.0	1633.0	0.0	0.0	0.0	0.0	1485.0	13305.0		GTGYCAGCMGCCGCGGTAA	GGACTACHVGGGTWTCTAAT	43.0	33.0	33_43_no	FALSE	FALSE	FALSE	TRUE	FALSE	17/05/17	no	NA		TRUE	TRUE	FALSE
JTFB.43.36	0.0	0.0	626.0	1084.0	0.0	6743.0	0.0	0.0	118.0	0.0	0.0	0.0	0.0	1246.0	18496.0	478.0	297.0	9.0	0.0	0.0	0.0	0.0	299.0	110.0	2627.0	0.0	0.0	0.0	10.0	441.0	15435.0		GTGYCAGCMGCCGCGGTAA	GGACTACHVGGGTWTCTAAT	43.0	36.0	36_43_no	FALSE	FALSE	FALSE	TRUE	FALSE	09/06/17	no	NA		TRUE	TRUE	FALSE
JTFB.43.39	0.0	0.0	658.0	439.0	0.0	3492.0	0.0	0.0	0.0	0.0	0.0	0.0	0.0	139.0	9179.0	267.0	73.0	0.0	0.0	0.0	0.0	0.0	8.0	56.0	1188.0	0.0	0.0	0.0	0.0	1828.0	370.0		GTGYCAGCMGCCGCGGTAA	GGACTACHVGGGTWTCTAAT	43.0	39.0	39_43_no	FALSE	FALSE	FALSE	TRUE	FALSE	07/07/17	no	NA		TRUE	TRUE	FALSE
JTFB.43.40	0.0	0.0	655.0	1082.0	0.0	5181.0	0.0	0.0	24.0	0.0	0.0	0.0	0.0	65.0	14591.0	314.0	266.0	0.0	0.0	0.0	0.0	0.0	72.0	154.0	1048.0	0.0	0.0	0.0	0.0	65.0	8050.0		GTGYCAGCMGCCGCGGTAA	GGACTACHVGGGTWTCTAAT	43.0	40.0	40_43_no	FALSE	FALSE	FALSE	TRUE	FALSE	13/07/17	no	NA		TRUE	TRUE	FALSE
JTFB.43.41	0.0	0.0	155.0	503.0	0.0	5253.0	0.0	0.0	5.0	0.0	0.0	0.0	0.0	205.0	14159.0	278.0	194.0	4.0	0.0	0.0	0.0	0.0	8.0	42.0	801.0	0.0	0.0	0.0	2.0	295.0	6369.0		GTGYCAGCMGCCGCGGTAA	GGACTACHVGGGTWTCTAAT	43.0	41.0	41_43_no	FALSE	FALSE	FALSE	TRUE	FALSE	21/07/17	no	NA		TRUE	TRUE	FALSE
JTFB.43.42	0.0	0.0	534.0	918.0	0.0	3104.0	0.0	0.0	178.0	0.0	0.0	0.0	0.0	322.0	14899.0	330.0	245.0	0.0	0.0	0.0	0.0	0.0	0.0	128.0	663.0	0.0	0.0	0.0	0.0	164.0	5238.0		GTGYCAGCMGCCGCGGTAA	GGACTACHVGGGTWTCTAAT	43.0	42.0	42_43_no	FALSE	FALSE	FALSE	TRUE	FALSE	28/07/17	no	NA		TRUE	TRUE	FALSE
JTFB.43.43	0.0	0.0	360.0	529.0	0.0	3416.0	0.0	0.0	20.0	0.0	0.0	0.0	0.0	185.0	12977.0	312.0	147.0	0.0	0.0	3.0	0.0	0.0	67.0	315.0	1005.0	0.0	0.0	0.0	9.0	228.0	8540.0		GTGYCAGCMGCCGCGGTAA	GGACTACHVGGGTWTCTAAT	43.0	43.0	43_43_no	FALSE	FALSE	FALSE	TRUE	FALSE	03/08/17	no	NA		TRUE	TRUE	FALSE
JTFB.43.45	0.0	0.0	1117.0	3784.0	0.0	7327.0	0.0	0.0	0.0	0.0	0.0	0.0	0.0	662.0	12964.0	553.0	129.0	4.0	0.0	0.0	5.0	0.0	30.0	363.0	1970.0	0.0	0.0	0.0	6.0	996.0	7942.0		GTGYCAGCMGCCGCGGTAA	GGACTACHVGGGTWTCTAAT	43.0	45.0	45_43_no	FALSE	FALSE	FALSE	TRUE	FALSE	17/08/17	no	NA		TRUE	TRUE	FALSE
JTFB.43.46	0.0	0.0	1099.0	1373.0	0.0	6317.0	0.0	0.0	0.0	0.0	0.0	0.0	0.0	859.0	14971.0	1097.0	117.0	0.0	0.0	0.0	0.0	0.0	6.0	338.0	3853.0	0.0	0.0	0.0	11.0	2203.0	6784.0		GTGYCAGCMGCCGCGGTAA	GGACTACHVGGGTWTCTAAT	43.0	46.0	46_43_no	FALSE	TRUE	FALSE	TRUE	FALSE	25/08/17	no	NA		TRUE	TRUE	FALSE
[truncated: 40 more columns]
