# Supplementary material for: Epidemiology and associated microbiota changes in deployed military personnel at high risk of traveler's diarrhea
Source: PLoS One. 2020 Aug 12;15(8):e0236703. doi: 10.1371/journal.pone.0236703 (PMC7423091; doi:10.1371/journal.pone.0236703)
Supplement: S2 File — This includes per-sample metadata, and can be viewed at https://view.qiime2.org/. For example, choose taxonomic level 3 to see the class level, and under “Sort Samples By” select “Subject”, then click + to add additional sorting for “Order” and again for “ClinicalTD”. Taxonomies can be toggled by clicking the colored box next to the taxa. (QZV) [file pone.0236703.s003.qzv › fe6ac182-7d58-41eb-9744-6e2c31fcc5cc/data/level-3.jsonp]

load_data(3,["D_0__Archaea;D_1__Euryarchaeota;D_2__Methanobacteria", "D_0__Bacteria;D_1__Acidobacteria;D_2__Subgroup 6", "D_0__Bacteria;D_1__Actinobacteria;D_2__Actinobacteria", "D_0__Bacteria;D_1__Actinobacteria;D_2__Coriobacteriia", "D_0__Bacteria;D_1__Actinobacteria;__", "D_0__Bacteria;D_1__Bacteroidetes;D_2__Bacteroidia", "D_0__Bacteria;D_1__Bacteroidetes;__", "D_0__Bacteria;D_1__Chloroflexi;D_2__Chloroflexia", "D_0__Bacteria;D_1__Cyanobacteria;D_2__Melainabacteria", "D_0__Bacteria;D_1__Cyanobacteria;D_2__Oxyphotobacteria", "D_0__Bacteria;D_1__Deinococcus-Thermus;D_2__Deinococci", "D_0__Bacteria;D_1__Elusimicrobia;D_2__Elusimicrobia", "D_0__Bacteria;D_1__Epsilonbacteraeota;D_2__Campylobacteria", "D_0__Bacteria;D_1__Firmicutes;D_2__Bacilli", "D_0__Bacteria;D_1__Firmicutes;D_2__Clostridia", "D_0__Bacteria;D_1__Firmicutes;D_2__Erysipelotrichia", "D_0__Bacteria;D_1__Firmicutes;D_2__Negativicutes", "D_0__Bacteria;D_1__Firmicutes;__", "D_0__Bacteria;D_1__Fusobacteria;D_2__Fusobacteriia", "D_0__Bacteria;D_1__Lentisphaerae;D_2__Lentisphaeria", "D_0__Bacteria;D_1__Patescibacteria;D_2__Saccharimonadia", "D_0__Bacteria;D_1__Planctomycetes;D_2__Planctomycetacia", "D_0__Bacteria;D_1__Proteobacteria;D_2__Alphaproteobacteria", "D_0__Bacteria;D_1__Proteobacteria;D_2__Deltaproteobacteria", "D_0__Bacteria;D_1__Proteobacteria;D_2__Gammaproteobacteria", "D_0__Bacteria;D_1__Proteobacteria;__", "D_0__Bacteria;D_1__Spirochaetes;D_2__Brachyspirae", "D_0__Bacteria;D_1__Spirochaetes;D_2__Spirochaetia", "D_0__Bacteria;D_1__Synergistetes;D_2__Synergistia", "D_0__Bacteria;D_1__Tenericutes;D_2__Mollicutes", "D_0__Bacteria;D_1__Verrucomicrobia;D_2__Verrucomicrobiae"],["index", "D_0__Archaea;D_1__Euryarchaeota;D_2__Methanobacteria", "D_0__Bacteria;D_1__Acidobacteria;D_2__Subgroup 6", "D_0__Bacteria;D_1__Actinobacteria;D_2__Actinobacteria", "D_0__Bacteria;D_1__Actinobacteria;D_2__Coriobacteriia", "D_0__Bacteria;D_1__Actinobacteria;__", "D_0__Bacteria;D_1__Bacteroidetes;D_2__Bacteroidia", "D_0__Bacteria;D_1__Bacteroidetes;__", "D_0__Bacteria;D_1__Chloroflexi;D_2__Chloroflexia", "D_0__Bacteria;D_1__Cyanobacteria;D_2__Melainabacteria", "D_0__Bacteria;D_1__Cyanobacteria;D_2__Oxyphotobacteria", "D_0__Bacteria;D_1__Deinococcus-Thermus;D_2__Deinococci", "D_0__Bacteria;D_1__Elusimicrobia;D_2__Elusimicrobia", "D_0__Bacteria;D_1__Epsilonbacteraeota;D_2__Campylobacteria", "D_0__Bacteria;D_1__Firmicutes;D_2__Bacilli", "D_0__Bacteria;D_1__Firmicutes;D_2__Clostridia", "D_0__Bacteria;D_1__Firmicutes;D_2__Erysipelotrichia", "D_0__Bacteria;D_1__Firmicutes;D_2__Negativicutes", "D_0__Bacteria;D_1__Firmicutes;__", "D_0__Bacteria;D_1__Fusobacteria;D_2__Fusobacteriia", "D_0__Bacteria;D_1__Lentisphaerae;D_2__Lentisphaeria", "D_0__Bacteria;D_1__Patescibacteria;D_2__Saccharimonadia", "D_0__Bacteria;D_1__Planctomycetes;D_2__Planctomycetacia", "D_0__Bacteria;D_1__Proteobacteria;D_2__Alphaproteobacteria", "D_0__Bacteria;D_1__Proteobacteria;D_2__Deltaproteobacteria", "D_0__Bacteria;D_1__Proteobacteria;D_2__Gammaproteobacteria", "D_0__Bacteria;D_1__Proteobacteria;__", "D_0__Bacteria;D_1__Spirochaetes;D_2__Brachyspirae", "D_0__Bacteria;D_1__Spirochaetes;D_2__Spirochaetia", "D_0__Bacteria;D_1__Synergistetes;D_2__Synergistia", "D_0__Bacteria;D_1__Tenericutes;D_2__Mollicutes", "D_0__Bacteria;D_1__Verrucomicrobia;D_2__Verrucomicrobiae", "BarcodeSequence", "LinkerPrimerSequence", "ReversePrimer", "Subject", "Order", "OrderSubjectTD", "InitialTimePoint", "FinalTimePoint", "PreTD", "PostTD", "TDCurrent", "SampleDate", "ClinicalTD", "TDType", "DiseaseAdditional", "SubjectHadTD", "SubjectHadTDorGIdist", "GI_distress", "Numeric_ID", "CombinedPlateWell", "PlateNumber", "Well ID", "Filter", "SequenceDepth", "SeqDepthAfterFilter", "Shannon", "ObsOTUs", "PD", "What time did you wake up today? (please use military time)", "How much of your breakfast did you eat?", "How much of your lunch did you eat?", "How much of it did you eat?", "Bottled water", "Base purified water", "Tap water", "Soda", "Sports energy drink (e.g. Gatorade)", "Coffee or tea", "Milk", "Fruit juice", "Yogurt", "Beer, wine, or spirits", "How are you feeling today?", "Fever", "Gastrointestinal issues", "Headache", "Tiredness", "Runny or blocked nose", "Rash", "Muscle strain", "Cramp", "How much exercise did you do?", "How many times did you urinate today?", "How many times did you have a bowel movement today?", "Please describe the consistency of your stool.", "What time did you get into bed before going to sleep today? (please use military time)", "Time_Slept", "Description"],[{"index":"JTFB.20.01","D_0__Archaea;D_1__Euryarchaeota;D_2__Methanobacteria":0.0,"D_0__Bacteria;D_1__Acidobacteria;D_2__Subgroup 6":0.0,"D_0__Bacteria;D_1__Actinobacteria;D_2__Actinobacteria":674.0,"D_0__Bacteria;D_1__Actinobacteria;D_2__Coriobacteriia":75.0,"D_0__Bacteria;D_1__Actinobacteria;__":0.0,"D_0__Bacteria;D_1__Bacteroidetes;D_2__Bacteroidia":4115.0,"D_0__Bacteria;D_1__Bacteroidetes;__":0.0,"D_0__Bacteria;D_1__Chloroflexi;D_2__Chloroflexia":0.0,"D_0__Bacteria;D_1__Cyanobacteria;D_2__Melainabacteria":0.0,"D_0__Bacteria;D_1__Cyanobacteria;D_2__Oxyphotobacteria":0.0,"D_0__Bacteria;D_1__Deinococcus-Thermus;D_2__Deinococci":0.0,"D_0__Bacteria;D_1__Elusimicrobia;D_2__Elusimicrobia":0.0,"D_0__Bacteria;D_1__Epsilonbacteraeota;D_2__Campylobacteria":0.0,"D_0__Bacteria;D_1__Firmicutes;D_2__Bacilli":1119.0,"D_0__Bacteria;D_1__Firmicutes;D_2__Clostridia":12682.0,"D_0__Bacteria;D_1__Firmicutes;D_2__Erysipelotrichia":0.0,"D_0__Bacteria;D_1__Firmicutes;D_2__Negativicutes":28.0,"D_0__Bacteria;D_1__Firmicutes;__":0.0,"D_0__Bacteria;D_1__Fusobacteria;D_2__Fusobacteriia":0.0,"D_0__Bacteria;D_1__Lentisphaerae;D_2__Lentisphaeria":0.0,"D_0__Bacteria;D_1__Patescibacteria;D_2__Saccharimonadia":0.0,"D_0__Bacteria;D_1__Planctomycetes;D_2__Planctomycetacia":0.0,"D_0__Bacteria;D_1__Proteobacteria;D_2__Alphaproteobacteria":0.0,"D_0__Bacteria;D_1__Proteobacteria;D_2__Deltaproteobacteria":0.0,"D_0__Bacteria;D_1__Proteobacteria;D_2__Gammaproteobacteria":12.0,"D_0__Bacteria;D_1__Proteobacteria;__":0.0,"D_0__Bacteria;D_1__Spirochaetes;D_2__Brachyspirae":0.0,"D_0__Bacteria;D_1__Spirochaetes;D_2__Spirochaetia":0.0,"D_0__Bacteria;D_1__Synergistetes;D_2__Synergistia":0.0,"D_0__Bacteria;D_1__Tenericutes;D_2__Mollicutes":0.0,"D_0__Bacteria;D_1__Verrucomicrobia;D_2__Verrucomicrobiae":32.0,"BarcodeSequence":"","LinkerPrimerSequence":"GTGYCAGCMGCCGCGGTAA","ReversePrimer":"GGACTACHVGGGTWTCTAAT","Subject":20.0,"Order":1.0,"OrderSubjectTD":"1_20_no","InitialTimePoint":"TRUE","FinalTimePoint":"FALSE","PreTD":"TRUE","PostTD":"TRUE","TDCurrent":"FALSE","SampleDate":"03\/03\/16","ClinicalTD":"no","TDType":"NA","DiseaseAdditional":"","SubjectHadTD":"FALSE","SubjectHadTDorGIdist":"FALSE","GI_distress":"FALSE","Numeric_ID":"1001","CombinedPlateWell":"1-A1","PlateNumber":1.0,"Well ID":"A1","Filter":"No","SequenceDepth":18737.0,"SeqDepthAfterFilter":18663.0,"Shannon":4.868011065,"ObsOTUs":81.0,"PD":0.767843255,"What time did you wake up today? (please use military time)":"NA","How much of your breakfast did you eat?":"NA","How much of your lunch did you eat?":"NA","How much of it did you eat?":"NA","Bottled water":"NA","Base purified water":"NA","Tap water":"NA","Soda":"NA","Sports energy drink (e.g. Gatorade)":"NA","Coffee or tea":"NA","Milk":"NA","Fruit juice":"NA","Yogurt":"NA","Beer, wine, or spirits":"NA","How are you feeling today?":"NA","Fever":"NA","Gastrointestinal issues":"NA","Headache":"NA","Tiredness":"NA","Runny or blocked nose":"NA","Rash":"NA","Muscle strain":"NA","Cramp":"NA","How much exercise did you do?":"NA","How many times did you urinate today?":"NA","How many times did you have a bowel movement today?":"NA","Please describe the consistency of your stool.":"NA","What time did you get into bed before going to sleep today? (please use military time)":"NA","Time_Slept":"NA","Description":"JTFB_20_01"},{"index":"JTFB.20.02","D_0__Archaea;D_1__Euryarchaeota;D_2__Methanobacteria":0.0,"D_0__Bacteria;D_1__Acidobacteria;D_2__Subgroup 6":0.0,"D_0__Bacteria;D_1__Actinobacteria;D_2__Actinobacteria":26.0,"D_0__Bacteria;D_1__Actinobacteria;D_2__Coriobacteriia":173.0,"D_0__Bacteria;D_1__Actinobacteria;__":0.0,"D_0__Bacteria;D_1__Bacteroidetes;D_2__Bacteroidia":4376.0,"D_0__Bacteria;D_1__Bacteroidetes;__":0.0,"D_0__Bacteria;D_1__Chloroflexi;D_2__Chloroflexia":0.0,"D_0__Bacteria;D_1__Cyanobacteria;D_2__Melainabacteria":0.0,"D_0__Bacteria;D_1__Cyanobacteria;D_2__Oxyphotobacteria":0.0,"D_0__Bacteria;D_1__Deinococcus-Thermus;D_2__Deinococci":0.0,"D_0__Bacteria;D_1__Elusimicrobia;D_2__Elusimicrobia":0.0,"D_0__Bacteria;D_1__Epsilonbacteraeota;D_2__Campylobacteria":0.0,"D_0__Bacteria;D_1__Firmicutes;D_2__Bacilli":48.0,"D_0__Bacteria;D_1__Firmicutes;D_2__Clostridia":4411.0,"D_0__Bacteria;D_1__Firmicutes;D_2__Erysipelotrichia":474.0,"D_0__Bacteria;D_1__Firmicutes;D_2__Negativicutes":177.0,"D_0__Bacteria;D_1__Firmicutes;__":5.0,"D_0__Bacteria;D_1__Fusobacteria;D_2__Fusobacteriia":0.0,"D_0__Bacteria;D_1__Lentisphaerae;D_2__Lentisphaeria":0.0,"D_0__Bacteria;D_1__Patescibacteria;D_2__Saccharimonadia":0.0,"D_0__Bacteria;D_1__Planctomycetes;D_2__Planctomycetacia":0.0,"D_0__Bacteria;D_1__Proteobacteria;D_2__Alphaproteobacteria":0.0,"D_0__Bacteria;D_1__Proteobacteria;D_2__Deltaproteobacteria":137.0,"D_0__Bacteria;D_1__Proteobacteria;D_2__Gammaproteobacteria":688.0,"D_0__Bacteria;D_1__Proteobacteria;__":0.0,"D_0__Bacteria;D_1__Spirochaetes;D_2__Brachyspirae":0.0,"D_0__Bacteria;D_1__Spirochaetes;D_2__Spirochaetia":0.0,"D_0__Bacteria;D_1__Synergistetes;D_2__Synergistia":0.0,"D_0__Bacteria;D_1__Tenericutes;D_2__Mollicutes":0.0,"D_0__Bacteria;D_1__Verrucomicrobia;D_2__Verrucomicrobiae":0.0,"BarcodeSequence":"","LinkerPrimerSequence":"GTGYCAGCMGCCGCGGTAA","ReversePrimer":"GGACTACHVGGGTWTCTAAT","Subject":20.0,"Order":2.0,"OrderSubjectTD":"2_20_no","InitialTimePoint":"FALSE","FinalTimePoint":"FALSE","PreTD":"TRUE","PostTD":"TRUE","TDCurrent":"FALSE","SampleDate":"10\/03\/16","ClinicalTD":"no","TDType":"NA","DiseaseAdditional":"","SubjectHadTD":"FALSE","SubjectHadTDorGIdist":"FALSE","GI_distress":"FALSE","Numeric_ID":"1001","CombinedPlateWell":"1-A11","PlateNumber":1.0,"Well ID":"A11","Filter":"No","SequenceDepth":10515.0,"SeqDepthAfterFilter":10397.0,"Shannon":4.823747532,"ObsOTUs":82.0,"PD":0.758742914,"What time did you wake up today? (please use military time)":"NA","How much of your breakfast did you eat?":"NA","How much of your lunch did you eat?":"NA","How much of it did you eat?":"NA","Bottled water":"NA","Base purified water":"NA","Tap water":"NA","Soda":"NA","Sports energy drink (e.g. Gatorade)":"NA","Coffee or tea":"NA","Milk":"NA","Fruit juice":"NA","Yogurt":"NA","Beer, wine, or spirits":"NA","How are you feeling today?":"NA","Fever":"NA","Gastrointestinal issues":"NA","Headache":"NA","Tiredness":"NA","Runny or blocked nose":"NA","Rash":"NA","Muscle strain":"NA","Cramp":"NA","How much exercise did you do?":"NA","How many times did you urinate today?":"NA","How many times did you have a bowel movement today?":"NA","Please describe the consistency of your stool.":"NA","What time did you get into bed before going to sleep today? (please use military time)":"NA","Time_Slept":"NA","Description":"JTFB_20_02"},{"index":"JTFB.20.03","D_0__Archaea;D_1__Euryarchaeota;D_2__Methanobacteria":0.0,"D_0__Bacteria;D_1__Acidobacteria;D_2__Subgroup 6":0.0,"D_0__Bacteria;D_1__Actinobacteria;D_2__Actinobacteria":2603.0,"D_0__Bacteria;D_1__Actinobacteria;D_2__Coriobacteriia":900.0,"D_0__Bacteria;D_1__Actinobacteria;__":0.0,"D_0__Bacteria;D_1__Bacteroidetes;D_2__Bacteroidia":6231.0,"D_0__Bacteria;D_1__Bacteroidetes;__":0.0,"D_0__Bacteria;D_1__Chloroflexi;D_2__Chloroflexia":0.0,"D_0__Bacteria;D_1__Cyanobacteria;D_2__Melainabacteria":0.0,"D_0__Bacteria;D_1__Cyanobacteria;D_2__Oxyphotobacteria":0.0,"D_0__Bacteria;D_1__Deinococcus-Thermus;D_2__Deinococci":0.0,"D_0__Bacteria;D_1__Elusimicrobia;D_2__Elusimicrobia":0.0,"D_0__Bacteria;D_1__Epsilonbacteraeota;D_2__Campylobacteria":0.0,"D_0__Bacteria;D_1__Firmicutes;D_2__Bacilli":737.0,"D_0__Bacteria;D_1__Firmicutes;D_2__Clostridia":27059.0,"D_0__Bacteria;D_1__Firmicutes;D_2__Erysipelotrichia":232.0,"D_0__Bacteria;D_1__Firmicutes;D_2__Negativicutes":222.0,"D_0__Bacteria;D_1__Firmicutes;__":0.0,"D_0__Bacteria;D_1__Fusobacteria;D_2__Fusobacteriia":0.0,"D_0__Bacteria;D_1__Lentisphaerae;D_2__Lentisphaeria":0.0,"D_0__Bacteria;D_1__Patescibacteria;D_2__Saccharimonadia":2.0,"D_0__Bacteria;D_1__Planctomycetes;D_2__Planctomycetacia":0.0,"D_0__Bacteria;D_1__Proteobacteria;D_2__Alphaproteobacteria":0.0,"D_0__Bacteria;D_1__Proteobacteria;D_2__Deltaproteobacteria":39.0,"D_0__Bacteria;D_1__Proteobacteria;D_2__Gammaproteobacteria":72.0,"D_0__Bacteria;D_1__Proteobacteria;__":0.0,"D_0__Bacteria;D_1__Spirochaetes;D_2__Brachyspirae":0.0,"D_0__Bacteria;D_1__Spirochaetes;D_2__Spirochaetia":0.0,"D_0__Bacteria;D_1__Synergistetes;D_2__Synergistia":0.0,"D_0__Bacteria;D_1__Tenericutes;D_2__Mollicutes":4.0,"D_0__Bacteria;D_1__Verrucomicrobia;D_2__Verrucomicrobiae":0.0,"BarcodeSequence":"","LinkerPrimerSequence":"GTGYCAGCMGCCGCGGTAA","ReversePrimer":"GGACTACHVGGGTWTCTAAT","Subject":20.0,"Order":3.0,"OrderSubjectTD":"3_20_no","InitialTimePoint":"FALSE","FinalTimePoint":"FALSE","PreTD":"TRUE","PostTD":"TRUE","TDCurrent":"FALSE","SampleDate":"14\/03\/16","ClinicalTD":"no","TDType":"NA","DiseaseAdditional":"","SubjectHadTD":"FALSE","SubjectHadTDorGIdist":"FALSE","GI_distress":"FALSE","Numeric_ID":"1001","CombinedPlateWell":"1-B6","PlateNumber":1.0,"Well ID":"B6","Filter":"No","SequenceDepth":38101.0,"SeqDepthAfterFilter":37645.0,"Shannon":5.323149244,"ObsOTUs":138.0,"PD":0.748840252,"What time did you wake up today? (please use military time)":"NA","How much of your breakfast did you eat?":"NA","How much of your lunch did you eat?":"NA","How much of it did you eat?":"NA","Bottled water":"NA","Base purified water":"NA","Tap water":"NA","Soda":"NA","Sports energy drink (e.g. Gatorade)":"NA","Coffee or tea":"NA","Milk":"NA","Fruit juice":"NA","Yogurt":"NA","Beer, wine, or spirits":"NA","How are you feeling today?":"NA","Fever":"NA","Gastrointestinal issues":"NA","Headache":"NA","Tiredness":"NA","Runny or blocked nose":"NA","Rash":"NA","Muscle strain":"NA","Cramp":"NA","How much exercise did you do?":"NA","How many times did you urinate today?":"NA","How many times did you have a bowel movement today?":"NA","Please describe the consistency of your stool.":"NA","What time did you get into bed before going to sleep today? (please use military time)":"NA","Time_Slept":"NA","Description":"JTFB_20_03"},{"index":"JTFB.20.04","D_0__Archaea;D_1__Euryarchaeota;D_2__Methanobacteria":3.0,"D_0__Bacteria;D_1__Acidobacteria;D_2__Subgroup 6":0.0,"D_0__Bacteria;D_1__Actinobacteria;D_2__Actinobacteria":4116.0,"D_0__Bacteria;D_1__Actinobacteria;D_2__Coriobacteriia":3852.0,"D_0__Bacteria;D_1__Actinobacteria;__":0.0,"D_0__Bacteria;D_1__Bacteroidetes;D_2__Bacteroidia":2342.0,"D_0__Bacteria;D_1__Bacteroidetes;__":0.0,"D_0__Bacteria;D_1__Chloroflexi;D_2__Chloroflexia":0.0,"D_0__Bacteria;D_1__Cyanobacteria;D_2__Melainabacteria":0.0,"D_0__Bacteria;D_1__Cyanobacteria;D_2__Oxyphotobacteria":0.0,"D_0__Bacteria;D_1__Deinococcus-Thermus;D_2__Deinococci":0.0,"D_0__Bacteria;D_1__Elusimicrobia;D_2__Elusimicrobia":0.0,"D_0__Bacteria;D_1__Epsilonbacteraeota;D_2__Campylobacteria":0.0,"D_0__Bacteria;D_1__Firmicutes;D_2__Bacilli":899.0,"D_0__Bacteria;D_1__Firmicutes;D_2__Clostridia":15799.0,"D_0__Bacteria;D_1__Firmicutes;D_2__Erysipelotrichia":38.0,"D_0__Bacteria;D_1__Firmicutes;D_2__Negativicutes":144.0,"D_0__Bacteria;D_1__Firmicutes;__":0.0,"D_0__Bacteria;D_1__Fusobacteria;D_2__Fusobacteriia":0.0,"D_0__Bacteria;D_1__Lentisphaerae;D_2__Lentisphaeria":0.0,"D_0__Bacteria;D_1__Patescibacteria;D_2__Saccharimonadia":0.0,"D_0__Bacteria;D_1__Planctomycetes;D_2__Planctomycetacia":0.0,"D_0__Bacteria;D_1__Proteobacteria;D_2__Alphaproteobacteria":0.0,"D_0__Bacteria;D_1__Proteobacteria;D_2__Deltaproteobacteria":7.0,"D_0__Bacteria;D_1__Proteobacteria;D_2__Gammaproteobacteria":773.0,"D_0__Bacteria;D_1__Proteobacteria;__":0.0,"D_0__Bacteria;D_1__Spirochaetes;D_2__Brachyspirae":0.0,"D_0__Bacteria;D_1__Spirochaetes;D_2__Spirochaetia":0.0,"D_0__Bacteria;D_1__Synergistetes;D_2__Synergistia":0.0,"D_0__Bacteria;D_1__Tenericutes;D_2__Mollicutes":0.0,"D_0__Bacteria;D_1__Verrucomicrobia;D_2__Verrucomicrobiae":0.0,"BarcodeSequence":"","LinkerPrimerSequence":"GTGYCAGCMGCCGCGGTAA","ReversePrimer":"GGACTACHVGGGTWTCTAAT","Subject":20.0,"Order":4.0,"OrderSubjectTD":"4_20_no","InitialTimePoint":"FALSE","FinalTimePoint":"FALSE","PreTD":"TRUE","PostTD":"TRUE","TDCurrent":"FALSE","SampleDate":"21\/03\/16","ClinicalTD":"no","TDType":"NA","DiseaseAdditional":"","SubjectHadTD":"FALSE","SubjectHadTDorGIdist":"FALSE","GI_distress":"FALSE","Numeric_ID":"1001","CombinedPlateWell":"1-C2","PlateNumber":1.0,"Well ID":"C2","Filter":"No","SequenceDepth":27973.0,"SeqDepthAfterFilter":27384.0,"Shannon":4.521982335,"ObsOTUs":81.0,"PD":0.7132633,"What time did you wake up today? (please use military time)":"NA","How much of your breakfast did you eat?":"NA","How much of your lunch did you eat?":"NA","How much of it did you eat?":"NA","Bottled water":"NA","Base purified water":"NA","Tap water":"NA","Soda":"NA","Sports energy drink (e.g. Gatorade)":"NA","Coffee or tea":"NA","Milk":"NA","Fruit juice":"NA","Yogurt":"NA","Beer, wine, or spirits":"NA","How are you feeling today?":"NA","Fever":"NA","Gastrointestinal issues":"NA","Headache":"NA","Tiredness":"NA","Runny or blocked nose":"NA","Rash":"NA","Muscle strain":"NA","Cramp":"NA","How much exercise did you do?":"NA","How many times did you urinate today?":"NA","How many times did you have a bowel movement today?":"NA","Please describe the consistency of your stool.":"NA","What time did you get into bed before going to sleep today? (please use military time)":"NA","Time_Slept":"NA","Description":"JTFB_20_04"},{"index":"JTFB.20.08","D_0__Archaea;D_1__Euryarchaeota;D_2__Methanobacteria":0.0,"D_0__Bacteria;D_1__Acidobacteria;D_2__Subgroup 6":0.0,"D_0__Bacteria;D_1__Actinobacteria;D_2__Actinobacteria":10828.0,"D_0__Bacteria;D_1__Actinobacteria;D_2__Coriobacteriia":1620.0,"D_0__Bacteria;D_1__Actinobacteria;__":0.0,"D_0__Bacteria;D_1__Bacteroidetes;D_2__Bacteroidia":7344.0,"D_0__Bacteria;D_1__Bacteroidetes;__":0.0,"D_0__Bacteria;D_1__Chloroflexi;D_2__Chloroflexia":0.0,"D_0__Bacteria;D_1__Cyanobacteria;D_2__Melainabacteria":0.0,"D_0__Bacteria;D_1__Cyanobacteria;D_2__Oxyphotobacteria":0.0,"D_0__Bacteria;D_1__Deinococcus-Thermus;D_2__Deinococci":0.0,"D_0__Bacteria;D_1__Elusimicrobia;D_2__Elusimicrobia":0.0,"D_0__Bacteria;D_1__Epsilonbacteraeota;D_2__Campylobacteria":0.0,"D_0__Bacteria;D_1__Firmicutes;D_2__Bacilli":1070.0,"D_0__Bacteria;D_1__Firmicutes;D_2__Clostridia":20198.0,"D_0__Bacteria;D_1__Firmicutes;D_2__Erysipelotrichia":769.0,"D_0__Bacteria;D_1__Firmicutes;D_2__Negativicutes":61.0,"D_0__Bacteria;D_1__Firmicutes;__":0.0,"D_0__Bacteria;D_1__Fusobacteria;D_2__Fusobacteriia":5.0,"D_0__Bacteria;D_1__Lentisphaerae;D_2__Lentisphaeria":0.0,"D_0__Bacteria;D_1__Patescibacteria;D_2__Saccharimonadia":0.0,"D_0__Bacteria;D_1__Planctomycetes;D_2__Planctomycetacia":0.0,"D_0__Bacteria;D_1__Proteobacteria;D_2__Alphaproteobacteria":0.0,"D_0__Bacteria;D_1__Proteobacteria;D_2__Deltaproteobacteria":37.0,"D_0__Bacteria;D_1__Proteobacteria;D_2__Gammaproteobacteria":777.0,"D_0__Bacteria;D_1__Proteobacteria;__":0.0,"D_0__Bacteria;D_1__Spirochaetes;D_2__Brachyspirae":0.0,"D_0__Bacteria;D_1__Spirochaetes;D_2__Spirochaetia":0.0,"D_0__Bacteria;D_1__Synergistetes;D_2__Synergistia":0.0,"D_0__Bacteria;D_1__Tenericutes;D_2__Mollicutes":0.0,"D_0__Bacteria;D_1__Verrucomicrobia;D_2__Verrucomicrobiae":0.0,"BarcodeSequence":"","LinkerPrimerSequence":"GTGYCAGCMGCCGCGGTAA","ReversePrimer":"GGACTACHVGGGTWTCTAAT","Subject":20.0,"Order":8.0,"OrderSubjectTD":"8_20_no","InitialTimePoint":"FALSE","FinalTimePoint":"TRUE","PreTD":"TRUE","PostTD":"TRUE","TDCurrent":"FALSE","SampleDate":"26\/04\/16","ClinicalTD":"no","TDType":"NA","DiseaseAdditional":"","SubjectHadTD":"FALSE","SubjectHadTDorGIdist":"FALSE","GI_distress":"FALSE","Numeric_ID":"1001","CombinedPlateWell":"1-E2","PlateNumber":1.0,"Well ID":"E2","Filter":"No","SequenceDepth":42709.0,"SeqDepthAfterFilter":42502.0,"Shannon":4.021631554,"ObsOTUs":88.0,"PD":0.622598363,"What time did you wake up today? (please use military time)":"596.67","How much of your breakfast did you eat?":"3.83","How much of your lunch did you eat?":"4","How much of it did you eat?":"4","Bottled water":"0","Base purified water":"0.83","Tap water":"0","Soda":"0","Sports energy drink (e.g. Gatorade)":"0.33","Coffee or tea":"0.67","Milk":"1","Fruit juice":"0.17","Yogurt":"1","Beer, wine, or spirits":"0","How are you feeling today?":"3","Fever":"0","Gastrointestinal issues":"0","Headache":"0","Tiredness":"0","Runny or blocked nose":"0","Rash":"0","Muscle strain":"1","Cramp":"0","How much exercise did you do?":"2","How many times did you urinate today?":"4","How many times did you have a bowel movement today?":"2.5","Please describe the consistency of your stool.":"2.17","What time did you get into bed before going to sleep today? (please use military time)":"1740","Time_Slept":"8.9","Description":"JTFB_20_08"},{"index":"JTFB.22.01","D_0__Archaea;D_1__Euryarchaeota;D_2__Methanobacteria":0.0,"D_0__Bacteria;D_1__Acidobacteria;D_2__Subgroup 6":0.0,"D_0__Bacteria;D_1__Actinobacteria;D_2__Actinobacteria":23.0,"D_0__Bacteria;D_1__Actinobacteria;D_2__Coriobacteriia":154.0,"D_0__Bacteria;D_1__Actinobacteria;__":0.0,"D_0__Bacteria;D_1__Bacteroidetes;D_2__Bacteroidia":6197.0,"D_0__Bacteria;D_1__Bacteroidetes;__":0.0,"D_0__Bacteria;D_1__Chloroflexi;D_2__Chloroflexia":0.0,"D_0__Bacteria;D_1__Cyanobacteria;D_2__Melainabacteria":0.0,"D_0__Bacteria;D_1__Cyanobacteria;D_2__Oxyphotobacteria":0.0,"D_0__Bacteria;D_1__Deinococcus-Thermus;D_2__Deinococci":0.0,"D_0__Bacteria;D_1__Elusimicrobia;D_2__Elusimicrobia":0.0,"D_0__Bacteria;D_1__Epsilonbacteraeota;D_2__Campylobacteria":0.0,"D_0__Bacteria;D_1__Firmicutes;D_2__Bacilli":75.0,"D_0__Bacteria;D_1__Firmicutes;D_2__Clostridia":10159.0,"D_0__Bacteria;D_1__Firmicutes;D_2__Erysipelotrichia":3430.0,"D_0__Bacteria;D_1__Firmicutes;D_2__Negativicutes":135.0,"D_0__Bacteria;D_1__Firmicutes;__":0.0,"D_0__Bacteria;D_1__Fusobacteria;D_2__Fusobacteriia":0.0,"D_0__Bacteria;D_1__Lentisphaerae;D_2__Lentisphaeria":0.0,"D_0__Bacteria;D_1__Patescibacteria;D_2__Saccharimonadia":0.0,"D_0__Bacteria;D_1__Planctomycetes;D_2__Planctomycetacia":0.0,"D_0__Bacteria;D_1__Proteobacteria;D_2__Alphaproteobacteria":0.0,"D_0__Bacteria;D_1__Proteobacteria;D_2__Deltaproteobacteria":120.0,"D_0__Bacteria;D_1__Proteobacteria;D_2__Gammaproteobacteria":442.0,"D_0__Bacteria;D_1__Proteobacteria;__":0.0,"D_0__Bacteria;D_1__Spirochaetes;D_2__Brachyspirae":0.0,"D_0__Bacteria;D_1__Spirochaetes;D_2__Spirochaetia":0.0,"D_0__Bacteria;D_1__Synergistetes;D_2__Synergistia":0.0,"D_0__Bacteria;D_1__Tenericutes;D_2__Mollicutes":0.0,"D_0__Bacteria;D_1__Verrucomicrobia;D_2__Verrucomicrobiae":0.0,"BarcodeSequence":"","LinkerPrimerSequence":"GTGYCAGCMGCCGCGGTAA","ReversePrimer":"GGACTACHVGGGTWTCTAAT","Subject":22.0,"Order":1.0,"OrderSubjectTD":"1_22_no","InitialTimePoint":"TRUE","FinalTimePoint":"FALSE","PreTD":"TRUE","PostTD":"TRUE","TDCurrent":"FALSE","SampleDate":"03\/03\/16","ClinicalTD":"no","TDType":"NA","DiseaseAdditional":"","SubjectHadTD":"FALSE","SubjectHadTDorGIdist":"FALSE","GI_distress":"FALSE","Numeric_ID":"1011","CombinedPlateWell":"1-A2","PlateNumber":1.0,"Well ID":"A2","Filter":"No","SequenceDepth":20735.0,"SeqDepthAfterFilter":20391.0,"Shannon":5.039374195,"ObsOTUs":92.0,"PD":0.772488133,"What time did you wake up today? (please use military time)":"515","How much of your breakfast did you eat?":"4","How much of your lunch did you eat?":"4","How much of it did you eat?":"4","Bottled water":"1","Base purified water":"0","Tap water":"0","Soda":"0","Sports energy drink (e.g. Gatorade)":"0","Coffee or tea":"0","Milk":"0","Fruit juice":"1","Yogurt":"0","Beer, wine, or spirits":"0","How are you feeling today?":"3","Fever":"0","Gastrointestinal issues":"0","Headache":"0","Tiredness":"0","Runny or blocked nose":"0","Rash":"0","Muscle strain":"0","Cramp":"0","How much exercise did you do?":"2","How many times did you urinate today?":"1.5","How many times did you have a bowel movement today?":"1","Please describe the consistency of your stool.":"1","What time did you get into bed before going to sleep today? (please use military time)":"2200","Time_Slept":"NA","Description":"JTFB_22_01"},{"index":"JTFB.22.02","D_0__Archaea;D_1__Euryarchaeota;D_2__Methanobacteria":0.0,"D_0__Bacteria;D_1__Acidobacteria;D_2__Subgroup 6":0.0,"D_0__Bacteria;D_1__Actinobacteria;D_2__Actinobacteria":634.0,"D_0__Bacteria;D_1__Actinobacteria;D_2__Coriobacteriia":0.0,"D_0__Bacteria;D_1__Actinobacteria;__":0.0,"D_0__Bacteria;D_1__Bacteroidetes;D_2__Bacteroidia":2239.0,"D_0__Bacteria;D_1__Bacteroidetes;__":0.0,"D_0__Bacteria;D_1__Chloroflexi;D_2__Chloroflexia":0.0,"D_0__Bacteria;D_1__Cyanobacteria;D_2__Melainabacteria":0.0,"D_0__Bacteria;D_1__Cyanobacteria;D_2__Oxyphotobacteria":0.0,"D_0__Bacteria;D_1__Deinococcus-Thermus;D_2__Deinococci":0.0,"D_0__Bacteria;D_1__Elusimicrobia;D_2__Elusimicrobia":0.0,"D_0__Bacteria;D_1__Epsilonbacteraeota;D_2__Campylobacteria":0.0,"D_0__Bacteria;D_1__Firmicutes;D_2__Bacilli":16.0,"D_0__Bacteria;D_1__Firmicutes;D_2__Clostridia":12594.0,"D_0__Bacteria;D_1__Firmicutes;D_2__Erysipelotrichia":11.0,"D_0__Bacteria;D_1__Firmicutes;D_2__Negativicutes":7.0,"D_0__Bacteria;D_1__Firmicutes;__":0.0,"D_0__Bacteria;D_1__Fusobacteria;D_2__Fusobacteriia":0.0,"D_0__Bacteria;D_1__Lentisphaerae;D_2__Lentisphaeria":0.0,"D_0__Bacteria;D_1__Patescibacteria;D_2__Saccharimonadia":0.0,"D_0__Bacteria;D_1__Planctomycetes;D_2__Planctomycetacia":0.0,"D_0__Bacteria;D_1__Proteobacteria;D_2__Alphaproteobacteria":0.0,"D_0__Bacteria;D_1__Proteobacteria;D_2__Deltaproteobacteria":0.0,"D_0__Bacteria;D_1__Proteobacteria;D_2__Gammaproteobacteria":7.0,"D_0__Bacteria;D_1__Proteobacteria;__":0.0,"D_0__Bacteria;D_1__Spirochaetes;D_2__Brachyspirae":0.0,"D_0__Bacteria;D_1__Spirochaetes;D_2__Spirochaetia":0.0,"D_0__Bacteria;D_1__Synergistetes;D_2__Synergistia":0.0,"D_0__Bacteria;D_1__Tenericutes;D_2__Mollicutes":0.0,"D_0__Bacteria;D_1__Verrucomicrobia;D_2__Verrucomicrobiae":0.0,"BarcodeSequence":"","LinkerPrimerSequence":"GTGYCAGCMGCCGCGGTAA","ReversePrimer":"GGACTACHVGGGTWTCTAAT","Subject":22.0,"Order":2.0,"OrderSubjectTD":"2_22_no","InitialTimePoint":"FALSE","FinalTimePoint":"FALSE","PreTD":"TRUE","PostTD":"TRUE","TDCurrent":"FALSE","SampleDate":"10\/03\/16","ClinicalTD":"no","TDType":"NA","DiseaseAdditional":"","SubjectHadTD":"FALSE","SubjectHadTDorGIdist":"FALSE","GI_distress":"FALSE","Numeric_ID":"1011","CombinedPlateWell":"1-A12","PlateNumber":1.0,"Well ID":"A12","Filter":"No","SequenceDepth":15508.0,"SeqDepthAfterFilter":15449.0,"Shannon":4.214986627,"ObsOTUs":56.0,"PD":0.725801451,"What time did you wake up today? (please use military time)":"515","How much of your breakfast did you eat?":"3.83","How much of your lunch did you eat?":"3.67","How much of it did you eat?":"3.83","Bottled water":"1","Base purified water":"1","Tap water":"0","Soda":"0","Sports energy drink (e.g. Gatorade)":"0.5","Coffee or tea":"0","Milk":"0.67","Fruit juice":"0.67","Yogurt":"0","Beer, wine, or spirits":"0","How are you feeling today?":"3","Fever":"0","Gastrointestinal issues":"0","Headache":"0","Tiredness":"0","Runny or blocked nose":"0","Rash":"0","Muscle strain":"0","Cramp":"0","How much exercise did you do?":"2.2","How many times did you urinate today?":"3.58","How many times did you have a bowel movement today?":"1.5","Please describe the consistency of your stool.":"1.17","What time did you get into bed before going to sleep today? (please use military time)":"2250","Time_Slept":"6.92","Description":"JTFB_22_02"},{"index":"JTFB.22.03","D_0__Archaea;D_1__Euryarchaeota;D_2__Methanobacteria":56.0,"D_0__Bacteria;D_1__Acidobacteria;D_2__Subgroup 6":0.0,"D_0__Bacteria;D_1__Actinobacteria;D_2__Actinobacteria":47.0,"D_0__Bacteria;D_1__Actinobacteria;D_2__Coriobacteriia":187.0,"D_0__Bacteria;D_1__Actinobacteria;__":0.0,"D_0__Bacteria;D_1__Bacteroidetes;D_2__Bacteroidia":19926.0,"D_0__Bacteria;D_1__Bacteroidetes;__":0.0,"D_0__Bacteria;D_1__Chloroflexi;D_2__Chloroflexia":0.0,"D_0__Bacteria;D_1__Cyanobacteria;D_2__Melainabacteria":4.0,"D_0__Bacteria;D_1__Cyanobacteria;D_2__Oxyphotobacteria":0.0,"D_0__Bacteria;D_1__Deinococcus-Thermus;D_2__Deinococci":0.0,"D_0__Bacteria;D_1__Elusimicrobia;D_2__Elusimicrobia":0.0,"D_0__Bacteria;D_1__Epsilonbacteraeota;D_2__Campylobacteria":0.0,"D_0__Bacteria;D_1__Firmicutes;D_2__Bacilli":56.0,"D_0__Bacteria;D_1__Firmicutes;D_2__Clostridia":12655.0,"D_0__Bacteria;D_1__Firmicutes;D_2__Erysipelotrichia":613.0,"D_0__Bacteria;D_1__Firmicutes;D_2__Negativicutes":925.0,"D_0__Bacteria;D_1__Firmicutes;__":0.0,"D_0__Bacteria;D_1__Fusobacteria;D_2__Fusobacteriia":0.0,"D_0__Bacteria;D_1__Lentisphaerae;D_2__Lentisphaeria":0.0,"D_0__Bacteria;D_1__Patescibacteria;D_2__Saccharimonadia":0.0,"D_0__Bacteria;D_1__Planctomycetes;D_2__Planctomycetacia":0.0,"D_0__Bacteria;D_1__Proteobacteria;D_2__Alphaproteobacteria":0.0,"D_0__Bacteria;D_1__Proteobacteria;D_2__Deltaproteobacteria":261.0,"D_0__Bacteria;D_1__Proteobacteria;D_2__Gammaproteobacteria":1320.0,"D_0__Bacteria;D_1__Proteobacteria;__":0.0,"D_0__Bacteria;D_1__Spirochaetes;D_2__Brachyspirae":0.0,"D_0__Bacteria;D_1__Spirochaetes;D_2__Spirochaetia":0.0,"D_0__Bacteria;D_1__Synergistetes;D_2__Synergistia":0.0,"D_0__Bacteria;D_1__Tenericutes;D_2__Mollicutes":15.0,"D_0__Bacteria;D_1__Verrucomicrobia;D_2__Verrucomicrobiae":26.0,"BarcodeSequence":"","LinkerPrimerSequence":"GTGYCAGCMGCCGCGGTAA","ReversePrimer":"GGACTACHVGGGTWTCTAAT","Subject":22.0,"Order":3.0,"OrderSubjectTD":"3_22_no","InitialTimePoint":"FALSE","FinalTimePoint":"FALSE","PreTD":"TRUE","PostTD":"TRUE","TDCurrent":"FALSE","SampleDate":"17\/03\/16","ClinicalTD":"no","TDType":"NA","DiseaseAdditional":"","SubjectHadTD":"FALSE","SubjectHadTDorGIdist":"FALSE","GI_distress":"FALSE","Numeric_ID":"1011","CombinedPlateWell":"1-B7","PlateNumber":1.0,"Well ID":"B7","Filter":"No","SequenceDepth":36091.0,"SeqDepthAfterFilter":35378.0,"Shannon":5.181199684,"ObsOTUs":155.0,"PD":0.712082339,"What time did you wake up today? (please use military time)":"515","How much of your breakfast did you eat?":"NA","How much of your lunch did you eat?":"3","How much of it did you eat?":"4","Bottled water":"1","Base purified water":"0","Tap water":"0","Soda":"0","Sports energy drink (e.g. Gatorade)":"1","Coffee or tea":"0","Milk":"0","Fruit juice":"1","Yogurt":"0","Beer, wine, or spirits":"0","How are you feeling today?":"3","Fever":"0","Gastrointestinal issues":"0","Headache":"0","Tiredness":"0","Runny or blocked nose":"0","Rash":"0","Muscle strain":"0","Cramp":"0","How much exercise did you do?":"NA","How many times did you urinate today?":"4","How many times did you have a bowel movement today?":"0","Please describe the consistency of your stool.":"NA","What time did you get into bed before going to sleep today? (please use military time)":"NA","Time_Slept":"NA","Description":"JTFB_22_03"},{"index":"JTFB.22.06","D_0__Archaea;D_1__Euryarchaeota;D_2__Methanobacteria":0.0,"D_0__Bacteria;D_1__Acidobacteria;D_2__Subgroup 6":0.0,"D_0__Bacteria;D_1__Actinobacteria;D_2__Actinobacteria":26.0,"D_0__Bacteria;D_1__Actinobacteria;D_2__Coriobacteriia":537.0,"D_0__Bacteria;D_1__Actinobacteria;__":0.0,"D_0__Bacteria;D_1__Bacteroidetes;D_2__Bacteroidia":9926.0,"D_0__Bacteria;D_1__Bacteroidetes;__":0.0,"D_0__Bacteria;D_1__Chloroflexi;D_2__Chloroflexia":0.0,"D_0__Bacteria;D_1__Cyanobacteria;D_2__Melainabacteria":0.0,"D_0__Bacteria;D_1__Cyanobacteria;D_2__Oxyphotobacteria":0.0,"D_0__Bacteria;D_1__Deinococcus-Thermus;D_2__Deinococci":0.0,"D_0__Bacteria;D_1__Elusimicrobia;D_2__Elusimicrobia":0.0,"D_0__Bacteria;D_1__Epsilonbacteraeota;D_2__Campylobacteria":0.0,"D_0__Bacteria;D_1__Firmicutes;D_2__Bacilli":299.0,"D_0__Bacteria;D_1__Firmicutes;D_2__Clostridia":12850.0,"D_0__Bacteria;D_1__Firmicutes;D_2__Erysipelotrichia":2643.0,"D_0__Bacteria;D_1__Firmicutes;D_2__Negativicutes":218.0,"D_0__Bacteria;D_1__Firmicutes;__":0.0,"D_0__Bacteria;D_1__Fusobacteria;D_2__Fusobacteriia":0.0,"D_0__Bacteria;D_1__Lentisphaerae;D_2__Lentisphaeria":0.0,"D_0__Bacteria;D_1__Patescibacteria;D_2__Saccharimonadia":0.0,"D_0__Bacteria;D_1__Planctomycetes;D_2__Planctomycetacia":0.0,"D_0__Bacteria;D_1__Proteobacteria;D_2__Alphaproteobacteria":0.0,"D_0__Bacteria;D_1__Proteobacteria;D_2__Deltaproteobacteria":364.0,"D_0__Bacteria;D_1__Proteobacteria;D_2__Gammaproteobacteria":574.0,"D_0__Bacteria;D_1__Proteobacteria;__":0.0,"D_0__Bacteria;D_1__Spirochaetes;D_2__Brachyspirae":0.0,"D_0__Bacteria;D_1__Spirochaetes;D_2__Spirochaetia":0.0,"D_0__Bacteria;D_1__Synergistetes;D_2__Synergistia":0.0,"D_0__Bacteria;D_1__Tenericutes;D_2__Mollicutes":0.0,"D_0__Bacteria;D_1__Verrucomicrobia;D_2__Verrucomicrobiae":46.0,"BarcodeSequence":"","LinkerPrimerSequence":"GTGYCAGCMGCCGCGGTAA","ReversePrimer":"GGACTACHVGGGTWTCTAAT","Subject":22.0,"Order":6.0,"OrderSubjectTD":"6_22_no","InitialTimePoint":"FALSE","FinalTimePoint":"FALSE","PreTD":"TRUE","PostTD":"TRUE","TDCurrent":"FALSE","SampleDate":"04\/04\/16","ClinicalTD":"no","TDType":"NA","DiseaseAdditional":"","SubjectHadTD":"FALSE","SubjectHadTDorGIdist":"FALSE","GI_distress":"FALSE","Numeric_ID":"1011","CombinedPlateWell":"1-D2","PlateNumber":1.0,"Well ID":"D2","Filter":"No","SequenceDepth":27483.0,"SeqDepthAfterFilter":27305.0,"Shannon":4.999402735,"ObsOTUs":86.0,"PD":0.777964016,"What time did you wake up today? (please use military time)":"NA","How much of your breakfast did you eat?":"NA","How much of your lunch did you eat?":"NA","How much of it did you eat?":"NA","Bottled water":"NA","Base purified water":"NA","Tap water":"NA","Soda":"NA","Sports energy drink (e.g. Gatorade)":"NA","Coffee or tea":"NA","Milk":"NA","Fruit juice":"NA","Yogurt":"NA","Beer, wine, or spirits":"NA","How are you feeling today?":"NA","Fever":"NA","Gastrointestinal issues":"NA","Headache":"NA","Tiredness":"NA","Runny or blocked nose":"NA","Rash":"NA","Muscle strain":"NA","Cramp":"NA","How much exercise did you do?":"NA","How many times did you urinate today?":"NA","How many times did you have a bowel movement today?":"NA","Please describe the consistency of your stool.":"NA","What time did you get into bed before going to sleep today? (please use military time)":"NA","Time_Slept":"NA","Description":"JTFB_22_06"},{"index":"JTFB.22.07","D_0__Archaea;D_1__Euryarchaeota;D_2__Methanobacteria":16.0,"D_0__Bacteria;D_1__Acidobacteria;D_2__Subgroup 6":0.0,"D_0__Bacteria;D_1__Actinobacteria;D_2__Actinobacteria":5641.0,"D_0__Bacteria;D_1__Actinobacteria;D_2__Coriobacteriia":4532.0,"D_0__Bacteria;D_1__Actinobacteria;__":0.0,"D_0__Bacteria;D_1__Bacteroidetes;D_2__Bacteroidia":2128.0,"D_0__Bacteria;D_1__Bacteroidetes;__":0.0,"D_0__Bacteria;D_1__Chloroflexi;D_2__Chloroflexia":0.0,"D_0__Bacteria;D_1__Cyanobacteria;D_2__Melainabacteria":0.0,"D_0__Bacteria;D_1__Cyanobacteria;D_2__Oxyphotobacteria":0.0,"D_0__Bacteria;D_1__Deinococcus-Thermus;D_2__Deinococci":0.0,"D_0__Bacteria;D_1__Elusimicrobia;D_2__Elusimicrobia":0.0,"D_0__Bacteria;D_1__Epsilonbacteraeota;D_2__Campylobacteria":0.0,"D_0__Bacteria;D_1__Firmicutes;D_2__Bacilli":4556.0,"D_0__Bacteria;D_1__Firmicutes;D_2__Clostridia":20028.0,"D_0__Bacteria;D_1__Firmicutes;D_2__Erysipelotrichia":251.0,"D_0__Bacteria;D_1__Firmicutes;D_2__Negativicutes":71.0,"D_0__Bacteria;D_1__Firmicutes;__":0.0,"D_0__Bacteria;D_1__Fusobacteria;D_2__Fusobacteriia":7.0,"D_0__Bacteria;D_1__Lentisphaerae;D_2__Lentisphaeria":0.0,"D_0__Bacteria;D_1__Patescibacteria;D_2__Saccharimonadia":0.0,"D_0__Bacteria;D_1__Planctomycetes;D_2__Planctomycetacia":0.0,"D_0__Bacteria;D_1__Proteobacteria;D_2__Alphaproteobacteria":0.0,"D_0__Bacteria;D_1__Proteobacteria;D_2__Deltaproteobacteria":0.0,"D_0__Bacteria;D_1__Proteobacteria;D_2__Gammaproteobacteria":167.0,"D_0__Bacteria;D_1__Proteobacteria;__":0.0,"D_0__Bacteria;D_1__Spirochaetes;D_2__Brachyspirae":0.0,"D_0__Bacteria;D_1__Spirochaetes;D_2__Spirochaetia":0.0,"D_0__Bacteria;D_1__Synergistetes;D_2__Synergistia":0.0,"D_0__Bacteria;D_1__Tenericutes;D_2__Mollicutes":0.0,"D_0__Bacteria;D_1__Verrucomicrobia;D_2__Verrucomicrobiae":299.0,"BarcodeSequence":"","LinkerPrimerSequence":"GTGYCAGCMGCCGCGGTAA","ReversePrimer":"GGACTACHVGGGTWTCTAAT","Subject":22.0,"Order":7.0,"OrderSubjectTD":"7_22_no","InitialTimePoint":"FALSE","FinalTimePoint":"FALSE","PreTD":"TRUE","PostTD":"TRUE","TDCurrent":"FALSE","SampleDate":"21\/04\/16","ClinicalTD":"no","TDType":"NA","DiseaseAdditional":"","SubjectHadTD":"FALSE","SubjectHadTDorGIdist":"FALSE","GI_distress":"FALSE","Numeric_ID":"1011","CombinedPlateWell":"1-E1","PlateNumber":1.0,"Well ID":"E1","Filter":"No","SequenceDepth":37696.0,"SeqDepthAfterFilter":37376.0,"Shannon":4.344436468,"ObsOTUs":87.0,"PD":0.67429374,"What time did you wake up today? (please use military time)":"NA","How much of your breakfast did you eat?":"NA","How much of your lunch did you eat?":"NA","How much of it did you eat?":"NA","Bottled water":"NA","Base purified water":"NA","Tap water":"NA","Soda":"NA","Sports energy drink (e.g. Gatorade)":"NA","Coffee or tea":"NA","Milk":"NA","Fruit juice":"NA","Yogurt":"NA","Beer, wine, or spirits":"NA","How are you feeling today?":"NA","Fever":"NA","Gastrointestinal issues":"NA","Headache":"NA","Tiredness":"NA","Runny or blocked nose":"NA","Rash":"NA","Muscle strain":"NA","Cramp":"NA","How much exercise did you do?":"NA","How many times did you urinate today?":"NA","How many times did you have a bowel movement today?":"NA","Please describe the consistency of your stool.":"NA","What time did you get into bed before going to sleep today? (please use military time)":"NA","Time_Slept":"NA","Description":"JTFB_22_07"},{"index":"JTFB.22.24","D_0__Archaea;D_1__Euryarchaeota;D_2__Methanobacteria":0.0,"D_0__Bacteria;D_1__Acidobacteria;D_2__Subgroup 6":0.0,"D_0__Bacteria;D_1__Actinobacteria;D_2__Actinobacteria":47.0,"D_0__Bacteria;D_1__Actinobacteria;D_2__Coriobacteriia":63.0,"D_0__Bacteria;D_1__Actinobacteria;__":0.0,"D_0__Bacteria;D_1__Bacteroidetes;D_2__Bacteroidia":7538.0,"D_0__Bacteria;D_1__Bacteroidetes;__":0.0,"D_0__Bacteria;D_1__Chloroflexi;D_2__Chloroflexia":0.0,"D_0__Bacteria;D_1__Cyanobacteria;D_2__Melainabacteria":0.0,"D_0__Bacteria;D_1__Cyanobacteria;D_2__Oxyphotobacteria":0.0,"D_0__Bacteria;D_1__Deinococcus-Thermus;D_2__Deinococci":0.0,"D_0__Bacteria;D_1__Elusimicrobia;D_2__Elusimicrobia":0.0,"D_0__Bacteria;D_1__Epsilonbacteraeota;D_2__Campylobacteria":0.0,"D_0__Bacteria;D_1__Firmicutes;D_2__Bacilli":122.0,"D_0__Bacteria;D_1__Firmicutes;D_2__Clostridia":8887.0,"D_0__Bacteria;D_1__Firmicutes;D_2__Erysipelotrichia":1172.0,"D_0__Bacteria;D_1__Firmicutes;D_2__Negativicutes":369.0,"D_0__Bacteria;D_1__Firmicutes;__":0.0,"D_0__Bacteria;D_1__Fusobacteria;D_2__Fusobacteriia":0.0,"D_0__Bacteria;D_1__Lentisphaerae;D_2__Lentisphaeria":0.0,"D_0__Bacteria;D_1__Patescibacteria;D_2__Saccharimonadia":0.0,"D_0__Bacteria;D_1__Planctomycetes;D_2__Planctomycetacia":0.0,"D_0__Bacteria;D_1__Proteobacteria;D_2__Alphaproteobacteria":0.0,"D_0__Bacteria;D_1__Proteobacteria;D_2__Deltaproteobacteria":268.0,"D_0__Bacteria;D_1__Proteobacteria;D_2__Gammaproteobacteria":647.0,"D_0__Bacteria;D_1__Proteobacteria;__":0.0,"D_0__Bacteria;D_1__Spirochaetes;D_2__Brachyspirae":0.0,"D_0__Bacteria;D_1__Spirochaetes;D_2__Spirochaetia":0.0,"D_0__Bacteria;D_1__Synergistetes;D_2__Synergistia":0.0,"D_0__Bacteria;D_1__Tenericutes;D_2__Mollicutes":0.0,"D_0__Bacteria;D_1__Verrucomicrobia;D_2__Verrucomicrobiae":25.0,"BarcodeSequence":"","LinkerPrimerSequence":"GTGYCAGCMGCCGCGGTAA","ReversePrimer":"GGACTACHVGGGTWTCTAAT","Subject":22.0,"Order":24.0,"OrderSubjectTD":"24_22_no","InitialTimePoint":"FALSE","FinalTimePoint":"FALSE","PreTD":"TRUE","PostTD":"TRUE","TDCurrent":"FALSE","SampleDate":"23\/08\/16","ClinicalTD":"no","TDType":"NA","DiseaseAdditional":"","SubjectHadTD":"FALSE","SubjectHadTDorGIdist":"FALSE","GI_distress":"FALSE","Numeric_ID":"1011","CombinedPlateWell":"2-D4","PlateNumber":2.0,"Well ID":"D4","Filter":"No","SequenceDepth":19138.0,"SeqDepthAfterFilter":19038.0,"Shannon":4.779564072,"ObsOTUs":90.0,"PD":0.736240331,"What time did you wake up today? (please use military time)":"NA","How much of your breakfast did you eat?":"NA","How much of your lunch did you eat?":"NA","How much of it did you eat?":"NA","Bottled water":"NA","Base purified water":"NA","Tap water":"NA","Soda":"NA","Sports energy drink (e.g. Gatorade)":"NA","Coffee or tea":"NA","Milk":"NA","Fruit juice":"NA","Yogurt":"NA","Beer, wine, or spirits":"NA","How are you feeling today?":"NA","Fever":"NA","Gastrointestinal issues":"NA","Headache":"NA","Tiredness":"NA","Runny or blocked nose":"NA","Rash":"NA","Muscle strain":"NA","Cramp":"NA","How much exercise did you do?":"NA","How many times did you urinate today?":"NA","How many times did you have a bowel movement today?":"NA","Please describe the consistency of your stool.":"NA","What time did you get into bed before going to sleep today? (please use military time)":"NA","Time_Slept":"NA","Description":"JTFB_22_24"},{"index":"JTFB.22.35","D_0__Archaea;D_1__Euryarchaeota;D_2__Methanobacteria":0.0,"D_0__Bacteria;D_1__Acidobacteria;D_2__Subgroup 6":0.0,"D_0__Bacteria;D_1__Actinobacteria;D_2__Actinobacteria":1458.0,"D_0__Bacteria;D_1__Actinobacteria;D_2__Coriobacteriia":1280.0,"D_0__Bacteria;D_1__Actinobacteria;__":0.0,"D_0__Bacteria;D_1__Bacteroidetes;D_2__Bacteroidia":9495.0,"D_0__Bacteria;D_1__Bacteroidetes;__":0.0,"D_0__Bacteria;D_1__Chloroflexi;D_2__Chloroflexia":0.0,"D_0__Bacteria;D_1__Cyanobacteria;D_2__Melainabacteria":0.0,"D_0__Bacteria;D_1__Cyanobacteria;D_2__Oxyphotobacteria":0.0,"D_0__Bacteria;D_1__Deinococcus-Thermus;D_2__Deinococci":0.0,"D_0__Bacteria;D_1__Elusimicrobia;D_2__Elusimicrobia":0.0,"D_0__Bacteria;D_1__Epsilonbacteraeota;D_2__Campylobacteria":0.0,"D_0__Bacteria;D_1__Firmicutes;D_2__Bacilli":316.0,"D_0__Bacteria;D_1__Firmicutes;D_2__Clostridia":17437.0,"D_0__Bacteria;D_1__Firmicutes;D_2__Erysipelotrichia":4765.0,"D_0__Bacteria;D_1__Firmicutes;D_2__Negativicutes":426.0,"D_0__Bacteria;D_1__Firmicutes;__":0.0,"D_0__Bacteria;D_1__Fusobacteria;D_2__Fusobacteriia":0.0,"D_0__Bacteria;D_1__Lentisphaerae;D_2__Lentisphaeria":0.0,"D_0__Bacteria;D_1__Patescibacteria;D_2__Saccharimonadia":13.0,"D_0__Bacteria;D_1__Planctomycetes;D_2__Planctomycetacia":0.0,"D_0__Bacteria;D_1__Proteobacteria;D_2__Alphaproteobacteria":0.0,"D_0__Bacteria;D_1__Proteobacteria;D_2__Deltaproteobacteria":543.0,"D_0__Bacteria;D_1__Proteobacteria;D_2__Gammaproteobacteria":1237.0,"D_0__Bacteria;D_1__Proteobacteria;__":0.0,"D_0__Bacteria;D_1__Spirochaetes;D_2__Brachyspirae":0.0,"D_0__Bacteria;D_1__Spirochaetes;D_2__Spirochaetia":0.0,"D_0__Bacteria;D_1__Synergistetes;D_2__Synergistia":0.0,"D_0__Bacteria;D_1__Tenericutes;D_2__Mollicutes":8.0,"D_0__Bacteria;D_1__Verrucomicrobia;D_2__Verrucomicrobiae":124.0,"BarcodeSequence":"","LinkerPrimerSequence":"GTGYCAGCMGCCGCGGTAA","ReversePrimer":"GGACTACHVGGGTWTCTAAT","Subject":22.0,"Order":35.0,"OrderSubjectTD":"35_22_no","InitialTimePoint":"FALSE","FinalTimePoint":"TRUE","PreTD":"TRUE","PostTD":"TRUE","TDCurrent":"FALSE","SampleDate":"17\/11\/16","ClinicalTD":"no","TDType":"NA","DiseaseAdditional":"","SubjectHadTD":"FALSE","SubjectHadTDorGIdist":"FALSE","GI_distress":"FALSE","Numeric_ID":"1011","CombinedPlateWell":"3-E4","PlateNumber":3.0,"Well ID":"E4","Filter":"No","SequenceDepth":37102.0,"SeqDepthAfterFilter":36554.0,"Shannon":5.587675766,"ObsOTUs":125.0,"PD":0.802160322,"What time did you wake up today? (please use military time)":"NA","How much of your breakfast did you eat?":"NA","How much of your lunch did you eat?":"NA","How much of it did you eat?":"NA","Bottled water":"NA","Base purified water":"NA","Tap water":"NA","Soda":"NA","Sports energy drink (e.g. Gatorade)":"NA","Coffee or tea":"NA","Milk":"NA","Fruit juice":"NA","Yogurt":"NA","Beer, wine, or spirits":"NA","How are you feeling today?":"NA","Fever":"NA","Gastrointestinal issues":"NA","Headache":"NA","Tiredness":"NA","Runny or blocked nose":"NA","Rash":"NA","Muscle strain":"NA","Cramp":"NA","How much exercise did you do?":"NA","How many times did you urinate today?":"NA","How many times did you have a bowel movement today?":"NA","Please describe the consistency of your stool.":"NA","What time did you get into bed before going to sleep today? (please use military time)":"NA","Time_Slept":"NA","Description":"JTFB_22_35"},{"index":"JTFB.23.01","D_0__Archaea;D_1__Euryarchaeota;D_2__Methanobacteria":40.0,"D_0__Bacteria;D_1__Acidobacteria;D_2__Subgroup 6":0.0,"D_0__Bacteria;D_1__Actinobacteria;D_2__Actinobacteria":845.0,"D_0__Bacteria;D_1__Actinobacteria;D_2__Coriobacteriia":233.0,"D_0__Bacteria;D_1__Actinobacteria;__":0.0,"D_0__Bacteria;D_1__Bacteroidetes;D_2__Bacteroidia":5879.0,"D_0__Bacteria;D_1__Bacteroidetes;__":0.0,"D_0__Bacteria;D_1__Chloroflexi;D_2__Chloroflexia":0.0,"D_0__Bacteria;D_1__Cyanobacteria;D_2__Melainabacteria":0.0,"D_0__Bacteria;D_1__Cyanobacteria;D_2__Oxyphotobacteria":0.0,"D_0__Bacteria;D_1__Deinococcus-Thermus;D_2__Deinococci":0.0,"D_0__Bacteria;D_1__Elusimicrobia;D_2__Elusimicrobia":0.0,"D_0__Bacteria;D_1__Epsilonbacteraeota;D_2__Campylobacteria":0.0,"D_0__Bacteria;D_1__Firmicutes;D_2__Bacilli":6.0,"D_0__Bacteria;D_1__Firmicutes;D_2__Clostridia":11549.0,"D_0__Bacteria;D_1__Firmicutes;D_2__Erysipelotrichia":7.0,"D_0__Bacteria;D_1__Firmicutes;D_2__Negativicutes":172.0,"D_0__Bacteria;D_1__Firmicutes;__":0.0,"D_0__Bacteria;D_1__Fusobacteria;D_2__Fusobacteriia":0.0,"D_0__Bacteria;D_1__Lentisphaerae;D_2__Lentisphaeria":0.0,"D_0__Bacteria;D_1__Patescibacteria;D_2__Saccharimonadia":0.0,"D_0__Bacteria;D_1__Planctomycetes;D_2__Planctomycetacia":0.0,"D_0__Bacteria;D_1__Proteobacteria;D_2__Alphaproteobacteria":68.0,"D_0__Bacteria;D_1__Proteobacteria;D_2__Deltaproteobacteria":13.0,"D_0__Bacteria;D_1__Proteobacteria;D_2__Gammaproteobacteria":17.0,"D_0__Bacteria;D_1__Proteobacteria;__":0.0,"D_0__Bacteria;D_1__Spirochaetes;D_2__Brachyspirae":0.0,"D_0__Bacteria;D_1__Spirochaetes;D_2__Spirochaetia":0.0,"D_0__Bacteria;D_1__Synergistetes;D_2__Synergistia":0.0,"D_0__Bacteria;D_1__Tenericutes;D_2__Mollicutes":332.0,"D_0__Bacteria;D_1__Verrucomicrobia;D_2__Verrucomicrobiae":1426.0,"BarcodeSequence":"","LinkerPrimerSequence":"GTGYCAGCMGCCGCGGTAA","ReversePrimer":"GGACTACHVGGGTWTCTAAT","Subject":23.0,"Order":1.0,"OrderSubjectTD":"1_23_no","InitialTimePoint":"TRUE","FinalTimePoint":"FALSE","PreTD":"TRUE","PostTD":"TRUE","TDCurrent":"FALSE","SampleDate":"09\/03\/16","ClinicalTD":"no","TDType":"NA","DiseaseAdditional":"","SubjectHadTD":"FALSE","SubjectHadTDorGIdist":"TRUE","GI_distress":"FALSE","Numeric_ID":"1012","CombinedPlateWell":"1-A4","PlateNumber":1.0,"Well ID":"A4","Filter":"No","SequenceDepth":20587.0,"SeqDepthAfterFilter":20176.0,"Shannon":5.530294973,"ObsOTUs":132.0,"PD":0.785063254,"What time did you wake up today? (please use military time)":"515","How much of your breakfast did you eat?":"4","How much of your lunch did you eat?":"3","How much of it did you eat?":"4","Bottled water":"1","Base purified water":"0","Tap water":"0","Soda":"0","Sports energy drink (e.g. Gatorade)":"0","Coffee or tea":"1","Milk":"0","Fruit juice":"1","Yogurt":"1","Beer, wine, or spirits":"0","How are you feeling today?":"3","Fever":"0","Gastrointestinal issues":"0","Headache":"1","Tiredness":"0","Runny or blocked nose":"0","Rash":"1","Muscle strain":"0","Cramp":"0","How much exercise did you do?":"4","How many times did you urinate today?":"7.5","How many times did you have a bowel movement today?":"3","Please describe the consistency of your stool.":"2","What time did you get into bed before going to sleep today? (please use military time)":"2100","Time_Slept":"NA","Description":"JTFB_23_01"},{"index":"JTFB.23.03","D_0__Archaea;D_1__Euryarchaeota;D_2__Methanobacteria":206.0,"D_0__Bacteria;D_1__Acidobacteria;D_2__Subgroup 6":0.0,"D_0__Bacteria;D_1__Actinobacteria;D_2__Actinobacteria":1205.0,"D_0__Bacteria;D_1__Actinobacteria;D_2__Coriobacteriia":717.0,"D_0__Bacteria;D_1__Actinobacteria;__":0.0,"D_0__Bacteria;D_1__Bacteroidetes;D_2__Bacteroidia":13167.0,"D_0__Bacteria;D_1__Bacteroidetes;__":0.0,"D_0__Bacteria;D_1__Chloroflexi;D_2__Chloroflexia":0.0,"D_0__Bacteria;D_1__Cyanobacteria;D_2__Melainabacteria":14.0,"D_0__Bacteria;D_1__Cyanobacteria;D_2__Oxyphotobacteria":0.0,"D_0__Bacteria;D_1__Deinococcus-Thermus;D_2__Deinococci":0.0,"D_0__Bacteria;D_1__Elusimicrobia;D_2__Elusimicrobia":0.0,"D_0__Bacteria;D_1__Epsilonbacteraeota;D_2__Campylobacteria":0.0,"D_0__Bacteria;D_1__Firmicutes;D_2__Bacilli":344.0,"D_0__Bacteria;D_1__Firmicutes;D_2__Clostridia":20757.0,"D_0__Bacteria;D_1__Firmicutes;D_2__Erysipelotrichia":375.0,"D_0__Bacteria;D_1__Firmicutes;D_2__Negativicutes":167.0,"D_0__Bacteria;D_1__Firmicutes;__":0.0,"D_0__Bacteria;D_1__Fusobacteria;D_2__Fusobacteriia":0.0,"D_0__Bacteria;D_1__Lentisphaerae;D_2__Lentisphaeria":0.0,"D_0__Bacteria;D_1__Patescibacteria;D_2__Saccharimonadia":0.0,"D_0__Bacteria;D_1__Planctomycetes;D_2__Planctomycetacia":0.0,"D_0__Bacteria;D_1__Proteobacteria;D_2__Alphaproteobacteria":32.0,"D_0__Bacteria;D_1__Proteobacteria;D_2__Deltaproteobacteria":318.0,"D_0__Bacteria;D_1__Proteobacteria;D_2__Gammaproteobacteria":234.0,"D_0__Bacteria;D_1__Proteobacteria;__":0.0,"D_0__Bacteria;D_1__Spirochaetes;D_2__Brachyspirae":0.0,"D_0__Bacteria;D_1__Spirochaetes;D_2__Spirochaetia":0.0,"D_0__Bacteria;D_1__Synergistetes;D_2__Synergistia":0.0,"D_0__Bacteria;D_1__Tenericutes;D_2__Mollicutes":803.0,"D_0__Bacteria;D_1__Verrucomicrobia;D_2__Verrucomicrobiae":1217.0,"BarcodeSequence":"","LinkerPrimerSequence":"GTGYCAGCMGCCGCGGTAA","ReversePrimer":"GGACTACHVGGGTWTCTAAT","Subject":23.0,"Order":3.0,"OrderSubjectTD":"3_23_no","InitialTimePoint":"FALSE","FinalTimePoint":"FALSE","PreTD":"TRUE","PostTD":"TRUE","TDCurrent":"FALSE","SampleDate":"22\/03\/16","ClinicalTD":"no","TDType":"NA","DiseaseAdditional":"","SubjectHadTD":"FALSE","SubjectHadTDorGIdist":"TRUE","GI_distress":"FALSE","Numeric_ID":"1012","CombinedPlateWell":"1-B8","PlateNumber":1.0,"Well ID":"B8","Filter":"No","SequenceDepth":39556.0,"SeqDepthAfterFilter":39004.0,"Shannon":6.36772976,"ObsOTUs":237.0,"PD":0.807191914,"What time did you wake up today? (please use military time)":"553.57","How much of your breakfast did you eat?":"3.67","How much of your lunch did you eat?":"3.67","How much of it did you eat?":"3.86","Bottled water":"1","Base purified water":"0.29","Tap water":"0","Soda":"0","Sports energy drink (e.g. Gatorade)":"0","Coffee or tea":"1","Milk":"0","Fruit juice":"1","Yogurt":"0.43","Beer, wine, or spirits":"0.14","How are you feeling today?":"3","Fever":"0","Gastrointestinal issues":"0","Headache":"0","Tiredness":"0","Runny or blocked nose":"0","Rash":"1","Muscle strain":"0","Cramp":"0","How much exercise did you do?":"2","How many times did you urinate today?":"7.21","How many times did you have a bowel movement today?":"2.14","Please describe the consistency of your stool.":"1.86","What time did you get into bed before going to sleep today? (please use military time)":"2117.14","Time_Slept":"8.11","Description":"JTFB_23_03"},{"index":"JTFB.23.04","D_0__Archaea;D_1__Euryarchaeota;D_2__Methanobacteria":592.0,"D_0__Bacteria;D_1__Acidobacteria;D_2__Subgroup 6":0.0,"D_0__Bacteria;D_1__Actinobacteria;D_2__Actinobacteria":1856.0,"D_0__Bacteria;D_1__Actinobacteria;D_2__Coriobacteriia":282.0,"D_0__Bacteria;D_1__Actinobacteria;__":0.0,"D_0__Bacteria;D_1__Bacteroidetes;D_2__Bacteroidia":4172.0,"D_0__Bacteria;D_1__Bacteroidetes;__":0.0,"D_0__Bacteria;D_1__Chloroflexi;D_2__Chloroflexia":0.0,"D_0__Bacteria;D_1__Cyanobacteria;D_2__Melainabacteria":0.0,"D_0__Bacteria;D_1__Cyanobacteria;D_2__Oxyphotobacteria":0.0,"D_0__Bacteria;D_1__Deinococcus-Thermus;D_2__Deinococci":0.0,"D_0__Bacteria;D_1__Elusimicrobia;D_2__Elusimicrobia":0.0,"D_0__Bacteria;D_1__Epsilonbacteraeota;D_2__Campylobacteria":0.0,"D_0__Bacteria;D_1__Firmicutes;D_2__Bacilli":131.0,"D_0__Bacteria;D_1__Firmicutes;D_2__Clostridia":23273.0,"D_0__Bacteria;D_1__Firmicutes;D_2__Erysipelotrichia":443.0,"D_0__Bacteria;D_1__Firmicutes;D_2__Negativicutes":305.0,"D_0__Bacteria;D_1__Firmicutes;__":0.0,"D_0__Bacteria;D_1__Fusobacteria;D_2__Fusobacteriia":0.0,"D_0__Bacteria;D_1__Lentisphaerae;D_2__Lentisphaeria":0.0,"D_0__Bacteria;D_1__Patescibacteria;D_2__Saccharimonadia":0.0,"D_0__Bacteria;D_1__Planctomycetes;D_2__Planctomycetacia":0.0,"D_0__Bacteria;D_1__Proteobacteria;D_2__Alphaproteobacteria":4.0,"D_0__Bacteria;D_1__Proteobacteria;D_2__Deltaproteobacteria":37.0,"D_0__Bacteria;D_1__Proteobacteria;D_2__Gammaproteobacteria":14.0,"D_0__Bacteria;D_1__Proteobacteria;__":0.0,"D_0__Bacteria;D_1__Spirochaetes;D_2__Brachyspirae":0.0,"D_0__Bacteria;D_1__Spirochaetes;D_2__Spirochaetia":0.0,"D_0__Bacteria;D_1__Synergistetes;D_2__Synergistia":0.0,"D_0__Bacteria;D_1__Tenericutes;D_2__Mollicutes":3313.0,"D_0__Bacteria;D_1__Verrucomicrobia;D_2__Verrucomicrobiae":1585.0,"BarcodeSequence":"","LinkerPrimerSequence":"GTGYCAGCMGCCGCGGTAA","ReversePrimer":"GGACTACHVGGGTWTCTAAT","Subject":23.0,"Order":4.0,"OrderSubjectTD":"4_23_no","InitialTimePoint":"FALSE","FinalTimePoint":"FALSE","PreTD":"TRUE","PostTD":"TRUE","TDCurrent":"FALSE","SampleDate":"28\/03\/16","ClinicalTD":"no","TDType":"NA","DiseaseAdditional":"","SubjectHadTD":"FALSE","SubjectHadTDorGIdist":"TRUE","GI_distress":"FALSE","Numeric_ID":"1012","CombinedPlateWell":"1-C3","PlateNumber":1.0,"Well ID":"C3","Filter":"No","SequenceDepth":36007.0,"SeqDepthAfterFilter":35673.0,"Shannon":5.910717052,"ObsOTUs":178.0,"PD":0.790653801,"What time did you wake up today? (please use military time)":"560","How much of your breakfast did you eat?":"3.67","How much of your lunch did you eat?":"4","How much of it did you eat?":"4","Bottled water":"1","Base purified water":"0.67","Tap water":"0","Soda":"0","Sports energy drink (e.g. Gatorade)":"0","Coffee or tea":"0.83","Milk":"0.17","Fruit juice":"0.5","Yogurt":"0.17","Beer, wine, or spirits":"0","How are you feeling today?":"3","Fever":"0","Gastrointestinal issues":"0","Headache":"0","Tiredness":"0","Runny or blocked nose":"0","Rash":"1","Muscle strain":"0","Cramp":"0","How much exercise did you do?":"2","How many times did you urinate today?":"6.33","How many times did you have a bowel movement today?":"2","Please describe the consistency of your stool.":"1.83","What time did you get into bed before going to sleep today? (please use military time)":"2133.33","Time_Slept":"8.4","Description":"JTFB_23_04"},{"index":"JTFB.23.05","D_0__Archaea;D_1__Euryarchaeota;D_2__Methanobacteria":211.0,"D_0__Bacteria;D_1__Acidobacteria;D_2__Subgroup 6":0.0,"D_0__Bacteria;D_1__Actinobacteria;D_2__Actinobacteria":3216.0,"D_0__Bacteria;D_1__Actinobacteria;D_2__Coriobacteriia":319.0,"D_0__Bacteria;D_1__Actinobacteria;__":0.0,"D_0__Bacteria;D_1__Bacteroidetes;D_2__Bacteroidia":12425.0,"D_0__Bacteria;D_1__Bacteroidetes;__":0.0,"D_0__Bacteria;D_1__Chloroflexi;D_2__Chloroflexia":0.0,"D_0__Bacteria;D_1__Cyanobacteria;D_2__Melainabacteria":0.0,"D_0__Bacteria;D_1__Cyanobacteria;D_2__Oxyphotobacteria":0.0,"D_0__Bacteria;D_1__Deinococcus-Thermus;D_2__Deinococci":0.0,"D_0__Bacteria;D_1__Elusimicrobia;D_2__Elusimicrobia":0.0,"D_0__Bacteria;D_1__Epsilonbacteraeota;D_2__Campylobacteria":0.0,"D_0__Bacteria;D_1__Firmicutes;D_2__Bacilli":2.0,"D_0__Bacteria;D_1__Firmicutes;D_2__Clostridia":19167.0,"D_0__Bacteria;D_1__Firmicutes;D_2__Erysipelotrichia":42.0,"D_0__Bacteria;D_1__Firmicutes;D_2__Negativicutes":367.0,"D_0__Bacteria;D_1__Firmicutes;__":0.0,"D_0__Bacteria;D_1__Fusobacteria;D_2__Fusobacteriia":0.0,"D_0__Bacteria;D_1__Lentisphaerae;D_2__Lentisphaeria":0.0,"D_0__Bacteria;D_1__Patescibacteria;D_2__Saccharimonadia":0.0,"D_0__Bacteria;D_1__Planctomycetes;D_2__Planctomycetacia":0.0,"D_0__Bacteria;D_1__Proteobacteria;D_2__Alphaproteobacteria":57.0,"D_0__Bacteria;D_1__Proteobacteria;D_2__Deltaproteobacteria":234.0,"D_0__Bacteria;D_1__Proteobacteria;D_2__Gammaproteobacteria":28.0,"D_0__Bacteria;D_1__Proteobacteria;__":0.0,"D_0__Bacteria;D_1__Spirochaetes;D_2__Brachyspirae":0.0,"D_0__Bacteria;D_1__Spirochaetes;D_2__Spirochaetia":0.0,"D_0__Bacteria;D_1__Synergistetes;D_2__Synergistia":0.0,"D_0__Bacteria;D_1__Tenericutes;D_2__Mollicutes":954.0,"D_0__Bacteria;D_1__Verrucomicrobia;D_2__Verrucomicrobiae":2168.0,"BarcodeSequence":"","LinkerPrimerSequence":"GTGYCAGCMGCCGCGGTAA","ReversePrimer":"GGACTACHVGGGTWTCTAAT","Subject":23.0,"Order":5.0,"OrderSubjectTD":"5_23_no","InitialTimePoint":"FALSE","FinalTimePoint":"FALSE","PreTD":"TRUE","PostTD":"TRUE","TDCurrent":"FALSE","SampleDate":"06\/04\/16","ClinicalTD":"no","TDType":"NA","DiseaseAdditional":"","SubjectHadTD":"FALSE","SubjectHadTDorGIdist":"TRUE","GI_distress":"FALSE","Numeric_ID":"1012","CombinedPlateWell":"1-C8","PlateNumber":1.0,"Well ID":"C8","Filter":"No","SequenceDepth":39190.0,"SeqDepthAfterFilter":38768.0,"Shannon":5.215573212,"ObsOTUs":154.0,"PD":0.717727593,"What time did you wake up today? (please use military time)":"581","How much of your breakfast did you eat?":"3.4","How much of your lunch did you eat?":"4","How much of it did you eat?":"4","Bottled water":"1","Base purified water":"0.6","Tap water":"0","Soda":"0","Sports energy drink (e.g. Gatorade)":"0.2","Coffee or tea":"0.8","Milk":"0","Fruit juice":"0.8","Yogurt":"0.2","Beer, wine, or spirits":"0","How are you feeling today?":"3","Fever":"0","Gastrointestinal issues":"0","Headache":"0","Tiredness":"0","Runny or blocked nose":"0","Rash":"1","Muscle strain":"0.2","Cramp":"0","How much exercise did you do?":"1.8","How many times did you urinate today?":"7.1","How many times did you have a bowel movement today?":"2","Please describe the consistency of your stool.":"1.4","What time did you get into bed before going to sleep today? (please use military time)":"2234","Time_Slept":"7.86","Description":"JTFB_23_05"},{"index":"JTFB.23.06","D_0__Archaea;D_1__Euryarchaeota;D_2__Methanobacteria":1387.0,"D_0__Bacteria;D_1__Acidobacteria;D_2__Subgroup 6":0.0,"D_0__Bacteria;D_1__Actinobacteria;D_2__Actinobacteria":594.0,"D_0__Bacteria;D_1__Actinobacteria;D_2__Coriobacteriia":196.0,"D_0__Bacteria;D_1__Actinobacteria;__":0.0,"D_0__Bacteria;D_1__Bacteroidetes;D_2__Bacteroidia":3675.0,"D_0__Bacteria;D_1__Bacteroidetes;__":0.0,"D_0__Bacteria;D_1__Chloroflexi;D_2__Chloroflexia":0.0,"D_0__Bacteria;D_1__Cyanobacteria;D_2__Melainabacteria":0.0,"D_0__Bacteria;D_1__Cyanobacteria;D_2__Oxyphotobacteria":0.0,"D_0__Bacteria;D_1__Deinococcus-Thermus;D_2__Deinococci":0.0,"D_0__Bacteria;D_1__Elusimicrobia;D_2__Elusimicrobia":0.0,"D_0__Bacteria;D_1__Epsilonbacteraeota;D_2__Campylobacteria":0.0,"D_0__Bacteria;D_1__Firmicutes;D_2__Bacilli":16.0,"D_0__Bacteria;D_1__Firmicutes;D_2__Clostridia":17727.0,"D_0__Bacteria;D_1__Firmicutes;D_2__Erysipelotrichia":106.0,"D_0__Bacteria;D_1__Firmicutes;D_2__Negativicutes":249.0,"D_0__Bacteria;D_1__Firmicutes;__":0.0,"D_0__Bacteria;D_1__Fusobacteria;D_2__Fusobacteriia":0.0,"D_0__Bacteria;D_1__Lentisphaerae;D_2__Lentisphaeria":0.0,"D_0__Bacteria;D_1__Patescibacteria;D_2__Saccharimonadia":0.0,"D_0__Bacteria;D_1__Planctomycetes;D_2__Planctomycetacia":0.0,"D_0__Bacteria;D_1__Proteobacteria;D_2__Alphaproteobacteria":20.0,"D_0__Bacteria;D_1__Proteobacteria;D_2__Deltaproteobacteria":24.0,"D_0__Bacteria;D_1__Proteobacteria;D_2__Gammaproteobacteria":21.0,"D_0__Bacteria;D_1__Proteobacteria;__":0.0,"D_0__Bacteria;D_1__Spirochaetes;D_2__Brachyspirae":0.0,"D_0__Bacteria;D_1__Spirochaetes;D_2__Spirochaetia":0.0,"D_0__Bacteria;D_1__Synergistetes;D_2__Synergistia":0.0,"D_0__Bacteria;D_1__Tenericutes;D_2__Mollicutes":1925.0,"D_0__Bacteria;D_1__Verrucomicrobia;D_2__Verrucomicrobiae":3279.0,"BarcodeSequence":"","LinkerPrimerSequence":"GTGYCAGCMGCCGCGGTAA","ReversePrimer":"GGACTACHVGGGTWTCTAAT","Subject":23.0,"Order":6.0,"OrderSubjectTD":"6_23_no","InitialTimePoint":"FALSE","FinalTimePoint":"FALSE","PreTD":"TRUE","PostTD":"TRUE","TDCurrent":"FALSE","SampleDate":"12\/04\/16","ClinicalTD":"no","TDType":"NA","DiseaseAdditional":"","SubjectHadTD":"FALSE","SubjectHadTDorGIdist":"TRUE","GI_distress":"FALSE","Numeric_ID":"1012","CombinedPlateWell":"1-D3","PlateNumber":1.0,"Well ID":"D3","Filter":"No","SequenceDepth":29219.0,"SeqDepthAfterFilter":28907.0,"Shannon":5.197652446,"ObsOTUs":127.0,"PD":0.743723988,"What time did you wake up today? (please use military time)":"513.25","How much of your breakfast did you eat?":"2.67","How much of your lunch did you eat?":"3.67","How much of it did you eat?":"4","Bottled water":"1","Base purified water":"1","Tap water":"0","Soda":"0","Sports energy drink (e.g. Gatorade)":"0.5","Coffee or tea":"1","Milk":"0","Fruit juice":"0.75","Yogurt":"0","Beer, wine, or spirits":"0","How are you feeling today?":"3","Fever":"0","Gastrointestinal issues":"0","Headache":"0","Tiredness":"0","Runny or blocked nose":"0","Rash":"1","Muscle strain":"0","Cramp":"0","How much exercise did you do?":"1.75","How many times did you urinate today?":"7","How many times did you have a bowel movement today?":"2.25","Please describe the consistency of your stool.":"2","What time did you get into bed before going to sleep today? (please use military time)":"1715","Time_Slept":"6.88","Description":"JTFB_23_06"},{"index":"JTFB.23.07","D_0__Archaea;D_1__Euryarchaeota;D_2__Methanobacteria":1018.0,"D_0__Bacteria;D_1__Acidobacteria;D_2__Subgroup 6":0.0,"D_0__Bacteria;D_1__Actinobacteria;D_2__Actinobacteria":888.0,"D_0__Bacteria;D_1__Actinobacteria;D_2__Coriobacteriia":511.0,"D_0__Bacteria;D_1__Actinobacteria;__":0.0,"D_0__Bacteria;D_1__Bacteroidetes;D_2__Bacteroidia":12593.0,"D_0__Bacteria;D_1__Bacteroidetes;__":0.0,"D_0__Bacteria;D_1__Chloroflexi;D_2__Chloroflexia":0.0,"D_0__Bacteria;D_1__Cyanobacteria;D_2__Melainabacteria":0.0,"D_0__Bacteria;D_1__Cyanobacteria;D_2__Oxyphotobacteria":0.0,"D_0__Bacteria;D_1__Deinococcus-Thermus;D_2__Deinococci":0.0,"D_0__Bacteria;D_1__Elusimicrobia;D_2__Elusimicrobia":0.0,"D_0__Bacteria;D_1__Epsilonbacteraeota;D_2__Campylobacteria":0.0,"D_0__Bacteria;D_1__Firmicutes;D_2__Bacilli":95.0,"D_0__Bacteria;D_1__Firmicutes;D_2__Clostridia":30588.0,"D_0__Bacteria;D_1__Firmicutes;D_2__Erysipelotrichia":662.0,"D_0__Bacteria;D_1__Firmicutes;D_2__Negativicutes":222.0,"D_0__Bacteria;D_1__Firmicutes;__":0.0,"D_0__Bacteria;D_1__Fusobacteria;D_2__Fusobacteriia":0.0,"D_0__Bacteria;D_1__Lentisphaerae;D_2__Lentisphaeria":0.0,"D_0__Bacteria;D_1__Patescibacteria;D_2__Saccharimonadia":0.0,"D_0__Bacteria;D_1__Planctomycetes;D_2__Planctomycetacia":0.0,"D_0__Bacteria;D_1__Proteobacteria;D_2__Alphaproteobacteria":27.0,"D_0__Bacteria;D_1__Proteobacteria;D_2__Deltaproteobacteria":45.0,"D_0__Bacteria;D_1__Proteobacteria;D_2__Gammaproteobacteria":550.0,"D_0__Bacteria;D_1__Proteobacteria;__":0.0,"D_0__Bacteria;D_1__Spirochaetes;D_2__Brachyspirae":0.0,"D_0__Bacteria;D_1__Spirochaetes;D_2__Spirochaetia":0.0,"D_0__Bacteria;D_1__Synergistetes;D_2__Synergistia":0.0,"D_0__Bacteria;D_1__Tenericutes;D_2__Mollicutes":2761.0,"D_0__Bacteria;D_1__Verrucomicrobia;D_2__Verrucomicrobiae":2237.0,"BarcodeSequence":"","LinkerPrimerSequence":"GTGYCAGCMGCCGCGGTAA","ReversePrimer":"GGACTACHVGGGTWTCTAAT","Subject":23.0,"Order":7.0,"OrderSubjectTD":"7_23_no","InitialTimePoint":"FALSE","FinalTimePoint":"FALSE","PreTD":"TRUE","PostTD":"TRUE","TDCurrent":"FALSE","SampleDate":"19\/04\/16","ClinicalTD":"no","TDType":"NA","DiseaseAdditional":"","SubjectHadTD":"FALSE","SubjectHadTDorGIdist":"TRUE","GI_distress":"FALSE","Numeric_ID":"1012","CombinedPlateWell":"1-D8","PlateNumber":1.0,"Well ID":"D8","Filter":"No","SequenceDepth":52197.0,"SeqDepthAfterFilter":51586.0,"Shannon":5.618110876,"ObsOTUs":205.0,"PD":0.731574378,"What time did you wake up today? (please use military time)":"509.33","How much of your breakfast did you eat?":"3.33","How much of your lunch did you eat?":"4","How much of it did you eat?":"4","Bottled water":"1","Base purified water":"1","Tap water":"0","Soda":"0","Sports energy drink (e.g. Gatorade)":"0.33","Coffee or tea":"1","Milk":"0","Fruit juice":"0.33","Yogurt":"0","Beer, wine, or spirits":"0","How are you feeling today?":"3","Fever":"0","Gastrointestinal issues":"0","Headache":"0","Tiredness":"0","Runny or blocked nose":"0","Rash":"1","Muscle strain":"0","Cramp":"0","How much exercise did you do?":"1.67","How many times did you urinate today?":"7.5","How many times did you have a bowel movement today?":"2","Please describe the consistency of your stool.":"1.67","What time did you get into bed before going to sleep today? (please use military time)":"2120","Time_Slept":"7.4","Description":"JTFB_23_07"},{"index":"JTFB.23.08","D_0__Archaea;D_1__Euryarchaeota;D_2__Methanobacteria":809.0,"D_0__Bacteria;D_1__Acidobacteria;D_2__Subgroup 6":0.0,"D_0__Bacteria;D_1__Actinobacteria;D_2__Actinobacteria":216.0,"D_0__Bacteria;D_1__Actinobacteria;D_2__Coriobacteriia":711.0,"D_0__Bacteria;D_1__Actinobacteria;__":0.0,"D_0__Bacteria;D_1__Bacteroidetes;D_2__Bacteroidia":7550.0,"D_0__Bacteria;D_1__Bacteroidetes;__":0.0,"D_0__Bacteria;D_1__Chloroflexi;D_2__Chloroflexia":0.0,"D_0__Bacteria;D_1__Cyanobacteria;D_2__Melainabacteria":0.0,"D_0__Bacteria;D_1__Cyanobacteria;D_2__Oxyphotobacteria":0.0,"D_0__Bacteria;D_1__Deinococcus-Thermus;D_2__Deinococci":0.0,"D_0__Bacteria;D_1__Elusimicrobia;D_2__Elusimicrobia":0.0,"D_0__Bacteria;D_1__Epsilonbacteraeota;D_2__Campylobacteria":0.0,"D_0__Bacteria;D_1__Firmicutes;D_2__Bacilli":50.0,"D_0__Bacteria;D_1__Firmicutes;D_2__Clostridia":35060.0,"D_0__Bacteria;D_1__Firmicutes;D_2__Erysipelotrichia":419.0,"D_0__Bacteria;D_1__Firmicutes;D_2__Negativicutes":330.0,"D_0__Bacteria;D_1__Firmicutes;__":0.0,"D_0__Bacteria;D_1__Fusobacteria;D_2__Fusobacteriia":0.0,"D_0__Bacteria;D_1__Lentisphaerae;D_2__Lentisphaeria":0.0,"D_0__Bacteria;D_1__Patescibacteria;D_2__Saccharimonadia":0.0,"D_0__Bacteria;D_1__Planctomycetes;D_2__Planctomycetacia":0.0,"D_0__Bacteria;D_1__Proteobacteria;D_2__Alphaproteobacteria":12.0,"D_0__Bacteria;D_1__Proteobacteria;D_2__Deltaproteobacteria":16.0,"D_0__Bacteria;D_1__Proteobacteria;D_2__Gammaproteobacteria":20.0,"D_0__Bacteria;D_1__Proteobacteria;__":0.0,"D_0__Bacteria;D_1__Spirochaetes;D_2__Brachyspirae":0.0,"D_0__Bacteria;D_1__Spirochaetes;D_2__Spirochaetia":0.0,"D_0__Bacteria;D_1__Synergistetes;D_2__Synergistia":0.0,"D_0__Bacteria;D_1__Tenericutes;D_2__Mollicutes":1943.0,"D_0__Bacteria;D_1__Verrucomicrobia;D_2__Verrucomicrobiae":1846.0,"BarcodeSequence":"","LinkerPrimerSequence":"GTGYCAGCMGCCGCGGTAA","ReversePrimer":"GGACTACHVGGGTWTCTAAT","Subject":23.0,"Order":8.0,"OrderSubjectTD":"8_23_no","InitialTimePoint":"FALSE","FinalTimePoint":"FALSE","PreTD":"TRUE","PostTD":"TRUE","TDCurrent":"FALSE","SampleDate":"27\/04\/16","ClinicalTD":"no","TDType":"NA","DiseaseAdditional":"","SubjectHadTD":"FALSE","SubjectHadTDorGIdist":"TRUE","GI_distress":"FALSE","Numeric_ID":"1012","CombinedPlateWell":"1-E8","PlateNumber":1.0,"Well ID":"E8","Filter":"No","SequenceDepth":48982.0,"SeqDepthAfterFilter":48376.0,"Shannon":5.93796259,"ObsOTUs":197.0,"PD":0.779050409,"What time did you wake up today? (please use military time)":"558","How much of your breakfast did you eat?":"3.6","How much of your lunch did you eat?":"3.8","How much of it did you eat?":"3.5","Bottled water":"1","Base purified water":"0.8","Tap water":"0","Soda":"0","Sports energy drink (e.g. Gatorade)":"0.4","Coffee or tea":"1","Milk":"0","Fruit juice":"0.4","Yogurt":"0.4","Beer, wine, or spirits":"0.4","How are you feeling today?":"3","Fever":"0","Gastrointestinal issues":"0","Headache":"0.2","Tiredness":"0.2","Runny or blocked nose":"0","Rash":"1","Muscle strain":"0.4","Cramp":"0","How much exercise did you do?":"2.25","How many times did you urinate today?":"7.5","How many times did you have a bowel movement today?":"1.8","Please describe the consistency of your stool.":"1.6","What time did you get into bed before going to sleep today? (please use military time)":"2232","Time_Slept":"7.56","Description":"JTFB_23_08"},{"index":"JTFB.23.09","D_0__Archaea;D_1__Euryarchaeota;D_2__Methanobacteria":338.0,"D_0__Bacteria;D_1__Acidobacteria;D_2__Subgroup 6":0.0,"D_0__Bacteria;D_1__Actinobacteria;D_2__Actinobacteria":720.0,"D_0__Bacteria;D_1__Actinobacteria;D_2__Coriobacteriia":210.0,"D_0__Bacteria;D_1__Actinobacteria;__":0.0,"D_0__Bacteria;D_1__Bacteroidetes;D_2__Bacteroidia":2981.0,"D_0__Bacteria;D_1__Bacteroidetes;__":0.0,"D_0__Bacteria;D_1__Chloroflexi;D_2__Chloroflexia":0.0,"D_0__Bacteria;D_1__Cyanobacteria;D_2__Melainabacteria":0.0,"D_0__Bacteria;D_1__Cyanobacteria;D_2__Oxyphotobacteria":0.0,"D_0__Bacteria;D_1__Deinococcus-Thermus;D_2__Deinococci":0.0,"D_0__Bacteria;D_1__Elusimicrobia;D_2__Elusimicrobia":0.0,"D_0__Bacteria;D_1__Epsilonbacteraeota;D_2__Campylobacteria":0.0,"D_0__Bacteria;D_1__Firmicutes;D_2__Bacilli":276.0,"D_0__Bacteria;D_1__Firmicutes;D_2__Clostridia":5767.0,"D_0__Bacteria;D_1__Firmicutes;D_2__Erysipelotrichia":503.0,"D_0__Bacteria;D_1__Firmicutes;D_2__Negativicutes":103.0,"D_0__Bacteria;D_1__Firmicutes;__":0.0,"D_0__Bacteria;D_1__Fusobacteria;D_2__Fusobacteriia":0.0,"D_0__Bacteria;D_1__Lentisphaerae;D_2__Lentisphaeria":0.0,"D_0__Bacteria;D_1__Patescibacteria;D_2__Saccharimonadia":0.0,"D_0__Bacteria;D_1__Planctomycetes;D_2__Planctomycetacia":0.0,"D_0__Bacteria;D_1__Proteobacteria;D_2__Alphaproteobacteria":0.0,"D_0__Bacteria;D_1__Proteobacteria;D_2__Deltaproteobacteria":33.0,"D_0__Bacteria;D_1__Proteobacteria;D_2__Gammaproteobacteria":54.0,"D_0__Bacteria;D_1__Proteobacteria;__":0.0,"D_0__Bacteria;D_1__Spirochaetes;D_2__Brachyspirae":0.0,"D_0__Bacteria;D_1__Spirochaetes;D_2__Spirochaetia":0.0,"D_0__Bacteria;D_1__Synergistetes;D_2__Synergistia":0.0,"D_0__Bacteria;D_1__Tenericutes;D_2__Mollicutes":110.0,"D_0__Bacteria;D_1__Verrucomicrobia;D_2__Verrucomicrobiae":35.0,"BarcodeSequence":"","LinkerPrimerSequence":"GTGYCAGCMGCCGCGGTAA","ReversePrimer":"GGACTACHVGGGTWTCTAAT","Subject":23.0,"Order":9.0,"OrderSubjectTD":"9_23_no","InitialTimePoint":"FALSE","FinalTimePoint":"FALSE","PreTD":"TRUE","PostTD":"TRUE","TDCurrent":"FALSE","SampleDate":"02\/05\/16","ClinicalTD":"no","TDType":"NA","DiseaseAdditional":"","SubjectHadTD":"FALSE","SubjectHadTDorGIdist":"TRUE","GI_distress":"FALSE","Numeric_ID":"1012","CombinedPlateWell":"1-D11","PlateNumber":1.0,"Well ID":"D11","Filter":"No","SequenceDepth":11130.0,"SeqDepthAfterFilter":11082.0,"Shannon":5.512458922,"ObsOTUs":92.0,"PD":0.845007522,"What time did you wake up today? (please use military time)":"643.33","How much of your breakfast did you eat?":"4","How much of your lunch did you eat?":"4","How much of it did you eat?":"4","Bottled water":"1","Base purified water":"0.67","Tap water":"0","Soda":"0","Sports energy drink (e.g. Gatorade)":"1","Coffee or tea":"0.67","Milk":"0","Fruit juice":"0","Yogurt":"0.33","Beer, wine, or spirits":"0","How are you feeling today?":"3","Fever":"0","Gastrointestinal issues":"0","Headache":"0","Tiredness":"0","Runny or blocked nose":"0","Rash":"1","Muscle strain":"1","Cramp":"0","How much exercise did you do?":"3","How many times did you urinate today?":"6.33","How many times did you have a bowel movement today?":"1.33","Please describe the consistency of your stool.":"2","What time did you get into bed before going to sleep today? (please use military time)":"2176.67","Time_Slept":"7.25","Description":"JTFB_23_09"},{"index":"JTFB.23.10","D_0__Archaea;D_1__Euryarchaeota;D_2__Methanobacteria":1082.0,"D_0__Bacteria;D_1__Acidobacteria;D_2__Subgroup 6":0.0,"D_0__Bacteria;D_1__Actinobacteria;D_2__Actinobacteria":666.0,"D_0__Bacteria;D_1__Actinobacteria;D_2__Coriobacteriia":654.0,"D_0__Bacteria;D_1__Actinobacteria;__":0.0,"D_0__Bacteria;D_1__Bacteroidetes;D_2__Bacteroidia":2912.0,"D_0__Bacteria;D_1__Bacteroidetes;__":0.0,"D_0__Bacteria;D_1__Chloroflexi;D_2__Chloroflexia":0.0,"D_0__Bacteria;D_1__Cyanobacteria;D_2__Melainabacteria":0.0,"D_0__Bacteria;D_1__Cyanobacteria;D_2__Oxyphotobacteria":0.0,"D_0__Bacteria;D_1__Deinococcus-Thermus;D_2__Deinococci":0.0,"D_0__Bacteria;D_1__Elusimicrobia;D_2__Elusimicrobia":0.0,"D_0__Bacteria;D_1__Epsilonbacteraeota;D_2__Campylobacteria":0.0,"D_0__Bacteria;D_1__Firmicutes;D_2__Bacilli":22.0,"D_0__Bacteria;D_1__Firmicutes;D_2__Clostridia":32111.0,"D_0__Bacteria;D_1__Firmicutes;D_2__Erysipelotrichia":142.0,"D_0__Bacteria;D_1__Firmicutes;D_2__Negativicutes":426.0,"D_0__Bacteria;D_1__Firmicutes;__":0.0,"D_0__Bacteria;D_1__Fusobacteria;D_2__Fusobacteriia":0.0,"D_0__Bacteria;D_1__Lentisphaerae;D_2__Lentisphaeria":0.0,"D_0__Bacteria;D_1__Patescibacteria;D_2__Saccharimonadia":0.0,"D_0__Bacteria;D_1__Planctomycetes;D_2__Planctomycetacia":0.0,"D_0__Bacteria;D_1__Proteobacteria;D_2__Alphaproteobacteria":12.0,"D_0__Bacteria;D_1__Proteobacteria;D_2__Deltaproteobacteria":22.0,"D_0__Bacteria;D_1__Proteobacteria;D_2__Gammaproteobacteria":118.0,"D_0__Bacteria;D_1__Proteobacteria;__":0.0,"D_0__Bacteria;D_1__Spirochaetes;D_2__Brachyspirae":0.0,"D_0__Bacteria;D_1__Spirochaetes;D_2__Spirochaetia":0.0,"D_0__Bacteria;D_1__Synergistetes;D_2__Synergistia":0.0,"D_0__Bacteria;D_1__Tenericutes;D_2__Mollicutes":4383.0,"D_0__Bacteria;D_1__Verrucomicrobia;D_2__Verrucomicrobiae":2779.0,"BarcodeSequence":"","LinkerPrimerSequence":"GTGYCAGCMGCCGCGGTAA","ReversePrimer":"GGACTACHVGGGTWTCTAAT","Subject":23.0,"Order":10.0,"OrderSubjectTD":"10_23_no","InitialTimePoint":"FALSE","FinalTimePoint":"FALSE","PreTD":"TRUE","PostTD":"TRUE","TDCurrent":"FALSE","SampleDate":"10\/05\/16","ClinicalTD":"no","TDType":"NA","DiseaseAdditional":"","SubjectHadTD":"FALSE","SubjectHadTDorGIdist":"TRUE","GI_distress":"FALSE","Numeric_ID":"1012","CombinedPlateWell":"1-E12","PlateNumber":1.0,"Well ID":"E12","Filter":"No","SequenceDepth":45329.0,"SeqDepthAfterFilter":44814.0,"Shannon":5.555635346,"ObsOTUs":180.0,"PD":0.741556898,"What time did you wake up today? (please use military time)":"663","How much of your breakfast did you eat?":"3.6","How much of your lunch did you eat?":"3.4","How much of it did you eat?":"3.75","Bottled water":"1","Base purified water":"0.8","Tap water":"0","Soda":"0","Sports energy drink (e.g. Gatorade)":"0.6","Coffee or tea":"0.8","Milk":"0","Fruit juice":"0","Yogurt":"0","Beer, wine, or spirits":"0.2","How are you feeling today?":"3","Fever":"0","Gastrointestinal issues":"0","Headache":"0","Tiredness":"0","Runny or blocked nose":"0","Rash":"1","Muscle strain":"0","Cramp":"0","How much exercise did you do?":"1.8","How many times did you urinate today?":"6.1","How many times did you have a bowel movement today?":"1.6","Please describe the consistency of your stool.":"1.4","What time did you get into bed before going to sleep today? (please use military time)":"1752","Time_Slept":"8.56","Description":"JTFB_23_10"},{"index":"JTFB.23.11","D_0__Archaea;D_1__Euryarchaeota;D_2__Methanobacteria":1820.0,"D_0__Bacteria;D_1__Acidobacteria;D_2__Subgroup 6":0.0,"D_0__Bacteria;D_1__Actinobacteria;D_2__Actinobacteria":450.0,"D_0__Bacteria;D_1__Actinobacteria;D_2__Coriobacteriia":1244.0,"D_0__Bacteria;D_1__Actinobacteria;__":0.0,"D_0__Bacteria;D_1__Bacteroidetes;D_2__Bacteroidia":13412.0,"D_0__Bacteria;D_1__Bacteroidetes;__":0.0,"D_0__Bacteria;D_1__Chloroflexi;D_2__Chloroflexia":0.0,"D_0__Bacteria;D_1__Cyanobacteria;D_2__Melainabacteria":0.0,"D_0__Bacteria;D_1__Cyanobacteria;D_2__Oxyphotobacteria":0.0,"D_0__Bacteria;D_1__Deinococcus-Thermus;D_2__Deinococci":0.0,"D_0__Bacteria;D_1__Elusimicrobia;D_2__Elusimicrobia":0.0,"D_0__Bacteria;D_1__Epsilonbacteraeota;D_2__Campylobacteria":0.0,"D_0__Bacteria;D_1__Firmicutes;D_2__Bacilli":72.0,"D_0__Bacteria;D_1__Firmicutes;D_2__Clostridia":39419.0,"D_0__Bacteria;D_1__Firmicutes;D_2__Erysipelotrichia":563.0,"D_0__Bacteria;D_1__Firmicutes;D_2__Negativicutes":351.0,"D_0__Bacteria;D_1__Firmicutes;__":0.0,"D_0__Bacteria;D_1__Fusobacteria;D_2__Fusobacteriia":0.0,"D_0__Bacteria;D_1__Lentisphaerae;D_2__Lentisphaeria":0.0,"D_0__Bacteria;D_1__Patescibacteria;D_2__Saccharimonadia":0.0,"D_0__Bacteria;D_1__Planctomycetes;D_2__Planctomycetacia":0.0,"D_0__Bacteria;D_1__Proteobacteria;D_2__Alphaproteobacteria":42.0,"D_0__Bacteria;D_1__Proteobacteria;D_2__Deltaproteobacteria":13.0,"D_0__Bacteria;D_1__Proteobacteria;D_2__Gammaproteobacteria":124.0,"D_0__Bacteria;D_1__Proteobacteria;__":0.0,"D_0__Bacteria;D_1__Spirochaetes;D_2__Brachyspirae":0.0,"D_0__Bacteria;D_1__Spirochaetes;D_2__Spirochaetia":0.0,"D_0__Bacteria;D_1__Synergistetes;D_2__Synergistia":0.0,"D_0__Bacteria;D_1__Tenericutes;D_2__Mollicutes":5437.0,"D_0__Bacteria;D_1__Verrucomicrobia;D_2__Verrucomicrobiae":3154.0,"BarcodeSequence":"","LinkerPrimerSequence":"GTGYCAGCMGCCGCGGTAA","ReversePrimer":"GGACTACHVGGGTWTCTAAT","Subject":23.0,"Order":11.0,"OrderSubjectTD":"11_23_no","InitialTimePoint":"FALSE","FinalTimePoint":"FALSE","PreTD":"TRUE","PostTD":"TRUE","TDCurrent":"FALSE","SampleDate":"18\/05\/16","ClinicalTD":"no","TDType":"NA","DiseaseAdditional":"","SubjectHadTD":"FALSE","SubjectHadTDorGIdist":"TRUE","GI_distress":"FALSE","Numeric_ID":"1012","CombinedPlateWell":"1-F9","PlateNumber":1.0,"Well ID":"F9","Filter":"No","SequenceDepth":66101.0,"SeqDepthAfterFilter":65354.0,"Shannon":5.766053913,"ObsOTUs":212.0,"PD":0.746132669,"What time did you wake up today? (please use military time)":"503.4","How much of your breakfast did you eat?":"3.8","How much of your lunch did you eat?":"3.67","How much of it did you eat?":"4","Bottled water":"1","Base purified water":"0.8","Tap water":"0","Soda":"0","Sports energy drink (e.g. Gatorade)":"0.6","Coffee or tea":"0.6","Milk":"0","Fruit juice":"0","Yogurt":"0","Beer, wine, or spirits":"0.4","How are you feeling today?":"3","Fever":"0","Gastrointestinal issues":"0","Headache":"0","Tiredness":"0","Runny or blocked nose":"0","Rash":"0.6","Muscle strain":"0","Cramp":"0","How much exercise did you do?":"2","How many times did you urinate today?":"8.25","How many times did you have a bowel movement today?":"1.8","Please describe the consistency of your stool.":"1.8","What time did you get into bed before going to sleep today? (please use military time)":"2170","Time_Slept":"7.22","Description":"JTFB_23_11"},{"index":"JTFB.23.12","D_0__Archaea;D_1__Euryarchaeota;D_2__Methanobacteria":534.0,"D_0__Bacteria;D_1__Acidobacteria;D_2__Subgroup 6":0.0,"D_0__Bacteria;D_1__Actinobacteria;D_2__Actinobacteria":1858.0,"D_0__Bacteria;D_1__Actinobacteria;D_2__Coriobacteriia":1715.0,"D_0__Bacteria;D_1__Actinobacteria;__":0.0,"D_0__Bacteria;D_1__Bacteroidetes;D_2__Bacteroidia":9010.0,"D_0__Bacteria;D_1__Bacteroidetes;__":0.0,"D_0__Bacteria;D_1__Chloroflexi;D_2__Chloroflexia":0.0,"D_0__Bacteria;D_1__Cyanobacteria;D_2__Melainabacteria":0.0,"D_0__Bacteria;D_1__Cyanobacteria;D_2__Oxyphotobacteria":0.0,"D_0__Bacteria;D_1__Deinococcus-Thermus;D_2__Deinococci":0.0,"D_0__Bacteria;D_1__Elusimicrobia;D_2__Elusimicrobia":0.0,"D_0__Bacteria;D_1__Epsilonbacteraeota;D_2__Campylobacteria":0.0,"D_0__Bacteria;D_1__Firmicutes;D_2__Bacilli":397.0,"D_0__Bacteria;D_1__Firmicutes;D_2__Clostridia":20435.0,"D_0__Bacteria;D_1__Firmicutes;D_2__Erysipelotrichia":5940.0,"D_0__Bacteria;D_1__Firmicutes;D_2__Negativicutes":342.0,"D_0__Bacteria;D_1__Firmicutes;__":0.0,"D_0__Bacteria;D_1__Fusobacteria;D_2__Fusobacteriia":0.0,"D_0__Bacteria;D_1__Lentisphaerae;D_2__Lentisphaeria":0.0,"D_0__Bacteria;D_1__Patescibacteria;D_2__Saccharimonadia":3.0,"D_0__Bacteria;D_1__Planctomycetes;D_2__Planctomycetacia":0.0,"D_0__Bacteria;D_1__Proteobacteria;D_2__Alphaproteobacteria":303.0,"D_0__Bacteria;D_1__Proteobacteria;D_2__Deltaproteobacteria":49.0,"D_0__Bacteria;D_1__Proteobacteria;D_2__Gammaproteobacteria":127.0,"D_0__Bacteria;D_1__Proteobacteria;__":0.0,"D_0__Bacteria;D_1__Spirochaetes;D_2__Brachyspirae":0.0,"D_0__Bacteria;D_1__Spirochaetes;D_2__Spirochaetia":0.0,"D_0__Bacteria;D_1__Synergistetes;D_2__Synergistia":0.0,"D_0__Bacteria;D_1__Tenericutes;D_2__Mollicutes":1570.0,"D_0__Bacteria;D_1__Verrucomicrobia;D_2__Verrucomicrobiae":357.0,"BarcodeSequence":"","LinkerPrimerSequence":"GTGYCAGCMGCCGCGGTAA","ReversePrimer":"GGACTACHVGGGTWTCTAAT","Subject":23.0,"Order":12.0,"OrderSubjectTD":"12_23_no","InitialTimePoint":"FALSE","FinalTimePoint":"FALSE","PreTD":"TRUE","PostTD":"TRUE","TDCurrent":"FALSE","SampleDate":"23\/05\/16","ClinicalTD":"no","TDType":"NA","DiseaseAdditional":"","SubjectHadTD":"FALSE","SubjectHadTDorGIdist":"TRUE","GI_distress":"FALSE","Numeric_ID":"1012","CombinedPlateWell":"1-F12","PlateNumber":1.0,"Well ID":"F12","Filter":"No","SequenceDepth":42640.0,"SeqDepthAfterFilter":42153.0,"Shannon":5.722803556,"ObsOTUs":163.0,"PD":0.778747483,"What time did you wake up today? (please use military time)":"505","How much of your breakfast did you eat?":"3.67","How much of your lunch did you eat?":"3.5","How much of it did you eat?":"4","Bottled water":"1","Base purified water":"1","Tap water":"0","Soda":"0","Sports energy drink (e.g. Gatorade)":"1","Coffee or tea":"1","Milk":"0","Fruit juice":"0","Yogurt":"0","Beer, wine, or spirits":"0.33","How are you feeling today?":"3","Fever":"0","Gastrointestinal issues":"0","Headache":"0","Tiredness":"0","Runny or blocked nose":"0","Rash":"0.67","Muscle strain":"0","Cramp":"0","How much exercise did you do?":"2.33","How many times did you urinate today?":"8","How many times did you have a bowel movement today?":"2","Please describe the consistency of your stool.":"2","What time did you get into bed before going to sleep today? (please use military time)":"2176.67","Time_Slept":"7.47","Description":"JTFB_23_12"},{"index":"JTFB.23.13","D_0__Archaea;D_1__Euryarchaeota;D_2__Methanobacteria":494.0,"D_0__Bacteria;D_1__Acidobacteria;D_2__Subgroup 6":0.0,"D_0__Bacteria;D_1__Actinobacteria;D_2__Actinobacteria":1850.0,"D_0__Bacteria;D_1__Actinobacteria;D_2__Coriobacteriia":3728.0,"D_0__Bacteria;D_1__Actinobacteria;__":0.0,"D_0__Bacteria;D_1__Bacteroidetes;D_2__Bacteroidia":9825.0,"D_0__Bacteria;D_1__Bacteroidetes;__":0.0,"D_0__Bacteria;D_1__Chloroflexi;D_2__Chloroflexia":0.0,"D_0__Bacteria;D_1__Cyanobacteria;D_2__Melainabacteria":15.0,"D_0__Bacteria;D_1__Cyanobacteria;D_2__Oxyphotobacteria":0.0,"D_0__Bacteria;D_1__Deinococcus-Thermus;D_2__Deinococci":0.0,"D_0__Bacteria;D_1__Elusimicrobia;D_2__Elusimicrobia":0.0,"D_0__Bacteria;D_1__Epsilonbacteraeota;D_2__Campylobacteria":0.0,"D_0__Bacteria;D_1__Firmicutes;D_2__Bacilli":300.0,"D_0__Bacteria;D_1__Firmicutes;D_2__Clostridia":26857.0,"D_0__Bacteria;D_1__Firmicutes;D_2__Erysipelotrichia":4134.0,"D_0__Bacteria;D_1__Firmicutes;D_2__Negativicutes":1152.0,"D_0__Bacteria;D_1__Firmicutes;__":2.0,"D_0__Bacteria;D_1__Fusobacteria;D_2__Fusobacteriia":0.0,"D_0__Bacteria;D_1__Lentisphaerae;D_2__Lentisphaeria":0.0,"D_0__Bacteria;D_1__Patescibacteria;D_2__Saccharimonadia":7.0,"D_0__Bacteria;D_1__Planctomycetes;D_2__Planctomycetacia":0.0,"D_0__Bacteria;D_1__Proteobacteria;D_2__Alphaproteobacteria":0.0,"D_0__Bacteria;D_1__Proteobacteria;D_2__Deltaproteobacteria":423.0,"D_0__Bacteria;D_1__Proteobacteria;D_2__Gammaproteobacteria":533.0,"D_0__Bacteria;D_1__Proteobacteria;__":0.0,"D_0__Bacteria;D_1__Spirochaetes;D_2__Brachyspirae":0.0,"D_0__Bacteria;D_1__Spirochaetes;D_2__Spirochaetia":0.0,"D_0__Bacteria;D_1__Synergistetes;D_2__Synergistia":0.0,"D_0__Bacteria;D_1__Tenericutes;D_2__Mollicutes":1302.0,"D_0__Bacteria;D_1__Verrucomicrobia;D_2__Verrucomicrobiae":1051.0,"BarcodeSequence":"","LinkerPrimerSequence":"GTGYCAGCMGCCGCGGTAA","ReversePrimer":"GGACTACHVGGGTWTCTAAT","Subject":23.0,"Order":13.0,"OrderSubjectTD":"13_23_no","InitialTimePoint":"FALSE","FinalTimePoint":"FALSE","PreTD":"TRUE","PostTD":"TRUE","TDCurrent":"FALSE","SampleDate":"01\/06\/16","ClinicalTD":"no","TDType":"NA","DiseaseAdditional":"","SubjectHadTD":"FALSE","SubjectHadTDorGIdist":"TRUE","GI_distress":"TRUE","Numeric_ID":"1012","CombinedPlateWell":"1-G5","PlateNumber":1.0,"Well ID":"G5","Filter":"No","SequenceDepth":51673.0,"SeqDepthAfterFilter":51056.0,"Shannon":6.075598678,"ObsOTUs":181.0,"PD":0.81009647,"What time did you wake up today? (please use military time)":"507","How much of your breakfast did you eat?":"3","How much of your lunch did you eat?":"4","How much of it did you eat?":"4","Bottled water":"1","Base purified water":"1","Tap water":"0","Soda":"0","Sports energy drink (e.g. Gatorade)":"0","Coffee or tea":"1","Milk":"0","Fruit juice":"0","Yogurt":"0","Beer, wine, or spirits":"0","How are you feeling today?":"3","Fever":"0","Gastrointestinal issues":"0.5","Headache":"0","Tiredness":"0","Runny or blocked nose":"0","Rash":"1","Muscle strain":"0","Cramp":"0","How much exercise did you do?":"1.5","How many times did you urinate today?":"7.5","How many times did you have a bowel movement today?":"4","Please describe the consistency of your stool.":"3","What time did you get into bed before going to sleep today? (please use military time)":"2115","Time_Slept":"8.62","Description":"JTFB_23_13"},{"index":"JTFB.23.14","D_0__Archaea;D_1__Euryarchaeota;D_2__Methanobacteria":1852.0,"D_0__Bacteria;D_1__Acidobacteria;D_2__Subgroup 6":0.0,"D_0__Bacteria;D_1__Actinobacteria;D_2__Actinobacteria":592.0,"D_0__Bacteria;D_1__Actinobacteria;D_2__Coriobacteriia":901.0,"D_0__Bacteria;D_1__Actinobacteria;__":0.0,"D_0__Bacteria;D_1__Bacteroidetes;D_2__Bacteroidia":15850.0,"D_0__Bacteria;D_1__Bacteroidetes;__":0.0,"D_0__Bacteria;D_1__Chloroflexi;D_2__Chloroflexia":0.0,"D_0__Bacteria;D_1__Cyanobacteria;D_2__Melainabacteria":0.0,"D_0__Bacteria;D_1__Cyanobacteria;D_2__Oxyphotobacteria":0.0,"D_0__Bacteria;D_1__Deinococcus-Thermus;D_2__Deinococci":0.0,"D_0__Bacteria;D_1__Elusimicrobia;D_2__Elusimicrobia":0.0,"D_0__Bacteria;D_1__Epsilonbacteraeota;D_2__Campylobacteria":0.0,"D_0__Bacteria;D_1__Firmicutes;D_2__Bacilli":45.0,"D_0__Bacteria;D_1__Firmicutes;D_2__Clostridia":28718.0,"D_0__Bacteria;D_1__Firmicutes;D_2__Erysipelotrichia":1044.0,"D_0__Bacteria;D_1__Firmicutes;D_2__Negativicutes":578.0,"D_0__Bacteria;D_1__Firmicutes;__":0.0,"D_0__Bacteria;D_1__Fusobacteria;D_2__Fusobacteriia":0.0,"D_0__Bacteria;D_1__Lentisphaerae;D_2__Lentisphaeria":0.0,"D_0__Bacteria;D_1__Patescibacteria;D_2__Saccharimonadia":0.0,"D_0__Bacteria;D_1__Planctomycetes;D_2__Planctomycetacia":0.0,"D_0__Bacteria;D_1__Proteobacteria;D_2__Alphaproteobacteria":0.0,"D_0__Bacteria;D_1__Proteobacteria;D_2__Deltaproteobacteria":129.0,"D_0__Bacteria;D_1__Proteobacteria;D_2__Gammaproteobacteria":794.0,"D_0__Bacteria;D_1__Proteobacteria;__":0.0,"D_0__Bacteria;D_1__Spirochaetes;D_2__Brachyspirae":0.0,"D_0__Bacteria;D_1__Spirochaetes;D_2__Spirochaetia":0.0,"D_0__Bacteria;D_1__Synergistetes;D_2__Synergistia":0.0,"D_0__Bacteria;D_1__Tenericutes;D_2__Mollicutes":13.0,"D_0__Bacteria;D_1__Verrucomicrobia;D_2__Verrucomicrobiae":2518.0,"BarcodeSequence":"","LinkerPrimerSequence":"GTGYCAGCMGCCGCGGTAA","ReversePrimer":"GGACTACHVGGGTWTCTAAT","Subject":23.0,"Order":14.0,"OrderSubjectTD":"14_23_no","InitialTimePoint":"FALSE","FinalTimePoint":"FALSE","PreTD":"TRUE","PostTD":"TRUE","TDCurrent":"FALSE","SampleDate":"06\/06\/16","ClinicalTD":"no","TDType":"NA","DiseaseAdditional":"","SubjectHadTD":"FALSE","SubjectHadTDorGIdist":"TRUE","GI_distress":"TRUE","Numeric_ID":"1012","CombinedPlateWell":"1-G10","PlateNumber":1.0,"Well ID":"G10","Filter":"No","SequenceDepth":53034.0,"SeqDepthAfterFilter":52536.0,"Shannon":6.052216171,"ObsOTUs":196.0,"PD":0.794805882,"What time did you wake up today? (please use military time)":"580.25","How much of your breakfast did you eat?":"3.25","How much of your lunch did you eat?":"4","How much of it did you eat?":"4","Bottled water":"1","Base purified water":"1","Tap water":"0","Soda":"0","Sports energy drink (e.g. Gatorade)":"0.5","Coffee or tea":"0.75","Milk":"0","Fruit juice":"0","Yogurt":"0","Beer, wine, or spirits":"0.25","How are you feeling today?":"3","Fever":"0","Gastrointestinal issues":"0.25","Headache":"0","Tiredness":"0","Runny or blocked nose":"0","Rash":"1","Muscle strain":"0","Cramp":"0","How much exercise did you do?":"2.25","How many times did you urinate today?":"7.5","How many times did you have a bowel movement today?":"2.75","Please describe the consistency of your stool.":"2.25","What time did you get into bed before going to sleep today? (please use military time)":"2157.5","Time_Slept":"7.87","Description":"JTFB_23_14"},{"index":"JTFB.23.15","D_0__Archaea;D_1__Euryarchaeota;D_2__Methanobacteria":225.0,"D_0__Bacteria;D_1__Acidobacteria;D_2__Subgroup 6":0.0,"D_0__Bacteria;D_1__Actinobacteria;D_2__Actinobacteria":228.0,"D_0__Bacteria;D_1__Actinobacteria;D_2__Coriobacteriia":111.0,"D_0__Bacteria;D_1__Actinobacteria;__":0.0,"D_0__Bacteria;D_1__Bacteroidetes;D_2__Bacteroidia":11595.0,"D_0__Bacteria;D_1__Bacteroidetes;__":0.0,"D_0__Bacteria;D_1__Chloroflexi;D_2__Chloroflexia":0.0,"D_0__Bacteria;D_1__Cyanobacteria;D_2__Melainabacteria":0.0,"D_0__Bacteria;D_1__Cyanobacteria;D_2__Oxyphotobacteria":0.0,"D_0__Bacteria;D_1__Deinococcus-Thermus;D_2__Deinococci":0.0,"D_0__Bacteria;D_1__Elusimicrobia;D_2__Elusimicrobia":0.0,"D_0__Bacteria;D_1__Epsilonbacteraeota;D_2__Campylobacteria":0.0,"D_0__Bacteria;D_1__Firmicutes;D_2__Bacilli":2.0,"D_0__Bacteria;D_1__Firmicutes;D_2__Clostridia":41031.0,"D_0__Bacteria;D_1__Firmicutes;D_2__Erysipelotrichia":42.0,"D_0__Bacteria;D_1__Firmicutes;D_2__Negativicutes":219.0,"D_0__Bacteria;D_1__Firmicutes;__":3.0,"D_0__Bacteria;D_1__Fusobacteria;D_2__Fusobacteriia":0.0,"D_0__Bacteria;D_1__Lentisphaerae;D_2__Lentisphaeria":0.0,"D_0__Bacteria;D_1__Patescibacteria;D_2__Saccharimonadia":0.0,"D_0__Bacteria;D_1__Planctomycetes;D_2__Planctomycetacia":0.0,"D_0__Bacteria;D_1__Proteobacteria;D_2__Alphaproteobacteria":3.0,"D_0__Bacteria;D_1__Proteobacteria;D_2__Deltaproteobacteria":26.0,"D_0__Bacteria;D_1__Proteobacteria;D_2__Gammaproteobacteria":158.0,"D_0__Bacteria;D_1__Proteobacteria;__":0.0,"D_0__Bacteria;D_1__Spirochaetes;D_2__Brachyspirae":0.0,"D_0__Bacteria;D_1__Spirochaetes;D_2__Spirochaetia":0.0,"D_0__Bacteria;D_1__Synergistetes;D_2__Synergistia":0.0,"D_0__Bacteria;D_1__Tenericutes;D_2__Mollicutes":1223.0,"D_0__Bacteria;D_1__Verrucomicrobia;D_2__Verrucomicrobiae":1447.0,"BarcodeSequence":"","LinkerPrimerSequence":"GTGYCAGCMGCCGCGGTAA","ReversePrimer":"GGACTACHVGGGTWTCTAAT","Subject":23.0,"Order":15.0,"OrderSubjectTD":"15_23_no","InitialTimePoint":"FALSE","FinalTimePoint":"FALSE","PreTD":"TRUE","PostTD":"TRUE","TDCurrent":"FALSE","SampleDate":"13\/06\/16","ClinicalTD":"no","TDType":"NA","DiseaseAdditional":"","SubjectHadTD":"FALSE","SubjectHadTDorGIdist":"TRUE","GI_distress":"FALSE","Numeric_ID":"1012","CombinedPlateWell":"1-H2","PlateNumber":1.0,"Well ID":"H2","Filter":"No","SequenceDepth":56313.0,"SeqDepthAfterFilter":55497.0,"Shannon":3.677983352,"ObsOTUs":148.0,"PD":0.510161196,"What time did you wake up today? (please use military time)":"553.5","How much of your breakfast did you eat?":"3.67","How much of your lunch did you eat?":"3.5","How much of it did you eat?":"4","Bottled water":"1","Base purified water":"1","Tap water":"0","Soda":"0","Sports energy drink (e.g. Gatorade)":"0.75","Coffee or tea":"0.75","Milk":"0","Fruit juice":"0","Yogurt":"0","Beer, wine, or spirits":"0.25","How are you feeling today?":"3","Fever":"0","Gastrointestinal issues":"0","Headache":"0","Tiredness":"0","Runny or blocked nose":"0","Rash":"1","Muscle strain":"0","Cramp":"0","How much exercise did you do?":"2","How many times did you urinate today?":"7.5","How many times did you have a bowel movement today?":"1","Please describe the consistency of your stool.":"1.25","What time did you get into bed before going to sleep today? (please use military time)":"2200","Time_Slept":"7.08","Description":"JTFB_23_15"},{"index":"JTFB.23.16","D_0__Archaea;D_1__Euryarchaeota;D_2__Methanobacteria":967.0,"D_0__Bacteria;D_1__Acidobacteria;D_2__Subgroup 6":0.0,"D_0__Bacteria;D_1__Actinobacteria;D_2__Actinobacteria":617.0,"D_0__Bacteria;D_1__Actinobacteria;D_2__Coriobacteriia":854.0,"D_0__Bacteria;D_1__Actinobacteria;__":0.0,"D_0__Bacteria;D_1__Bacteroidetes;D_2__Bacteroidia":17376.0,"D_0__Bacteria;D_1__Bacteroidetes;__":0.0,"D_0__Bacteria;D_1__Chloroflexi;D_2__Chloroflexia":0.0,"D_0__Bacteria;D_1__Cyanobacteria;D_2__Melainabacteria":0.0,"D_0__Bacteria;D_1__Cyanobacteria;D_2__Oxyphotobacteria":0.0,"D_0__Bacteria;D_1__Deinococcus-Thermus;D_2__Deinococci":0.0,"D_0__Bacteria;D_1__Elusimicrobia;D_2__Elusimicrobia":0.0,"D_0__Bacteria;D_1__Epsilonbacteraeota;D_2__Campylobacteria":0.0,"D_0__Bacteria;D_1__Firmicutes;D_2__Bacilli":31.0,"D_0__Bacteria;D_1__Firmicutes;D_2__Clostridia":33767.0,"D_0__Bacteria;D_1__Firmicutes;D_2__Erysipelotrichia":738.0,"D_0__Bacteria;D_1__Firmicutes;D_2__Negativicutes":178.0,"D_0__Bacteria;D_1__Firmicutes;__":0.0,"D_0__Bacteria;D_1__Fusobacteria;D_2__Fusobacteriia":0.0,"D_0__Bacteria;D_1__Lentisphaerae;D_2__Lentisphaeria":0.0,"D_0__Bacteria;D_1__Patescibacteria;D_2__Saccharimonadia":0.0,"D_0__Bacteria;D_1__Planctomycetes;D_2__Planctomycetacia":0.0,"D_0__Bacteria;D_1__Proteobacteria;D_2__Alphaproteobacteria":135.0,"D_0__Bacteria;D_1__Proteobacteria;D_2__Deltaproteobacteria":117.0,"D_0__Bacteria;D_1__Proteobacteria;D_2__Gammaproteobacteria":156.0,"D_0__Bacteria;D_1__Proteobacteria;__":0.0,"D_0__Bacteria;D_1__Spirochaetes;D_2__Brachyspirae":0.0,"D_0__Bacteria;D_1__Spirochaetes;D_2__Spirochaetia":0.0,"D_0__Bacteria;D_1__Synergistetes;D_2__Synergistia":0.0,"D_0__Bacteria;D_1__Tenericutes;D_2__Mollicutes":384.0,"D_0__Bacteria;D_1__Verrucomicrobia;D_2__Verrucomicrobiae":5677.0,"BarcodeSequence":"","LinkerPrimerSequence":"GTGYCAGCMGCCGCGGTAA","ReversePrimer":"GGACTACHVGGGTWTCTAAT","Subject":23.0,"Order":16.0,"OrderSubjectTD":"16_23_no","InitialTimePoint":"FALSE","FinalTimePoint":"FALSE","PreTD":"TRUE","PostTD":"TRUE","TDCurrent":"FALSE","SampleDate":"24\/06\/16","ClinicalTD":"no","TDType":"NA","DiseaseAdditional":"","SubjectHadTD":"FALSE","SubjectHadTDorGIdist":"TRUE","GI_distress":"FALSE","Numeric_ID":"1012","CombinedPlateWell":"1-H9","PlateNumber":1.0,"Well ID":"H9","Filter":"No","SequenceDepth":60997.0,"SeqDepthAfterFilter":60092.0,"Shannon":5.685437734,"ObsOTUs":193.0,"PD":0.74882712,"What time did you wake up today? (please use military time)":"503.5","How much of your breakfast did you eat?":"3.5","How much of your lunch did you eat?":"4","How much of it did you eat?":"4","Bottled water":"1","Base purified water":"0.5","Tap water":"0","Soda":"0","Sports energy drink (e.g. Gatorade)":"1","Coffee or tea":"1","Milk":"0","Fruit juice":"0","Yogurt":"0","Beer, wine, or spirits":"0.5","How are you feeling today?":"3","Fever":"0","Gastrointestinal issues":"0","Headache":"0","Tiredness":"0","Runny or blocked nose":"0","Rash":"1","Muscle strain":"0","Cramp":"0","How much exercise did you do?":"3","How many times did you urinate today?":"7.5","How many times did you have a bowel movement today?":"1.5","Please describe the consistency of your stool.":"1","What time did you get into bed before going to sleep today? (please use military time)":"2170","Time_Slept":"8.45","Description":"JTFB_23_16"},{"index":"JTFB.23.17","D_0__Archaea;D_1__Euryarchaeota;D_2__Methanobacteria":0.0,"D_0__Bacteria;D_1__Acidobacteria;D_2__Subgroup 6":0.0,"D_0__Bacteria;D_1__Actinobacteria;D_2__Actinobacteria":232.0,"D_0__Bacteria;D_1__Actinobacteria;D_2__Coriobacteriia":426.0,"D_0__Bacteria;D_1__Actinobacteria;__":0.0,"D_0__Bacteria;D_1__Bacteroidetes;D_2__Bacteroidia":3735.0,"D_0__Bacteria;D_1__Bacteroidetes;__":0.0,"D_0__Bacteria;D_1__Chloroflexi;D_2__Chloroflexia":0.0,"D_0__Bacteria;D_1__Cyanobacteria;D_2__Melainabacteria":0.0,"D_0__Bacteria;D_1__Cyanobacteria;D_2__Oxyphotobacteria":0.0,"D_0__Bacteria;D_1__Deinococcus-Thermus;D_2__Deinococci":0.0,"D_0__Bacteria;D_1__Elusimicrobia;D_2__Elusimicrobia":0.0,"D_0__Bacteria;D_1__Epsilonbacteraeota;D_2__Campylobacteria":0.0,"D_0__Bacteria;D_1__Firmicutes;D_2__Bacilli":134.0,"D_0__Bacteria;D_1__Firmicutes;D_2__Clostridia":10301.0,"D_0__Bacteria;D_1__Firmicutes;D_2__Erysipelotrichia":728.0,"D_0__Bacteria;D_1__Firmicutes;D_2__Negativicutes":234.0,"D_0__Bacteria;D_1__Firmicutes;__":0.0,"D_0__Bacteria;D_1__Fusobacteria;D_2__Fusobacteriia":0.0,"D_0__Bacteria;D_1__Lentisphaerae;D_2__Lentisphaeria":0.0,"D_0__Bacteria;D_1__Patescibacteria;D_2__Saccharimonadia":0.0,"D_0__Bacteria;D_1__Planctomycetes;D_2__Planctomycetacia":0.0,"D_0__Bacteria;D_1__Proteobacteria;D_2__Alphaproteobacteria":0.0,"D_0__Bacteria;D_1__Proteobacteria;D_2__Deltaproteobacteria":28.0,"D_0__Bacteria;D_1__Proteobacteria;D_2__Gammaproteobacteria":119.0,"D_0__Bacteria;D_1__Proteobacteria;__":0.0,"D_0__Bacteria;D_1__Spirochaetes;D_2__Brachyspirae":0.0,"D_0__Bacteria;D_1__Spirochaetes;D_2__Spirochaetia":0.0,"D_0__Bacteria;D_1__Synergistetes;D_2__Synergistia":0.0,"D_0__Bacteria;D_1__Tenericutes;D_2__Mollicutes":63.0,"D_0__Bacteria;D_1__Verrucomicrobia;D_2__Verrucomicrobiae":53.0,"BarcodeSequence":"","LinkerPrimerSequence":"GTGYCAGCMGCCGCGGTAA","ReversePrimer":"GGACTACHVGGGTWTCTAAT","Subject":23.0,"Order":17.0,"OrderSubjectTD":"17_23_no","InitialTimePoint":"FALSE","FinalTimePoint":"FALSE","PreTD":"TRUE","PostTD":"TRUE","TDCurrent":"FALSE","SampleDate":"27\/06\/16","ClinicalTD":"no","TDType":"NA","DiseaseAdditional":"","SubjectHadTD":"FALSE","SubjectHadTDorGIdist":"TRUE","GI_distress":"FALSE","Numeric_ID":"1012","CombinedPlateWell":"2-A1","PlateNumber":2.0,"Well ID":"A1","Filter":"No","SequenceDepth":16053.0,"SeqDepthAfterFilter":15906.0,"Shannon":5.548846492,"ObsOTUs":115.0,"PD":0.810584261,"What time did you wake up today? (please use military time)":"503.5","How much of your breakfast did you eat?":"3.5","How much of your lunch did you eat?":"4","How much of it did you eat?":"4","Bottled water":"1","Base purified water":"0.5","Tap water":"0","Soda":"0","Sports energy drink (e.g. Gatorade)":"1","Coffee or tea":"1","Milk":"0","Fruit juice":"0","Yogurt":"0","Beer, wine, or spirits":"0.5","How are you feeling today?":"3","Fever":"0","Gastrointestinal issues":"0","Headache":"0","Tiredness":"0","Runny or blocked nose":"0","Rash":"1","Muscle strain":"0","Cramp":"0","How much exercise did you do?":"3","How many times did you urinate today?":"7.5","How many times did you have a bowel movement today?":"1.5","Please describe the consistency of your stool.":"1","What time did you get into bed before going to sleep today? (please use military time)":"2170","Time_Slept":"8.45","Description":"JTFB_23_17"},{"index":"JTFB.23.18","D_0__Archaea;D_1__Euryarchaeota;D_2__Methanobacteria":0.0,"D_0__Bacteria;D_1__Acidobacteria;D_2__Subgroup 6":0.0,"D_0__Bacteria;D_1__Actinobacteria;D_2__Actinobacteria":717.0,"D_0__Bacteria;D_1__Actinobacteria;D_2__Coriobacteriia":740.0,"D_0__Bacteria;D_1__Actinobacteria;__":0.0,"D_0__Bacteria;D_1__Bacteroidetes;D_2__Bacteroidia":7763.0,"D_0__Bacteria;D_1__Bacteroidetes;__":0.0,"D_0__Bacteria;D_1__Chloroflexi;D_2__Chloroflexia":0.0,"D_0__Bacteria;D_1__Cyanobacteria;D_2__Melainabacteria":0.0,"D_0__Bacteria;D_1__Cyanobacteria;D_2__Oxyphotobacteria":0.0,"D_0__Bacteria;D_1__Deinococcus-Thermus;D_2__Deinococci":0.0,"D_0__Bacteria;D_1__Elusimicrobia;D_2__Elusimicrobia":0.0,"D_0__Bacteria;D_1__Epsilonbacteraeota;D_2__Campylobacteria":0.0,"D_0__Bacteria;D_1__Firmicutes;D_2__Bacilli":23.0,"D_0__Bacteria;D_1__Firmicutes;D_2__Clostridia":10328.0,"D_0__Bacteria;D_1__Firmicutes;D_2__Erysipelotrichia":548.0,"D_0__Bacteria;D_1__Firmicutes;D_2__Negativicutes":136.0,"D_0__Bacteria;D_1__Firmicutes;__":0.0,"D_0__Bacteria;D_1__Fusobacteria;D_2__Fusobacteriia":0.0,"D_0__Bacteria;D_1__Lentisphaerae;D_2__Lentisphaeria":0.0,"D_0__Bacteria;D_1__Patescibacteria;D_2__Saccharimonadia":0.0,"D_0__Bacteria;D_1__Planctomycetes;D_2__Planctomycetacia":0.0,"D_0__Bacteria;D_1__Proteobacteria;D_2__Alphaproteobacteria":0.0,"D_0__Bacteria;D_1__Proteobacteria;D_2__Deltaproteobacteria":63.0,"D_0__Bacteria;D_1__Proteobacteria;D_2__Gammaproteobacteria":627.0,"D_0__Bacteria;D_1__Proteobacteria;__":0.0,"D_0__Bacteria;D_1__Spirochaetes;D_2__Brachyspirae":0.0,"D_0__Bacteria;D_1__Spirochaetes;D_2__Spirochaetia":0.0,"D_0__Bacteria;D_1__Synergistetes;D_2__Synergistia":0.0,"D_0__Bacteria;D_1__Tenericutes;D_2__Mollicutes":4.0,"D_0__Bacteria;D_1__Verrucomicrobia;D_2__Verrucomicrobiae":18.0,"BarcodeSequence":"","LinkerPrimerSequence":"GTGYCAGCMGCCGCGGTAA","ReversePrimer":"GGACTACHVGGGTWTCTAAT","Subject":23.0,"Order":18.0,"OrderSubjectTD":"18_23_no","InitialTimePoint":"FALSE","FinalTimePoint":"FALSE","PreTD":"TRUE","PostTD":"TRUE","TDCurrent":"FALSE","SampleDate":"08\/07\/16","ClinicalTD":"no","TDType":"NA","DiseaseAdditional":"","SubjectHadTD":"FALSE","SubjectHadTDorGIdist":"TRUE","GI_distress":"FALSE","Numeric_ID":"1012","CombinedPlateWell":"2-A5","PlateNumber":2.0,"Well ID":"A5","Filter":"No","SequenceDepth":20967.0,"SeqDepthAfterFilter":20783.0,"Shannon":5.649204386,"ObsOTUs":136.0,"PD":0.797070053,"What time did you wake up today? (please use military time)":"555","How much of your breakfast did you eat?":"4","How much of your lunch did you eat?":"4","How much of it did you eat?":"4","Bottled water":"1","Base purified water":"1","Tap water":"0","Soda":"0","Sports energy drink (e.g. Gatorade)":"0","Coffee or tea":"1","Milk":"0","Fruit juice":"0","Yogurt":"0","Beer, wine, or spirits":"0","How are you feeling today?":"3","Fever":"0","Gastrointestinal issues":"0","Headache":"0","Tiredness":"0.33","Runny or blocked nose":"0","Rash":"1","Muscle strain":"0.67","Cramp":"0","How much exercise did you do?":"NA","How many times did you urinate today?":"7.5","How many times did you have a bowel movement today?":"1.33","Please describe the consistency of your stool.":"1.67","What time did you get into bed before going to sleep today? (please use military time)":"2236.67","Time_Slept":"7.38","Description":"JTFB_23_18"},{"index":"JTFB.23.19","D_0__Archaea;D_1__Euryarchaeota;D_2__Methanobacteria":0.0,"D_0__Bacteria;D_1__Acidobacteria;D_2__Subgroup 6":0.0,"D_0__Bacteria;D_1__Actinobacteria;D_2__Actinobacteria":163.0,"D_0__Bacteria;D_1__Actinobacteria;D_2__Coriobacteriia":408.0,"D_0__Bacteria;D_1__Actinobacteria;__":0.0,"D_0__Bacteria;D_1__Bacteroidetes;D_2__Bacteroidia":6781.0,"D_0__Bacteria;D_1__Bacteroidetes;__":0.0,"D_0__Bacteria;D_1__Chloroflexi;D_2__Chloroflexia":0.0,"D_0__Bacteria;D_1__Cyanobacteria;D_2__Melainabacteria":0.0,"D_0__Bacteria;D_1__Cyanobacteria;D_2__Oxyphotobacteria":0.0,"D_0__Bacteria;D_1__Deinococcus-Thermus;D_2__Deinococci":0.0,"D_0__Bacteria;D_1__Elusimicrobia;D_2__Elusimicrobia":0.0,"D_0__Bacteria;D_1__Epsilonbacteraeota;D_2__Campylobacteria":0.0,"D_0__Bacteria;D_1__Firmicutes;D_2__Bacilli":171.0,"D_0__Bacteria;D_1__Firmicutes;D_2__Clostridia":7210.0,"D_0__Bacteria;D_1__Firmicutes;D_2__Erysipelotrichia":1483.0,"D_0__Bacteria;D_1__Firmicutes;D_2__Negativicutes":274.0,"D_0__Bacteria;D_1__Firmicutes;__":0.0,"D_0__Bacteria;D_1__Fusobacteria;D_2__Fusobacteriia":0.0,"D_0__Bacteria;D_1__Lentisphaerae;D_2__Lentisphaeria":0.0,"D_0__Bacteria;D_1__Patescibacteria;D_2__Saccharimonadia":0.0,"D_0__Bacteria;D_1__Planctomycetes;D_2__Planctomycetacia":0.0,"D_0__Bacteria;D_1__Proteobacteria;D_2__Alphaproteobacteria":0.0,"D_0__Bacteria;D_1__Proteobacteria;D_2__Deltaproteobacteria":182.0,"D_0__Bacteria;D_1__Proteobacteria;D_2__Gammaproteobacteria":1314.0,"D_0__Bacteria;D_1__Proteobacteria;__":0.0,"D_0__Bacteria;D_1__Spirochaetes;D_2__Brachyspirae":0.0,"D_0__Bacteria;D_1__Spirochaetes;D_2__Spirochaetia":0.0,"D_0__Bacteria;D_1__Synergistetes;D_2__Synergistia":0.0,"D_0__Bacteria;D_1__Tenericutes;D_2__Mollicutes":0.0,"D_0__Bacteria;D_1__Verrucomicrobia;D_2__Verrucomicrobiae":56.0,"BarcodeSequence":"","LinkerPrimerSequence":"GTGYCAGCMGCCGCGGTAA","ReversePrimer":"GGACTACHVGGGTWTCTAAT","Subject":23.0,"Order":19.0,"OrderSubjectTD":"19_23_no","InitialTimePoint":"FALSE","FinalTimePoint":"FALSE","PreTD":"TRUE","PostTD":"TRUE","TDCurrent":"FALSE","SampleDate":"11\/07\/16","ClinicalTD":"no","TDType":"NA","DiseaseAdditional":"","SubjectHadTD":"FALSE","SubjectHadTDorGIdist":"TRUE","GI_distress":"FALSE","Numeric_ID":"1012","CombinedPlateWell":"2-A7","PlateNumber":2.0,"Well ID":"A7","Filter":"No","SequenceDepth":18042.0,"SeqDepthAfterFilter":17912.0,"Shannon":5.819999986,"ObsOTUs":141.0,"PD":0.815177271,"What time did you wake up today? (please use military time)":"555","How much of your breakfast did you eat?":"4","How much of your lunch did you eat?":"4","How much of it did you eat?":"4","Bottled water":"1","Base purified water":"1","Tap water":"0","Soda":"0","Sports energy drink (e.g. Gatorade)":"0","Coffee or tea":"1","Milk":"0","Fruit juice":"0","Yogurt":"0","Beer, wine, or spirits":"0","How are you feeling today?":"3","Fever":"0","Gastrointestinal issues":"0","Headache":"0","Tiredness":"0.33","Runny or blocked nose":"0","Rash":"1","Muscle strain":"0.67","Cramp":"0","How much exercise did you do?":"NA","How many times did you urinate today?":"7.5","How many times did you have a bowel movement today?":"1.33","Please describe the consistency of your stool.":"1.67","What time did you get into bed before going to sleep today? (please use military time)":"2236.67","Time_Slept":"7.38","Description":"JTFB_23_19"},{"index":"JTFB.23.20","D_0__Archaea;D_1__Euryarchaeota;D_2__Methanobacteria":83.0,"D_0__Bacteria;D_1__Acidobacteria;D_2__Subgroup 6":0.0,"D_0__Bacteria;D_1__Actinobacteria;D_2__Actinobacteria":2320.0,"D_0__Bacteria;D_1__Actinobacteria;D_2__Coriobacteriia":1134.0,"D_0__Bacteria;D_1__Actinobacteria;__":0.0,"D_0__Bacteria;D_1__Bacteroidetes;D_2__Bacteroidia":12691.0,"D_0__Bacteria;D_1__Bacteroidetes;__":0.0,"D_0__Bacteria;D_1__Chloroflexi;D_2__Chloroflexia":0.0,"D_0__Bacteria;D_1__Cyanobacteria;D_2__Melainabacteria":12.0,"D_0__Bacteria;D_1__Cyanobacteria;D_2__Oxyphotobacteria":0.0,"D_0__Bacteria;D_1__Deinococcus-Thermus;D_2__Deinococci":0.0,"D_0__Bacteria;D_1__Elusimicrobia;D_2__Elusimicrobia":0.0,"D_0__Bacteria;D_1__Epsilonbacteraeota;D_2__Campylobacteria":0.0,"D_0__Bacteria;D_1__Firmicutes;D_2__Bacilli":346.0,"D_0__Bacteria;D_1__Firmicutes;D_2__Clostridia":17029.0,"D_0__Bacteria;D_1__Firmicutes;D_2__Erysipelotrichia":1834.0,"D_0__Bacteria;D_1__Firmicutes;D_2__Negativicutes":266.0,"D_0__Bacteria;D_1__Firmicutes;__":0.0,"D_0__Bacteria;D_1__Fusobacteria;D_2__Fusobacteriia":0.0,"D_0__Bacteria;D_1__Lentisphaerae;D_2__Lentisphaeria":0.0,"D_0__Bacteria;D_1__Patescibacteria;D_2__Saccharimonadia":0.0,"D_0__Bacteria;D_1__Planctomycetes;D_2__Planctomycetacia":0.0,"D_0__Bacteria;D_1__Proteobacteria;D_2__Alphaproteobacteria":59.0,"D_0__Bacteria;D_1__Proteobacteria;D_2__Deltaproteobacteria":356.0,"D_0__Bacteria;D_1__Proteobacteria;D_2__Gammaproteobacteria":1235.0,"D_0__Bacteria;D_1__Proteobacteria;__":0.0,"D_0__Bacteria;D_1__Spirochaetes;D_2__Brachyspirae":0.0,"D_0__Bacteria;D_1__Spirochaetes;D_2__Spirochaetia":0.0,"D_0__Bacteria;D_1__Synergistetes;D_2__Synergistia":0.0,"D_0__Bacteria;D_1__Tenericutes;D_2__Mollicutes":0.0,"D_0__Bacteria;D_1__Verrucomicrobia;D_2__Verrucomicrobiae":3727.0,"BarcodeSequence":"","LinkerPrimerSequence":"GTGYCAGCMGCCGCGGTAA","ReversePrimer":"GGACTACHVGGGTWTCTAAT","Subject":23.0,"Order":20.0,"OrderSubjectTD":"20_23_no","InitialTimePoint":"FALSE","FinalTimePoint":"FALSE","PreTD":"TRUE","PostTD":"TRUE","TDCurrent":"FALSE","SampleDate":"20\/07\/16","ClinicalTD":"no","TDType":"NA","DiseaseAdditional":"","SubjectHadTD":"FALSE","SubjectHadTDorGIdist":"TRUE","GI_distress":"FALSE","Numeric_ID":"1012","CombinedPlateWell":"2-B3","PlateNumber":2.0,"Well ID":"B3","Filter":"No","SequenceDepth":41092.0,"SeqDepthAfterFilter":40552.0,"Shannon":6.029149508,"ObsOTUs":196.0,"PD":0.791776657,"What time did you wake up today? (please use military time)":"NA","How much of your breakfast did you eat?":"NA","How much of your lunch did you eat?":"NA","How much of it did you eat?":"NA","Bottled water":"NA","Base purified water":"NA","Tap water":"NA","Soda":"NA","Sports energy drink (e.g. Gatorade)":"NA","Coffee or tea":"NA","Milk":"NA","Fruit juice":"NA","Yogurt":"NA","Beer, wine, or spirits":"NA","How are you feeling today?":"NA","Fever":"NA","Gastrointestinal issues":"NA","Headache":"NA","Tiredness":"NA","Runny or blocked nose":"NA","Rash":"NA","Muscle strain":"NA","Cramp":"NA","How much exercise did you do?":"NA","How many times did you urinate today?":"NA","How many times did you have a bowel movement today?":"NA","Please describe the consistency of your stool.":"NA","What time did you get into bed before going to sleep today? (please use military time)":"NA","Time_Slept":"NA","Description":"JTFB_23_20"},{"index":"JTFB.23.22","D_0__Archaea;D_1__Euryarchaeota;D_2__Methanobacteria":56.0,"D_0__Bacteria;D_1__Acidobacteria;D_2__Subgroup 6":0.0,"D_0__Bacteria;D_1__Actinobacteria;D_2__Actinobacteria":1424.0,"D_0__Bacteria;D_1__Actinobacteria;D_2__Coriobacteriia":2290.0,"D_0__Bacteria;D_1__Actinobacteria;__":0.0,"D_0__Bacteria;D_1__Bacteroidetes;D_2__Bacteroidia":16236.0,"D_0__Bacteria;D_1__Bacteroidetes;__":0.0,"D_0__Bacteria;D_1__Chloroflexi;D_2__Chloroflexia":0.0,"D_0__Bacteria;D_1__Cyanobacteria;D_2__Melainabacteria":3.0,"D_0__Bacteria;D_1__Cyanobacteria;D_2__Oxyphotobacteria":0.0,"D_0__Bacteria;D_1__Deinococcus-Thermus;D_2__Deinococci":0.0,"D_0__Bacteria;D_1__Elusimicrobia;D_2__Elusimicrobia":0.0,"D_0__Bacteria;D_1__Epsilonbacteraeota;D_2__Campylobacteria":0.0,"D_0__Bacteria;D_1__Firmicutes;D_2__Bacilli":217.0,"D_0__Bacteria;D_1__Firmicutes;D_2__Clostridia":21430.0,"D_0__Bacteria;D_1__Firmicutes;D_2__Erysipelotrichia":634.0,"D_0__Bacteria;D_1__Firmicutes;D_2__Negativicutes":420.0,"D_0__Bacteria;D_1__Firmicutes;__":0.0,"D_0__Bacteria;D_1__Fusobacteria;D_2__Fusobacteriia":0.0,"D_0__Bacteria;D_1__Lentisphaerae;D_2__Lentisphaeria":0.0,"D_0__Bacteria;D_1__Patescibacteria;D_2__Saccharimonadia":0.0,"D_0__Bacteria;D_1__Planctomycetes;D_2__Planctomycetacia":0.0,"D_0__Bacteria;D_1__Proteobacteria;D_2__Alphaproteobacteria":26.0,"D_0__Bacteria;D_1__Proteobacteria;D_2__Deltaproteobacteria":156.0,"D_0__Bacteria;D_1__Proteobacteria;D_2__Gammaproteobacteria":659.0,"D_0__Bacteria;D_1__Proteobacteria;__":0.0,"D_0__Bacteria;D_1__Spirochaetes;D_2__Brachyspirae":0.0,"D_0__Bacteria;D_1__Spirochaetes;D_2__Spirochaetia":0.0,"D_0__Bacteria;D_1__Synergistetes;D_2__Synergistia":0.0,"D_0__Bacteria;D_1__Tenericutes;D_2__Mollicutes":0.0,"D_0__Bacteria;D_1__Verrucomicrobia;D_2__Verrucomicrobiae":887.0,"BarcodeSequence":"","LinkerPrimerSequence":"GTGYCAGCMGCCGCGGTAA","ReversePrimer":"GGACTACHVGGGTWTCTAAT","Subject":23.0,"Order":22.0,"OrderSubjectTD":"22_23_no","InitialTimePoint":"FALSE","FinalTimePoint":"FALSE","PreTD":"TRUE","PostTD":"TRUE","TDCurrent":"FALSE","SampleDate":"29\/07\/16","ClinicalTD":"no","TDType":"NA","DiseaseAdditional":"","SubjectHadTD":"FALSE","SubjectHadTDorGIdist":"TRUE","GI_distress":"FALSE","Numeric_ID":"1012","CombinedPlateWell":"2-B12","PlateNumber":2.0,"Well ID":"B12","Filter":"No","SequenceDepth":44438.0,"SeqDepthAfterFilter":43973.0,"Shannon":6.24605442,"ObsOTUs":210.0,"PD":0.80967794,"What time did you wake up today? (please use military time)":"500","How much of your breakfast did you eat?":"4","How much of your lunch did you eat?":"4","How much of it did you eat?":"NA","Bottled water":"1","Base purified water":"0","Tap water":"0","Soda":"0","Sports energy drink (e.g. Gatorade)":"0","Coffee or tea":"1","Milk":"0","Fruit juice":"0","Yogurt":"0","Beer, wine, or spirits":"0","How are you feeling today?":"3","Fever":"0","Gastrointestinal issues":"0","Headache":"0","Tiredness":"0","Runny or blocked nose":"0","Rash":"0","Muscle strain":"0","Cramp":"0","How much exercise did you do?":"2","How many times did you urinate today?":"7.5","How many times did you have a bowel movement today?":"2","Please describe the consistency of your stool.":"1","What time did you get into bed before going to sleep today? (please use military time)":"2200","Time_Slept":"NA","Description":"JTFB_23_22"},{"index":"JTFB.23.23","D_0__Archaea;D_1__Euryarchaeota;D_2__Methanobacteria":194.0,"D_0__Bacteria;D_1__Acidobacteria;D_2__Subgroup 6":0.0,"D_0__Bacteria;D_1__Actinobacteria;D_2__Actinobacteria":192.0,"D_0__Bacteria;D_1__Actinobacteria;D_2__Coriobacteriia":1328.0,"D_0__Bacteria;D_1__Actinobacteria;__":0.0,"D_0__Bacteria;D_1__Bacteroidetes;D_2__Bacteroidia":10160.0,"D_0__Bacteria;D_1__Bacteroidetes;__":0.0,"D_0__Bacteria;D_1__Chloroflexi;D_2__Chloroflexia":0.0,"D_0__Bacteria;D_1__Cyanobacteria;D_2__Melainabacteria":0.0,"D_0__Bacteria;D_1__Cyanobacteria;D_2__Oxyphotobacteria":0.0,"D_0__Bacteria;D_1__Deinococcus-Thermus;D_2__Deinococci":0.0,"D_0__Bacteria;D_1__Elusimicrobia;D_2__Elusimicrobia":0.0,"D_0__Bacteria;D_1__Epsilonbacteraeota;D_2__Campylobacteria":0.0,"D_0__Bacteria;D_1__Firmicutes;D_2__Bacilli":12.0,"D_0__Bacteria;D_1__Firmicutes;D_2__Clostridia":17639.0,"D_0__Bacteria;D_1__Firmicutes;D_2__Erysipelotrichia":121.0,"D_0__Bacteria;D_1__Firmicutes;D_2__Negativicutes":222.0,"D_0__Bacteria;D_1__Firmicutes;__":0.0,"D_0__Bacteria;D_1__Fusobacteria;D_2__Fusobacteriia":0.0,"D_0__Bacteria;D_1__Lentisphaerae;D_2__Lentisphaeria":0.0,"D_0__Bacteria;D_1__Patescibacteria;D_2__Saccharimonadia":0.0,"D_0__Bacteria;D_1__Planctomycetes;D_2__Planctomycetacia":0.0,"D_0__Bacteria;D_1__Proteobacteria;D_2__Alphaproteobacteria":38.0,"D_0__Bacteria;D_1__Proteobacteria;D_2__Deltaproteobacteria":179.0,"D_0__Bacteria;D_1__Proteobacteria;D_2__Gammaproteobacteria":1392.0,"D_0__Bacteria;D_1__Proteobacteria;__":0.0,"D_0__Bacteria;D_1__Spirochaetes;D_2__Brachyspirae":0.0,"D_0__Bacteria;D_1__Spirochaetes;D_2__Spirochaetia":0.0,"D_0__Bacteria;D_1__Synergistetes;D_2__Synergistia":0.0,"D_0__Bacteria;D_1__Tenericutes;D_2__Mollicutes":0.0,"D_0__Bacteria;D_1__Verrucomicrobia;D_2__Verrucomicrobiae":3815.0,"BarcodeSequence":"","LinkerPrimerSequence":"GTGYCAGCMGCCGCGGTAA","ReversePrimer":"GGACTACHVGGGTWTCTAAT","Subject":23.0,"Order":23.0,"OrderSubjectTD":"23_23_no","InitialTimePoint":"FALSE","FinalTimePoint":"FALSE","PreTD":"TRUE","PostTD":"TRUE","TDCurrent":"FALSE","SampleDate":"03\/08\/16","ClinicalTD":"no","TDType":"NA","DiseaseAdditional":"","SubjectHadTD":"FALSE","SubjectHadTDorGIdist":"TRUE","GI_distress":"FALSE","Numeric_ID":"1012","CombinedPlateWell":"2-C4","PlateNumber":2.0,"Well ID":"C4","Filter":"No","SequenceDepth":35292.0,"SeqDepthAfterFilter":34991.0,"Shannon":5.550150847,"ObsOTUs":170.0,"PD":0.749069781,"What time did you wake up today? (please use military time)":"NA","How much of your breakfast did you eat?":"NA","How much of your lunch did you eat?":"NA","How much of it did you eat?":"NA","Bottled water":"NA","Base purified water":"NA","Tap water":"NA","Soda":"NA","Sports energy drink (e.g. Gatorade)":"NA","Coffee or tea":"NA","Milk":"NA","Fruit juice":"NA","Yogurt":"NA","Beer, wine, or spirits":"NA","How are you feeling today?":"NA","Fever":"NA","Gastrointestinal issues":"NA","Headache":"NA","Tiredness":"NA","Runny or blocked nose":"NA","Rash":"NA","Muscle strain":"NA","Cramp":"NA","How much exercise did you do?":"NA","How many times did you urinate today?":"NA","How many times did you have a bowel movement today?":"NA","Please describe the consistency of your stool.":"NA","What time did you get into bed before going to sleep today? (please use military time)":"NA","Time_Slept":"NA","Description":"JTFB_23_23"},{"index":"JTFB.23.24","D_0__Archaea;D_1__Euryarchaeota;D_2__Methanobacteria":1334.0,"D_0__Bacteria;D_1__Acidobacteria;D_2__Subgroup 6":0.0,"D_0__Bacteria;D_1__Actinobacteria;D_2__Actinobacteria":1685.0,"D_0__Bacteria;D_1__Actinobacteria;D_2__Coriobacteriia":1054.0,"D_0__Bacteria;D_1__Actinobacteria;__":0.0,"D_0__Bacteria;D_1__Bacteroidetes;D_2__Bacteroidia":5919.0,"D_0__Bacteria;D_1__Bacteroidetes;__":0.0,"D_0__Bacteria;D_1__Chloroflexi;D_2__Chloroflexia":0.0,"D_0__Bacteria;D_1__Cyanobacteria;D_2__Melainabacteria":0.0,"D_0__Bacteria;D_1__Cyanobacteria;D_2__Oxyphotobacteria":0.0,"D_0__Bacteria;D_1__Deinococcus-Thermus;D_2__Deinococci":0.0,"D_0__Bacteria;D_1__Elusimicrobia;D_2__Elusimicrobia":0.0,"D_0__Bacteria;D_1__Epsilonbacteraeota;D_2__Campylobacteria":0.0,"D_0__Bacteria;D_1__Firmicutes;D_2__Bacilli":49.0,"D_0__Bacteria;D_1__Firmicutes;D_2__Clostridia":15778.0,"D_0__Bacteria;D_1__Firmicutes;D_2__Erysipelotrichia":376.0,"D_0__Bacteria;D_1__Firmicutes;D_2__Negativicutes":256.0,"D_0__Bacteria;D_1__Firmicutes;__":23.0,"D_0__Bacteria;D_1__Fusobacteria;D_2__Fusobacteriia":0.0,"D_0__Bacteria;D_1__Lentisphaerae;D_2__Lentisphaeria":0.0,"D_0__Bacteria;D_1__Patescibacteria;D_2__Saccharimonadia":0.0,"D_0__Bacteria;D_1__Planctomycetes;D_2__Planctomycetacia":0.0,"D_0__Bacteria;D_1__Proteobacteria;D_2__Alphaproteobacteria":32.0,"D_0__Bacteria;D_1__Proteobacteria;D_2__Deltaproteobacteria":63.0,"D_0__Bacteria;D_1__Proteobacteria;D_2__Gammaproteobacteria":101.0,"D_0__Bacteria;D_1__Proteobacteria;__":0.0,"D_0__Bacteria;D_1__Spirochaetes;D_2__Brachyspirae":0.0,"D_0__Bacteria;D_1__Spirochaetes;D_2__Spirochaetia":0.0,"D_0__Bacteria;D_1__Synergistetes;D_2__Synergistia":0.0,"D_0__Bacteria;D_1__Tenericutes;D_2__Mollicutes":186.0,"D_0__Bacteria;D_1__Verrucomicrobia;D_2__Verrucomicrobiae":5840.0,"BarcodeSequence":"","LinkerPrimerSequence":"GTGYCAGCMGCCGCGGTAA","ReversePrimer":"GGACTACHVGGGTWTCTAAT","Subject":23.0,"Order":24.0,"OrderSubjectTD":"24_23_no","InitialTimePoint":"FALSE","FinalTimePoint":"FALSE","PreTD":"TRUE","PostTD":"TRUE","TDCurrent":"FALSE","SampleDate":"11\/08\/16","ClinicalTD":"no","TDType":"NA","DiseaseAdditional":"","SubjectHadTD":"FALSE","SubjectHadTDorGIdist":"TRUE","GI_distress":"FALSE","Numeric_ID":"1012","CombinedPlateWell":"2-C11","PlateNumber":2.0,"Well ID":"C11","Filter":"No","SequenceDepth":32696.0,"SeqDepthAfterFilter":32210.0,"Shannon":5.556079894,"ObsOTUs":171.0,"PD":0.749014608,"What time did you wake up today? (please use military time)":"505","How much of your breakfast did you eat?":"4","How much of your lunch did you eat?":"4","How much of it did you eat?":"4","Bottled water":"1","Base purified water":"0","Tap water":"0","Soda":"0","Sports energy drink (e.g. Gatorade)":"1","Coffee or tea":"1","Milk":"0","Fruit juice":"0","Yogurt":"0","Beer, wine, or spirits":"1","How are you feeling today?":"3","Fever":"0","Gastrointestinal issues":"0","Headache":"0","Tiredness":"0","Runny or blocked nose":"0","Rash":"0","Muscle strain":"0","Cramp":"0","How much exercise did you do?":"2","How many times did you urinate today?":"7.5","How many times did you have a bowel movement today?":"2","Please describe the consistency of your stool.":"2","What time did you get into bed before going to sleep today? (please use military time)":"2330","Time_Slept":"NA","Description":"JTFB_23_24"},{"index":"JTFB.23.25","D_0__Archaea;D_1__Euryarchaeota;D_2__Methanobacteria":0.0,"D_0__Bacteria;D_1__Acidobacteria;D_2__Subgroup 6":0.0,"D_0__Bacteria;D_1__Actinobacteria;D_2__Actinobacteria":91.0,"D_0__Bacteria;D_1__Actinobacteria;D_2__Coriobacteriia":837.0,"D_0__Bacteria;D_1__Actinobacteria;__":0.0,"D_0__Bacteria;D_1__Bacteroidetes;D_2__Bacteroidia":9181.0,"D_0__Bacteria;D_1__Bacteroidetes;__":0.0,"D_0__Bacteria;D_1__Chloroflexi;D_2__Chloroflexia":0.0,"D_0__Bacteria;D_1__Cyanobacteria;D_2__Melainabacteria":0.0,"D_0__Bacteria;D_1__Cyanobacteria;D_2__Oxyphotobacteria":0.0,"D_0__Bacteria;D_1__Deinococcus-Thermus;D_2__Deinococci":0.0,"D_0__Bacteria;D_1__Elusimicrobia;D_2__Elusimicrobia":0.0,"D_0__Bacteria;D_1__Epsilonbacteraeota;D_2__Campylobacteria":0.0,"D_0__Bacteria;D_1__Firmicutes;D_2__Bacilli":102.0,"D_0__Bacteria;D_1__Firmicutes;D_2__Clostridia":15205.0,"D_0__Bacteria;D_1__Firmicutes;D_2__Erysipelotrichia":378.0,"D_0__Bacteria;D_1__Firmicutes;D_2__Negativicutes":226.0,"D_0__Bacteria;D_1__Firmicutes;__":0.0,"D_0__Bacteria;D_1__Fusobacteria;D_2__Fusobacteriia":0.0,"D_0__Bacteria;D_1__Lentisphaerae;D_2__Lentisphaeria":0.0,"D_0__Bacteria;D_1__Patescibacteria;D_2__Saccharimonadia":3.0,"D_0__Bacteria;D_1__Planctomycetes;D_2__Planctomycetacia":0.0,"D_0__Bacteria;D_1__Proteobacteria;D_2__Alphaproteobacteria":0.0,"D_0__Bacteria;D_1__Proteobacteria;D_2__Deltaproteobacteria":50.0,"D_0__Bacteria;D_1__Proteobacteria;D_2__Gammaproteobacteria":75.0,"D_0__Bacteria;D_1__Proteobacteria;__":0.0,"D_0__Bacteria;D_1__Spirochaetes;D_2__Brachyspirae":0.0,"D_0__Bacteria;D_1__Spirochaetes;D_2__Spirochaetia":0.0,"D_0__Bacteria;D_1__Synergistetes;D_2__Synergistia":0.0,"D_0__Bacteria;D_1__Tenericutes;D_2__Mollicutes":17.0,"D_0__Bacteria;D_1__Verrucomicrobia;D_2__Verrucomicrobiae":728.0,"BarcodeSequence":"","LinkerPrimerSequence":"GTGYCAGCMGCCGCGGTAA","ReversePrimer":"GGACTACHVGGGTWTCTAAT","Subject":23.0,"Order":25.0,"OrderSubjectTD":"25_23_no","InitialTimePoint":"FALSE","FinalTimePoint":"FALSE","PreTD":"TRUE","PostTD":"TRUE","TDCurrent":"FALSE","SampleDate":"17\/08\/16","ClinicalTD":"no","TDType":"NA","DiseaseAdditional":"","SubjectHadTD":"FALSE","SubjectHadTDorGIdist":"TRUE","GI_distress":"FALSE","Numeric_ID":"1012","CombinedPlateWell":"2-D3","PlateNumber":2.0,"Well ID":"D3","Filter":"No","SequenceDepth":26893.0,"SeqDepthAfterFilter":26485.0,"Shannon":5.986081868,"ObsOTUs":169.0,"PD":0.808833858,"What time did you wake up today? (please use military time)":"631","How much of your breakfast did you eat?":"4","How much of your lunch did you eat?":"4","How much of it did you eat?":"4","Bottled water":"1","Base purified water":"0","Tap water":"0","Soda":"0","Sports energy drink (e.g. Gatorade)":"0.8","Coffee or tea":"0.8","Milk":"0","Fruit juice":"0","Yogurt":"0","Beer, wine, or spirits":"0.6","How are you feeling today?":"3","Fever":"0","Gastrointestinal issues":"0","Headache":"0","Tiredness":"0","Runny or blocked nose":"0","Rash":"0","Muscle strain":"0","Cramp":"0","How much exercise did you do?":"2.33","How many times did you urinate today?":"6.8","How many times did you have a bowel movement today?":"1.2","Please describe the consistency of your stool.":"1.4","What time did you get into bed before going to sleep today? (please use military time)":"2246","Time_Slept":"8.42","Description":"JTFB_23_25"},{"index":"JTFB.23.27","D_0__Archaea;D_1__Euryarchaeota;D_2__Methanobacteria":809.0,"D_0__Bacteria;D_1__Acidobacteria;D_2__Subgroup 6":0.0,"D_0__Bacteria;D_1__Actinobacteria;D_2__Actinobacteria":222.0,"D_0__Bacteria;D_1__Actinobacteria;D_2__Coriobacteriia":886.0,"D_0__Bacteria;D_1__Actinobacteria;__":0.0,"D_0__Bacteria;D_1__Bacteroidetes;D_2__Bacteroidia":3468.0,"D_0__Bacteria;D_1__Bacteroidetes;__":0.0,"D_0__Bacteria;D_1__Chloroflexi;D_2__Chloroflexia":0.0,"D_0__Bacteria;D_1__Cyanobacteria;D_2__Melainabacteria":0.0,"D_0__Bacteria;D_1__Cyanobacteria;D_2__Oxyphotobacteria":0.0,"D_0__Bacteria;D_1__Deinococcus-Thermus;D_2__Deinococci":0.0,"D_0__Bacteria;D_1__Elusimicrobia;D_2__Elusimicrobia":0.0,"D_0__Bacteria;D_1__Epsilonbacteraeota;D_2__Campylobacteria":0.0,"D_0__Bacteria;D_1__Firmicutes;D_2__Bacilli":108.0,"D_0__Bacteria;D_1__Firmicutes;D_2__Clostridia":12813.0,"D_0__Bacteria;D_1__Firmicutes;D_2__Erysipelotrichia":1491.0,"D_0__Bacteria;D_1__Firmicutes;D_2__Negativicutes":397.0,"D_0__Bacteria;D_1__Firmicutes;__":0.0,"D_0__Bacteria;D_1__Fusobacteria;D_2__Fusobacteriia":0.0,"D_0__Bacteria;D_1__Lentisphaerae;D_2__Lentisphaeria":0.0,"D_0__Bacteria;D_1__Patescibacteria;D_2__Saccharimonadia":5.0,"D_0__Bacteria;D_1__Planctomycetes;D_2__Planctomycetacia":0.0,"D_0__Bacteria;D_1__Proteobacteria;D_2__Alphaproteobacteria":0.0,"D_0__Bacteria;D_1__Proteobacteria;D_2__Deltaproteobacteria":213.0,"D_0__Bacteria;D_1__Proteobacteria;D_2__Gammaproteobacteria":4085.0,"D_0__Bacteria;D_1__Proteobacteria;__":0.0,"D_0__Bacteria;D_1__Spirochaetes;D_2__Brachyspirae":0.0,"D_0__Bacteria;D_1__Spirochaetes;D_2__Spirochaetia":0.0,"D_0__Bacteria;D_1__Synergistetes;D_2__Synergistia":0.0,"D_0__Bacteria;D_1__Tenericutes;D_2__Mollicutes":6729.0,"D_0__Bacteria;D_1__Verrucomicrobia;D_2__Verrucomicrobiae":2112.0,"BarcodeSequence":"","LinkerPrimerSequence":"GTGYCAGCMGCCGCGGTAA","ReversePrimer":"GGACTACHVGGGTWTCTAAT","Subject":23.0,"Order":27.0,"OrderSubjectTD":"27_23_no","InitialTimePoint":"FALSE","FinalTimePoint":"FALSE","PreTD":"TRUE","PostTD":"TRUE","TDCurrent":"FALSE","SampleDate":"30\/08\/16","ClinicalTD":"no","TDType":"NA","DiseaseAdditional":"","SubjectHadTD":"FALSE","SubjectHadTDorGIdist":"TRUE","GI_distress":"FALSE","Numeric_ID":"1012","CombinedPlateWell":"2-D11","PlateNumber":2.0,"Well ID":"D11","Filter":"No","SequenceDepth":33338.0,"SeqDepthAfterFilter":33057.0,"Shannon":5.30192641,"ObsOTUs":156.0,"PD":0.727746561,"What time did you wake up today? (please use military time)":"NA","How much of your breakfast did you eat?":"NA","How much of your lunch did you eat?":"NA","How much of it did you eat?":"NA","Bottled water":"NA","Base purified water":"NA","Tap water":"NA","Soda":"NA","Sports energy drink (e.g. Gatorade)":"NA","Coffee or tea":"NA","Milk":"NA","Fruit juice":"NA","Yogurt":"NA","Beer, wine, or spirits":"NA","How are you feeling today?":"NA","Fever":"NA","Gastrointestinal issues":"NA","Headache":"NA","Tiredness":"NA","Runny or blocked nose":"NA","Rash":"NA","Muscle strain":"NA","Cramp":"NA","How much exercise did you do?":"NA","How many times did you urinate today?":"NA","How many times did you have a bowel movement today?":"NA","Please describe the consistency of your stool.":"NA","What time did you get into bed before going to sleep today? (please use military time)":"NA","Time_Slept":"NA","Description":"JTFB_23_27"},{"index":"JTFB.23.29","D_0__Archaea;D_1__Euryarchaeota;D_2__Methanobacteria":8790.0,"D_0__Bacteria;D_1__Acidobacteria;D_2__Subgroup 6":0.0,"D_0__Bacteria;D_1__Actinobacteria;D_2__Actinobacteria":4743.0,"D_0__Bacteria;D_1__Actinobacteria;D_2__Coriobacteriia":974.0,"D_0__Bacteria;D_1__Actinobacteria;__":0.0,"D_0__Bacteria;D_1__Bacteroidetes;D_2__Bacteroidia":13795.0,"D_0__Bacteria;D_1__Bacteroidetes;__":0.0,"D_0__Bacteria;D_1__Chloroflexi;D_2__Chloroflexia":0.0,"D_0__Bacteria;D_1__Cyanobacteria;D_2__Melainabacteria":0.0,"D_0__Bacteria;D_1__Cyanobacteria;D_2__Oxyphotobacteria":0.0,"D_0__Bacteria;D_1__Deinococcus-Thermus;D_2__Deinococci":0.0,"D_0__Bacteria;D_1__Elusimicrobia;D_2__Elusimicrobia":0.0,"D_0__Bacteria;D_1__Epsilonbacteraeota;D_2__Campylobacteria":0.0,"D_0__Bacteria;D_1__Firmicutes;D_2__Bacilli":43.0,"D_0__Bacteria;D_1__Firmicutes;D_2__Clostridia":23063.0,"D_0__Bacteria;D_1__Firmicutes;D_2__Erysipelotrichia":490.0,"D_0__Bacteria;D_1__Firmicutes;D_2__Negativicutes":677.0,"D_0__Bacteria;D_1__Firmicutes;__":0.0,"D_0__Bacteria;D_1__Fusobacteria;D_2__Fusobacteriia":0.0,"D_0__Bacteria;D_1__Lentisphaerae;D_2__Lentisphaeria":0.0,"D_0__Bacteria;D_1__Patescibacteria;D_2__Saccharimonadia":0.0,"D_0__Bacteria;D_1__Planctomycetes;D_2__Planctomycetacia":0.0,"D_0__Bacteria;D_1__Proteobacteria;D_2__Alphaproteobacteria":0.0,"D_0__Bacteria;D_1__Proteobacteria;D_2__Deltaproteobacteria":18.0,"D_0__Bacteria;D_1__Proteobacteria;D_2__Gammaproteobacteria":55.0,"D_0__Bacteria;D_1__Proteobacteria;__":0.0,"D_0__Bacteria;D_1__Spirochaetes;D_2__Brachyspirae":0.0,"D_0__Bacteria;D_1__Spirochaetes;D_2__Spirochaetia":0.0,"D_0__Bacteria;D_1__Synergistetes;D_2__Synergistia":0.0,"D_0__Bacteria;D_1__Tenericutes;D_2__Mollicutes":1071.0,"D_0__Bacteria;D_1__Verrucomicrobia;D_2__Verrucomicrobiae":1372.0,"BarcodeSequence":"","LinkerPrimerSequence":"GTGYCAGCMGCCGCGGTAA","ReversePrimer":"GGACTACHVGGGTWTCTAAT","Subject":23.0,"Order":29.0,"OrderSubjectTD":"29_23_no","InitialTimePoint":"FALSE","FinalTimePoint":"FALSE","PreTD":"TRUE","PostTD":"TRUE","TDCurrent":"FALSE","SampleDate":"14\/09\/16","ClinicalTD":"no","TDType":"NA","DiseaseAdditional":"","SubjectHadTD":"FALSE","SubjectHadTDorGIdist":"TRUE","GI_distress":"FALSE","Numeric_ID":"1012","CombinedPlateWell":"2-E3","PlateNumber":2.0,"Well ID":"E3","Filter":"No","SequenceDepth":55091.0,"SeqDepthAfterFilter":54579.0,"Shannon":5.488486546,"ObsOTUs":168.0,"PD":0.742458181,"What time did you wake up today? (please use military time)":"NA","How much of your breakfast did you eat?":"NA","How much of your lunch did you eat?":"NA","How much of it did you eat?":"NA","Bottled water":"NA","Base purified water":"NA","Tap water":"NA","Soda":"NA","Sports energy drink (e.g. Gatorade)":"NA","Coffee or tea":"NA","Milk":"NA","Fruit juice":"NA","Yogurt":"NA","Beer, wine, or spirits":"NA","How are you feeling today?":"NA","Fever":"NA","Gastrointestinal issues":"NA","Headache":"NA","Tiredness":"NA","Runny or blocked nose":"NA","Rash":"NA","Muscle strain":"NA","Cramp":"NA","How much exercise did you do?":"NA","How many times did you urinate today?":"NA","How many times did you have a bowel movement today?":"NA","Please describe the consistency of your stool.":"NA","What time did you get into bed before going to sleep today? (please use military time)":"NA","Time_Slept":"NA","Description":"JTFB_23_29"},{"index":"JTFB.23.30","D_0__Archaea;D_1__Euryarchaeota;D_2__Methanobacteria":790.0,"D_0__Bacteria;D_1__Acidobacteria;D_2__Subgroup 6":0.0,"D_0__Bacteria;D_1__Actinobacteria;D_2__Actinobacteria":618.0,"D_0__Bacteria;D_1__Actinobacteria;D_2__Coriobacteriia":1611.0,"D_0__Bacteria;D_1__Actinobacteria;__":0.0,"D_0__Bacteria;D_1__Bacteroidetes;D_2__Bacteroidia":16343.0,"D_0__Bacteria;D_1__Bacteroidetes;__":0.0,"D_0__Bacteria;D_1__Chloroflexi;D_2__Chloroflexia":0.0,"D_0__Bacteria;D_1__Cyanobacteria;D_2__Melainabacteria":0.0,"D_0__Bacteria;D_1__Cyanobacteria;D_2__Oxyphotobacteria":0.0,"D_0__Bacteria;D_1__Deinococcus-Thermus;D_2__Deinococci":0.0,"D_0__Bacteria;D_1__Elusimicrobia;D_2__Elusimicrobia":0.0,"D_0__Bacteria;D_1__Epsilonbacteraeota;D_2__Campylobacteria":0.0,"D_0__Bacteria;D_1__Firmicutes;D_2__Bacilli":245.0,"D_0__Bacteria;D_1__Firmicutes;D_2__Clostridia":19074.0,"D_0__Bacteria;D_1__Firmicutes;D_2__Erysipelotrichia":2557.0,"D_0__Bacteria;D_1__Firmicutes;D_2__Negativicutes":470.0,"D_0__Bacteria;D_1__Firmicutes;__":0.0,"D_0__Bacteria;D_1__Fusobacteria;D_2__Fusobacteriia":0.0,"D_0__Bacteria;D_1__Lentisphaerae;D_2__Lentisphaeria":0.0,"D_0__Bacteria;D_1__Patescibacteria;D_2__Saccharimonadia":9.0,"D_0__Bacteria;D_1__Planctomycetes;D_2__Planctomycetacia":0.0,"D_0__Bacteria;D_1__Proteobacteria;D_2__Alphaproteobacteria":37.0,"D_0__Bacteria;D_1__Proteobacteria;D_2__Deltaproteobacteria":125.0,"D_0__Bacteria;D_1__Proteobacteria;D_2__Gammaproteobacteria":234.0,"D_0__Bacteria;D_1__Proteobacteria;__":0.0,"D_0__Bacteria;D_1__Spirochaetes;D_2__Brachyspirae":0.0,"D_0__Bacteria;D_1__Spirochaetes;D_2__Spirochaetia":0.0,"D_0__Bacteria;D_1__Synergistetes;D_2__Synergistia":0.0,"D_0__Bacteria;D_1__Tenericutes;D_2__Mollicutes":22.0,"D_0__Bacteria;D_1__Verrucomicrobia;D_2__Verrucomicrobiae":1081.0,"BarcodeSequence":"","LinkerPrimerSequence":"GTGYCAGCMGCCGCGGTAA","ReversePrimer":"GGACTACHVGGGTWTCTAAT","Subject":23.0,"Order":30.0,"OrderSubjectTD":"30_23_no","InitialTimePoint":"FALSE","FinalTimePoint":"FALSE","PreTD":"TRUE","PostTD":"TRUE","TDCurrent":"FALSE","SampleDate":"20\/09\/16","ClinicalTD":"no","TDType":"NA","DiseaseAdditional":"","SubjectHadTD":"FALSE","SubjectHadTDorGIdist":"TRUE","GI_distress":"FALSE","Numeric_ID":"1012","CombinedPlateWell":"2-E7","PlateNumber":2.0,"Well ID":"E7","Filter":"No","SequenceDepth":43216.0,"SeqDepthAfterFilter":42796.0,"Shannon":6.08414575,"ObsOTUs":207.0,"PD":0.790817712,"What time did you wake up today? (please use military time)":"NA","How much of your breakfast did you eat?":"NA","How much of your lunch did you eat?":"NA","How much of it did you eat?":"NA","Bottled water":"NA","Base purified water":"NA","Tap water":"NA","Soda":"NA","Sports energy drink (e.g. Gatorade)":"NA","Coffee or tea":"NA","Milk":"NA","Fruit juice":"NA","Yogurt":"NA","Beer, wine, or spirits":"NA","How are you feeling today?":"NA","Fever":"NA","Gastrointestinal issues":"NA","Headache":"NA","Tiredness":"NA","Runny or blocked nose":"NA","Rash":"NA","Muscle strain":"NA","Cramp":"NA","How much exercise did you do?":"NA","How many times did you urinate today?":"NA","How many times did you have a bowel movement today?":"NA","Please describe the consistency of your stool.":"NA","What time did you get into bed before going to sleep today? (please use military time)":"NA","Time_Slept":"NA","Description":"JTFB_23_30"},{"index":"JTFB.23.31","D_0__Archaea;D_1__Euryarchaeota;D_2__Methanobacteria":1077.0,"D_0__Bacteria;D_1__Acidobacteria;D_2__Subgroup 6":0.0,"D_0__Bacteria;D_1__Actinobacteria;D_2__Actinobacteria":1308.0,"D_0__Bacteria;D_1__Actinobacteria;D_2__Coriobacteriia":222.0,"D_0__Bacteria;D_1__Actinobacteria;__":0.0,"D_0__Bacteria;D_1__Bacteroidetes;D_2__Bacteroidia":19091.0,"D_0__Bacteria;D_1__Bacteroidetes;__":0.0,"D_0__Bacteria;D_1__Chloroflexi;D_2__Chloroflexia":0.0,"D_0__Bacteria;D_1__Cyanobacteria;D_2__Melainabacteria":0.0,"D_0__Bacteria;D_1__Cyanobacteria;D_2__Oxyphotobacteria":0.0,"D_0__Bacteria;D_1__Deinococcus-Thermus;D_2__Deinococci":0.0,"D_0__Bacteria;D_1__Elusimicrobia;D_2__Elusimicrobia":0.0,"D_0__Bacteria;D_1__Epsilonbacteraeota;D_2__Campylobacteria":0.0,"D_0__Bacteria;D_1__Firmicutes;D_2__Bacilli":21.0,"D_0__Bacteria;D_1__Firmicutes;D_2__Clostridia":16873.0,"D_0__Bacteria;D_1__Firmicutes;D_2__Erysipelotrichia":178.0,"D_0__Bacteria;D_1__Firmicutes;D_2__Negativicutes":359.0,"D_0__Bacteria;D_1__Firmicutes;__":0.0,"D_0__Bacteria;D_1__Fusobacteria;D_2__Fusobacteriia":0.0,"D_0__Bacteria;D_1__Lentisphaerae;D_2__Lentisphaeria":0.0,"D_0__Bacteria;D_1__Patescibacteria;D_2__Saccharimonadia":0.0,"D_0__Bacteria;D_1__Planctomycetes;D_2__Planctomycetacia":0.0,"D_0__Bacteria;D_1__Proteobacteria;D_2__Alphaproteobacteria":105.0,"D_0__Bacteria;D_1__Proteobacteria;D_2__Deltaproteobacteria":193.0,"D_0__Bacteria;D_1__Proteobacteria;D_2__Gammaproteobacteria":336.0,"D_0__Bacteria;D_1__Proteobacteria;__":0.0,"D_0__Bacteria;D_1__Spirochaetes;D_2__Brachyspirae":0.0,"D_0__Bacteria;D_1__Spirochaetes;D_2__Spirochaetia":0.0,"D_0__Bacteria;D_1__Synergistetes;D_2__Synergistia":0.0,"D_0__Bacteria;D_1__Tenericutes;D_2__Mollicutes":256.0,"D_0__Bacteria;D_1__Verrucomicrobia;D_2__Verrucomicrobiae":6185.0,"BarcodeSequence":"","LinkerPrimerSequence":"GTGYCAGCMGCCGCGGTAA","ReversePrimer":"GGACTACHVGGGTWTCTAAT","Subject":23.0,"Order":31.0,"OrderSubjectTD":"31_23_no","InitialTimePoint":"FALSE","FinalTimePoint":"FALSE","PreTD":"TRUE","PostTD":"TRUE","TDCurrent":"FALSE","SampleDate":"27\/09\/16","ClinicalTD":"no","TDType":"NA","DiseaseAdditional":"","SubjectHadTD":"FALSE","SubjectHadTDorGIdist":"TRUE","GI_distress":"FALSE","Numeric_ID":"1012","CombinedPlateWell":"2-E11","PlateNumber":2.0,"Well ID":"E11","Filter":"No","SequenceDepth":46204.0,"SeqDepthAfterFilter":45840.0,"Shannon":5.003650668,"ObsOTUs":159.0,"PD":0.684224088,"What time did you wake up today? (please use military time)":"NA","How much of your breakfast did you eat?":"NA","How much of your lunch did you eat?":"NA","How much of it did you eat?":"NA","Bottled water":"NA","Base purified water":"NA","Tap water":"NA","Soda":"NA","Sports energy drink (e.g. Gatorade)":"NA","Coffee or tea":"NA","Milk":"NA","Fruit juice":"NA","Yogurt":"NA","Beer, wine, or spirits":"NA","How are you feeling today?":"NA","Fever":"NA","Gastrointestinal issues":"NA","Headache":"NA","Tiredness":"NA","Runny or blocked nose":"NA","Rash":"NA","Muscle strain":"NA","Cramp":"NA","How much exercise did you do?":"NA","How many times did you urinate today?":"NA","How many times did you have a bowel movement today?":"NA","Please describe the consistency of your stool.":"NA","What time did you get into bed before going to sleep today? (please use military time)":"NA","Time_Slept":"NA","Description":"JTFB_23_31"},{"index":"JTFB.23.32","D_0__Archaea;D_1__Euryarchaeota;D_2__Methanobacteria":17271.0,"D_0__Bacteria;D_1__Acidobacteria;D_2__Subgroup 6":0.0,"D_0__Bacteria;D_1__Actinobacteria;D_2__Actinobacteria":512.0,"D_0__Bacteria;D_1__Actinobacteria;D_2__Coriobacteriia":941.0,"D_0__Bacteria;D_1__Actinobacteria;__":0.0,"D_0__Bacteria;D_1__Bacteroidetes;D_2__Bacteroidia":1555.0,"D_0__Bacteria;D_1__Bacteroidetes;__":0.0,"D_0__Bacteria;D_1__Chloroflexi;D_2__Chloroflexia":0.0,"D_0__Bacteria;D_1__Cyanobacteria;D_2__Melainabacteria":0.0,"D_0__Bacteria;D_1__Cyanobacteria;D_2__Oxyphotobacteria":0.0,"D_0__Bacteria;D_1__Deinococcus-Thermus;D_2__Deinococci":0.0,"D_0__Bacteria;D_1__Elusimicrobia;D_2__Elusimicrobia":0.0,"D_0__Bacteria;D_1__Epsilonbacteraeota;D_2__Campylobacteria":0.0,"D_0__Bacteria;D_1__Firmicutes;D_2__Bacilli":494.0,"D_0__Bacteria;D_1__Firmicutes;D_2__Clostridia":19551.0,"D_0__Bacteria;D_1__Firmicutes;D_2__Erysipelotrichia":930.0,"D_0__Bacteria;D_1__Firmicutes;D_2__Negativicutes":50.0,"D_0__Bacteria;D_1__Firmicutes;__":0.0,"D_0__Bacteria;D_1__Fusobacteria;D_2__Fusobacteriia":0.0,"D_0__Bacteria;D_1__Lentisphaerae;D_2__Lentisphaeria":0.0,"D_0__Bacteria;D_1__Patescibacteria;D_2__Saccharimonadia":114.0,"D_0__Bacteria;D_1__Planctomycetes;D_2__Planctomycetacia":0.0,"D_0__Bacteria;D_1__Proteobacteria;D_2__Alphaproteobacteria":13.0,"D_0__Bacteria;D_1__Proteobacteria;D_2__Deltaproteobacteria":0.0,"D_0__Bacteria;D_1__Proteobacteria;D_2__Gammaproteobacteria":61.0,"D_0__Bacteria;D_1__Proteobacteria;__":0.0,"D_0__Bacteria;D_1__Spirochaetes;D_2__Brachyspirae":0.0,"D_0__Bacteria;D_1__Spirochaetes;D_2__Spirochaetia":0.0,"D_0__Bacteria;D_1__Synergistetes;D_2__Synergistia":0.0,"D_0__Bacteria;D_1__Tenericutes;D_2__Mollicutes":1226.0,"D_0__Bacteria;D_1__Verrucomicrobia;D_2__Verrucomicrobiae":7.0,"BarcodeSequence":"","LinkerPrimerSequence":"GTGYCAGCMGCCGCGGTAA","ReversePrimer":"GGACTACHVGGGTWTCTAAT","Subject":23.0,"Order":32.0,"OrderSubjectTD":"32_23_no","InitialTimePoint":"FALSE","FinalTimePoint":"FALSE","PreTD":"TRUE","PostTD":"TRUE","TDCurrent":"FALSE","SampleDate":"04\/10\/16","ClinicalTD":"no","TDType":"NA","DiseaseAdditional":"","SubjectHadTD":"FALSE","SubjectHadTDorGIdist":"TRUE","GI_distress":"FALSE","Numeric_ID":"1012","CombinedPlateWell":"2-G8","PlateNumber":2.0,"Well ID":"G8","Filter":"No","SequenceDepth":42725.0,"SeqDepthAfterFilter":42211.0,"Shannon":4.233181368,"ObsOTUs":145.0,"PD":0.589587043,"What time did you wake up today? (please use military time)":"NA","How much of your breakfast did you eat?":"NA","How much of your lunch did you eat?":"NA","How much of it did you eat?":"NA","Bottled water":"NA","Base purified water":"NA","Tap water":"NA","Soda":"NA","Sports energy drink (e.g. Gatorade)":"NA","Coffee or tea":"NA","Milk":"NA","Fruit juice":"NA","Yogurt":"NA","Beer, wine, or spirits":"NA","How are you feeling today?":"NA","Fever":"NA","Gastrointestinal issues":"NA","Headache":"NA","Tiredness":"NA","Runny or blocked nose":"NA","Rash":"NA","Muscle strain":"NA","Cramp":"NA","How much exercise did you do?":"NA","How many times did you urinate today?":"NA","How many times did you have a bowel movement today?":"NA","Please describe the consistency of your stool.":"NA","What time did you get into bed before going to sleep today? (please use military time)":"NA","Time_Slept":"NA","Description":"JTFB_23_32"},{"index":"JTFB.23.33","D_0__Archaea;D_1__Euryarchaeota;D_2__Methanobacteria":10282.0,"D_0__Bacteria;D_1__Acidobacteria;D_2__Subgroup 6":0.0,"D_0__Bacteria;D_1__Actinobacteria;D_2__Actinobacteria":345.0,"D_0__Bacteria;D_1__Actinobacteria;D_2__Coriobacteriia":100.0,"D_0__Bacteria;D_1__Actinobacteria;__":0.0,"D_0__Bacteria;D_1__Bacteroidetes;D_2__Bacteroidia":2405.0,"D_0__Bacteria;D_1__Bacteroidetes;__":0.0,"D_0__Bacteria;D_1__Chloroflexi;D_2__Chloroflexia":4.0,"D_0__Bacteria;D_1__Cyanobacteria;D_2__Melainabacteria":0.0,"D_0__Bacteria;D_1__Cyanobacteria;D_2__Oxyphotobacteria":0.0,"D_0__Bacteria;D_1__Deinococcus-Thermus;D_2__Deinococci":0.0,"D_0__Bacteria;D_1__Elusimicrobia;D_2__Elusimicrobia":0.0,"D_0__Bacteria;D_1__Epsilonbacteraeota;D_2__Campylobacteria":0.0,"D_0__Bacteria;D_1__Firmicutes;D_2__Bacilli":66.0,"D_0__Bacteria;D_1__Firmicutes;D_2__Clostridia":11011.0,"D_0__Bacteria;D_1__Firmicutes;D_2__Erysipelotrichia":271.0,"D_0__Bacteria;D_1__Firmicutes;D_2__Negativicutes":164.0,"D_0__Bacteria;D_1__Firmicutes;__":0.0,"D_0__Bacteria;D_1__Fusobacteria;D_2__Fusobacteriia":0.0,"D_0__Bacteria;D_1__Lentisphaerae;D_2__Lentisphaeria":0.0,"D_0__Bacteria;D_1__Patescibacteria;D_2__Saccharimonadia":0.0,"D_0__Bacteria;D_1__Planctomycetes;D_2__Planctomycetacia":0.0,"D_0__Bacteria;D_1__Proteobacteria;D_2__Alphaproteobacteria":0.0,"D_0__Bacteria;D_1__Proteobacteria;D_2__Deltaproteobacteria":0.0,"D_0__Bacteria;D_1__Proteobacteria;D_2__Gammaproteobacteria":161.0,"D_0__Bacteria;D_1__Proteobacteria;__":0.0,"D_0__Bacteria;D_1__Spirochaetes;D_2__Brachyspirae":0.0,"D_0__Bacteria;D_1__Spirochaetes;D_2__Spirochaetia":0.0,"D_0__Bacteria;D_1__Synergistetes;D_2__Synergistia":0.0,"D_0__Bacteria;D_1__Tenericutes;D_2__Mollicutes":16.0,"D_0__Bacteria;D_1__Verrucomicrobia;D_2__Verrucomicrobiae":302.0,"BarcodeSequence":"","LinkerPrimerSequence":"GTGYCAGCMGCCGCGGTAA","ReversePrimer":"GGACTACHVGGGTWTCTAAT","Subject":23.0,"Order":33.0,"OrderSubjectTD":"33_23_no","InitialTimePoint":"FALSE","FinalTimePoint":"FALSE","PreTD":"TRUE","PostTD":"TRUE","TDCurrent":"FALSE","SampleDate":"12\/10\/16","ClinicalTD":"no","TDType":"NA","DiseaseAdditional":"","SubjectHadTD":"FALSE","SubjectHadTDorGIdist":"TRUE","GI_distress":"FALSE","Numeric_ID":"1012","CombinedPlateWell":"2-G9","PlateNumber":2.0,"Well ID":"G9","Filter":"No","SequenceDepth":25127.0,"SeqDepthAfterFilter":24339.0,"Shannon":4.112761395,"ObsOTUs":145.0,"PD":0.572815246,"What time did you wake up today? (please use military time)":"NA","How much of your breakfast did you eat?":"NA","How much of your lunch did you eat?":"NA","How much of it did you eat?":"NA","Bottled water":"NA","Base purified water":"NA","Tap water":"NA","Soda":"NA","Sports energy drink (e.g. Gatorade)":"NA","Coffee or tea":"NA","Milk":"NA","Fruit juice":"NA","Yogurt":"NA","Beer, wine, or spirits":"NA","How are you feeling today?":"NA","Fever":"NA","Gastrointestinal issues":"NA","Headache":"NA","Tiredness":"NA","Runny or blocked nose":"NA","Rash":"NA","Muscle strain":"NA","Cramp":"NA","How much exercise did you do?":"NA","How many times did you urinate today?":"NA","How many times did you have a bowel movement today?":"NA","Please describe the consistency of your stool.":"NA","What time did you get into bed before going to sleep today? (please use military time)":"NA","Time_Slept":"NA","Description":"JTFB_23_33"},{"index":"JTFB.23.34","D_0__Archaea;D_1__Euryarchaeota;D_2__Methanobacteria":12934.0,"D_0__Bacteria;D_1__Acidobacteria;D_2__Subgroup 6":0.0,"D_0__Bacteria;D_1__Actinobacteria;D_2__Actinobacteria":164.0,"D_0__Bacteria;D_1__Actinobacteria;D_2__Coriobacteriia":611.0,"D_0__Bacteria;D_1__Actinobacteria;__":0.0,"D_0__Bacteria;D_1__Bacteroidetes;D_2__Bacteroidia":4097.0,"D_0__Bacteria;D_1__Bacteroidetes;__":0.0,"D_0__Bacteria;D_1__Chloroflexi;D_2__Chloroflexia":0.0,"D_0__Bacteria;D_1__Cyanobacteria;D_2__Melainabacteria":0.0,"D_0__Bacteria;D_1__Cyanobacteria;D_2__Oxyphotobacteria":0.0,"D_0__Bacteria;D_1__Deinococcus-Thermus;D_2__Deinococci":0.0,"D_0__Bacteria;D_1__Elusimicrobia;D_2__Elusimicrobia":0.0,"D_0__Bacteria;D_1__Epsilonbacteraeota;D_2__Campylobacteria":0.0,"D_0__Bacteria;D_1__Firmicutes;D_2__Bacilli":666.0,"D_0__Bacteria;D_1__Firmicutes;D_2__Clostridia":25152.0,"D_0__Bacteria;D_1__Firmicutes;D_2__Erysipelotrichia":236.0,"D_0__Bacteria;D_1__Firmicutes;D_2__Negativicutes":203.0,"D_0__Bacteria;D_1__Firmicutes;__":0.0,"D_0__Bacteria;D_1__Fusobacteria;D_2__Fusobacteriia":0.0,"D_0__Bacteria;D_1__Lentisphaerae;D_2__Lentisphaeria":0.0,"D_0__Bacteria;D_1__Patescibacteria;D_2__Saccharimonadia":0.0,"D_0__Bacteria;D_1__Planctomycetes;D_2__Planctomycetacia":0.0,"D_0__Bacteria;D_1__Proteobacteria;D_2__Alphaproteobacteria":0.0,"D_0__Bacteria;D_1__Proteobacteria;D_2__Deltaproteobacteria":15.0,"D_0__Bacteria;D_1__Proteobacteria;D_2__Gammaproteobacteria":229.0,"D_0__Bacteria;D_1__Proteobacteria;__":0.0,"D_0__Bacteria;D_1__Spirochaetes;D_2__Brachyspirae":0.0,"D_0__Bacteria;D_1__Spirochaetes;D_2__Spirochaetia":0.0,"D_0__Bacteria;D_1__Synergistetes;D_2__Synergistia":0.0,"D_0__Bacteria;D_1__Tenericutes;D_2__Mollicutes":1896.0,"D_0__Bacteria;D_1__Verrucomicrobia;D_2__Verrucomicrobiae":253.0,"BarcodeSequence":"","LinkerPrimerSequence":"GTGYCAGCMGCCGCGGTAA","ReversePrimer":"GGACTACHVGGGTWTCTAAT","Subject":23.0,"Order":34.0,"OrderSubjectTD":"34_23_no","InitialTimePoint":"FALSE","FinalTimePoint":"FALSE","PreTD":"TRUE","PostTD":"TRUE","TDCurrent":"FALSE","SampleDate":"18\/10\/16","ClinicalTD":"no","TDType":"NA","DiseaseAdditional":"","SubjectHadTD":"FALSE","SubjectHadTDorGIdist":"TRUE","GI_distress":"FALSE","Numeric_ID":"1012","CombinedPlateWell":"2-G10","PlateNumber":2.0,"Well ID":"G10","Filter":"No","SequenceDepth":46456.0,"SeqDepthAfterFilter":46188.0,"Shannon":4.674971138,"ObsOTUs":158.0,"PD":0.640075503,"What time did you wake up today? (please use military time)":"NA","How much of your breakfast did you eat?":"NA","How much of your lunch did you eat?":"NA","How much of it did you eat?":"NA","Bottled water":"NA","Base purified water":"NA","Tap water":"NA","Soda":"NA","Sports energy drink (e.g. Gatorade)":"NA","Coffee or tea":"NA","Milk":"NA","Fruit juice":"NA","Yogurt":"NA","Beer, wine, or spirits":"NA","How are you feeling today?":"NA","Fever":"NA","Gastrointestinal issues":"NA","Headache":"NA","Tiredness":"NA","Runny or blocked nose":"NA","Rash":"NA","Muscle strain":"NA","Cramp":"NA","How much exercise did you do?":"NA","How many times did you urinate today?":"NA","How many times did you have a bowel movement today?":"NA","Please describe the consistency of your stool.":"NA","What time did you get into bed before going to sleep today? (please use military time)":"NA","Time_Slept":"NA","Description":"JTFB_23_34"},{"index":"JTFB.23.35","D_0__Archaea;D_1__Euryarchaeota;D_2__Methanobacteria":10111.0,"D_0__Bacteria;D_1__Acidobacteria;D_2__Subgroup 6":0.0,"D_0__Bacteria;D_1__Actinobacteria;D_2__Actinobacteria":2122.0,"D_0__Bacteria;D_1__Actinobacteria;D_2__Coriobacteriia":716.0,"D_0__Bacteria;D_1__Actinobacteria;__":0.0,"D_0__Bacteria;D_1__Bacteroidetes;D_2__Bacteroidia":8414.0,"D_0__Bacteria;D_1__Bacteroidetes;__":0.0,"D_0__Bacteria;D_1__Chloroflexi;D_2__Chloroflexia":0.0,"D_0__Bacteria;D_1__Cyanobacteria;D_2__Melainabacteria":19.0,"D_0__Bacteria;D_1__Cyanobacteria;D_2__Oxyphotobacteria":0.0,"D_0__Bacteria;D_1__Deinococcus-Thermus;D_2__Deinococci":0.0,"D_0__Bacteria;D_1__Elusimicrobia;D_2__Elusimicrobia":0.0,"D_0__Bacteria;D_1__Epsilonbacteraeota;D_2__Campylobacteria":0.0,"D_0__Bacteria;D_1__Firmicutes;D_2__Bacilli":109.0,"D_0__Bacteria;D_1__Firmicutes;D_2__Clostridia":24603.0,"D_0__Bacteria;D_1__Firmicutes;D_2__Erysipelotrichia":4036.0,"D_0__Bacteria;D_1__Firmicutes;D_2__Negativicutes":482.0,"D_0__Bacteria;D_1__Firmicutes;__":0.0,"D_0__Bacteria;D_1__Fusobacteria;D_2__Fusobacteriia":4.0,"D_0__Bacteria;D_1__Lentisphaerae;D_2__Lentisphaeria":0.0,"D_0__Bacteria;D_1__Patescibacteria;D_2__Saccharimonadia":0.0,"D_0__Bacteria;D_1__Planctomycetes;D_2__Planctomycetacia":0.0,"D_0__Bacteria;D_1__Proteobacteria;D_2__Alphaproteobacteria":0.0,"D_0__Bacteria;D_1__Proteobacteria;D_2__Deltaproteobacteria":24.0,"D_0__Bacteria;D_1__Proteobacteria;D_2__Gammaproteobacteria":931.0,"D_0__Bacteria;D_1__Proteobacteria;__":0.0,"D_0__Bacteria;D_1__Spirochaetes;D_2__Brachyspirae":0.0,"D_0__Bacteria;D_1__Spirochaetes;D_2__Spirochaetia":0.0,"D_0__Bacteria;D_1__Synergistetes;D_2__Synergistia":0.0,"D_0__Bacteria;D_1__Tenericutes;D_2__Mollicutes":1805.0,"D_0__Bacteria;D_1__Verrucomicrobia;D_2__Verrucomicrobiae":799.0,"BarcodeSequence":"","LinkerPrimerSequence":"GTGYCAGCMGCCGCGGTAA","ReversePrimer":"GGACTACHVGGGTWTCTAAT","Subject":23.0,"Order":35.0,"OrderSubjectTD":"35_23_no","InitialTimePoint":"FALSE","FinalTimePoint":"FALSE","PreTD":"TRUE","PostTD":"TRUE","TDCurrent":"FALSE","SampleDate":"25\/10\/16","ClinicalTD":"no","TDType":"NA","DiseaseAdditional":"","SubjectHadTD":"FALSE","SubjectHadTDorGIdist":"TRUE","GI_distress":"FALSE","Numeric_ID":"1012","CombinedPlateWell":"2-G11","PlateNumber":2.0,"Well ID":"G11","Filter":"No","SequenceDepth":54175.0,"SeqDepthAfterFilter":53745.0,"Shannon":5.862257906,"ObsOTUs":208.0,"PD":0.761288721,"What time did you wake up today? (please use military time)":"NA","How much of your breakfast did you eat?":"NA","How much of your lunch did you eat?":"NA","How much of it did you eat?":"NA","Bottled water":"NA","Base purified water":"NA","Tap water":"NA","Soda":"NA","Sports energy drink (e.g. Gatorade)":"NA","Coffee or tea":"NA","Milk":"NA","Fruit juice":"NA","Yogurt":"NA","Beer, wine, or spirits":"NA","How are you feeling today?":"NA","Fever":"NA","Gastrointestinal issues":"NA","Headache":"NA","Tiredness":"NA","Runny or blocked nose":"NA","Rash":"NA","Muscle strain":"NA","Cramp":"NA","How much exercise did you do?":"NA","How many times did you urinate today?":"NA","How many times did you have a bowel movement today?":"NA","Please describe the consistency of your stool.":"NA","What time did you get into bed before going to sleep today? (please use military time)":"NA","Time_Slept":"NA","Description":"JTFB_23_35"},{"index":"JTFB.23.36","D_0__Archaea;D_1__Euryarchaeota;D_2__Methanobacteria":10797.0,"D_0__Bacteria;D_1__Acidobacteria;D_2__Subgroup 6":0.0,"D_0__Bacteria;D_1__Actinobacteria;D_2__Actinobacteria":29.0,"D_0__Bacteria;D_1__Actinobacteria;D_2__Coriobacteriia":311.0,"D_0__Bacteria;D_1__Actinobacteria;__":0.0,"D_0__Bacteria;D_1__Bacteroidetes;D_2__Bacteroidia":2752.0,"D_0__Bacteria;D_1__Bacteroidetes;__":0.0,"D_0__Bacteria;D_1__Chloroflexi;D_2__Chloroflexia":0.0,"D_0__Bacteria;D_1__Cyanobacteria;D_2__Melainabacteria":0.0,"D_0__Bacteria;D_1__Cyanobacteria;D_2__Oxyphotobacteria":0.0,"D_0__Bacteria;D_1__Deinococcus-Thermus;D_2__Deinococci":0.0,"D_0__Bacteria;D_1__Elusimicrobia;D_2__Elusimicrobia":0.0,"D_0__Bacteria;D_1__Epsilonbacteraeota;D_2__Campylobacteria":0.0,"D_0__Bacteria;D_1__Firmicutes;D_2__Bacilli":39.0,"D_0__Bacteria;D_1__Firmicutes;D_2__Clostridia":13390.0,"D_0__Bacteria;D_1__Firmicutes;D_2__Erysipelotrichia":544.0,"D_0__Bacteria;D_1__Firmicutes;D_2__Negativicutes":105.0,"D_0__Bacteria;D_1__Firmicutes;__":0.0,"D_0__Bacteria;D_1__Fusobacteria;D_2__Fusobacteriia":0.0,"D_0__Bacteria;D_1__Lentisphaerae;D_2__Lentisphaeria":0.0,"D_0__Bacteria;D_1__Patescibacteria;D_2__Saccharimonadia":0.0,"D_0__Bacteria;D_1__Planctomycetes;D_2__Planctomycetacia":0.0,"D_0__Bacteria;D_1__Proteobacteria;D_2__Alphaproteobacteria":646.0,"D_0__Bacteria;D_1__Proteobacteria;D_2__Deltaproteobacteria":15.0,"D_0__Bacteria;D_1__Proteobacteria;D_2__Gammaproteobacteria":82.0,"D_0__Bacteria;D_1__Proteobacteria;__":0.0,"D_0__Bacteria;D_1__Spirochaetes;D_2__Brachyspirae":0.0,"D_0__Bacteria;D_1__Spirochaetes;D_2__Spirochaetia":0.0,"D_0__Bacteria;D_1__Synergistetes;D_2__Synergistia":0.0,"D_0__Bacteria;D_1__Tenericutes;D_2__Mollicutes":159.0,"D_0__Bacteria;D_1__Verrucomicrobia;D_2__Verrucomicrobiae":166.0,"BarcodeSequence":"","LinkerPrimerSequence":"GTGYCAGCMGCCGCGGTAA","ReversePrimer":"GGACTACHVGGGTWTCTAAT","Subject":23.0,"Order":36.0,"OrderSubjectTD":"36_23_no","InitialTimePoint":"FALSE","FinalTimePoint":"FALSE","PreTD":"TRUE","PostTD":"TRUE","TDCurrent":"FALSE","SampleDate":"04\/11\/16","ClinicalTD":"no","TDType":"NA","DiseaseAdditional":"","SubjectHadTD":"FALSE","SubjectHadTDorGIdist":"TRUE","GI_distress":"FALSE","Numeric_ID":"1012","CombinedPlateWell":"2-G12","PlateNumber":2.0,"Well ID":"G12","Filter":"No","SequenceDepth":29035.0,"SeqDepthAfterFilter":28660.0,"Shannon":4.504557762,"ObsOTUs":164.0,"PD":0.612235939,"What time did you wake up today? (please use military time)":"NA","How much of your breakfast did you eat?":"NA","How much of your lunch did you eat?":"NA","How much of it did you eat?":"NA","Bottled water":"NA","Base purified water":"NA","Tap water":"NA","Soda":"NA","Sports energy drink (e.g. Gatorade)":"NA","Coffee or tea":"NA","Milk":"NA","Fruit juice":"NA","Yogurt":"NA","Beer, wine, or spirits":"NA","How are you feeling today?":"NA","Fever":"NA","Gastrointestinal issues":"NA","Headache":"NA","Tiredness":"NA","Runny or blocked nose":"NA","Rash":"NA","Muscle strain":"NA","Cramp":"NA","How much exercise did you do?":"NA","How many times did you urinate today?":"NA","How many times did you have a bowel movement today?":"NA","Please describe the consistency of your stool.":"NA","What time did you get into bed before going to sleep today? (please use military time)":"NA","Time_Slept":"NA","Description":"JTFB_23_36"},{"index":"JTFB.23.37","D_0__Archaea;D_1__Euryarchaeota;D_2__Methanobacteria":4405.0,"D_0__Bacteria;D_1__Acidobacteria;D_2__Subgroup 6":0.0,"D_0__Bacteria;D_1__Actinobacteria;D_2__Actinobacteria":31.0,"D_0__Bacteria;D_1__Actinobacteria;D_2__Coriobacteriia":370.0,"D_0__Bacteria;D_1__Actinobacteria;__":3.0,"D_0__Bacteria;D_1__Bacteroidetes;D_2__Bacteroidia":16375.0,"D_0__Bacteria;D_1__Bacteroidetes;__":0.0,"D_0__Bacteria;D_1__Chloroflexi;D_2__Chloroflexia":0.0,"D_0__Bacteria;D_1__Cyanobacteria;D_2__Melainabacteria":0.0,"D_0__Bacteria;D_1__Cyanobacteria;D_2__Oxyphotobacteria":0.0,"D_0__Bacteria;D_1__Deinococcus-Thermus;D_2__Deinococci":0.0,"D_0__Bacteria;D_1__Elusimicrobia;D_2__Elusimicrobia":0.0,"D_0__Bacteria;D_1__Epsilonbacteraeota;D_2__Campylobacteria":0.0,"D_0__Bacteria;D_1__Firmicutes;D_2__Bacilli":31.0,"D_0__Bacteria;D_1__Firmicutes;D_2__Clostridia":14289.0,"D_0__Bacteria;D_1__Firmicutes;D_2__Erysipelotrichia":249.0,"D_0__Bacteria;D_1__Firmicutes;D_2__Negativicutes":181.0,"D_0__Bacteria;D_1__Firmicutes;__":7.0,"D_0__Bacteria;D_1__Fusobacteria;D_2__Fusobacteriia":0.0,"D_0__Bacteria;D_1__Lentisphaerae;D_2__Lentisphaeria":0.0,"D_0__Bacteria;D_1__Patescibacteria;D_2__Saccharimonadia":0.0,"D_0__Bacteria;D_1__Planctomycetes;D_2__Planctomycetacia":0.0,"D_0__Bacteria;D_1__Proteobacteria;D_2__Alphaproteobacteria":55.0,"D_0__Bacteria;D_1__Proteobacteria;D_2__Deltaproteobacteria":135.0,"D_0__Bacteria;D_1__Proteobacteria;D_2__Gammaproteobacteria":109.0,"D_0__Bacteria;D_1__Proteobacteria;__":0.0,"D_0__Bacteria;D_1__Spirochaetes;D_2__Brachyspirae":0.0,"D_0__Bacteria;D_1__Spirochaetes;D_2__Spirochaetia":0.0,"D_0__Bacteria;D_1__Synergistetes;D_2__Synergistia":0.0,"D_0__Bacteria;D_1__Tenericutes;D_2__Mollicutes":88.0,"D_0__Bacteria;D_1__Verrucomicrobia;D_2__Verrucomicrobiae":2134.0,"BarcodeSequence":"","LinkerPrimerSequence":"GTGYCAGCMGCCGCGGTAA","ReversePrimer":"GGACTACHVGGGTWTCTAAT","Subject":23.0,"Order":37.0,"OrderSubjectTD":"37_23_no","InitialTimePoint":"FALSE","FinalTimePoint":"TRUE","PreTD":"TRUE","PostTD":"TRUE","TDCurrent":"FALSE","SampleDate":"08\/11\/16","ClinicalTD":"no","TDType":"NA","DiseaseAdditional":"","SubjectHadTD":"FALSE","SubjectHadTDorGIdist":"TRUE","GI_distress":"FALSE","Numeric_ID":"1012","CombinedPlateWell":"2-H1","PlateNumber":2.0,"Well ID":"H1","Filter":"No","SequenceDepth":38462.0,"SeqDepthAfterFilter":37947.0,"Shannon":5.525360964,"ObsOTUs":163.0,"PD":0.751879897,"What time did you wake up today? (please use military time)":"NA","How much of your breakfast did you eat?":"NA","How much of your lunch did you eat?":"NA","How much of it did you eat?":"NA","Bottled water":"NA","Base purified water":"NA","Tap water":"NA","Soda":"NA","Sports energy drink (e.g. Gatorade)":"NA","Coffee or tea":"NA","Milk":"NA","Fruit juice":"NA","Yogurt":"NA","Beer, wine, or spirits":"NA","How are you feeling today?":"NA","Fever":"NA","Gastrointestinal issues":"NA","Headache":"NA","Tiredness":"NA","Runny or blocked nose":"NA","Rash":"NA","Muscle strain":"NA","Cramp":"NA","How much exercise did you do?":"NA","How many times did you urinate today?":"NA","How many times did you have a bowel movement today?":"NA","Please describe the consistency of your stool.":"NA","What time did you get into bed before going to sleep today? (please use military time)":"NA","Time_Slept":"NA","Description":"JTFB_23_37"},{"index":"JTFB.24.01","D_0__Archaea;D_1__Euryarchaeota;D_2__Methanobacteria":781.0,"D_0__Bacteria;D_1__Acidobacteria;D_2__Subgroup 6":0.0,"D_0__Bacteria;D_1__Actinobacteria;D_2__Actinobacteria":106.0,"D_0__Bacteria;D_1__Actinobacteria;D_2__Coriobacteriia":31.0,"D_0__Bacteria;D_1__Actinobacteria;__":0.0,"D_0__Bacteria;D_1__Bacteroidetes;D_2__Bacteroidia":919.0,"D_0__Bacteria;D_1__Bacteroidetes;__":0.0,"D_0__Bacteria;D_1__Chloroflexi;D_2__Chloroflexia":0.0,"D_0__Bacteria;D_1__Cyanobacteria;D_2__Melainabacteria":0.0,"D_0__Bacteria;D_1__Cyanobacteria;D_2__Oxyphotobacteria":0.0,"D_0__Bacteria;D_1__Deinococcus-Thermus;D_2__Deinococci":0.0,"D_0__Bacteria;D_1__Elusimicrobia;D_2__Elusimicrobia":0.0,"D_0__Bacteria;D_1__Epsilonbacteraeota;D_2__Campylobacteria":0.0,"D_0__Bacteria;D_1__Firmicutes;D_2__Bacilli":268.0,"D_0__Bacteria;D_1__Firmicutes;D_2__Clostridia":15476.0,"D_0__Bacteria;D_1__Firmicutes;D_2__Erysipelotrichia":2566.0,"D_0__Bacteria;D_1__Firmicutes;D_2__Negativicutes":26.0,"D_0__Bacteria;D_1__Firmicutes;__":0.0,"D_0__Bacteria;D_1__Fusobacteria;D_2__Fusobacteriia":0.0,"D_0__Bacteria;D_1__Lentisphaerae;D_2__Lentisphaeria":0.0,"D_0__Bacteria;D_1__Patescibacteria;D_2__Saccharimonadia":12.0,"D_0__Bacteria;D_1__Planctomycetes;D_2__Planctomycetacia":0.0,"D_0__Bacteria;D_1__Proteobacteria;D_2__Alphaproteobacteria":0.0,"D_0__Bacteria;D_1__Proteobacteria;D_2__Deltaproteobacteria":14.0,"D_0__Bacteria;D_1__Proteobacteria;D_2__Gammaproteobacteria":33.0,"D_0__Bacteria;D_1__Proteobacteria;__":0.0,"D_0__Bacteria;D_1__Spirochaetes;D_2__Brachyspirae":0.0,"D_0__Bacteria;D_1__Spirochaetes;D_2__Spirochaetia":0.0,"D_0__Bacteria;D_1__Synergistetes;D_2__Synergistia":2.0,"D_0__Bacteria;D_1__Tenericutes;D_2__Mollicutes":0.0,"D_0__Bacteria;D_1__Verrucomicrobia;D_2__Verrucomicrobiae":0.0,"BarcodeSequence":"","LinkerPrimerSequence":"GTGYCAGCMGCCGCGGTAA","ReversePrimer":"GGACTACHVGGGTWTCTAAT","Subject":24.0,"Order":1.0,"OrderSubjectTD":"1_24_no","InitialTimePoint":"TRUE","FinalTimePoint":"FALSE","PreTD":"TRUE","PostTD":"TRUE","TDCurrent":"FALSE","SampleDate":"03\/03\/16","ClinicalTD":"no","TDType":"NA","DiseaseAdditional":"","SubjectHadTD":"FALSE","SubjectHadTDorGIdist":"FALSE","GI_distress":"FALSE","Numeric_ID":"1009","CombinedPlateWell":"1-A5","PlateNumber":1.0,"Well ID":"A5","Filter":"No","SequenceDepth":20234.0,"SeqDepthAfterFilter":19915.0,"Shannon":5.160223195,"ObsOTUs":136.0,"PD":0.728077637,"What time did you wake up today? (please use military time)":"500","How much of your breakfast did you eat?":"3","How much of your lunch did you eat?":"3","How much of it did you eat?":"3","Bottled water":"0","Base purified water":"1","Tap water":"0","Soda":"0","Sports energy drink (e.g. Gatorade)":"0","Coffee or tea":"0","Milk":"0","Fruit juice":"1","Yogurt":"0","Beer, wine, or spirits":"0","How are you feeling today?":"3","Fever":"0","Gastrointestinal issues":"0","Headache":"0","Tiredness":"0","Runny or blocked nose":"0","Rash":"0","Muscle strain":"0","Cramp":"0","How much exercise did you do?":"3","How many times did you urinate today?":"4","How many times did you have a bowel movement today?":"1","Please describe the consistency of your stool.":"2","What time did you get into bed before going to sleep today? (please use military time)":"2200","Time_Slept":"NA","Description":"JTFB_24_01"},{"index":"JTFB.24.02","D_0__Archaea;D_1__Euryarchaeota;D_2__Methanobacteria":2074.0,"D_0__Bacteria;D_1__Acidobacteria;D_2__Subgroup 6":0.0,"D_0__Bacteria;D_1__Actinobacteria;D_2__Actinobacteria":937.0,"D_0__Bacteria;D_1__Actinobacteria;D_2__Coriobacteriia":1590.0,"D_0__Bacteria;D_1__Actinobacteria;__":0.0,"D_0__Bacteria;D_1__Bacteroidetes;D_2__Bacteroidia":7677.0,"D_0__Bacteria;D_1__Bacteroidetes;__":0.0,"D_0__Bacteria;D_1__Chloroflexi;D_2__Chloroflexia":0.0,"D_0__Bacteria;D_1__Cyanobacteria;D_2__Melainabacteria":0.0,"D_0__Bacteria;D_1__Cyanobacteria;D_2__Oxyphotobacteria":0.0,"D_0__Bacteria;D_1__Deinococcus-Thermus;D_2__Deinococci":0.0,"D_0__Bacteria;D_1__Elusimicrobia;D_2__Elusimicrobia":0.0,"D_0__Bacteria;D_1__Epsilonbacteraeota;D_2__Campylobacteria":0.0,"D_0__Bacteria;D_1__Firmicutes;D_2__Bacilli":145.0,"D_0__Bacteria;D_1__Firmicutes;D_2__Clostridia":29775.0,"D_0__Bacteria;D_1__Firmicutes;D_2__Erysipelotrichia":4854.0,"D_0__Bacteria;D_1__Firmicutes;D_2__Negativicutes":123.0,"D_0__Bacteria;D_1__Firmicutes;__":0.0,"D_0__Bacteria;D_1__Fusobacteria;D_2__Fusobacteriia":0.0,"D_0__Bacteria;D_1__Lentisphaerae;D_2__Lentisphaeria":0.0,"D_0__Bacteria;D_1__Patescibacteria;D_2__Saccharimonadia":57.0,"D_0__Bacteria;D_1__Planctomycetes;D_2__Planctomycetacia":0.0,"D_0__Bacteria;D_1__Proteobacteria;D_2__Alphaproteobacteria":0.0,"D_0__Bacteria;D_1__Proteobacteria;D_2__Deltaproteobacteria":178.0,"D_0__Bacteria;D_1__Proteobacteria;D_2__Gammaproteobacteria":214.0,"D_0__Bacteria;D_1__Proteobacteria;__":0.0,"D_0__Bacteria;D_1__Spirochaetes;D_2__Brachyspirae":4.0,"D_0__Bacteria;D_1__Spirochaetes;D_2__Spirochaetia":0.0,"D_0__Bacteria;D_1__Synergistetes;D_2__Synergistia":11.0,"D_0__Bacteria;D_1__Tenericutes;D_2__Mollicutes":8.0,"D_0__Bacteria;D_1__Verrucomicrobia;D_2__Verrucomicrobiae":0.0,"BarcodeSequence":"","LinkerPrimerSequence":"GTGYCAGCMGCCGCGGTAA","ReversePrimer":"GGACTACHVGGGTWTCTAAT","Subject":24.0,"Order":2.0,"OrderSubjectTD":"2_24_no","InitialTimePoint":"FALSE","FinalTimePoint":"FALSE","PreTD":"TRUE","PostTD":"TRUE","TDCurrent":"FALSE","SampleDate":"08\/03\/16","ClinicalTD":"no","TDType":"NA","DiseaseAdditional":"","SubjectHadTD":"FALSE","SubjectHadTDorGIdist":"FALSE","GI_distress":"FALSE","Numeric_ID":"1009","CombinedPlateWell":"1-B2","PlateNumber":1.0,"Well ID":"B2","Filter":"No","SequenceDepth":47647.0,"SeqDepthAfterFilter":46315.0,"Shannon":6.260187917,"ObsOTUs":240.0,"PD":0.791738275,"What time did you wake up today? (please use military time)":"588.33","How much of your breakfast did you eat?":"3.33","How much of your lunch did you eat?":"3.17","How much of it did you eat?":"2.83","Bottled water":"0","Base purified water":"1","Tap water":"0","Soda":"0.17","Sports energy drink (e.g. Gatorade)":"0.17","Coffee or tea":"0","Milk":"0","Fruit juice":"1","Yogurt":"0","Beer, wine, or spirits":"0.17","How are you feeling today?":"3","Fever":"0","Gastrointestinal issues":"0","Headache":"0","Tiredness":"0","Runny or blocked nose":"0","Rash":"0","Muscle strain":"0","Cramp":"0","How much exercise did you do?":"3","How many times did you urinate today?":"5.75","How many times did you have a bowel movement today?":"1","Please describe the consistency of your stool.":"2","What time did you get into bed before going to sleep today? (please use military time)":"2220","Time_Slept":"7.8","Description":"JTFB_24_02"},{"index":"JTFB.24.03","D_0__Archaea;D_1__Euryarchaeota;D_2__Methanobacteria":191.0,"D_0__Bacteria;D_1__Acidobacteria;D_2__Subgroup 6":0.0,"D_0__Bacteria;D_1__Actinobacteria;D_2__Actinobacteria":243.0,"D_0__Bacteria;D_1__Actinobacteria;D_2__Coriobacteriia":242.0,"D_0__Bacteria;D_1__Actinobacteria;__":0.0,"D_0__Bacteria;D_1__Bacteroidetes;D_2__Bacteroidia":2967.0,"D_0__Bacteria;D_1__Bacteroidetes;__":0.0,"D_0__Bacteria;D_1__Chloroflexi;D_2__Chloroflexia":0.0,"D_0__Bacteria;D_1__Cyanobacteria;D_2__Melainabacteria":0.0,"D_0__Bacteria;D_1__Cyanobacteria;D_2__Oxyphotobacteria":0.0,"D_0__Bacteria;D_1__Deinococcus-Thermus;D_2__Deinococci":0.0,"D_0__Bacteria;D_1__Elusimicrobia;D_2__Elusimicrobia":0.0,"D_0__Bacteria;D_1__Epsilonbacteraeota;D_2__Campylobacteria":0.0,"D_0__Bacteria;D_1__Firmicutes;D_2__Bacilli":202.0,"D_0__Bacteria;D_1__Firmicutes;D_2__Clostridia":31064.0,"D_0__Bacteria;D_1__Firmicutes;D_2__Erysipelotrichia":6814.0,"D_0__Bacteria;D_1__Firmicutes;D_2__Negativicutes":97.0,"D_0__Bacteria;D_1__Firmicutes;__":0.0,"D_0__Bacteria;D_1__Fusobacteria;D_2__Fusobacteriia":0.0,"D_0__Bacteria;D_1__Lentisphaerae;D_2__Lentisphaeria":0.0,"D_0__Bacteria;D_1__Patescibacteria;D_2__Saccharimonadia":124.0,"D_0__Bacteria;D_1__Planctomycetes;D_2__Planctomycetacia":0.0,"D_0__Bacteria;D_1__Proteobacteria;D_2__Alphaproteobacteria":31.0,"D_0__Bacteria;D_1__Proteobacteria;D_2__Deltaproteobacteria":164.0,"D_0__Bacteria;D_1__Proteobacteria;D_2__Gammaproteobacteria":103.0,"D_0__Bacteria;D_1__Proteobacteria;__":0.0,"D_0__Bacteria;D_1__Spirochaetes;D_2__Brachyspirae":3.0,"D_0__Bacteria;D_1__Spirochaetes;D_2__Spirochaetia":0.0,"D_0__Bacteria;D_1__Synergistetes;D_2__Synergistia":0.0,"D_0__Bacteria;D_1__Tenericutes;D_2__Mollicutes":0.0,"D_0__Bacteria;D_1__Verrucomicrobia;D_2__Verrucomicrobiae":2467.0,"BarcodeSequence":"","LinkerPrimerSequence":"GTGYCAGCMGCCGCGGTAA","ReversePrimer":"GGACTACHVGGGTWTCTAAT","Subject":24.0,"Order":3.0,"OrderSubjectTD":"3_24_no","InitialTimePoint":"FALSE","FinalTimePoint":"FALSE","PreTD":"TRUE","PostTD":"TRUE","TDCurrent":"FALSE","SampleDate":"18\/03\/16","ClinicalTD":"no","TDType":"NA","DiseaseAdditional":"","SubjectHadTD":"FALSE","SubjectHadTDorGIdist":"FALSE","GI_distress":"FALSE","Numeric_ID":"1009","CombinedPlateWell":"1-B10","PlateNumber":1.0,"Well ID":"B10","Filter":"No","SequenceDepth":44712.0,"SeqDepthAfterFilter":43999.0,"Shannon":5.78206282,"ObsOTUs":205.0,"PD":0.752923732,"What time did you wake up today? (please use military time)":"575","How much of your breakfast did you eat?":"3.25","How much of your lunch did you eat?":"3","How much of it did you eat?":"3.5","Bottled water":"0","Base purified water":"1","Tap water":"0","Soda":"0","Sports energy drink (e.g. Gatorade)":"0","Coffee or tea":"0","Milk":"0.25","Fruit juice":"1","Yogurt":"0","Beer, wine, or spirits":"0","How are you feeling today?":"3","Fever":"0","Gastrointestinal issues":"0","Headache":"0","Tiredness":"0","Runny or blocked nose":"0","Rash":"0","Muscle strain":"0","Cramp":"0","How much exercise did you do?":"2","How many times did you urinate today?":"6.62","How many times did you have a bowel movement today?":"1.25","Please describe the consistency of your stool.":"1.75","What time did you get into bed before going to sleep today? (please use military time)":"2265","Time_Slept":"6.25","Description":"JTFB_24_03"},{"index":"JTFB.24.04","D_0__Archaea;D_1__Euryarchaeota;D_2__Methanobacteria":291.0,"D_0__Bacteria;D_1__Acidobacteria;D_2__Subgroup 6":0.0,"D_0__Bacteria;D_1__Actinobacteria;D_2__Actinobacteria":756.0,"D_0__Bacteria;D_1__Actinobacteria;D_2__Coriobacteriia":300.0,"D_0__Bacteria;D_1__Actinobacteria;__":0.0,"D_0__Bacteria;D_1__Bacteroidetes;D_2__Bacteroidia":5312.0,"D_0__Bacteria;D_1__Bacteroidetes;__":0.0,"D_0__Bacteria;D_1__Chloroflexi;D_2__Chloroflexia":0.0,"D_0__Bacteria;D_1__Cyanobacteria;D_2__Melainabacteria":0.0,"D_0__Bacteria;D_1__Cyanobacteria;D_2__Oxyphotobacteria":0.0,"D_0__Bacteria;D_1__Deinococcus-Thermus;D_2__Deinococci":0.0,"D_0__Bacteria;D_1__Elusimicrobia;D_2__Elusimicrobia":0.0,"D_0__Bacteria;D_1__Epsilonbacteraeota;D_2__Campylobacteria":0.0,"D_0__Bacteria;D_1__Firmicutes;D_2__Bacilli":36.0,"D_0__Bacteria;D_1__Firmicutes;D_2__Clostridia":29874.0,"D_0__Bacteria;D_1__Firmicutes;D_2__Erysipelotrichia":860.0,"D_0__Bacteria;D_1__Firmicutes;D_2__Negativicutes":88.0,"D_0__Bacteria;D_1__Firmicutes;__":0.0,"D_0__Bacteria;D_1__Fusobacteria;D_2__Fusobacteriia":0.0,"D_0__Bacteria;D_1__Lentisphaerae;D_2__Lentisphaeria":0.0,"D_0__Bacteria;D_1__Patescibacteria;D_2__Saccharimonadia":245.0,"D_0__Bacteria;D_1__Planctomycetes;D_2__Planctomycetacia":0.0,"D_0__Bacteria;D_1__Proteobacteria;D_2__Alphaproteobacteria":2.0,"D_0__Bacteria;D_1__Proteobacteria;D_2__Deltaproteobacteria":79.0,"D_0__Bacteria;D_1__Proteobacteria;D_2__Gammaproteobacteria":55.0,"D_0__Bacteria;D_1__Proteobacteria;__":0.0,"D_0__Bacteria;D_1__Spirochaetes;D_2__Brachyspirae":0.0,"D_0__Bacteria;D_1__Spirochaetes;D_2__Spirochaetia":0.0,"D_0__Bacteria;D_1__Synergistetes;D_2__Synergistia":0.0,"D_0__Bacteria;D_1__Tenericutes;D_2__Mollicutes":0.0,"D_0__Bacteria;D_1__Verrucomicrobia;D_2__Verrucomicrobiae":22.0,"BarcodeSequence":"","LinkerPrimerSequence":"GTGYCAGCMGCCGCGGTAA","ReversePrimer":"GGACTACHVGGGTWTCTAAT","Subject":24.0,"Order":4.0,"OrderSubjectTD":"4_24_no","InitialTimePoint":"FALSE","FinalTimePoint":"FALSE","PreTD":"TRUE","PostTD":"TRUE","TDCurrent":"FALSE","SampleDate":"23\/03\/16","ClinicalTD":"no","TDType":"NA","DiseaseAdditional":"","SubjectHadTD":"FALSE","SubjectHadTDorGIdist":"FALSE","GI_distress":"FALSE","Numeric_ID":"1009","CombinedPlateWell":"1-C4","PlateNumber":1.0,"Well ID":"C4","Filter":"No","SequenceDepth":37920.0,"SeqDepthAfterFilter":37004.0,"Shannon":4.913392249,"ObsOTUs":174.0,"PD":0.660141012,"What time did you wake up today? (please use military time)":"600","How much of your breakfast did you eat?":"3.33","How much of your lunch did you eat?":"3.5","How much of it did you eat?":"3.83","Bottled water":"0","Base purified water":"1","Tap water":"0","Soda":"0","Sports energy drink (e.g. Gatorade)":"0.5","Coffee or tea":"0","Milk":"0.67","Fruit juice":"0.83","Yogurt":"0","Beer, wine, or spirits":"0","How are you feeling today?":"3","Fever":"0","Gastrointestinal issues":"0","Headache":"0","Tiredness":"0","Runny or blocked nose":"0","Rash":"0","Muscle strain":"0","Cramp":"0","How much exercise did you do?":"1.67","How many times did you urinate today?":"8","How many times did you have a bowel movement today?":"2","Please describe the consistency of your stool.":"1.5","What time did you get into bed before going to sleep today? (please use military time)":"2258.33","Time_Slept":"7.75","Description":"JTFB_24_04"},{"index":"JTFB.24.05","D_0__Archaea;D_1__Euryarchaeota;D_2__Methanobacteria":573.0,"D_0__Bacteria;D_1__Acidobacteria;D_2__Subgroup 6":0.0,"D_0__Bacteria;D_1__Actinobacteria;D_2__Actinobacteria":14.0,"D_0__Bacteria;D_1__Actinobacteria;D_2__Coriobacteriia":17.0,"D_0__Bacteria;D_1__Actinobacteria;__":0.0,"D_0__Bacteria;D_1__Bacteroidetes;D_2__Bacteroidia":1186.0,"D_0__Bacteria;D_1__Bacteroidetes;__":0.0,"D_0__Bacteria;D_1__Chloroflexi;D_2__Chloroflexia":0.0,"D_0__Bacteria;D_1__Cyanobacteria;D_2__Melainabacteria":0.0,"D_0__Bacteria;D_1__Cyanobacteria;D_2__Oxyphotobacteria":0.0,"D_0__Bacteria;D_1__Deinococcus-Thermus;D_2__Deinococci":0.0,"D_0__Bacteria;D_1__Elusimicrobia;D_2__Elusimicrobia":0.0,"D_0__Bacteria;D_1__Epsilonbacteraeota;D_2__Campylobacteria":0.0,"D_0__Bacteria;D_1__Firmicutes;D_2__Bacilli":35.0,"D_0__Bacteria;D_1__Firmicutes;D_2__Clostridia":29758.0,"D_0__Bacteria;D_1__Firmicutes;D_2__Erysipelotrichia":57.0,"D_0__Bacteria;D_1__Firmicutes;D_2__Negativicutes":9.0,"D_0__Bacteria;D_1__Firmicutes;__":0.0,"D_0__Bacteria;D_1__Fusobacteria;D_2__Fusobacteriia":0.0,"D_0__Bacteria;D_1__Lentisphaerae;D_2__Lentisphaeria":0.0,"D_0__Bacteria;D_1__Patescibacteria;D_2__Saccharimonadia":8.0,"D_0__Bacteria;D_1__Planctomycetes;D_2__Planctomycetacia":0.0,"D_0__Bacteria;D_1__Proteobacteria;D_2__Alphaproteobacteria":1434.0,"D_0__Bacteria;D_1__Proteobacteria;D_2__Deltaproteobacteria":6.0,"D_0__Bacteria;D_1__Proteobacteria;D_2__Gammaproteobacteria":117.0,"D_0__Bacteria;D_1__Proteobacteria;__":0.0,"D_0__Bacteria;D_1__Spirochaetes;D_2__Brachyspirae":0.0,"D_0__Bacteria;D_1__Spirochaetes;D_2__Spirochaetia":0.0,"D_0__Bacteria;D_1__Synergistetes;D_2__Synergistia":0.0,"D_0__Bacteria;D_1__Tenericutes;D_2__Mollicutes":0.0,"D_0__Bacteria;D_1__Verrucomicrobia;D_2__Verrucomicrobiae":113.0,"BarcodeSequence":"","LinkerPrimerSequence":"GTGYCAGCMGCCGCGGTAA","ReversePrimer":"GGACTACHVGGGTWTCTAAT","Subject":24.0,"Order":5.0,"OrderSubjectTD":"5_24_no","InitialTimePoint":"FALSE","FinalTimePoint":"FALSE","PreTD":"TRUE","PostTD":"TRUE","TDCurrent":"FALSE","SampleDate":"29\/03\/16","ClinicalTD":"no","TDType":"NA","DiseaseAdditional":"","SubjectHadTD":"FALSE","SubjectHadTDorGIdist":"FALSE","GI_distress":"FALSE","Numeric_ID":"1009","CombinedPlateWell":"1-C9","PlateNumber":1.0,"Well ID":"C9","Filter":"No","SequenceDepth":33327.0,"SeqDepthAfterFilter":32066.0,"Shannon":4.200013269,"ObsOTUs":127.0,"PD":0.600973353,"What time did you wake up today? (please use military time)":"666.67","How much of your breakfast did you eat?":"3.33","How much of your lunch did you eat?":"3.67","How much of it did you eat?":"3.83","Bottled water":"0","Base purified water":"1","Tap water":"0","Soda":"0","Sports energy drink (e.g. Gatorade)":"0","Coffee or tea":"0","Milk":"0","Fruit juice":"0.67","Yogurt":"0","Beer, wine, or spirits":"0.17","How are you feeling today?":"3","Fever":"0","Gastrointestinal issues":"0","Headache":"0","Tiredness":"0","Runny or blocked nose":"0","Rash":"0","Muscle strain":"0","Cramp":"0","How much exercise did you do?":"2.17","How many times did you urinate today?":"9","How many times did you have a bowel movement today?":"1.5","Please describe the consistency of your stool.":"1.83","What time did you get into bed before going to sleep today? (please use military time)":"2220","Time_Slept":"7.5","Description":"JTFB_24_05"},{"index":"JTFB.24.06","D_0__Archaea;D_1__Euryarchaeota;D_2__Methanobacteria":5461.0,"D_0__Bacteria;D_1__Acidobacteria;D_2__Subgroup 6":0.0,"D_0__Bacteria;D_1__Actinobacteria;D_2__Actinobacteria":27.0,"D_0__Bacteria;D_1__Actinobacteria;D_2__Coriobacteriia":178.0,"D_0__Bacteria;D_1__Actinobacteria;__":0.0,"D_0__Bacteria;D_1__Bacteroidetes;D_2__Bacteroidia":1588.0,"D_0__Bacteria;D_1__Bacteroidetes;__":0.0,"D_0__Bacteria;D_1__Chloroflexi;D_2__Chloroflexia":0.0,"D_0__Bacteria;D_1__Cyanobacteria;D_2__Melainabacteria":0.0,"D_0__Bacteria;D_1__Cyanobacteria;D_2__Oxyphotobacteria":0.0,"D_0__Bacteria;D_1__Deinococcus-Thermus;D_2__Deinococci":0.0,"D_0__Bacteria;D_1__Elusimicrobia;D_2__Elusimicrobia":0.0,"D_0__Bacteria;D_1__Epsilonbacteraeota;D_2__Campylobacteria":0.0,"D_0__Bacteria;D_1__Firmicutes;D_2__Bacilli":6.0,"D_0__Bacteria;D_1__Firmicutes;D_2__Clostridia":17915.0,"D_0__Bacteria;D_1__Firmicutes;D_2__Erysipelotrichia":58.0,"D_0__Bacteria;D_1__Firmicutes;D_2__Negativicutes":48.0,"D_0__Bacteria;D_1__Firmicutes;__":0.0,"D_0__Bacteria;D_1__Fusobacteria;D_2__Fusobacteriia":0.0,"D_0__Bacteria;D_1__Lentisphaerae;D_2__Lentisphaeria":0.0,"D_0__Bacteria;D_1__Patescibacteria;D_2__Saccharimonadia":0.0,"D_0__Bacteria;D_1__Planctomycetes;D_2__Planctomycetacia":0.0,"D_0__Bacteria;D_1__Proteobacteria;D_2__Alphaproteobacteria":3.0,"D_0__Bacteria;D_1__Proteobacteria;D_2__Deltaproteobacteria":0.0,"D_0__Bacteria;D_1__Proteobacteria;D_2__Gammaproteobacteria":0.0,"D_0__Bacteria;D_1__Proteobacteria;__":0.0,"D_0__Bacteria;D_1__Spirochaetes;D_2__Brachyspirae":0.0,"D_0__Bacteria;D_1__Spirochaetes;D_2__Spirochaetia":0.0,"D_0__Bacteria;D_1__Synergistetes;D_2__Synergistia":0.0,"D_0__Bacteria;D_1__Tenericutes;D_2__Mollicutes":7.0,"D_0__Bacteria;D_1__Verrucomicrobia;D_2__Verrucomicrobiae":20.0,"BarcodeSequence":"","LinkerPrimerSequence":"GTGYCAGCMGCCGCGGTAA","ReversePrimer":"GGACTACHVGGGTWTCTAAT","Subject":24.0,"Order":6.0,"OrderSubjectTD":"6_24_no","InitialTimePoint":"FALSE","FinalTimePoint":"FALSE","PreTD":"TRUE","PostTD":"TRUE","TDCurrent":"FALSE","SampleDate":"13\/04\/16","ClinicalTD":"no","TDType":"NA","DiseaseAdditional":"","SubjectHadTD":"FALSE","SubjectHadTDorGIdist":"FALSE","GI_distress":"FALSE","Numeric_ID":"1009","CombinedPlateWell":"1-D5","PlateNumber":1.0,"Well ID":"D5","Filter":"No","SequenceDepth":25311.0,"SeqDepthAfterFilter":24447.0,"Shannon":4.575054924,"ObsOTUs":140.0,"PD":0.641727213,"What time did you wake up today? (please use military time)":"646","How much of your breakfast did you eat?":"3.8","How much of your lunch did you eat?":"3.6","How much of it did you eat?":"3.6","Bottled water":"0","Base purified water":"1","Tap water":"0","Soda":"0","Sports energy drink (e.g. Gatorade)":"0","Coffee or tea":"0","Milk":"0.4","Fruit juice":"1","Yogurt":"0.2","Beer, wine, or spirits":"0","How are you feeling today?":"3","Fever":"0","Gastrointestinal issues":"0","Headache":"0","Tiredness":"0","Runny or blocked nose":"0","Rash":"0","Muscle strain":"0","Cramp":"0","How much exercise did you do?":"1.8","How many times did you urinate today?":"8.7","How many times did you have a bowel movement today?":"1.2","Please describe the consistency of your stool.":"1.8","What time did you get into bed before going to sleep today? (please use military time)":"2247.5","Time_Slept":"6.5","Description":"JTFB_24_06"},{"index":"JTFB.24.08","D_0__Archaea;D_1__Euryarchaeota;D_2__Methanobacteria":800.0,"D_0__Bacteria;D_1__Acidobacteria;D_2__Subgroup 6":0.0,"D_0__Bacteria;D_1__Actinobacteria;D_2__Actinobacteria":291.0,"D_0__Bacteria;D_1__Actinobacteria;D_2__Coriobacteriia":322.0,"D_0__Bacteria;D_1__Actinobacteria;__":0.0,"D_0__Bacteria;D_1__Bacteroidetes;D_2__Bacteroidia":1495.0,"D_0__Bacteria;D_1__Bacteroidetes;__":0.0,"D_0__Bacteria;D_1__Chloroflexi;D_2__Chloroflexia":0.0,"D_0__Bacteria;D_1__Cyanobacteria;D_2__Melainabacteria":0.0,"D_0__Bacteria;D_1__Cyanobacteria;D_2__Oxyphotobacteria":0.0,"D_0__Bacteria;D_1__Deinococcus-Thermus;D_2__Deinococci":0.0,"D_0__Bacteria;D_1__Elusimicrobia;D_2__Elusimicrobia":0.0,"D_0__Bacteria;D_1__Epsilonbacteraeota;D_2__Campylobacteria":0.0,"D_0__Bacteria;D_1__Firmicutes;D_2__Bacilli":35.0,"D_0__Bacteria;D_1__Firmicutes;D_2__Clostridia":24428.0,"D_0__Bacteria;D_1__Firmicutes;D_2__Erysipelotrichia":791.0,"D_0__Bacteria;D_1__Firmicutes;D_2__Negativicutes":11.0,"D_0__Bacteria;D_1__Firmicutes;__":0.0,"D_0__Bacteria;D_1__Fusobacteria;D_2__Fusobacteriia":0.0,"D_0__Bacteria;D_1__Lentisphaerae;D_2__Lentisphaeria":0.0,"D_0__Bacteria;D_1__Patescibacteria;D_2__Saccharimonadia":83.0,"D_0__Bacteria;D_1__Planctomycetes;D_2__Planctomycetacia":0.0,"D_0__Bacteria;D_1__Proteobacteria;D_2__Alphaproteobacteria":1811.0,"D_0__Bacteria;D_1__Proteobacteria;D_2__Deltaproteobacteria":87.0,"D_0__Bacteria;D_1__Proteobacteria;D_2__Gammaproteobacteria":261.0,"D_0__Bacteria;D_1__Proteobacteria;__":0.0,"D_0__Bacteria;D_1__Spirochaetes;D_2__Brachyspirae":0.0,"D_0__Bacteria;D_1__Spirochaetes;D_2__Spirochaetia":0.0,"D_0__Bacteria;D_1__Synergistetes;D_2__Synergistia":0.0,"D_0__Bacteria;D_1__Tenericutes;D_2__Mollicutes":0.0,"D_0__Bacteria;D_1__Verrucomicrobia;D_2__Verrucomicrobiae":294.0,"BarcodeSequence":"","LinkerPrimerSequence":"GTGYCAGCMGCCGCGGTAA","ReversePrimer":"GGACTACHVGGGTWTCTAAT","Subject":24.0,"Order":8.0,"OrderSubjectTD":"8_24_no","InitialTimePoint":"FALSE","FinalTimePoint":"FALSE","PreTD":"TRUE","PostTD":"TRUE","TDCurrent":"FALSE","SampleDate":"27\/04\/16","ClinicalTD":"no","TDType":"NA","DiseaseAdditional":"","SubjectHadTD":"FALSE","SubjectHadTDorGIdist":"FALSE","GI_distress":"FALSE","Numeric_ID":"1009","CombinedPlateWell":"1-E9","PlateNumber":1.0,"Well ID":"E9","Filter":"No","SequenceDepth":30709.0,"SeqDepthAfterFilter":29839.0,"Shannon":5.257838097,"ObsOTUs":184.0,"PD":0.698849578,"What time did you wake up today? (please use military time)":"540","How much of your breakfast did you eat?":"3.83","How much of your lunch did you eat?":"3.67","How much of it did you eat?":"3.67","Bottled water":"0","Base purified water":"1","Tap water":"0","Soda":"0.33","Sports energy drink (e.g. Gatorade)":"0","Coffee or tea":"0","Milk":"0.83","Fruit juice":"1","Yogurt":"0","Beer, wine, or spirits":"0.17","How are you feeling today?":"3","Fever":"0","Gastrointestinal issues":"0","Headache":"0","Tiredness":"0","Runny or blocked nose":"0","Rash":"0","Muscle strain":"0","Cramp":"0","How much exercise did you do?":"1.33","How many times did you urinate today?":"9","How many times did you have a bowel movement today?":"1.17","Please describe the consistency of your stool.":"1.83","What time did you get into bed before going to sleep today? (please use military time)":"2231.67","Time_Slept":"7.13","Description":"JTFB_24_08"},{"index":"JTFB.24.09","D_0__Archaea;D_1__Euryarchaeota;D_2__Methanobacteria":969.0,"D_0__Bacteria;D_1__Acidobacteria;D_2__Subgroup 6":0.0,"D_0__Bacteria;D_1__Actinobacteria;D_2__Actinobacteria":133.0,"D_0__Bacteria;D_1__Actinobacteria;D_2__Coriobacteriia":557.0,"D_0__Bacteria;D_1__Actinobacteria;__":0.0,"D_0__Bacteria;D_1__Bacteroidetes;D_2__Bacteroidia":1348.0,"D_0__Bacteria;D_1__Bacteroidetes;__":0.0,"D_0__Bacteria;D_1__Chloroflexi;D_2__Chloroflexia":0.0,"D_0__Bacteria;D_1__Cyanobacteria;D_2__Melainabacteria":0.0,"D_0__Bacteria;D_1__Cyanobacteria;D_2__Oxyphotobacteria":0.0,"D_0__Bacteria;D_1__Deinococcus-Thermus;D_2__Deinococci":0.0,"D_0__Bacteria;D_1__Elusimicrobia;D_2__Elusimicrobia":0.0,"D_0__Bacteria;D_1__Epsilonbacteraeota;D_2__Campylobacteria":0.0,"D_0__Bacteria;D_1__Firmicutes;D_2__Bacilli":120.0,"D_0__Bacteria;D_1__Firmicutes;D_2__Clostridia":50314.0,"D_0__Bacteria;D_1__Firmicutes;D_2__Erysipelotrichia":570.0,"D_0__Bacteria;D_1__Firmicutes;D_2__Negativicutes":9.0,"D_0__Bacteria;D_1__Firmicutes;__":0.0,"D_0__Bacteria;D_1__Fusobacteria;D_2__Fusobacteriia":0.0,"D_0__Bacteria;D_1__Lentisphaerae;D_2__Lentisphaeria":0.0,"D_0__Bacteria;D_1__Patescibacteria;D_2__Saccharimonadia":242.0,"D_0__Bacteria;D_1__Planctomycetes;D_2__Planctomycetacia":0.0,"D_0__Bacteria;D_1__Proteobacteria;D_2__Alphaproteobacteria":11.0,"D_0__Bacteria;D_1__Proteobacteria;D_2__Deltaproteobacteria":0.0,"D_0__Bacteria;D_1__Proteobacteria;D_2__Gammaproteobacteria":21.0,"D_0__Bacteria;D_1__Proteobacteria;__":0.0,"D_0__Bacteria;D_1__Spirochaetes;D_2__Brachyspirae":0.0,"D_0__Bacteria;D_1__Spirochaetes;D_2__Spirochaetia":0.0,"D_0__Bacteria;D_1__Synergistetes;D_2__Synergistia":0.0,"D_0__Bacteria;D_1__Tenericutes;D_2__Mollicutes":14.0,"D_0__Bacteria;D_1__Verrucomicrobia;D_2__Verrucomicrobiae":6.0,"BarcodeSequence":"","LinkerPrimerSequence":"GTGYCAGCMGCCGCGGTAA","ReversePrimer":"GGACTACHVGGGTWTCTAAT","Subject":24.0,"Order":9.0,"OrderSubjectTD":"9_24_no","InitialTimePoint":"FALSE","FinalTimePoint":"FALSE","PreTD":"TRUE","PostTD":"TRUE","TDCurrent":"FALSE","SampleDate":"04\/05\/16","ClinicalTD":"no","TDType":"NA","DiseaseAdditional":"","SubjectHadTD":"FALSE","SubjectHadTDorGIdist":"FALSE","GI_distress":"FALSE","Numeric_ID":"1009","CombinedPlateWell":"1-E10","PlateNumber":1.0,"Well ID":"E10","Filter":"No","SequenceDepth":54314.0,"SeqDepthAfterFilter":53283.0,"Shannon":3.97202163,"ObsOTUs":159.0,"PD":0.543154,"What time did you wake up today? (please use military time)":"624","How much of your breakfast did you eat?":"3.8","How much of your lunch did you eat?":"3.8","How much of it did you eat?":"3.8","Bottled water":"0","Base purified water":"1","Tap water":"0","Soda":"0.2","Sports energy drink (e.g. Gatorade)":"0","Coffee or tea":"0","Milk":"0.8","Fruit juice":"1","Yogurt":"0","Beer, wine, or spirits":"0.4","How are you feeling today?":"3","Fever":"0","Gastrointestinal issues":"0","Headache":"0","Tiredness":"0","Runny or blocked nose":"0","Rash":"0","Muscle strain":"0","Cramp":"0","How much exercise did you do?":"1.6","How many times did you urinate today?":"9","How many times did you have a bowel movement today?":"1.4","Please describe the consistency of your stool.":"2","What time did you get into bed before going to sleep today? (please use military time)":"2264","Time_Slept":"7.71","Description":"JTFB_24_09"},{"index":"JTFB.24.10","D_0__Archaea;D_1__Euryarchaeota;D_2__Methanobacteria":111.0,"D_0__Bacteria;D_1__Acidobacteria;D_2__Subgroup 6":0.0,"D_0__Bacteria;D_1__Actinobacteria;D_2__Actinobacteria":592.0,"D_0__Bacteria;D_1__Actinobacteria;D_2__Coriobacteriia":712.0,"D_0__Bacteria;D_1__Actinobacteria;__":0.0,"D_0__Bacteria;D_1__Bacteroidetes;D_2__Bacteroidia":2855.0,"D_0__Bacteria;D_1__Bacteroidetes;__":0.0,"D_0__Bacteria;D_1__Chloroflexi;D_2__Chloroflexia":0.0,"D_0__Bacteria;D_1__Cyanobacteria;D_2__Melainabacteria":0.0,"D_0__Bacteria;D_1__Cyanobacteria;D_2__Oxyphotobacteria":0.0,"D_0__Bacteria;D_1__Deinococcus-Thermus;D_2__Deinococci":0.0,"D_0__Bacteria;D_1__Elusimicrobia;D_2__Elusimicrobia":0.0,"D_0__Bacteria;D_1__Epsilonbacteraeota;D_2__Campylobacteria":0.0,"D_0__Bacteria;D_1__Firmicutes;D_2__Bacilli":43.0,"D_0__Bacteria;D_1__Firmicutes;D_2__Clostridia":17075.0,"D_0__Bacteria;D_1__Firmicutes;D_2__Erysipelotrichia":1731.0,"D_0__Bacteria;D_1__Firmicutes;D_2__Negativicutes":16.0,"D_0__Bacteria;D_1__Firmicutes;__":0.0,"D_0__Bacteria;D_1__Fusobacteria;D_2__Fusobacteriia":0.0,"D_0__Bacteria;D_1__Lentisphaerae;D_2__Lentisphaeria":0.0,"D_0__Bacteria;D_1__Patescibacteria;D_2__Saccharimonadia":142.0,"D_0__Bacteria;D_1__Planctomycetes;D_2__Planctomycetacia":0.0,"D_0__Bacteria;D_1__Proteobacteria;D_2__Alphaproteobacteria":30.0,"D_0__Bacteria;D_1__Proteobacteria;D_2__Deltaproteobacteria":30.0,"D_0__Bacteria;D_1__Proteobacteria;D_2__Gammaproteobacteria":80.0,"D_0__Bacteria;D_1__Proteobacteria;__":0.0,"D_0__Bacteria;D_1__Spirochaetes;D_2__Brachyspirae":0.0,"D_0__Bacteria;D_1__Spirochaetes;D_2__Spirochaetia":0.0,"D_0__Bacteria;D_1__Synergistetes;D_2__Synergistia":0.0,"D_0__Bacteria;D_1__Tenericutes;D_2__Mollicutes":40.0,"D_0__Bacteria;D_1__Verrucomicrobia;D_2__Verrucomicrobiae":25.0,"BarcodeSequence":"","LinkerPrimerSequence":"GTGYCAGCMGCCGCGGTAA","ReversePrimer":"GGACTACHVGGGTWTCTAAT","Subject":24.0,"Order":10.0,"OrderSubjectTD":"10_24_no","InitialTimePoint":"FALSE","FinalTimePoint":"FALSE","PreTD":"TRUE","PostTD":"TRUE","TDCurrent":"FALSE","SampleDate":"16\/05\/16","ClinicalTD":"no","TDType":"NA","DiseaseAdditional":"","SubjectHadTD":"FALSE","SubjectHadTDorGIdist":"FALSE","GI_distress":"FALSE","Numeric_ID":"1009","CombinedPlateWell":"1-F7","PlateNumber":1.0,"Well ID":"F7","Filter":"No","SequenceDepth":23482.0,"SeqDepthAfterFilter":22857.0,"Shannon":5.211700583,"ObsOTUs":169.0,"PD":0.704200174,"What time did you wake up today? (please use military time)":"507.14","How much of your breakfast did you eat?":"3.43","How much of your lunch did you eat?":"3.57","How much of it did you eat?":"3.57","Bottled water":"0","Base purified water":"1","Tap water":"0","Soda":"0","Sports energy drink (e.g. Gatorade)":"0","Coffee or tea":"0","Milk":"0.86","Fruit juice":"1","Yogurt":"0","Beer, wine, or spirits":"0.29","How are you feeling today?":"3","Fever":"0","Gastrointestinal issues":"0","Headache":"0","Tiredness":"0","Runny or blocked nose":"0","Rash":"0","Muscle strain":"0","Cramp":"0","How much exercise did you do?":"1.43","How many times did you urinate today?":"9","How many times did you have a bowel movement today?":"1","Please describe the consistency of your stool.":"1.86","What time did you get into bed before going to sleep today? (please use military time)":"2221.43","Time_Slept":"6.73","Description":"JTFB_24_10"},{"index":"JTFB.24.11","D_0__Archaea;D_1__Euryarchaeota;D_2__Methanobacteria":0.0,"D_0__Bacteria;D_1__Acidobacteria;D_2__Subgroup 6":0.0,"D_0__Bacteria;D_1__Actinobacteria;D_2__Actinobacteria":24.0,"D_0__Bacteria;D_1__Actinobacteria;D_2__Coriobacteriia":69.0,"D_0__Bacteria;D_1__Actinobacteria;__":0.0,"D_0__Bacteria;D_1__Bacteroidetes;D_2__Bacteroidia":190.0,"D_0__Bacteria;D_1__Bacteroidetes;__":0.0,"D_0__Bacteria;D_1__Chloroflexi;D_2__Chloroflexia":0.0,"D_0__Bacteria;D_1__Cyanobacteria;D_2__Melainabacteria":0.0,"D_0__Bacteria;D_1__Cyanobacteria;D_2__Oxyphotobacteria":0.0,"D_0__Bacteria;D_1__Deinococcus-Thermus;D_2__Deinococci":0.0,"D_0__Bacteria;D_1__Elusimicrobia;D_2__Elusimicrobia":0.0,"D_0__Bacteria;D_1__Epsilonbacteraeota;D_2__Campylobacteria":0.0,"D_0__Bacteria;D_1__Firmicutes;D_2__Bacilli":86.0,"D_0__Bacteria;D_1__Firmicutes;D_2__Clostridia":2312.0,"D_0__Bacteria;D_1__Firmicutes;D_2__Erysipelotrichia":70.0,"D_0__Bacteria;D_1__Firmicutes;D_2__Negativicutes":0.0,"D_0__Bacteria;D_1__Firmicutes;__":0.0,"D_0__Bacteria;D_1__Fusobacteria;D_2__Fusobacteriia":0.0,"D_0__Bacteria;D_1__Lentisphaerae;D_2__Lentisphaeria":0.0,"D_0__Bacteria;D_1__Patescibacteria;D_2__Saccharimonadia":0.0,"D_0__Bacteria;D_1__Planctomycetes;D_2__Planctomycetacia":0.0,"D_0__Bacteria;D_1__Proteobacteria;D_2__Alphaproteobacteria":2550.0,"D_0__Bacteria;D_1__Proteobacteria;D_2__Deltaproteobacteria":0.0,"D_0__Bacteria;D_1__Proteobacteria;D_2__Gammaproteobacteria":89.0,"D_0__Bacteria;D_1__Proteobacteria;__":0.0,"D_0__Bacteria;D_1__Spirochaetes;D_2__Brachyspirae":0.0,"D_0__Bacteria;D_1__Spirochaetes;D_2__Spirochaetia":0.0,"D_0__Bacteria;D_1__Synergistetes;D_2__Synergistia":0.0,"D_0__Bacteria;D_1__Tenericutes;D_2__Mollicutes":0.0,"D_0__Bacteria;D_1__Verrucomicrobia;D_2__Verrucomicrobiae":0.0,"BarcodeSequence":"","LinkerPrimerSequence":"GTGYCAGCMGCCGCGGTAA","ReversePrimer":"GGACTACHVGGGTWTCTAAT","Subject":24.0,"Order":11.0,"OrderSubjectTD":"11_24_no","InitialTimePoint":"FALSE","FinalTimePoint":"FALSE","PreTD":"TRUE","PostTD":"TRUE","TDCurrent":"FALSE","SampleDate":"25\/05\/16","ClinicalTD":"no","TDType":"NA","DiseaseAdditional":"","SubjectHadTD":"FALSE","SubjectHadTDorGIdist":"FALSE","GI_distress":"FALSE","Numeric_ID":"1009","CombinedPlateWell":"1-G1","PlateNumber":1.0,"Well ID":"G1","Filter":"No","SequenceDepth":5390.0,"SeqDepthAfterFilter":5143.0,"Shannon":3.533800181,"ObsOTUs":74.0,"PD":0.569100044,"What time did you wake up today? (please use military time)":"642.86","How much of your breakfast did you eat?":"3.71","How much of your lunch did you eat?":"3.71","How much of it did you eat?":"3.29","Bottled water":"0","Base purified water":"1","Tap water":"0","Soda":"0.14","Sports energy drink (e.g. Gatorade)":"0.14","Coffee or tea":"0","Milk":"0.57","Fruit juice":"1","Yogurt":"0","Beer, wine, or spirits":"0.14","How are you feeling today?":"3","Fever":"0","Gastrointestinal issues":"0","Headache":"0","Tiredness":"0","Runny or blocked nose":"0","Rash":"0","Muscle strain":"0","Cramp":"0","How much exercise did you do?":"1.71","How many times did you urinate today?":"9","How many times did you have a bowel movement today?":"1","Please describe the consistency of your stool.":"1.43","What time did you get into bed before going to sleep today? (please use military time)":"2250","Time_Slept":"7.88","Description":"JTFB_24_11"},{"index":"JTFB.24.13","D_0__Archaea;D_1__Euryarchaeota;D_2__Methanobacteria":2864.0,"D_0__Bacteria;D_1__Acidobacteria;D_2__Subgroup 6":0.0,"D_0__Bacteria;D_1__Actinobacteria;D_2__Actinobacteria":20.0,"D_0__Bacteria;D_1__Actinobacteria;D_2__Coriobacteriia":168.0,"D_0__Bacteria;D_1__Actinobacteria;__":0.0,"D_0__Bacteria;D_1__Bacteroidetes;D_2__Bacteroidia":3413.0,"D_0__Bacteria;D_1__Bacteroidetes;__":0.0,"D_0__Bacteria;D_1__Chloroflexi;D_2__Chloroflexia":0.0,"D_0__Bacteria;D_1__Cyanobacteria;D_2__Melainabacteria":4.0,"D_0__Bacteria;D_1__Cyanobacteria;D_2__Oxyphotobacteria":0.0,"D_0__Bacteria;D_1__Deinococcus-Thermus;D_2__Deinococci":0.0,"D_0__Bacteria;D_1__Elusimicrobia;D_2__Elusimicrobia":0.0,"D_0__Bacteria;D_1__Epsilonbacteraeota;D_2__Campylobacteria":0.0,"D_0__Bacteria;D_1__Firmicutes;D_2__Bacilli":85.0,"D_0__Bacteria;D_1__Firmicutes;D_2__Clostridia":22202.0,"D_0__Bacteria;D_1__Firmicutes;D_2__Erysipelotrichia":77.0,"D_0__Bacteria;D_1__Firmicutes;D_2__Negativicutes":167.0,"D_0__Bacteria;D_1__Firmicutes;__":0.0,"D_0__Bacteria;D_1__Fusobacteria;D_2__Fusobacteriia":0.0,"D_0__Bacteria;D_1__Lentisphaerae;D_2__Lentisphaeria":0.0,"D_0__Bacteria;D_1__Patescibacteria;D_2__Saccharimonadia":185.0,"D_0__Bacteria;D_1__Planctomycetes;D_2__Planctomycetacia":0.0,"D_0__Bacteria;D_1__Proteobacteria;D_2__Alphaproteobacteria":1758.0,"D_0__Bacteria;D_1__Proteobacteria;D_2__Deltaproteobacteria":26.0,"D_0__Bacteria;D_1__Proteobacteria;D_2__Gammaproteobacteria":438.0,"D_0__Bacteria;D_1__Proteobacteria;__":0.0,"D_0__Bacteria;D_1__Spirochaetes;D_2__Brachyspirae":0.0,"D_0__Bacteria;D_1__Spirochaetes;D_2__Spirochaetia":0.0,"D_0__Bacteria;D_1__Synergistetes;D_2__Synergistia":0.0,"D_0__Bacteria;D_1__Tenericutes;D_2__Mollicutes":54.0,"D_0__Bacteria;D_1__Verrucomicrobia;D_2__Verrucomicrobiae":4.0,"BarcodeSequence":"","LinkerPrimerSequence":"GTGYCAGCMGCCGCGGTAA","ReversePrimer":"GGACTACHVGGGTWTCTAAT","Subject":24.0,"Order":13.0,"OrderSubjectTD":"13_24_no","InitialTimePoint":"FALSE","FinalTimePoint":"FALSE","PreTD":"TRUE","PostTD":"TRUE","TDCurrent":"FALSE","SampleDate":"06\/06\/16","ClinicalTD":"no","TDType":"NA","DiseaseAdditional":"","SubjectHadTD":"FALSE","SubjectHadTDorGIdist":"FALSE","GI_distress":"FALSE","Numeric_ID":"1009","CombinedPlateWell":"1-G8","PlateNumber":1.0,"Well ID":"G8","Filter":"No","SequenceDepth":31465.0,"SeqDepthAfterFilter":30486.0,"Shannon":4.466074143,"ObsOTUs":160.0,"PD":0.609958755,"What time did you wake up today? (please use military time)":"576.67","How much of your breakfast did you eat?":"4","How much of your lunch did you eat?":"3.83","How much of it did you eat?":"4","Bottled water":"0.33","Base purified water":"1","Tap water":"0","Soda":"0.17","Sports energy drink (e.g. Gatorade)":"0.83","Coffee or tea":"0","Milk":"0.17","Fruit juice":"0.83","Yogurt":"0","Beer, wine, or spirits":"0.33","How are you feeling today?":"3","Fever":"0","Gastrointestinal issues":"0","Headache":"0","Tiredness":"0","Runny or blocked nose":"0","Rash":"0","Muscle strain":"0","Cramp":"0","How much exercise did you do?":"2","How many times did you urinate today?":"8.5","How many times did you have a bowel movement today?":"1","Please describe the consistency of your stool.":"1.33","What time did you get into bed before going to sleep today? (please use military time)":"2225","Time_Slept":"7.6","Description":"JTFB_24_13"},{"index":"JTFB.24.14","D_0__Archaea;D_1__Euryarchaeota;D_2__Methanobacteria":1943.0,"D_0__Bacteria;D_1__Acidobacteria;D_2__Subgroup 6":0.0,"D_0__Bacteria;D_1__Actinobacteria;D_2__Actinobacteria":41.0,"D_0__Bacteria;D_1__Actinobacteria;D_2__Coriobacteriia":168.0,"D_0__Bacteria;D_1__Actinobacteria;__":0.0,"D_0__Bacteria;D_1__Bacteroidetes;D_2__Bacteroidia":3268.0,"D_0__Bacteria;D_1__Bacteroidetes;__":0.0,"D_0__Bacteria;D_1__Chloroflexi;D_2__Chloroflexia":0.0,"D_0__Bacteria;D_1__Cyanobacteria;D_2__Melainabacteria":0.0,"D_0__Bacteria;D_1__Cyanobacteria;D_2__Oxyphotobacteria":0.0,"D_0__Bacteria;D_1__Deinococcus-Thermus;D_2__Deinococci":0.0,"D_0__Bacteria;D_1__Elusimicrobia;D_2__Elusimicrobia":0.0,"D_0__Bacteria;D_1__Epsilonbacteraeota;D_2__Campylobacteria":0.0,"D_0__Bacteria;D_1__Firmicutes;D_2__Bacilli":10.0,"D_0__Bacteria;D_1__Firmicutes;D_2__Clostridia":38756.0,"D_0__Bacteria;D_1__Firmicutes;D_2__Erysipelotrichia":445.0,"D_0__Bacteria;D_1__Firmicutes;D_2__Negativicutes":5.0,"D_0__Bacteria;D_1__Firmicutes;__":0.0,"D_0__Bacteria;D_1__Fusobacteria;D_2__Fusobacteriia":0.0,"D_0__Bacteria;D_1__Lentisphaerae;D_2__Lentisphaeria":0.0,"D_0__Bacteria;D_1__Patescibacteria;D_2__Saccharimonadia":8.0,"D_0__Bacteria;D_1__Planctomycetes;D_2__Planctomycetacia":0.0,"D_0__Bacteria;D_1__Proteobacteria;D_2__Alphaproteobacteria":0.0,"D_0__Bacteria;D_1__Proteobacteria;D_2__Deltaproteobacteria":18.0,"D_0__Bacteria;D_1__Proteobacteria;D_2__Gammaproteobacteria":52.0,"D_0__Bacteria;D_1__Proteobacteria;__":0.0,"D_0__Bacteria;D_1__Spirochaetes;D_2__Brachyspirae":3.0,"D_0__Bacteria;D_1__Spirochaetes;D_2__Spirochaetia":0.0,"D_0__Bacteria;D_1__Synergistetes;D_2__Synergistia":0.0,"D_0__Bacteria;D_1__Tenericutes;D_2__Mollicutes":4.0,"D_0__Bacteria;D_1__Verrucomicrobia;D_2__Verrucomicrobiae":9.0,"BarcodeSequence":"","LinkerPrimerSequence":"GTGYCAGCMGCCGCGGTAA","ReversePrimer":"GGACTACHVGGGTWTCTAAT","Subject":24.0,"Order":14.0,"OrderSubjectTD":"14_24_no","InitialTimePoint":"FALSE","FinalTimePoint":"FALSE","PreTD":"TRUE","PostTD":"TRUE","TDCurrent":"FALSE","SampleDate":"20\/06\/16","ClinicalTD":"no","TDType":"NA","DiseaseAdditional":"","SubjectHadTD":"FALSE","SubjectHadTDorGIdist":"FALSE","GI_distress":"FALSE","Numeric_ID":"1009","CombinedPlateWell":"1-H6","PlateNumber":1.0,"Well ID":"H6","Filter":"No","SequenceDepth":44730.0,"SeqDepthAfterFilter":44063.0,"Shannon":4.556367099,"ObsOTUs":139.0,"PD":0.640034389,"What time did you wake up today? (please use military time)":"564.29","How much of your breakfast did you eat?":"3.86","How much of your lunch did you eat?":"3.86","How much of it did you eat?":"3.86","Bottled water":"0","Base purified water":"1","Tap water":"0","Soda":"0","Sports energy drink (e.g. Gatorade)":"0.71","Coffee or tea":"0","Milk":"0.29","Fruit juice":"1","Yogurt":"0","Beer, wine, or spirits":"0.29","How are you feeling today?":"3","Fever":"0","Gastrointestinal issues":"0","Headache":"0","Tiredness":"0","Runny or blocked nose":"0","Rash":"0","Muscle strain":"0","Cramp":"0","How much exercise did you do?":"1.86","How many times did you urinate today?":"9","How many times did you have a bowel movement today?":"1","Please describe the consistency of your stool.":"1.86","What time did you get into bed before going to sleep today? (please use military time)":"2254.29","Time_Slept":"7.07","Description":"JTFB_24_14"},{"index":"JTFB.24.16","D_0__Archaea;D_1__Euryarchaeota;D_2__Methanobacteria":560.0,"D_0__Bacteria;D_1__Acidobacteria;D_2__Subgroup 6":0.0,"D_0__Bacteria;D_1__Actinobacteria;D_2__Actinobacteria":102.0,"D_0__Bacteria;D_1__Actinobacteria;D_2__Coriobacteriia":238.0,"D_0__Bacteria;D_1__Actinobacteria;__":0.0,"D_0__Bacteria;D_1__Bacteroidetes;D_2__Bacteroidia":2232.0,"D_0__Bacteria;D_1__Bacteroidetes;__":0.0,"D_0__Bacteria;D_1__Chloroflexi;D_2__Chloroflexia":0.0,"D_0__Bacteria;D_1__Cyanobacteria;D_2__Melainabacteria":0.0,"D_0__Bacteria;D_1__Cyanobacteria;D_2__Oxyphotobacteria":0.0,"D_0__Bacteria;D_1__Deinococcus-Thermus;D_2__Deinococci":0.0,"D_0__Bacteria;D_1__Elusimicrobia;D_2__Elusimicrobia":0.0,"D_0__Bacteria;D_1__Epsilonbacteraeota;D_2__Campylobacteria":0.0,"D_0__Bacteria;D_1__Firmicutes;D_2__Bacilli":0.0,"D_0__Bacteria;D_1__Firmicutes;D_2__Clostridia":22093.0,"D_0__Bacteria;D_1__Firmicutes;D_2__Erysipelotrichia":487.0,"D_0__Bacteria;D_1__Firmicutes;D_2__Negativicutes":17.0,"D_0__Bacteria;D_1__Firmicutes;__":0.0,"D_0__Bacteria;D_1__Fusobacteria;D_2__Fusobacteriia":0.0,"D_0__Bacteria;D_1__Lentisphaerae;D_2__Lentisphaeria":0.0,"D_0__Bacteria;D_1__Patescibacteria;D_2__Saccharimonadia":105.0,"D_0__Bacteria;D_1__Planctomycetes;D_2__Planctomycetacia":0.0,"D_0__Bacteria;D_1__Proteobacteria;D_2__Alphaproteobacteria":0.0,"D_0__Bacteria;D_1__Proteobacteria;D_2__Deltaproteobacteria":0.0,"D_0__Bacteria;D_1__Proteobacteria;D_2__Gammaproteobacteria":24.0,"D_0__Bacteria;D_1__Proteobacteria;__":0.0,"D_0__Bacteria;D_1__Spirochaetes;D_2__Brachyspirae":0.0,"D_0__Bacteria;D_1__Spirochaetes;D_2__Spirochaetia":0.0,"D_0__Bacteria;D_1__Synergistetes;D_2__Synergistia":0.0,"D_0__Bacteria;D_1__Tenericutes;D_2__Mollicutes":0.0,"D_0__Bacteria;D_1__Verrucomicrobia;D_2__Verrucomicrobiae":4.0,"BarcodeSequence":"","LinkerPrimerSequence":"GTGYCAGCMGCCGCGGTAA","ReversePrimer":"GGACTACHVGGGTWTCTAAT","Subject":24.0,"Order":16.0,"OrderSubjectTD":"16_24_no","InitialTimePoint":"FALSE","FinalTimePoint":"FALSE","PreTD":"TRUE","PostTD":"TRUE","TDCurrent":"FALSE","SampleDate":"08\/07\/16","ClinicalTD":"no","TDType":"NA","DiseaseAdditional":"","SubjectHadTD":"FALSE","SubjectHadTDorGIdist":"FALSE","GI_distress":"FALSE","Numeric_ID":"1009","CombinedPlateWell":"2-A4","PlateNumber":2.0,"Well ID":"A4","Filter":"No","SequenceDepth":25862.0,"SeqDepthAfterFilter":24998.0,"Shannon":4.555822037,"ObsOTUs":152.0,"PD":0.628568929,"What time did you wake up today? (please use military time)":"642.86","How much of your breakfast did you eat?":"4","How much of your lunch did you eat?":"4","How much of it did you eat?":"4","Bottled water":"0","Base purified water":"1","Tap water":"0","Soda":"0.71","Sports energy drink (e.g. Gatorade)":"0.14","Coffee or tea":"0","Milk":"0","Fruit juice":"1","Yogurt":"0","Beer, wine, or spirits":"0.29","How are you feeling today?":"3","Fever":"0","Gastrointestinal issues":"0","Headache":"0","Tiredness":"0","Runny or blocked nose":"0","Rash":"0","Muscle strain":"0","Cramp":"0","How much exercise did you do?":"2","How many times did you urinate today?":"9","How many times did you have a bowel movement today?":"1","Please describe the consistency of your stool.":"1.86","What time did you get into bed before going to sleep today? (please use military time)":"2260.71","Time_Slept":"7.88","Description":"JTFB_24_16"},{"index":"JTFB.24.17","D_0__Archaea;D_1__Euryarchaeota;D_2__Methanobacteria":178.0,"D_0__Bacteria;D_1__Acidobacteria;D_2__Subgroup 6":0.0,"D_0__Bacteria;D_1__Actinobacteria;D_2__Actinobacteria":175.0,"D_0__Bacteria;D_1__Actinobacteria;D_2__Coriobacteriia":369.0,"D_0__Bacteria;D_1__Actinobacteria;__":0.0,"D_0__Bacteria;D_1__Bacteroidetes;D_2__Bacteroidia":3690.0,"D_0__Bacteria;D_1__Bacteroidetes;__":0.0,"D_0__Bacteria;D_1__Chloroflexi;D_2__Chloroflexia":0.0,"D_0__Bacteria;D_1__Cyanobacteria;D_2__Melainabacteria":0.0,"D_0__Bacteria;D_1__Cyanobacteria;D_2__Oxyphotobacteria":0.0,"D_0__Bacteria;D_1__Deinococcus-Thermus;D_2__Deinococci":0.0,"D_0__Bacteria;D_1__Elusimicrobia;D_2__Elusimicrobia":0.0,"D_0__Bacteria;D_1__Epsilonbacteraeota;D_2__Campylobacteria":0.0,"D_0__Bacteria;D_1__Firmicutes;D_2__Bacilli":24.0,"D_0__Bacteria;D_1__Firmicutes;D_2__Clostridia":13049.0,"D_0__Bacteria;D_1__Firmicutes;D_2__Erysipelotrichia":1088.0,"D_0__Bacteria;D_1__Firmicutes;D_2__Negativicutes":14.0,"D_0__Bacteria;D_1__Firmicutes;__":0.0,"D_0__Bacteria;D_1__Fusobacteria;D_2__Fusobacteriia":0.0,"D_0__Bacteria;D_1__Lentisphaerae;D_2__Lentisphaeria":0.0,"D_0__Bacteria;D_1__Patescibacteria;D_2__Saccharimonadia":32.0,"D_0__Bacteria;D_1__Planctomycetes;D_2__Planctomycetacia":0.0,"D_0__Bacteria;D_1__Proteobacteria;D_2__Alphaproteobacteria":0.0,"D_0__Bacteria;D_1__Proteobacteria;D_2__Deltaproteobacteria":131.0,"D_0__Bacteria;D_1__Proteobacteria;D_2__Gammaproteobacteria":48.0,"D_0__Bacteria;D_1__Proteobacteria;__":0.0,"D_0__Bacteria;D_1__Spirochaetes;D_2__Brachyspirae":15.0,"D_0__Bacteria;D_1__Spirochaetes;D_2__Spirochaetia":0.0,"D_0__Bacteria;D_1__Synergistetes;D_2__Synergistia":0.0,"D_0__Bacteria;D_1__Tenericutes;D_2__Mollicutes":0.0,"D_0__Bacteria;D_1__Verrucomicrobia;D_2__Verrucomicrobiae":0.0,"BarcodeSequence":"","LinkerPrimerSequence":"GTGYCAGCMGCCGCGGTAA","ReversePrimer":"GGACTACHVGGGTWTCTAAT","Subject":24.0,"Order":17.0,"OrderSubjectTD":"17_24_no","InitialTimePoint":"FALSE","FinalTimePoint":"FALSE","PreTD":"TRUE","PostTD":"TRUE","TDCurrent":"FALSE","SampleDate":"13\/07\/16","ClinicalTD":"no","TDType":"NA","DiseaseAdditional":"","SubjectHadTD":"FALSE","SubjectHadTDorGIdist":"FALSE","GI_distress":"FALSE","Numeric_ID":"1009","CombinedPlateWell":"2-A8","PlateNumber":2.0,"Well ID":"A8","Filter":"No","SequenceDepth":18813.0,"SeqDepthAfterFilter":18033.0,"Shannon":5.752389954,"ObsOTUs":163.0,"PD":0.78277354,"What time did you wake up today? (please use military time)":"627.86","How much of your breakfast did you eat?":"4","How much of your lunch did you eat?":"4","How much of it did you eat?":"4","Bottled water":"0","Base purified water":"1","Tap water":"0","Soda":"0.57","Sports energy drink (e.g. Gatorade)":"0.43","Coffee or tea":"0","Milk":"0.14","Fruit juice":"1","Yogurt":"0","Beer, wine, or spirits":"0.43","How are you feeling today?":"3","Fever":"0","Gastrointestinal issues":"0","Headache":"0","Tiredness":"0","Runny or blocked nose":"0","Rash":"0","Muscle strain":"0","Cramp":"0","How much exercise did you do?":"1.86","How many times did you urinate today?":"9","How many times did you have a bowel movement today?":"1","Please describe the consistency of your stool.":"2","What time did you get into bed before going to sleep today? (please use military time)":"2252.14","Time_Slept":"7.69","Description":"JTFB_24_17"},{"index":"JTFB.24.19","D_0__Archaea;D_1__Euryarchaeota;D_2__Methanobacteria":36.0,"D_0__Bacteria;D_1__Acidobacteria;D_2__Subgroup 6":0.0,"D_0__Bacteria;D_1__Actinobacteria;D_2__Actinobacteria":119.0,"D_0__Bacteria;D_1__Actinobacteria;D_2__Coriobacteriia":224.0,"D_0__Bacteria;D_1__Actinobacteria;__":0.0,"D_0__Bacteria;D_1__Bacteroidetes;D_2__Bacteroidia":3394.0,"D_0__Bacteria;D_1__Bacteroidetes;__":0.0,"D_0__Bacteria;D_1__Chloroflexi;D_2__Chloroflexia":0.0,"D_0__Bacteria;D_1__Cyanobacteria;D_2__Melainabacteria":0.0,"D_0__Bacteria;D_1__Cyanobacteria;D_2__Oxyphotobacteria":0.0,"D_0__Bacteria;D_1__Deinococcus-Thermus;D_2__Deinococci":0.0,"D_0__Bacteria;D_1__Elusimicrobia;D_2__Elusimicrobia":0.0,"D_0__Bacteria;D_1__Epsilonbacteraeota;D_2__Campylobacteria":0.0,"D_0__Bacteria;D_1__Firmicutes;D_2__Bacilli":42.0,"D_0__Bacteria;D_1__Firmicutes;D_2__Clostridia":36812.0,"D_0__Bacteria;D_1__Firmicutes;D_2__Erysipelotrichia":893.0,"D_0__Bacteria;D_1__Firmicutes;D_2__Negativicutes":66.0,"D_0__Bacteria;D_1__Firmicutes;__":0.0,"D_0__Bacteria;D_1__Fusobacteria;D_2__Fusobacteriia":0.0,"D_0__Bacteria;D_1__Lentisphaerae;D_2__Lentisphaeria":0.0,"D_0__Bacteria;D_1__Patescibacteria;D_2__Saccharimonadia":526.0,"D_0__Bacteria;D_1__Planctomycetes;D_2__Planctomycetacia":0.0,"D_0__Bacteria;D_1__Proteobacteria;D_2__Alphaproteobacteria":5.0,"D_0__Bacteria;D_1__Proteobacteria;D_2__Deltaproteobacteria":70.0,"D_0__Bacteria;D_1__Proteobacteria;D_2__Gammaproteobacteria":508.0,"D_0__Bacteria;D_1__Proteobacteria;__":0.0,"D_0__Bacteria;D_1__Spirochaetes;D_2__Brachyspirae":0.0,"D_0__Bacteria;D_1__Spirochaetes;D_2__Spirochaetia":0.0,"D_0__Bacteria;D_1__Synergistetes;D_2__Synergistia":0.0,"D_0__Bacteria;D_1__Tenericutes;D_2__Mollicutes":0.0,"D_0__Bacteria;D_1__Verrucomicrobia;D_2__Verrucomicrobiae":18.0,"BarcodeSequence":"","LinkerPrimerSequence":"GTGYCAGCMGCCGCGGTAA","ReversePrimer":"GGACTACHVGGGTWTCTAAT","Subject":24.0,"Order":19.0,"OrderSubjectTD":"19_24_no","InitialTimePoint":"FALSE","FinalTimePoint":"FALSE","PreTD":"TRUE","PostTD":"TRUE","TDCurrent":"FALSE","SampleDate":"25\/07\/16","ClinicalTD":"no","TDType":"NA","DiseaseAdditional":"","SubjectHadTD":"FALSE","SubjectHadTDorGIdist":"FALSE","GI_distress":"FALSE","Numeric_ID":"1009","CombinedPlateWell":"2-B7","PlateNumber":2.0,"Well ID":"B7","Filter":"No","SequenceDepth":42713.0,"SeqDepthAfterFilter":42218.0,"Shannon":4.522001836,"ObsOTUs":158.0,"PD":0.619131651,"What time did you wake up today? (please use military time)":"618.57","How much of your breakfast did you eat?":"4","How much of your lunch did you eat?":"3.86","How much of it did you eat?":"4","Bottled water":"0","Base purified water":"1","Tap water":"0","Soda":"0.43","Sports energy drink (e.g. Gatorade)":"0.71","Coffee or tea":"0","Milk":"0.14","Fruit juice":"1","Yogurt":"0","Beer, wine, or spirits":"0.14","How are you feeling today?":"3","Fever":"0","Gastrointestinal issues":"0","Headache":"0","Tiredness":"0","Runny or blocked nose":"0","Rash":"0","Muscle strain":"0","Cramp":"0","How much exercise did you do?":"1.86","How many times did you urinate today?":"9","How many times did you have a bowel movement today?":"1","Please describe the consistency of your stool.":"2","What time did you get into bed before going to sleep today? (please use military time)":"2242.14","Time_Slept":"7.63","Description":"JTFB_24_19"},{"index":"JTFB.24.20","D_0__Archaea;D_1__Euryarchaeota;D_2__Methanobacteria":680.0,"D_0__Bacteria;D_1__Acidobacteria;D_2__Subgroup 6":0.0,"D_0__Bacteria;D_1__Actinobacteria;D_2__Actinobacteria":180.0,"D_0__Bacteria;D_1__Actinobacteria;D_2__Coriobacteriia":340.0,"D_0__Bacteria;D_1__Actinobacteria;__":0.0,"D_0__Bacteria;D_1__Bacteroidetes;D_2__Bacteroidia":8813.0,"D_0__Bacteria;D_1__Bacteroidetes;__":0.0,"D_0__Bacteria;D_1__Chloroflexi;D_2__Chloroflexia":0.0,"D_0__Bacteria;D_1__Cyanobacteria;D_2__Melainabacteria":0.0,"D_0__Bacteria;D_1__Cyanobacteria;D_2__Oxyphotobacteria":0.0,"D_0__Bacteria;D_1__Deinococcus-Thermus;D_2__Deinococci":0.0,"D_0__Bacteria;D_1__Elusimicrobia;D_2__Elusimicrobia":0.0,"D_0__Bacteria;D_1__Epsilonbacteraeota;D_2__Campylobacteria":0.0,"D_0__Bacteria;D_1__Firmicutes;D_2__Bacilli":32.0,"D_0__Bacteria;D_1__Firmicutes;D_2__Clostridia":36478.0,"D_0__Bacteria;D_1__Firmicutes;D_2__Erysipelotrichia":722.0,"D_0__Bacteria;D_1__Firmicutes;D_2__Negativicutes":41.0,"D_0__Bacteria;D_1__Firmicutes;__":0.0,"D_0__Bacteria;D_1__Fusobacteria;D_2__Fusobacteriia":0.0,"D_0__Bacteria;D_1__Lentisphaerae;D_2__Lentisphaeria":0.0,"D_0__Bacteria;D_1__Patescibacteria;D_2__Saccharimonadia":78.0,"D_0__Bacteria;D_1__Planctomycetes;D_2__Planctomycetacia":0.0,"D_0__Bacteria;D_1__Proteobacteria;D_2__Alphaproteobacteria":3.0,"D_0__Bacteria;D_1__Proteobacteria;D_2__Deltaproteobacteria":40.0,"D_0__Bacteria;D_1__Proteobacteria;D_2__Gammaproteobacteria":43.0,"D_0__Bacteria;D_1__Proteobacteria;__":0.0,"D_0__Bacteria;D_1__Spirochaetes;D_2__Brachyspirae":0.0,"D_0__Bacteria;D_1__Spirochaetes;D_2__Spirochaetia":5.0,"D_0__Bacteria;D_1__Synergistetes;D_2__Synergistia":0.0,"D_0__Bacteria;D_1__Tenericutes;D_2__Mollicutes":0.0,"D_0__Bacteria;D_1__Verrucomicrobia;D_2__Verrucomicrobiae":0.0,"BarcodeSequence":"","LinkerPrimerSequence":"GTGYCAGCMGCCGCGGTAA","ReversePrimer":"GGACTACHVGGGTWTCTAAT","Subject":24.0,"Order":20.0,"OrderSubjectTD":"20_24_no","InitialTimePoint":"FALSE","FinalTimePoint":"FALSE","PreTD":"TRUE","PostTD":"TRUE","TDCurrent":"FALSE","SampleDate":"02\/08\/16","ClinicalTD":"no","TDType":"NA","DiseaseAdditional":"","SubjectHadTD":"FALSE","SubjectHadTDorGIdist":"FALSE","GI_distress":"FALSE","Numeric_ID":"1009","CombinedPlateWell":"2-C2","PlateNumber":2.0,"Well ID":"C2","Filter":"No","SequenceDepth":47455.0,"SeqDepthAfterFilter":46579.0,"Shannon":3.944953079,"ObsOTUs":168.0,"PD":0.533655801,"What time did you wake up today? (please use military time)":"555.71","How much of your breakfast did you eat?":"4","How much of your lunch did you eat?":"4","How much of it did you eat?":"4","Bottled water":"0.43","Base purified water":"1","Tap water":"0","Soda":"0","Sports energy drink (e.g. Gatorade)":"0.14","Coffee or tea":"0","Milk":"0.14","Fruit juice":"1","Yogurt":"0","Beer, wine, or spirits":"0","How are you feeling today?":"3","Fever":"0","Gastrointestinal issues":"0","Headache":"0","Tiredness":"0","Runny or blocked nose":"0","Rash":"0","Muscle strain":"0","Cramp":"0","How much exercise did you do?":"1.86","How many times did you urinate today?":"9","How many times did you have a bowel movement today?":"1","Please describe the consistency of your stool.":"2","What time did you get into bed before going to sleep today? (please use military time)":"2217.14","Time_Slept":"7.28","Description":"JTFB_24_20"},{"index":"JTFB.24.25","D_0__Archaea;D_1__Euryarchaeota;D_2__Methanobacteria":11260.0,"D_0__Bacteria;D_1__Acidobacteria;D_2__Subgroup 6":0.0,"D_0__Bacteria;D_1__Actinobacteria;D_2__Actinobacteria":126.0,"D_0__Bacteria;D_1__Actinobacteria;D_2__Coriobacteriia":3022.0,"D_0__Bacteria;D_1__Actinobacteria;__":0.0,"D_0__Bacteria;D_1__Bacteroidetes;D_2__Bacteroidia":555.0,"D_0__Bacteria;D_1__Bacteroidetes;__":0.0,"D_0__Bacteria;D_1__Chloroflexi;D_2__Chloroflexia":0.0,"D_0__Bacteria;D_1__Cyanobacteria;D_2__Melainabacteria":0.0,"D_0__Bacteria;D_1__Cyanobacteria;D_2__Oxyphotobacteria":0.0,"D_0__Bacteria;D_1__Deinococcus-Thermus;D_2__Deinococci":0.0,"D_0__Bacteria;D_1__Elusimicrobia;D_2__Elusimicrobia":0.0,"D_0__Bacteria;D_1__Epsilonbacteraeota;D_2__Campylobacteria":0.0,"D_0__Bacteria;D_1__Firmicutes;D_2__Bacilli":18.0,"D_0__Bacteria;D_1__Firmicutes;D_2__Clostridia":23618.0,"D_0__Bacteria;D_1__Firmicutes;D_2__Erysipelotrichia":87.0,"D_0__Bacteria;D_1__Firmicutes;D_2__Negativicutes":22.0,"D_0__Bacteria;D_1__Firmicutes;__":0.0,"D_0__Bacteria;D_1__Fusobacteria;D_2__Fusobacteriia":0.0,"D_0__Bacteria;D_1__Lentisphaerae;D_2__Lentisphaeria":0.0,"D_0__Bacteria;D_1__Patescibacteria;D_2__Saccharimonadia":43.0,"D_0__Bacteria;D_1__Planctomycetes;D_2__Planctomycetacia":0.0,"D_0__Bacteria;D_1__Proteobacteria;D_2__Alphaproteobacteria":778.0,"D_0__Bacteria;D_1__Proteobacteria;D_2__Deltaproteobacteria":22.0,"D_0__Bacteria;D_1__Proteobacteria;D_2__Gammaproteobacteria":59.0,"D_0__Bacteria;D_1__Proteobacteria;__":0.0,"D_0__Bacteria;D_1__Spirochaetes;D_2__Brachyspirae":0.0,"D_0__Bacteria;D_1__Spirochaetes;D_2__Spirochaetia":0.0,"D_0__Bacteria;D_1__Synergistetes;D_2__Synergistia":0.0,"D_0__Bacteria;D_1__Tenericutes;D_2__Mollicutes":68.0,"D_0__Bacteria;D_1__Verrucomicrobia;D_2__Verrucomicrobiae":35.0,"BarcodeSequence":"","LinkerPrimerSequence":"GTGYCAGCMGCCGCGGTAA","ReversePrimer":"GGACTACHVGGGTWTCTAAT","Subject":24.0,"Order":25.0,"OrderSubjectTD":"25_24_no","InitialTimePoint":"FALSE","FinalTimePoint":"FALSE","PreTD":"TRUE","PostTD":"TRUE","TDCurrent":"FALSE","SampleDate":"07\/09\/16","ClinicalTD":"no","TDType":"NA","DiseaseAdditional":"","SubjectHadTD":"FALSE","SubjectHadTDorGIdist":"FALSE","GI_distress":"FALSE","Numeric_ID":"1009","CombinedPlateWell":"2-E1","PlateNumber":2.0,"Well ID":"E1","Filter":"No","SequenceDepth":39713.0,"SeqDepthAfterFilter":38659.0,"Shannon":4.254843194,"ObsOTUs":149.0,"PD":0.589381337,"What time did you wake up today? (please use military time)":"NA","How much of your breakfast did you eat?":"NA","How much of your lunch did you eat?":"NA","How much of it did you eat?":"NA","Bottled water":"NA","Base purified water":"NA","Tap water":"NA","Soda":"NA","Sports energy drink (e.g. Gatorade)":"NA","Coffee or tea":"NA","Milk":"NA","Fruit juice":"NA","Yogurt":"NA","Beer, wine, or spirits":"NA","How are you feeling today?":"NA","Fever":"NA","Gastrointestinal issues":"NA","Headache":"NA","Tiredness":"NA","Runny or blocked nose":"NA","Rash":"NA","Muscle strain":"NA","Cramp":"NA","How much exercise did you do?":"NA","How many times did you urinate today?":"NA","How many times did you have a bowel movement today?":"NA","Please describe the consistency of your stool.":"NA","What time did you get into bed before going to sleep today? (please use military time)":"NA","Time_Slept":"NA","Description":"JTFB_24_25"},{"index":"JTFB.24.35","D_0__Archaea;D_1__Euryarchaeota;D_2__Methanobacteria":173.0,"D_0__Bacteria;D_1__Acidobacteria;D_2__Subgroup 6":0.0,"D_0__Bacteria;D_1__Actinobacteria;D_2__Actinobacteria":317.0,"D_0__Bacteria;D_1__Actinobacteria;D_2__Coriobacteriia":187.0,"D_0__Bacteria;D_1__Actinobacteria;__":0.0,"D_0__Bacteria;D_1__Bacteroidetes;D_2__Bacteroidia":2505.0,"D_0__Bacteria;D_1__Bacteroidetes;__":0.0,"D_0__Bacteria;D_1__Chloroflexi;D_2__Chloroflexia":0.0,"D_0__Bacteria;D_1__Cyanobacteria;D_2__Melainabacteria":0.0,"D_0__Bacteria;D_1__Cyanobacteria;D_2__Oxyphotobacteria":0.0,"D_0__Bacteria;D_1__Deinococcus-Thermus;D_2__Deinococci":0.0,"D_0__Bacteria;D_1__Elusimicrobia;D_2__Elusimicrobia":0.0,"D_0__Bacteria;D_1__Epsilonbacteraeota;D_2__Campylobacteria":0.0,"D_0__Bacteria;D_1__Firmicutes;D_2__Bacilli":65.0,"D_0__Bacteria;D_1__Firmicutes;D_2__Clostridia":27953.0,"D_0__Bacteria;D_1__Firmicutes;D_2__Erysipelotrichia":559.0,"D_0__Bacteria;D_1__Firmicutes;D_2__Negativicutes":33.0,"D_0__Bacteria;D_1__Firmicutes;__":0.0,"D_0__Bacteria;D_1__Fusobacteria;D_2__Fusobacteriia":0.0,"D_0__Bacteria;D_1__Lentisphaerae;D_2__Lentisphaeria":0.0,"D_0__Bacteria;D_1__Patescibacteria;D_2__Saccharimonadia":4833.0,"D_0__Bacteria;D_1__Planctomycetes;D_2__Planctomycetacia":0.0,"D_0__Bacteria;D_1__Proteobacteria;D_2__Alphaproteobacteria":1268.0,"D_0__Bacteria;D_1__Proteobacteria;D_2__Deltaproteobacteria":27.0,"D_0__Bacteria;D_1__Proteobacteria;D_2__Gammaproteobacteria":45.0,"D_0__Bacteria;D_1__Proteobacteria;__":0.0,"D_0__Bacteria;D_1__Spirochaetes;D_2__Brachyspirae":0.0,"D_0__Bacteria;D_1__Spirochaetes;D_2__Spirochaetia":0.0,"D_0__Bacteria;D_1__Synergistetes;D_2__Synergistia":0.0,"D_0__Bacteria;D_1__Tenericutes;D_2__Mollicutes":69.0,"D_0__Bacteria;D_1__Verrucomicrobia;D_2__Verrucomicrobiae":197.0,"BarcodeSequence":"","LinkerPrimerSequence":"GTGYCAGCMGCCGCGGTAA","ReversePrimer":"GGACTACHVGGGTWTCTAAT","Subject":24.0,"Order":35.0,"OrderSubjectTD":"35_24_no","InitialTimePoint":"FALSE","FinalTimePoint":"TRUE","PreTD":"TRUE","PostTD":"TRUE","TDCurrent":"FALSE","SampleDate":"17\/11\/16","ClinicalTD":"no","TDType":"NA","DiseaseAdditional":"","SubjectHadTD":"FALSE","SubjectHadTDorGIdist":"FALSE","GI_distress":"FALSE","Numeric_ID":"1009","CombinedPlateWell":"3-F4","PlateNumber":3.0,"Well ID":"F4","Filter":"No","SequenceDepth":38231.0,"SeqDepthAfterFilter":35114.0,"Shannon":5.435352849,"ObsOTUs":216.0,"PD":0.700893836,"What time did you wake up today? (please use military time)":"NA","How much of your breakfast did you eat?":"NA","How much of your lunch did you eat?":"NA","How much of it did you eat?":"NA","Bottled water":"NA","Base purified water":"NA","Tap water":"NA","Soda":"NA","Sports energy drink (e.g. Gatorade)":"NA","Coffee or tea":"NA","Milk":"NA","Fruit juice":"NA","Yogurt":"NA","Beer, wine, or spirits":"NA","How are you feeling today?":"NA","Fever":"NA","Gastrointestinal issues":"NA","Headache":"NA","Tiredness":"NA","Runny or blocked nose":"NA","Rash":"NA","Muscle strain":"NA","Cramp":"NA","How much exercise did you do?":"NA","How many times did you urinate today?":"NA","How many times did you have a bowel movement today?":"NA","Please describe the consistency of your stool.":"NA","What time did you get into bed before going to sleep today? (please use military time)":"NA","Time_Slept":"NA","Description":"JTFB_24_35"},{"index":"JTFB.25.01","D_0__Archaea;D_1__Euryarchaeota;D_2__Methanobacteria":0.0,"D_0__Bacteria;D_1__Acidobacteria;D_2__Subgroup 6":0.0,"D_0__Bacteria;D_1__Actinobacteria;D_2__Actinobacteria":18.0,"D_0__Bacteria;D_1__Actinobacteria;D_2__Coriobacteriia":206.0,"D_0__Bacteria;D_1__Actinobacteria;__":0.0,"D_0__Bacteria;D_1__Bacteroidetes;D_2__Bacteroidia":8850.0,"D_0__Bacteria;D_1__Bacteroidetes;__":0.0,"D_0__Bacteria;D_1__Chloroflexi;D_2__Chloroflexia":0.0,"D_0__Bacteria;D_1__Cyanobacteria;D_2__Melainabacteria":0.0,"D_0__Bacteria;D_1__Cyanobacteria;D_2__Oxyphotobacteria":0.0,"D_0__Bacteria;D_1__Deinococcus-Thermus;D_2__Deinococci":0.0,"D_0__Bacteria;D_1__Elusimicrobia;D_2__Elusimicrobia":0.0,"D_0__Bacteria;D_1__Epsilonbacteraeota;D_2__Campylobacteria":0.0,"D_0__Bacteria;D_1__Firmicutes;D_2__Bacilli":142.0,"D_0__Bacteria;D_1__Firmicutes;D_2__Clostridia":14619.0,"D_0__Bacteria;D_1__Firmicutes;D_2__Erysipelotrichia":400.0,"D_0__Bacteria;D_1__Firmicutes;D_2__Negativicutes":929.0,"D_0__Bacteria;D_1__Firmicutes;__":0.0,"D_0__Bacteria;D_1__Fusobacteria;D_2__Fusobacteriia":0.0,"D_0__Bacteria;D_1__Lentisphaerae;D_2__Lentisphaeria":0.0,"D_0__Bacteria;D_1__Patescibacteria;D_2__Saccharimonadia":0.0,"D_0__Bacteria;D_1__Planctomycetes;D_2__Planctomycetacia":0.0,"D_0__Bacteria;D_1__Proteobacteria;D_2__Alphaproteobacteria":0.0,"D_0__Bacteria;D_1__Proteobacteria;D_2__Deltaproteobacteria":115.0,"D_0__Bacteria;D_1__Proteobacteria;D_2__Gammaproteobacteria":127.0,"D_0__Bacteria;D_1__Proteobacteria;__":0.0,"D_0__Bacteria;D_1__Spirochaetes;D_2__Brachyspirae":0.0,"D_0__Bacteria;D_1__Spirochaetes;D_2__Spirochaetia":0.0,"D_0__Bacteria;D_1__Synergistetes;D_2__Synergistia":0.0,"D_0__Bacteria;D_1__Tenericutes;D_2__Mollicutes":2.0,"D_0__Bacteria;D_1__Verrucomicrobia;D_2__Verrucomicrobiae":0.0,"BarcodeSequence":"","LinkerPrimerSequence":"GTGYCAGCMGCCGCGGTAA","ReversePrimer":"GGACTACHVGGGTWTCTAAT","Subject":25.0,"Order":1.0,"OrderSubjectTD":"1_25_no","InitialTimePoint":"TRUE","FinalTimePoint":"FALSE","PreTD":"TRUE","PostTD":"TRUE","TDCurrent":"FALSE","SampleDate":"10\/03\/16","ClinicalTD":"no","TDType":"NA","DiseaseAdditional":"","SubjectHadTD":"FALSE","SubjectHadTDorGIdist":"FALSE","GI_distress":"FALSE","Numeric_ID":"1006","CombinedPlateWell":"1-A6","PlateNumber":1.0,"Well ID":"A6","Filter":"No","SequenceDepth":25408.0,"SeqDepthAfterFilter":25197.0,"Shannon":5.615165154,"ObsOTUs":112.0,"PD":0.8248674,"What time did you wake up today? (please use military time)":"510","How much of your breakfast did you eat?":"4","How much of your lunch did you eat?":"4","How much of it did you eat?":"4","Bottled water":"0","Base purified water":"1","Tap water":"0","Soda":"0","Sports energy drink (e.g. Gatorade)":"1","Coffee or tea":"1","Milk":"0","Fruit juice":"0","Yogurt":"0","Beer, wine, or spirits":"0","How are you feeling today?":"3","Fever":"0","Gastrointestinal issues":"0","Headache":"0","Tiredness":"0","Runny or blocked nose":"0","Rash":"0","Muscle strain":"1","Cramp":"0","How much exercise did you do?":"3","How many times did you urinate today?":"4","How many times did you have a bowel movement today?":"1","Please describe the consistency of your stool.":"1","What time did you get into bed before going to sleep today? (please use military time)":"2300","Time_Slept":"NA","Description":"JTFB_25_01"},{"index":"JTFB.25.02","D_0__Archaea;D_1__Euryarchaeota;D_2__Methanobacteria":26.0,"D_0__Bacteria;D_1__Acidobacteria;D_2__Subgroup 6":0.0,"D_0__Bacteria;D_1__Actinobacteria;D_2__Actinobacteria":91.0,"D_0__Bacteria;D_1__Actinobacteria;D_2__Coriobacteriia":180.0,"D_0__Bacteria;D_1__Actinobacteria;__":0.0,"D_0__Bacteria;D_1__Bacteroidetes;D_2__Bacteroidia":13433.0,"D_0__Bacteria;D_1__Bacteroidetes;__":0.0,"D_0__Bacteria;D_1__Chloroflexi;D_2__Chloroflexia":0.0,"D_0__Bacteria;D_1__Cyanobacteria;D_2__Melainabacteria":0.0,"D_0__Bacteria;D_1__Cyanobacteria;D_2__Oxyphotobacteria":0.0,"D_0__Bacteria;D_1__Deinococcus-Thermus;D_2__Deinococci":0.0,"D_0__Bacteria;D_1__Elusimicrobia;D_2__Elusimicrobia":0.0,"D_0__Bacteria;D_1__Epsilonbacteraeota;D_2__Campylobacteria":0.0,"D_0__Bacteria;D_1__Firmicutes;D_2__Bacilli":10.0,"D_0__Bacteria;D_1__Firmicutes;D_2__Clostridia":12351.0,"D_0__Bacteria;D_1__Firmicutes;D_2__Erysipelotrichia":153.0,"D_0__Bacteria;D_1__Firmicutes;D_2__Negativicutes":2688.0,"D_0__Bacteria;D_1__Firmicutes;__":0.0,"D_0__Bacteria;D_1__Fusobacteria;D_2__Fusobacteriia":0.0,"D_0__Bacteria;D_1__Lentisphaerae;D_2__Lentisphaeria":0.0,"D_0__Bacteria;D_1__Patescibacteria;D_2__Saccharimonadia":0.0,"D_0__Bacteria;D_1__Planctomycetes;D_2__Planctomycetacia":0.0,"D_0__Bacteria;D_1__Proteobacteria;D_2__Alphaproteobacteria":11.0,"D_0__Bacteria;D_1__Proteobacteria;D_2__Deltaproteobacteria":569.0,"D_0__Bacteria;D_1__Proteobacteria;D_2__Gammaproteobacteria":918.0,"D_0__Bacteria;D_1__Proteobacteria;__":0.0,"D_0__Bacteria;D_1__Spirochaetes;D_2__Brachyspirae":0.0,"D_0__Bacteria;D_1__Spirochaetes;D_2__Spirochaetia":0.0,"D_0__Bacteria;D_1__Synergistetes;D_2__Synergistia":0.0,"D_0__Bacteria;D_1__Tenericutes;D_2__Mollicutes":81.0,"D_0__Bacteria;D_1__Verrucomicrobia;D_2__Verrucomicrobiae":61.0,"BarcodeSequence":"","LinkerPrimerSequence":"GTGYCAGCMGCCGCGGTAA","ReversePrimer":"GGACTACHVGGGTWTCTAAT","Subject":25.0,"Order":2.0,"OrderSubjectTD":"2_25_no","InitialTimePoint":"FALSE","FinalTimePoint":"FALSE","PreTD":"TRUE","PostTD":"TRUE","TDCurrent":"FALSE","SampleDate":"17\/03\/16","ClinicalTD":"no","TDType":"NA","DiseaseAdditional":"","SubjectHadTD":"FALSE","SubjectHadTDorGIdist":"FALSE","GI_distress":"FALSE","Numeric_ID":"1006","CombinedPlateWell":"1-B3","PlateNumber":1.0,"Well ID":"B3","Filter":"No","SequenceDepth":30572.0,"SeqDepthAfterFilter":30107.0,"Shannon":5.522781174,"ObsOTUs":137.0,"PD":0.778072163,"What time did you wake up today? (please use military time)":"573.33","How much of your breakfast did you eat?":"4","How much of your lunch did you eat?":"3.67","How much of it did you eat?":"3.83","Bottled water":"0.5","Base purified water":"1","Tap water":"0","Soda":"0.33","Sports energy drink (e.g. Gatorade)":"0.5","Coffee or tea":"0.33","Milk":"0","Fruit juice":"0","Yogurt":"0","Beer, wine, or spirits":"0.67","How are you feeling today?":"3","Fever":"0","Gastrointestinal issues":"0","Headache":"0","Tiredness":"0","Runny or blocked nose":"0","Rash":"0","Muscle strain":"0.67","Cramp":"0","How much exercise did you do?":"2.2","How many times did you urinate today?":"7.5","How many times did you have a bowel movement today?":"0.5","Please describe the consistency of your stool.":"1","What time did you get into bed before going to sleep today? (please use military time)":"1893.33","Time_Slept":"6.7","Description":"JTFB_25_02"},{"index":"JTFB.25.03","D_0__Archaea;D_1__Euryarchaeota;D_2__Methanobacteria":6.0,"D_0__Bacteria;D_1__Acidobacteria;D_2__Subgroup 6":0.0,"D_0__Bacteria;D_1__Actinobacteria;D_2__Actinobacteria":54.0,"D_0__Bacteria;D_1__Actinobacteria;D_2__Coriobacteriia":169.0,"D_0__Bacteria;D_1__Actinobacteria;__":0.0,"D_0__Bacteria;D_1__Bacteroidetes;D_2__Bacteroidia":5481.0,"D_0__Bacteria;D_1__Bacteroidetes;__":0.0,"D_0__Bacteria;D_1__Chloroflexi;D_2__Chloroflexia":0.0,"D_0__Bacteria;D_1__Cyanobacteria;D_2__Melainabacteria":0.0,"D_0__Bacteria;D_1__Cyanobacteria;D_2__Oxyphotobacteria":0.0,"D_0__Bacteria;D_1__Deinococcus-Thermus;D_2__Deinococci":0.0,"D_0__Bacteria;D_1__Elusimicrobia;D_2__Elusimicrobia":0.0,"D_0__Bacteria;D_1__Epsilonbacteraeota;D_2__Campylobacteria":0.0,"D_0__Bacteria;D_1__Firmicutes;D_2__Bacilli":48.0,"D_0__Bacteria;D_1__Firmicutes;D_2__Clostridia":5975.0,"D_0__Bacteria;D_1__Firmicutes;D_2__Erysipelotrichia":164.0,"D_0__Bacteria;D_1__Firmicutes;D_2__Negativicutes":321.0,"D_0__Bacteria;D_1__Firmicutes;__":0.0,"D_0__Bacteria;D_1__Fusobacteria;D_2__Fusobacteriia":0.0,"D_0__Bacteria;D_1__Lentisphaerae;D_2__Lentisphaeria":0.0,"D_0__Bacteria;D_1__Patescibacteria;D_2__Saccharimonadia":0.0,"D_0__Bacteria;D_1__Planctomycetes;D_2__Planctomycetacia":0.0,"D_0__Bacteria;D_1__Proteobacteria;D_2__Alphaproteobacteria":15.0,"D_0__Bacteria;D_1__Proteobacteria;D_2__Deltaproteobacteria":86.0,"D_0__Bacteria;D_1__Proteobacteria;D_2__Gammaproteobacteria":370.0,"D_0__Bacteria;D_1__Proteobacteria;__":0.0,"D_0__Bacteria;D_1__Spirochaetes;D_2__Brachyspirae":0.0,"D_0__Bacteria;D_1__Spirochaetes;D_2__Spirochaetia":0.0,"D_0__Bacteria;D_1__Synergistetes;D_2__Synergistia":0.0,"D_0__Bacteria;D_1__Tenericutes;D_2__Mollicutes":0.0,"D_0__Bacteria;D_1__Verrucomicrobia;D_2__Verrucomicrobiae":0.0,"BarcodeSequence":"","LinkerPrimerSequence":"GTGYCAGCMGCCGCGGTAA","ReversePrimer":"GGACTACHVGGGTWTCTAAT","Subject":25.0,"Order":3.0,"OrderSubjectTD":"3_25_no","InitialTimePoint":"FALSE","FinalTimePoint":"FALSE","PreTD":"TRUE","PostTD":"TRUE","TDCurrent":"FALSE","SampleDate":"22\/03\/16","ClinicalTD":"no","TDType":"NA","DiseaseAdditional":"","SubjectHadTD":"FALSE","SubjectHadTDorGIdist":"FALSE","GI_distress":"FALSE","Numeric_ID":"1006","CombinedPlateWell":"1-B11","PlateNumber":1.0,"Well ID":"B11","Filter":"No","SequenceDepth":12689.0,"SeqDepthAfterFilter":12615.0,"Shannon":5.338121266,"ObsOTUs":106.0,"PD":0.793428118,"What time did you wake up today? (please use military time)":"520","How much of your breakfast did you eat?":"4","How much of your lunch did you eat?":"4","How much of it did you eat?":"3","Bottled water":"1","Base purified water":"1","Tap water":"0","Soda":"0","Sports energy drink (e.g. Gatorade)":"0.5","Coffee or tea":"0.5","Milk":"0","Fruit juice":"0","Yogurt":"0","Beer, wine, or spirits":"1","How are you feeling today?":"3","Fever":"0","Gastrointestinal issues":"0","Headache":"0","Tiredness":"0","Runny or blocked nose":"0","Rash":"0","Muscle strain":"0.5","Cramp":"0","How much exercise did you do?":"2.5","How many times did you urinate today?":"7.5","How many times did you have a bowel movement today?":"1.5","Please describe the consistency of your stool.":"1","What time did you get into bed before going to sleep today? (please use military time)":"2265","Time_Slept":"7.17","Description":"JTFB_25_03"},{"index":"JTFB.25.04","D_0__Archaea;D_1__Euryarchaeota;D_2__Methanobacteria":0.0,"D_0__Bacteria;D_1__Acidobacteria;D_2__Subgroup 6":0.0,"D_0__Bacteria;D_1__Actinobacteria;D_2__Actinobacteria":50.0,"D_0__Bacteria;D_1__Actinobacteria;D_2__Coriobacteriia":873.0,"D_0__Bacteria;D_1__Actinobacteria;__":0.0,"D_0__Bacteria;D_1__Bacteroidetes;D_2__Bacteroidia":14473.0,"D_0__Bacteria;D_1__Bacteroidetes;__":0.0,"D_0__Bacteria;D_1__Chloroflexi;D_2__Chloroflexia":0.0,"D_0__Bacteria;D_1__Cyanobacteria;D_2__Melainabacteria":0.0,"D_0__Bacteria;D_1__Cyanobacteria;D_2__Oxyphotobacteria":0.0,"D_0__Bacteria;D_1__Deinococcus-Thermus;D_2__Deinococci":0.0,"D_0__Bacteria;D_1__Elusimicrobia;D_2__Elusimicrobia":0.0,"D_0__Bacteria;D_1__Epsilonbacteraeota;D_2__Campylobacteria":0.0,"D_0__Bacteria;D_1__Firmicutes;D_2__Bacilli":174.0,"D_0__Bacteria;D_1__Firmicutes;D_2__Clostridia":15779.0,"D_0__Bacteria;D_1__Firmicutes;D_2__Erysipelotrichia":395.0,"D_0__Bacteria;D_1__Firmicutes;D_2__Negativicutes":647.0,"D_0__Bacteria;D_1__Firmicutes;__":0.0,"D_0__Bacteria;D_1__Fusobacteria;D_2__Fusobacteriia":0.0,"D_0__Bacteria;D_1__Lentisphaerae;D_2__Lentisphaeria":0.0,"D_0__Bacteria;D_1__Patescibacteria;D_2__Saccharimonadia":0.0,"D_0__Bacteria;D_1__Planctomycetes;D_2__Planctomycetacia":0.0,"D_0__Bacteria;D_1__Proteobacteria;D_2__Alphaproteobacteria":0.0,"D_0__Bacteria;D_1__Proteobacteria;D_2__Deltaproteobacteria":171.0,"D_0__Bacteria;D_1__Proteobacteria;D_2__Gammaproteobacteria":180.0,"D_0__Bacteria;D_1__Proteobacteria;__":0.0,"D_0__Bacteria;D_1__Spirochaetes;D_2__Brachyspirae":0.0,"D_0__Bacteria;D_1__Spirochaetes;D_2__Spirochaetia":0.0,"D_0__Bacteria;D_1__Synergistetes;D_2__Synergistia":0.0,"D_0__Bacteria;D_1__Tenericutes;D_2__Mollicutes":0.0,"D_0__Bacteria;D_1__Verrucomicrobia;D_2__Verrucomicrobiae":0.0,"BarcodeSequence":"","LinkerPrimerSequence":"GTGYCAGCMGCCGCGGTAA","ReversePrimer":"GGACTACHVGGGTWTCTAAT","Subject":25.0,"Order":4.0,"OrderSubjectTD":"4_25_no","InitialTimePoint":"FALSE","FinalTimePoint":"FALSE","PreTD":"TRUE","PostTD":"TRUE","TDCurrent":"FALSE","SampleDate":"30\/03\/16","ClinicalTD":"no","TDType":"NA","DiseaseAdditional":"","SubjectHadTD":"FALSE","SubjectHadTDorGIdist":"FALSE","GI_distress":"FALSE","Numeric_ID":"1006","CombinedPlateWell":"1-C6","PlateNumber":1.0,"Well ID":"C6","Filter":"No","SequenceDepth":32742.0,"SeqDepthAfterFilter":32464.0,"Shannon":5.433015322,"ObsOTUs":128.0,"PD":0.776145046,"What time did you wake up today? (please use military time)":"NA","How much of your breakfast did you eat?":"NA","How much of your lunch did you eat?":"NA","How much of it did you eat?":"NA","Bottled water":"NA","Base purified water":"NA","Tap water":"NA","Soda":"NA","Sports energy drink (e.g. Gatorade)":"NA","Coffee or tea":"NA","Milk":"NA","Fruit juice":"NA","Yogurt":"NA","Beer, wine, or spirits":"NA","How are you feeling today?":"NA","Fever":"NA","Gastrointestinal issues":"NA","Headache":"NA","Tiredness":"NA","Runny or blocked nose":"NA","Rash":"NA","Muscle strain":"NA","Cramp":"NA","How much exercise did you do?":"NA","How many times did you urinate today?":"NA","How many times did you have a bowel movement today?":"NA","Please describe the consistency of your stool.":"NA","What time did you get into bed before going to sleep today? (please use military time)":"NA","Time_Slept":"NA","Description":"JTFB_25_04"},{"index":"JTFB.25.05","D_0__Archaea;D_1__Euryarchaeota;D_2__Methanobacteria":76.0,"D_0__Bacteria;D_1__Acidobacteria;D_2__Subgroup 6":0.0,"D_0__Bacteria;D_1__Actinobacteria;D_2__Actinobacteria":21.0,"D_0__Bacteria;D_1__Actinobacteria;D_2__Coriobacteriia":153.0,"D_0__Bacteria;D_1__Actinobacteria;__":0.0,"D_0__Bacteria;D_1__Bacteroidetes;D_2__Bacteroidia":10400.0,"D_0__Bacteria;D_1__Bacteroidetes;__":0.0,"D_0__Bacteria;D_1__Chloroflexi;D_2__Chloroflexia":0.0,"D_0__Bacteria;D_1__Cyanobacteria;D_2__Melainabacteria":0.0,"D_0__Bacteria;D_1__Cyanobacteria;D_2__Oxyphotobacteria":3.0,"D_0__Bacteria;D_1__Deinococcus-Thermus;D_2__Deinococci":0.0,"D_0__Bacteria;D_1__Elusimicrobia;D_2__Elusimicrobia":0.0,"D_0__Bacteria;D_1__Epsilonbacteraeota;D_2__Campylobacteria":0.0,"D_0__Bacteria;D_1__Firmicutes;D_2__Bacilli":39.0,"D_0__Bacteria;D_1__Firmicutes;D_2__Clostridia":18209.0,"D_0__Bacteria;D_1__Firmicutes;D_2__Erysipelotrichia":324.0,"D_0__Bacteria;D_1__Firmicutes;D_2__Negativicutes":87.0,"D_0__Bacteria;D_1__Firmicutes;__":0.0,"D_0__Bacteria;D_1__Fusobacteria;D_2__Fusobacteriia":0.0,"D_0__Bacteria;D_1__Lentisphaerae;D_2__Lentisphaeria":0.0,"D_0__Bacteria;D_1__Patescibacteria;D_2__Saccharimonadia":326.0,"D_0__Bacteria;D_1__Planctomycetes;D_2__Planctomycetacia":0.0,"D_0__Bacteria;D_1__Proteobacteria;D_2__Alphaproteobacteria":1332.0,"D_0__Bacteria;D_1__Proteobacteria;D_2__Deltaproteobacteria":29.0,"D_0__Bacteria;D_1__Proteobacteria;D_2__Gammaproteobacteria":82.0,"D_0__Bacteria;D_1__Proteobacteria;__":0.0,"D_0__Bacteria;D_1__Spirochaetes;D_2__Brachyspirae":0.0,"D_0__Bacteria;D_1__Spirochaetes;D_2__Spirochaetia":0.0,"D_0__Bacteria;D_1__Synergistetes;D_2__Synergistia":0.0,"D_0__Bacteria;D_1__Tenericutes;D_2__Mollicutes":0.0,"D_0__Bacteria;D_1__Verrucomicrobia;D_2__Verrucomicrobiae":0.0,"BarcodeSequence":"","LinkerPrimerSequence":"GTGYCAGCMGCCGCGGTAA","ReversePrimer":"GGACTACHVGGGTWTCTAAT","Subject":25.0,"Order":5.0,"OrderSubjectTD":"5_25_no","InitialTimePoint":"FALSE","FinalTimePoint":"FALSE","PreTD":"TRUE","PostTD":"TRUE","TDCurrent":"FALSE","SampleDate":"05\/04\/16","ClinicalTD":"no","TDType":"NA","DiseaseAdditional":"","SubjectHadTD":"FALSE","SubjectHadTDorGIdist":"FALSE","GI_distress":"FALSE","Numeric_ID":"1006","CombinedPlateWell":"1-C10","PlateNumber":1.0,"Well ID":"C10","Filter":"No","SequenceDepth":31081.0,"SeqDepthAfterFilter":30793.0,"Shannon":4.512563129,"ObsOTUs":105.0,"PD":0.672087894,"What time did you wake up today? (please use military time)":"NA","How much of your breakfast did you eat?":"NA","How much of your lunch did you eat?":"NA","How much of it did you eat?":"NA","Bottled water":"NA","Base purified water":"NA","Tap water":"NA","Soda":"NA","Sports energy drink (e.g. Gatorade)":"NA","Coffee or tea":"NA","Milk":"NA","Fruit juice":"NA","Yogurt":"NA","Beer, wine, or spirits":"NA","How are you feeling today?":"NA","Fever":"NA","Gastrointestinal issues":"NA","Headache":"NA","Tiredness":"NA","Runny or blocked nose":"NA","Rash":"NA","Muscle strain":"NA","Cramp":"NA","How much exercise did you do?":"NA","How many times did you urinate today?":"NA","How many times did you have a bowel movement today?":"NA","Please describe the consistency of your stool.":"NA","What time did you get into bed before going to sleep today? (please use military time)":"NA","Time_Slept":"NA","Description":"JTFB_25_05"},{"index":"JTFB.25.06","D_0__Archaea;D_1__Euryarchaeota;D_2__Methanobacteria":0.0,"D_0__Bacteria;D_1__Acidobacteria;D_2__Subgroup 6":0.0,"D_0__Bacteria;D_1__Actinobacteria;D_2__Actinobacteria":45.0,"D_0__Bacteria;D_1__Actinobacteria;D_2__Coriobacteriia":128.0,"D_0__Bacteria;D_1__Actinobacteria;__":0.0,"D_0__Bacteria;D_1__Bacteroidetes;D_2__Bacteroidia":14358.0,"D_0__Bacteria;D_1__Bacteroidetes;__":0.0,"D_0__Bacteria;D_1__Chloroflexi;D_2__Chloroflexia":0.0,"D_0__Bacteria;D_1__Cyanobacteria;D_2__Melainabacteria":0.0,"D_0__Bacteria;D_1__Cyanobacteria;D_2__Oxyphotobacteria":0.0,"D_0__Bacteria;D_1__Deinococcus-Thermus;D_2__Deinococci":0.0,"D_0__Bacteria;D_1__Elusimicrobia;D_2__Elusimicrobia":0.0,"D_0__Bacteria;D_1__Epsilonbacteraeota;D_2__Campylobacteria":0.0,"D_0__Bacteria;D_1__Firmicutes;D_2__Bacilli":51.0,"D_0__Bacteria;D_1__Firmicutes;D_2__Clostridia":11166.0,"D_0__Bacteria;D_1__Firmicutes;D_2__Erysipelotrichia":906.0,"D_0__Bacteria;D_1__Firmicutes;D_2__Negativicutes":484.0,"D_0__Bacteria;D_1__Firmicutes;__":0.0,"D_0__Bacteria;D_1__Fusobacteria;D_2__Fusobacteriia":0.0,"D_0__Bacteria;D_1__Lentisphaerae;D_2__Lentisphaeria":0.0,"D_0__Bacteria;D_1__Patescibacteria;D_2__Saccharimonadia":0.0,"D_0__Bacteria;D_1__Planctomycetes;D_2__Planctomycetacia":0.0,"D_0__Bacteria;D_1__Proteobacteria;D_2__Alphaproteobacteria":0.0,"D_0__Bacteria;D_1__Proteobacteria;D_2__Deltaproteobacteria":297.0,"D_0__Bacteria;D_1__Proteobacteria;D_2__Gammaproteobacteria":575.0,"D_0__Bacteria;D_1__Proteobacteria;__":0.0,"D_0__Bacteria;D_1__Spirochaetes;D_2__Brachyspirae":0.0,"D_0__Bacteria;D_1__Spirochaetes;D_2__Spirochaetia":0.0,"D_0__Bacteria;D_1__Synergistetes;D_2__Synergistia":0.0,"D_0__Bacteria;D_1__Tenericutes;D_2__Mollicutes":0.0,"D_0__Bacteria;D_1__Verrucomicrobia;D_2__Verrucomicrobiae":0.0,"BarcodeSequence":"","LinkerPrimerSequence":"GTGYCAGCMGCCGCGGTAA","ReversePrimer":"GGACTACHVGGGTWTCTAAT","Subject":25.0,"Order":6.0,"OrderSubjectTD":"6_25_no","InitialTimePoint":"FALSE","FinalTimePoint":"FALSE","PreTD":"TRUE","PostTD":"TRUE","TDCurrent":"FALSE","SampleDate":"14\/04\/16","ClinicalTD":"no","TDType":"NA","DiseaseAdditional":"","SubjectHadTD":"FALSE","SubjectHadTDorGIdist":"FALSE","GI_distress":"FALSE","Numeric_ID":"1006","CombinedPlateWell":"1-D6","PlateNumber":1.0,"Well ID":"D6","Filter":"No","SequenceDepth":28010.0,"SeqDepthAfterFilter":27830.0,"Shannon":5.198287468,"ObsOTUs":115.0,"PD":0.759374045,"What time did you wake up today? (please use military time)":"NA","How much of your breakfast did you eat?":"NA","How much of your lunch did you eat?":"NA","How much of it did you eat?":"NA","Bottled water":"NA","Base purified water":"NA","Tap water":"NA","Soda":"NA","Sports energy drink (e.g. Gatorade)":"NA","Coffee or tea":"NA","Milk":"NA","Fruit juice":"NA","Yogurt":"NA","Beer, wine, or spirits":"NA","How are you feeling today?":"NA","Fever":"NA","Gastrointestinal issues":"NA","Headache":"NA","Tiredness":"NA","Runny or blocked nose":"NA","Rash":"NA","Muscle strain":"NA","Cramp":"NA","How much exercise did you do?":"NA","How many times did you urinate today?":"NA","How many times did you have a bowel movement today?":"NA","Please describe the consistency of your stool.":"NA","What time did you get into bed before going to sleep today? (please use military time)":"NA","Time_Slept":"NA","Description":"JTFB_25_06"},{"index":"JTFB.25.07","D_0__Archaea;D_1__Euryarchaeota;D_2__Methanobacteria":0.0,"D_0__Bacteria;D_1__Acidobacteria;D_2__Subgroup 6":0.0,"D_0__Bacteria;D_1__Actinobacteria;D_2__Actinobacteria":69.0,"D_0__Bacteria;D_1__Actinobacteria;D_2__Coriobacteriia":77.0,"D_0__Bacteria;D_1__Actinobacteria;__":0.0,"D_0__Bacteria;D_1__Bacteroidetes;D_2__Bacteroidia":23673.0,"D_0__Bacteria;D_1__Bacteroidetes;__":0.0,"D_0__Bacteria;D_1__Chloroflexi;D_2__Chloroflexia":0.0,"D_0__Bacteria;D_1__Cyanobacteria;D_2__Melainabacteria":0.0,"D_0__Bacteria;D_1__Cyanobacteria;D_2__Oxyphotobacteria":0.0,"D_0__Bacteria;D_1__Deinococcus-Thermus;D_2__Deinococci":0.0,"D_0__Bacteria;D_1__Elusimicrobia;D_2__Elusimicrobia":0.0,"D_0__Bacteria;D_1__Epsilonbacteraeota;D_2__Campylobacteria":0.0,"D_0__Bacteria;D_1__Firmicutes;D_2__Bacilli":95.0,"D_0__Bacteria;D_1__Firmicutes;D_2__Clostridia":12417.0,"D_0__Bacteria;D_1__Firmicutes;D_2__Erysipelotrichia":1317.0,"D_0__Bacteria;D_1__Firmicutes;D_2__Negativicutes":396.0,"D_0__Bacteria;D_1__Firmicutes;__":0.0,"D_0__Bacteria;D_1__Fusobacteria;D_2__Fusobacteriia":0.0,"D_0__Bacteria;D_1__Lentisphaerae;D_2__Lentisphaeria":0.0,"D_0__Bacteria;D_1__Patescibacteria;D_2__Saccharimonadia":24.0,"D_0__Bacteria;D_1__Planctomycetes;D_2__Planctomycetacia":0.0,"D_0__Bacteria;D_1__Proteobacteria;D_2__Alphaproteobacteria":0.0,"D_0__Bacteria;D_1__Proteobacteria;D_2__Deltaproteobacteria":122.0,"D_0__Bacteria;D_1__Proteobacteria;D_2__Gammaproteobacteria":442.0,"D_0__Bacteria;D_1__Proteobacteria;__":0.0,"D_0__Bacteria;D_1__Spirochaetes;D_2__Brachyspirae":0.0,"D_0__Bacteria;D_1__Spirochaetes;D_2__Spirochaetia":0.0,"D_0__Bacteria;D_1__Synergistetes;D_2__Synergistia":0.0,"D_0__Bacteria;D_1__Tenericutes;D_2__Mollicutes":3.0,"D_0__Bacteria;D_1__Verrucomicrobia;D_2__Verrucomicrobiae":24.0,"BarcodeSequence":"","LinkerPrimerSequence":"GTGYCAGCMGCCGCGGTAA","ReversePrimer":"GGACTACHVGGGTWTCTAAT","Subject":25.0,"Order":7.0,"OrderSubjectTD":"7_25_no","InitialTimePoint":"FALSE","FinalTimePoint":"FALSE","PreTD":"TRUE","PostTD":"TRUE","TDCurrent":"FALSE","SampleDate":"19\/04\/16","ClinicalTD":"no","TDType":"NA","DiseaseAdditional":"","SubjectHadTD":"FALSE","SubjectHadTDorGIdist":"FALSE","GI_distress":"FALSE","Numeric_ID":"1006","CombinedPlateWell":"1-E4","PlateNumber":1.0,"Well ID":"E4","Filter":"No","SequenceDepth":38659.0,"SeqDepthAfterFilter":38425.0,"Shannon":4.9699411,"ObsOTUs":135.0,"PD":0.702284952,"What time did you wake up today? (please use military time)":"NA","How much of your breakfast did you eat?":"NA","How much of your lunch did you eat?":"NA","How much of it did you eat?":"NA","Bottled water":"NA","Base purified water":"NA","Tap water":"NA","Soda":"NA","Sports energy drink (e.g. Gatorade)":"NA","Coffee or tea":"NA","Milk":"NA","Fruit juice":"NA","Yogurt":"NA","Beer, wine, or spirits":"NA","How are you feeling today?":"NA","Fever":"NA","Gastrointestinal issues":"NA","Headache":"NA","Tiredness":"NA","Runny or blocked nose":"NA","Rash":"NA","Muscle strain":"NA","Cramp":"NA","How much exercise did you do?":"NA","How many times did you urinate today?":"NA","How many times did you have a bowel movement today?":"NA","Please describe the consistency of your stool.":"NA","What time did you get into bed before going to sleep today? (please use military time)":"NA","Time_Slept":"NA","Description":"JTFB_25_07"},{"index":"JTFB.25.09","D_0__Archaea;D_1__Euryarchaeota;D_2__Methanobacteria":34.0,"D_0__Bacteria;D_1__Acidobacteria;D_2__Subgroup 6":0.0,"D_0__Bacteria;D_1__Actinobacteria;D_2__Actinobacteria":265.0,"D_0__Bacteria;D_1__Actinobacteria;D_2__Coriobacteriia":215.0,"D_0__Bacteria;D_1__Actinobacteria;__":0.0,"D_0__Bacteria;D_1__Bacteroidetes;D_2__Bacteroidia":22403.0,"D_0__Bacteria;D_1__Bacteroidetes;__":0.0,"D_0__Bacteria;D_1__Chloroflexi;D_2__Chloroflexia":0.0,"D_0__Bacteria;D_1__Cyanobacteria;D_2__Melainabacteria":0.0,"D_0__Bacteria;D_1__Cyanobacteria;D_2__Oxyphotobacteria":0.0,"D_0__Bacteria;D_1__Deinococcus-Thermus;D_2__Deinococci":0.0,"D_0__Bacteria;D_1__Elusimicrobia;D_2__Elusimicrobia":0.0,"D_0__Bacteria;D_1__Epsilonbacteraeota;D_2__Campylobacteria":0.0,"D_0__Bacteria;D_1__Firmicutes;D_2__Bacilli":83.0,"D_0__Bacteria;D_1__Firmicutes;D_2__Clostridia":17880.0,"D_0__Bacteria;D_1__Firmicutes;D_2__Erysipelotrichia":2022.0,"D_0__Bacteria;D_1__Firmicutes;D_2__Negativicutes":794.0,"D_0__Bacteria;D_1__Firmicutes;__":0.0,"D_0__Bacteria;D_1__Fusobacteria;D_2__Fusobacteriia":0.0,"D_0__Bacteria;D_1__Lentisphaerae;D_2__Lentisphaeria":0.0,"D_0__Bacteria;D_1__Patescibacteria;D_2__Saccharimonadia":0.0,"D_0__Bacteria;D_1__Planctomycetes;D_2__Planctomycetacia":0.0,"D_0__Bacteria;D_1__Proteobacteria;D_2__Alphaproteobacteria":0.0,"D_0__Bacteria;D_1__Proteobacteria;D_2__Deltaproteobacteria":144.0,"D_0__Bacteria;D_1__Proteobacteria;D_2__Gammaproteobacteria":1051.0,"D_0__Bacteria;D_1__Proteobacteria;__":0.0,"D_0__Bacteria;D_1__Spirochaetes;D_2__Brachyspirae":0.0,"D_0__Bacteria;D_1__Spirochaetes;D_2__Spirochaetia":0.0,"D_0__Bacteria;D_1__Synergistetes;D_2__Synergistia":0.0,"D_0__Bacteria;D_1__Tenericutes;D_2__Mollicutes":0.0,"D_0__Bacteria;D_1__Verrucomicrobia;D_2__Verrucomicrobiae":23.0,"BarcodeSequence":"","LinkerPrimerSequence":"GTGYCAGCMGCCGCGGTAA","ReversePrimer":"GGACTACHVGGGTWTCTAAT","Subject":25.0,"Order":9.0,"OrderSubjectTD":"9_25_no","InitialTimePoint":"FALSE","FinalTimePoint":"FALSE","PreTD":"TRUE","PostTD":"TRUE","TDCurrent":"FALSE","SampleDate":"11\/05\/16","ClinicalTD":"no","TDType":"NA","DiseaseAdditional":"","SubjectHadTD":"FALSE","SubjectHadTDorGIdist":"FALSE","GI_distress":"FALSE","Numeric_ID":"1006","CombinedPlateWell":"1-F4","PlateNumber":1.0,"Well ID":"F4","Filter":"No","SequenceDepth":44914.0,"SeqDepthAfterFilter":44566.0,"Shannon":5.331430758,"ObsOTUs":138.0,"PD":0.750005263,"What time did you wake up today? (please use military time)":"NA","How much of your breakfast did you eat?":"NA","How much of your lunch did you eat?":"NA","How much of it did you eat?":"NA","Bottled water":"NA","Base purified water":"NA","Tap water":"NA","Soda":"NA","Sports energy drink (e.g. Gatorade)":"NA","Coffee or tea":"NA","Milk":"NA","Fruit juice":"NA","Yogurt":"NA","Beer, wine, or spirits":"NA","How are you feeling today?":"NA","Fever":"NA","Gastrointestinal issues":"NA","Headache":"NA","Tiredness":"NA","Runny or blocked nose":"NA","Rash":"NA","Muscle strain":"NA","Cramp":"NA","How much exercise did you do?":"NA","How many times did you urinate today?":"NA","How many times did you have a bowel movement today?":"NA","Please describe the consistency of your stool.":"NA","What time did you get into bed before going to sleep today? (please use military time)":"NA","Time_Slept":"NA","Description":"JTFB_25_09"},{"index":"JTFB.25.10","D_0__Archaea;D_1__Euryarchaeota;D_2__Methanobacteria":8.0,"D_0__Bacteria;D_1__Acidobacteria;D_2__Subgroup 6":0.0,"D_0__Bacteria;D_1__Actinobacteria;D_2__Actinobacteria":196.0,"D_0__Bacteria;D_1__Actinobacteria;D_2__Coriobacteriia":348.0,"D_0__Bacteria;D_1__Actinobacteria;__":0.0,"D_0__Bacteria;D_1__Bacteroidetes;D_2__Bacteroidia":24358.0,"D_0__Bacteria;D_1__Bacteroidetes;__":0.0,"D_0__Bacteria;D_1__Chloroflexi;D_2__Chloroflexia":0.0,"D_0__Bacteria;D_1__Cyanobacteria;D_2__Melainabacteria":0.0,"D_0__Bacteria;D_1__Cyanobacteria;D_2__Oxyphotobacteria":0.0,"D_0__Bacteria;D_1__Deinococcus-Thermus;D_2__Deinococci":0.0,"D_0__Bacteria;D_1__Elusimicrobia;D_2__Elusimicrobia":0.0,"D_0__Bacteria;D_1__Epsilonbacteraeota;D_2__Campylobacteria":0.0,"D_0__Bacteria;D_1__Firmicutes;D_2__Bacilli":69.0,"D_0__Bacteria;D_1__Firmicutes;D_2__Clostridia":15045.0,"D_0__Bacteria;D_1__Firmicutes;D_2__Erysipelotrichia":1199.0,"D_0__Bacteria;D_1__Firmicutes;D_2__Negativicutes":2023.0,"D_0__Bacteria;D_1__Firmicutes;__":0.0,"D_0__Bacteria;D_1__Fusobacteria;D_2__Fusobacteriia":0.0,"D_0__Bacteria;D_1__Lentisphaerae;D_2__Lentisphaeria":0.0,"D_0__Bacteria;D_1__Patescibacteria;D_2__Saccharimonadia":0.0,"D_0__Bacteria;D_1__Planctomycetes;D_2__Planctomycetacia":0.0,"D_0__Bacteria;D_1__Proteobacteria;D_2__Alphaproteobacteria":0.0,"D_0__Bacteria;D_1__Proteobacteria;D_2__Deltaproteobacteria":185.0,"D_0__Bacteria;D_1__Proteobacteria;D_2__Gammaproteobacteria":563.0,"D_0__Bacteria;D_1__Proteobacteria;__":0.0,"D_0__Bacteria;D_1__Spirochaetes;D_2__Brachyspirae":0.0,"D_0__Bacteria;D_1__Spirochaetes;D_2__Spirochaetia":0.0,"D_0__Bacteria;D_1__Synergistetes;D_2__Synergistia":0.0,"D_0__Bacteria;D_1__Tenericutes;D_2__Mollicutes":0.0,"D_0__Bacteria;D_1__Verrucomicrobia;D_2__Verrucomicrobiae":10.0,"BarcodeSequence":"","LinkerPrimerSequence":"GTGYCAGCMGCCGCGGTAA","ReversePrimer":"GGACTACHVGGGTWTCTAAT","Subject":25.0,"Order":10.0,"OrderSubjectTD":"10_25_no","InitialTimePoint":"FALSE","FinalTimePoint":"FALSE","PreTD":"TRUE","PostTD":"TRUE","TDCurrent":"FALSE","SampleDate":"20\/05\/16","ClinicalTD":"no","TDType":"NA","DiseaseAdditional":"","SubjectHadTD":"FALSE","SubjectHadTDorGIdist":"FALSE","GI_distress":"FALSE","Numeric_ID":"1006","CombinedPlateWell":"1-F10","PlateNumber":1.0,"Well ID":"F10","Filter":"No","SequenceDepth":44004.0,"SeqDepthAfterFilter":43701.0,"Shannon":4.867484024,"ObsOTUs":138.0,"PD":0.684739014,"What time did you wake up today? (please use military time)":"620","How much of your breakfast did you eat?":"4","How much of your lunch did you eat?":"4","How much of it did you eat?":"4","Bottled water":"1","Base purified water":"0","Tap water":"0","Soda":"0","Sports energy drink (e.g. Gatorade)":"0.4","Coffee or tea":"0","Milk":"0","Fruit juice":"1","Yogurt":"0","Beer, wine, or spirits":"0.4","How are you feeling today?":"3","Fever":"0","Gastrointestinal issues":"0","Headache":"0","Tiredness":"0","Runny or blocked nose":"0","Rash":"0","Muscle strain":"0","Cramp":"0","How much exercise did you do?":"2","How many times did you urinate today?":"NA","How many times did you have a bowel movement today?":"NA","Please describe the consistency of your stool.":"NA","What time did you get into bed before going to sleep today? (please use military time)":"2300","Time_Slept":"6.67","Description":"JTFB_25_10"},{"index":"JTFB.25.11","D_0__Archaea;D_1__Euryarchaeota;D_2__Methanobacteria":0.0,"D_0__Bacteria;D_1__Acidobacteria;D_2__Subgroup 6":0.0,"D_0__Bacteria;D_1__Actinobacteria;D_2__Actinobacteria":147.0,"D_0__Bacteria;D_1__Actinobacteria;D_2__Coriobacteriia":97.0,"D_0__Bacteria;D_1__Actinobacteria;__":0.0,"D_0__Bacteria;D_1__Bacteroidetes;D_2__Bacteroidia":20276.0,"D_0__Bacteria;D_1__Bacteroidetes;__":0.0,"D_0__Bacteria;D_1__Chloroflexi;D_2__Chloroflexia":0.0,"D_0__Bacteria;D_1__Cyanobacteria;D_2__Melainabacteria":0.0,"D_0__Bacteria;D_1__Cyanobacteria;D_2__Oxyphotobacteria":0.0,"D_0__Bacteria;D_1__Deinococcus-Thermus;D_2__Deinococci":0.0,"D_0__Bacteria;D_1__Elusimicrobia;D_2__Elusimicrobia":0.0,"D_0__Bacteria;D_1__Epsilonbacteraeota;D_2__Campylobacteria":0.0,"D_0__Bacteria;D_1__Firmicutes;D_2__Bacilli":60.0,"D_0__Bacteria;D_1__Firmicutes;D_2__Clostridia":18908.0,"D_0__Bacteria;D_1__Firmicutes;D_2__Erysipelotrichia":1205.0,"D_0__Bacteria;D_1__Firmicutes;D_2__Negativicutes":650.0,"D_0__Bacteria;D_1__Firmicutes;__":0.0,"D_0__Bacteria;D_1__Fusobacteria;D_2__Fusobacteriia":0.0,"D_0__Bacteria;D_1__Lentisphaerae;D_2__Lentisphaeria":0.0,"D_0__Bacteria;D_1__Patescibacteria;D_2__Saccharimonadia":0.0,"D_0__Bacteria;D_1__Planctomycetes;D_2__Planctomycetacia":0.0,"D_0__Bacteria;D_1__Proteobacteria;D_2__Alphaproteobacteria":0.0,"D_0__Bacteria;D_1__Proteobacteria;D_2__Deltaproteobacteria":367.0,"D_0__Bacteria;D_1__Proteobacteria;D_2__Gammaproteobacteria":6103.0,"D_0__Bacteria;D_1__Proteobacteria;__":0.0,"D_0__Bacteria;D_1__Spirochaetes;D_2__Brachyspirae":0.0,"D_0__Bacteria;D_1__Spirochaetes;D_2__Spirochaetia":0.0,"D_0__Bacteria;D_1__Synergistetes;D_2__Synergistia":0.0,"D_0__Bacteria;D_1__Tenericutes;D_2__Mollicutes":0.0,"D_0__Bacteria;D_1__Verrucomicrobia;D_2__Verrucomicrobiae":0.0,"BarcodeSequence":"","LinkerPrimerSequence":"GTGYCAGCMGCCGCGGTAA","ReversePrimer":"GGACTACHVGGGTWTCTAAT","Subject":25.0,"Order":11.0,"OrderSubjectTD":"11_25_no","InitialTimePoint":"FALSE","FinalTimePoint":"FALSE","PreTD":"TRUE","PostTD":"TRUE","TDCurrent":"FALSE","SampleDate":"25\/05\/16","ClinicalTD":"no","TDType":"NA","DiseaseAdditional":"","SubjectHadTD":"FALSE","SubjectHadTDorGIdist":"FALSE","GI_distress":"FALSE","Numeric_ID":"1006","CombinedPlateWell":"1-G2","PlateNumber":1.0,"Well ID":"G2","Filter":"No","SequenceDepth":47813.0,"SeqDepthAfterFilter":47060.0,"Shannon":4.972075116,"ObsOTUs":129.0,"PD":0.709159029,"What time did you wake up today? (please use military time)":"600","How much of your breakfast did you eat?":"4","How much of your lunch did you eat?":"4","How much of it did you eat?":"4","Bottled water":"1","Base purified water":"0","Tap water":"0","Soda":"0.14","Sports energy drink (e.g. Gatorade)":"0.71","Coffee or tea":"0.14","Milk":"0","Fruit juice":"0.57","Yogurt":"0.29","Beer, wine, or spirits":"0.43","How are you feeling today?":"3","Fever":"0","Gastrointestinal issues":"0","Headache":"0","Tiredness":"0","Runny or blocked nose":"0","Rash":"0","Muscle strain":"0","Cramp":"0","How much exercise did you do?":"2.33","How many times did you urinate today?":"NA","How many times did you have a bowel movement today?":"NA","Please describe the consistency of your stool.":"NA","What time did you get into bed before going to sleep today? (please use military time)":"2290","Time_Slept":"7.07","Description":"JTFB_25_11"},{"index":"JTFB.25.12","D_0__Archaea;D_1__Euryarchaeota;D_2__Methanobacteria":2.0,"D_0__Bacteria;D_1__Acidobacteria;D_2__Subgroup 6":0.0,"D_0__Bacteria;D_1__Actinobacteria;D_2__Actinobacteria":68.0,"D_0__Bacteria;D_1__Actinobacteria;D_2__Coriobacteriia":80.0,"D_0__Bacteria;D_1__Actinobacteria;__":0.0,"D_0__Bacteria;D_1__Bacteroidetes;D_2__Bacteroidia":21615.0,"D_0__Bacteria;D_1__Bacteroidetes;__":0.0,"D_0__Bacteria;D_1__Chloroflexi;D_2__Chloroflexia":0.0,"D_0__Bacteria;D_1__Cyanobacteria;D_2__Melainabacteria":0.0,"D_0__Bacteria;D_1__Cyanobacteria;D_2__Oxyphotobacteria":0.0,"D_0__Bacteria;D_1__Deinococcus-Thermus;D_2__Deinococci":0.0,"D_0__Bacteria;D_1__Elusimicrobia;D_2__Elusimicrobia":0.0,"D_0__Bacteria;D_1__Epsilonbacteraeota;D_2__Campylobacteria":0.0,"D_0__Bacteria;D_1__Firmicutes;D_2__Bacilli":240.0,"D_0__Bacteria;D_1__Firmicutes;D_2__Clostridia":19326.0,"D_0__Bacteria;D_1__Firmicutes;D_2__Erysipelotrichia":1576.0,"D_0__Bacteria;D_1__Firmicutes;D_2__Negativicutes":411.0,"D_0__Bacteria;D_1__Firmicutes;__":0.0,"D_0__Bacteria;D_1__Fusobacteria;D_2__Fusobacteriia":2.0,"D_0__Bacteria;D_1__Lentisphaerae;D_2__Lentisphaeria":0.0,"D_0__Bacteria;D_1__Patescibacteria;D_2__Saccharimonadia":15.0,"D_0__Bacteria;D_1__Planctomycetes;D_2__Planctomycetacia":0.0,"D_0__Bacteria;D_1__Proteobacteria;D_2__Alphaproteobacteria":6.0,"D_0__Bacteria;D_1__Proteobacteria;D_2__Deltaproteobacteria":135.0,"D_0__Bacteria;D_1__Proteobacteria;D_2__Gammaproteobacteria":279.0,"D_0__Bacteria;D_1__Proteobacteria;__":0.0,"D_0__Bacteria;D_1__Spirochaetes;D_2__Brachyspirae":0.0,"D_0__Bacteria;D_1__Spirochaetes;D_2__Spirochaetia":0.0,"D_0__Bacteria;D_1__Synergistetes;D_2__Synergistia":0.0,"D_0__Bacteria;D_1__Tenericutes;D_2__Mollicutes":0.0,"D_0__Bacteria;D_1__Verrucomicrobia;D_2__Verrucomicrobiae":23.0,"BarcodeSequence":"","LinkerPrimerSequence":"GTGYCAGCMGCCGCGGTAA","ReversePrimer":"GGACTACHVGGGTWTCTAAT","Subject":25.0,"Order":12.0,"OrderSubjectTD":"12_25_no","InitialTimePoint":"FALSE","FinalTimePoint":"FALSE","PreTD":"TRUE","PostTD":"TRUE","TDCurrent":"FALSE","SampleDate":"03\/06\/16","ClinicalTD":"no","TDType":"NA","DiseaseAdditional":"","SubjectHadTD":"FALSE","SubjectHadTDorGIdist":"FALSE","GI_distress":"FALSE","Numeric_ID":"1006","CombinedPlateWell":"1-G6","PlateNumber":1.0,"Well ID":"G6","Filter":"No","SequenceDepth":43778.0,"SeqDepthAfterFilter":43352.0,"Shannon":5.318173926,"ObsOTUs":144.0,"PD":0.74173355,"What time did you wake up today? (please use military time)":"671.43","How much of your breakfast did you eat?":"4","How much of your lunch did you eat?":"4","How much of it did you eat?":"4","Bottled water":"1","Base purified water":"0","Tap water":"0","Soda":"0","Sports energy drink (e.g. Gatorade)":"0.57","Coffee or tea":"0","Milk":"0","Fruit juice":"1","Yogurt":"0","Beer, wine, or spirits":"0.29","How are you feeling today?":"3","Fever":"0","Gastrointestinal issues":"0","Headache":"0","Tiredness":"0","Runny or blocked nose":"0","Rash":"0","Muscle strain":"0","Cramp":"0","How much exercise did you do?":"1.83","How many times did you urinate today?":"NA","How many times did you have a bowel movement today?":"NA","Please describe the consistency of your stool.":"NA","What time did you get into bed before going to sleep today? (please use military time)":"1975.71","Time_Slept":"7.5","Description":"JTFB_25_12"},{"index":"JTFB.25.13","D_0__Archaea;D_1__Euryarchaeota;D_2__Methanobacteria":0.0,"D_0__Bacteria;D_1__Acidobacteria;D_2__Subgroup 6":0.0,"D_0__Bacteria;D_1__Actinobacteria;D_2__Actinobacteria":28.0,"D_0__Bacteria;D_1__Actinobacteria;D_2__Coriobacteriia":242.0,"D_0__Bacteria;D_1__Actinobacteria;__":0.0,"D_0__Bacteria;D_1__Bacteroidetes;D_2__Bacteroidia":6976.0,"D_0__Bacteria;D_1__Bacteroidetes;__":0.0,"D_0__Bacteria;D_1__Chloroflexi;D_2__Chloroflexia":4.0,"D_0__Bacteria;D_1__Cyanobacteria;D_2__Melainabacteria":0.0,"D_0__Bacteria;D_1__Cyanobacteria;D_2__Oxyphotobacteria":0.0,"D_0__Bacteria;D_1__Deinococcus-Thermus;D_2__Deinococci":0.0,"D_0__Bacteria;D_1__Elusimicrobia;D_2__Elusimicrobia":0.0,"D_0__Bacteria;D_1__Epsilonbacteraeota;D_2__Campylobacteria":0.0,"D_0__Bacteria;D_1__Firmicutes;D_2__Bacilli":50.0,"D_0__Bacteria;D_1__Firmicutes;D_2__Clostridia":6818.0,"D_0__Bacteria;D_1__Firmicutes;D_2__Erysipelotrichia":540.0,"D_0__Bacteria;D_1__Firmicutes;D_2__Negativicutes":43.0,"D_0__Bacteria;D_1__Firmicutes;__":0.0,"D_0__Bacteria;D_1__Fusobacteria;D_2__Fusobacteriia":0.0,"D_0__Bacteria;D_1__Lentisphaerae;D_2__Lentisphaeria":0.0,"D_0__Bacteria;D_1__Patescibacteria;D_2__Saccharimonadia":21.0,"D_0__Bacteria;D_1__Planctomycetes;D_2__Planctomycetacia":2.0,"D_0__Bacteria;D_1__Proteobacteria;D_2__Alphaproteobacteria":0.0,"D_0__Bacteria;D_1__Proteobacteria;D_2__Deltaproteobacteria":25.0,"D_0__Bacteria;D_1__Proteobacteria;D_2__Gammaproteobacteria":173.0,"D_0__Bacteria;D_1__Proteobacteria;__":0.0,"D_0__Bacteria;D_1__Spirochaetes;D_2__Brachyspirae":0.0,"D_0__Bacteria;D_1__Spirochaetes;D_2__Spirochaetia":0.0,"D_0__Bacteria;D_1__Synergistetes;D_2__Synergistia":0.0,"D_0__Bacteria;D_1__Tenericutes;D_2__Mollicutes":0.0,"D_0__Bacteria;D_1__Verrucomicrobia;D_2__Verrucomicrobiae":0.0,"BarcodeSequence":"","LinkerPrimerSequence":"GTGYCAGCMGCCGCGGTAA","ReversePrimer":"GGACTACHVGGGTWTCTAAT","Subject":25.0,"Order":13.0,"OrderSubjectTD":"13_25_no","InitialTimePoint":"FALSE","FinalTimePoint":"FALSE","PreTD":"TRUE","PostTD":"TRUE","TDCurrent":"FALSE","SampleDate":"07\/06\/16","ClinicalTD":"no","TDType":"NA","DiseaseAdditional":"","SubjectHadTD":"FALSE","SubjectHadTDorGIdist":"FALSE","GI_distress":"FALSE","Numeric_ID":"1006","CombinedPlateWell":"1-G11","PlateNumber":1.0,"Well ID":"G11","Filter":"No","SequenceDepth":14922.0,"SeqDepthAfterFilter":14756.0,"Shannon":5.504169781,"ObsOTUs":119.0,"PD":0.798305332,"What time did you wake up today? (please use military time)":"671.43","How much of your breakfast did you eat?":"4","How much of your lunch did you eat?":"4","How much of it did you eat?":"4","Bottled water":"1","Base purified water":"0","Tap water":"0","Soda":"0","Sports energy drink (e.g. Gatorade)":"0.71","Coffee or tea":"0.14","Milk":"0","Fruit juice":"0.86","Yogurt":"0","Beer, wine, or spirits":"0.29","How are you feeling today?":"3","Fever":"0","Gastrointestinal issues":"0","Headache":"0","Tiredness":"0","Runny or blocked nose":"0","Rash":"0","Muscle strain":"0","Cramp":"0","How much exercise did you do?":"1.86","How many times did you urinate today?":"NA","How many times did you have a bowel movement today?":"NA","Please describe the consistency of your stool.":"NA","What time did you get into bed before going to sleep today? (please use military time)":"2290","Time_Slept":"7.79","Description":"JTFB_25_13"},{"index":"JTFB.25.14","D_0__Archaea;D_1__Euryarchaeota;D_2__Methanobacteria":40.0,"D_0__Bacteria;D_1__Acidobacteria;D_2__Subgroup 6":0.0,"D_0__Bacteria;D_1__Actinobacteria;D_2__Actinobacteria":84.0,"D_0__Bacteria;D_1__Actinobacteria;D_2__Coriobacteriia":50.0,"D_0__Bacteria;D_1__Actinobacteria;__":0.0,"D_0__Bacteria;D_1__Bacteroidetes;D_2__Bacteroidia":35048.0,"D_0__Bacteria;D_1__Bacteroidetes;__":0.0,"D_0__Bacteria;D_1__Chloroflexi;D_2__Chloroflexia":0.0,"D_0__Bacteria;D_1__Cyanobacteria;D_2__Melainabacteria":0.0,"D_0__Bacteria;D_1__Cyanobacteria;D_2__Oxyphotobacteria":0.0,"D_0__Bacteria;D_1__Deinococcus-Thermus;D_2__Deinococci":0.0,"D_0__Bacteria;D_1__Elusimicrobia;D_2__Elusimicrobia":0.0,"D_0__Bacteria;D_1__Epsilonbacteraeota;D_2__Campylobacteria":0.0,"D_0__Bacteria;D_1__Firmicutes;D_2__Bacilli":307.0,"D_0__Bacteria;D_1__Firmicutes;D_2__Clostridia":13222.0,"D_0__Bacteria;D_1__Firmicutes;D_2__Erysipelotrichia":984.0,"D_0__Bacteria;D_1__Firmicutes;D_2__Negativicutes":331.0,"D_0__Bacteria;D_1__Firmicutes;__":0.0,"D_0__Bacteria;D_1__Fusobacteria;D_2__Fusobacteriia":0.0,"D_0__Bacteria;D_1__Lentisphaerae;D_2__Lentisphaeria":0.0,"D_0__Bacteria;D_1__Patescibacteria;D_2__Saccharimonadia":4.0,"D_0__Bacteria;D_1__Planctomycetes;D_2__Planctomycetacia":0.0,"D_0__Bacteria;D_1__Proteobacteria;D_2__Alphaproteobacteria":0.0,"D_0__Bacteria;D_1__Proteobacteria;D_2__Deltaproteobacteria":47.0,"D_0__Bacteria;D_1__Proteobacteria;D_2__Gammaproteobacteria":303.0,"D_0__Bacteria;D_1__Proteobacteria;__":0.0,"D_0__Bacteria;D_1__Spirochaetes;D_2__Brachyspirae":0.0,"D_0__Bacteria;D_1__Spirochaetes;D_2__Spirochaetia":0.0,"D_0__Bacteria;D_1__Synergistetes;D_2__Synergistia":0.0,"D_0__Bacteria;D_1__Tenericutes;D_2__Mollicutes":8.0,"D_0__Bacteria;D_1__Verrucomicrobia;D_2__Verrucomicrobiae":39.0,"BarcodeSequence":"","LinkerPrimerSequence":"GTGYCAGCMGCCGCGGTAA","ReversePrimer":"GGACTACHVGGGTWTCTAAT","Subject":25.0,"Order":14.0,"OrderSubjectTD":"14_25_no","InitialTimePoint":"FALSE","FinalTimePoint":"FALSE","PreTD":"TRUE","PostTD":"TRUE","TDCurrent":"FALSE","SampleDate":"17\/06\/16","ClinicalTD":"no","TDType":"NA","DiseaseAdditional":"","SubjectHadTD":"FALSE","SubjectHadTDorGIdist":"FALSE","GI_distress":"FALSE","Numeric_ID":"1006","CombinedPlateWell":"1-H5","PlateNumber":1.0,"Well ID":"H5","Filter":"No","SequenceDepth":50467.0,"SeqDepthAfterFilter":50226.0,"Shannon":4.826442423,"ObsOTUs":138.0,"PD":0.678965438,"What time did you wake up today? (please use military time)":"647.14","How much of your breakfast did you eat?":"4","How much of your lunch did you eat?":"4","How much of it did you eat?":"4","Bottled water":"1","Base purified water":"0","Tap water":"0","Soda":"0","Sports energy drink (e.g. Gatorade)":"0.86","Coffee or tea":"0.14","Milk":"0","Fruit juice":"0.86","Yogurt":"0.29","Beer, wine, or spirits":"0.29","How are you feeling today?":"3","Fever":"0","Gastrointestinal issues":"0","Headache":"0","Tiredness":"0","Runny or blocked nose":"0","Rash":"0","Muscle strain":"0","Cramp":"0","How much exercise did you do?":"2.25","How many times did you urinate today?":"NA","How many times did you have a bowel movement today?":"NA","Please describe the consistency of your stool.":"NA","What time did you get into bed before going to sleep today? (please use military time)":"2300","Time_Slept":"7.36","Description":"JTFB_25_14"},{"index":"JTFB.25.15","D_0__Archaea;D_1__Euryarchaeota;D_2__Methanobacteria":20.0,"D_0__Bacteria;D_1__Acidobacteria;D_2__Subgroup 6":0.0,"D_0__Bacteria;D_1__Actinobacteria;D_2__Actinobacteria":100.0,"D_0__Bacteria;D_1__Actinobacteria;D_2__Coriobacteriia":136.0,"D_0__Bacteria;D_1__Actinobacteria;__":0.0,"D_0__Bacteria;D_1__Bacteroidetes;D_2__Bacteroidia":26992.0,"D_0__Bacteria;D_1__Bacteroidetes;__":0.0,"D_0__Bacteria;D_1__Chloroflexi;D_2__Chloroflexia":0.0,"D_0__Bacteria;D_1__Cyanobacteria;D_2__Melainabacteria":0.0,"D_0__Bacteria;D_1__Cyanobacteria;D_2__Oxyphotobacteria":0.0,"D_0__Bacteria;D_1__Deinococcus-Thermus;D_2__Deinococci":0.0,"D_0__Bacteria;D_1__Elusimicrobia;D_2__Elusimicrobia":0.0,"D_0__Bacteria;D_1__Epsilonbacteraeota;D_2__Campylobacteria":0.0,"D_0__Bacteria;D_1__Firmicutes;D_2__Bacilli":31.0,"D_0__Bacteria;D_1__Firmicutes;D_2__Clostridia":18692.0,"D_0__Bacteria;D_1__Firmicutes;D_2__Erysipelotrichia":535.0,"D_0__Bacteria;D_1__Firmicutes;D_2__Negativicutes":734.0,"D_0__Bacteria;D_1__Firmicutes;__":0.0,"D_0__Bacteria;D_1__Fusobacteria;D_2__Fusobacteriia":0.0,"D_0__Bacteria;D_1__Lentisphaerae;D_2__Lentisphaeria":0.0,"D_0__Bacteria;D_1__Patescibacteria;D_2__Saccharimonadia":0.0,"D_0__Bacteria;D_1__Planctomycetes;D_2__Planctomycetacia":0.0,"D_0__Bacteria;D_1__Proteobacteria;D_2__Alphaproteobacteria":0.0,"D_0__Bacteria;D_1__Proteobacteria;D_2__Deltaproteobacteria":265.0,"D_0__Bacteria;D_1__Proteobacteria;D_2__Gammaproteobacteria":1544.0,"D_0__Bacteria;D_1__Proteobacteria;__":0.0,"D_0__Bacteria;D_1__Spirochaetes;D_2__Brachyspirae":0.0,"D_0__Bacteria;D_1__Spirochaetes;D_2__Spirochaetia":0.0,"D_0__Bacteria;D_1__Synergistetes;D_2__Synergistia":0.0,"D_0__Bacteria;D_1__Tenericutes;D_2__Mollicutes":10.0,"D_0__Bacteria;D_1__Verrucomicrobia;D_2__Verrucomicrobiae":95.0,"BarcodeSequence":"","LinkerPrimerSequence":"GTGYCAGCMGCCGCGGTAA","ReversePrimer":"GGACTACHVGGGTWTCTAAT","Subject":25.0,"Order":15.0,"OrderSubjectTD":"15_25_no","InitialTimePoint":"FALSE","FinalTimePoint":"FALSE","PreTD":"TRUE","PostTD":"TRUE","TDCurrent":"FALSE","SampleDate":"22\/06\/16","ClinicalTD":"no","TDType":"NA","DiseaseAdditional":"","SubjectHadTD":"FALSE","SubjectHadTDorGIdist":"FALSE","GI_distress":"FALSE","Numeric_ID":"1006","CombinedPlateWell":"1-H8","PlateNumber":1.0,"Well ID":"H8","Filter":"No","SequenceDepth":49154.0,"SeqDepthAfterFilter":48574.0,"Shannon":5.379803438,"ObsOTUs":150.0,"PD":0.744216125,"What time did you wake up today? (please use military time)":"714.29","How much of your breakfast did you eat?":"4","How much of your lunch did you eat?":"4","How much of it did you eat?":"4","Bottled water":"1","Base purified water":"0","Tap water":"0","Soda":"0","Sports energy drink (e.g. Gatorade)":"0.71","Coffee or tea":"0.14","Milk":"0","Fruit juice":"0.71","Yogurt":"0.43","Beer, wine, or spirits":"0.43","How are you feeling today?":"3","Fever":"0","Gastrointestinal issues":"0","Headache":"0","Tiredness":"0","Runny or blocked nose":"0","Rash":"0","Muscle strain":"0","Cramp":"0","How much exercise did you do?":"2.33","How many times did you urinate today?":"NA","How many times did you have a bowel movement today?":"NA","Please describe the consistency of your stool.":"NA","What time did you get into bed before going to sleep today? (please use military time)":"1971.43","Time_Slept":"8","Description":"JTFB_25_15"},{"index":"JTFB.25.16","D_0__Archaea;D_1__Euryarchaeota;D_2__Methanobacteria":12.0,"D_0__Bacteria;D_1__Acidobacteria;D_2__Subgroup 6":0.0,"D_0__Bacteria;D_1__Actinobacteria;D_2__Actinobacteria":67.0,"D_0__Bacteria;D_1__Actinobacteria;D_2__Coriobacteriia":127.0,"D_0__Bacteria;D_1__Actinobacteria;__":0.0,"D_0__Bacteria;D_1__Bacteroidetes;D_2__Bacteroidia":9370.0,"D_0__Bacteria;D_1__Bacteroidetes;__":0.0,"D_0__Bacteria;D_1__Chloroflexi;D_2__Chloroflexia":0.0,"D_0__Bacteria;D_1__Cyanobacteria;D_2__Melainabacteria":0.0,"D_0__Bacteria;D_1__Cyanobacteria;D_2__Oxyphotobacteria":0.0,"D_0__Bacteria;D_1__Deinococcus-Thermus;D_2__Deinococci":0.0,"D_0__Bacteria;D_1__Elusimicrobia;D_2__Elusimicrobia":0.0,"D_0__Bacteria;D_1__Epsilonbacteraeota;D_2__Campylobacteria":0.0,"D_0__Bacteria;D_1__Firmicutes;D_2__Bacilli":264.0,"D_0__Bacteria;D_1__Firmicutes;D_2__Clostridia":8055.0,"D_0__Bacteria;D_1__Firmicutes;D_2__Erysipelotrichia":745.0,"D_0__Bacteria;D_1__Firmicutes;D_2__Negativicutes":455.0,"D_0__Bacteria;D_1__Firmicutes;__":0.0,"D_0__Bacteria;D_1__Fusobacteria;D_2__Fusobacteriia":0.0,"D_0__Bacteria;D_1__Lentisphaerae;D_2__Lentisphaeria":0.0,"D_0__Bacteria;D_1__Patescibacteria;D_2__Saccharimonadia":0.0,"D_0__Bacteria;D_1__Planctomycetes;D_2__Planctomycetacia":0.0,"D_0__Bacteria;D_1__Proteobacteria;D_2__Alphaproteobacteria":0.0,"D_0__Bacteria;D_1__Proteobacteria;D_2__Deltaproteobacteria":76.0,"D_0__Bacteria;D_1__Proteobacteria;D_2__Gammaproteobacteria":764.0,"D_0__Bacteria;D_1__Proteobacteria;__":0.0,"D_0__Bacteria;D_1__Spirochaetes;D_2__Brachyspirae":0.0,"D_0__Bacteria;D_1__Spirochaetes;D_2__Spirochaetia":0.0,"D_0__Bacteria;D_1__Synergistetes;D_2__Synergistia":0.0,"D_0__Bacteria;D_1__Tenericutes;D_2__Mollicutes":15.0,"D_0__Bacteria;D_1__Verrucomicrobia;D_2__Verrucomicrobiae":29.0,"BarcodeSequence":"","LinkerPrimerSequence":"GTGYCAGCMGCCGCGGTAA","ReversePrimer":"GGACTACHVGGGTWTCTAAT","Subject":25.0,"Order":16.0,"OrderSubjectTD":"16_25_no","InitialTimePoint":"FALSE","FinalTimePoint":"FALSE","PreTD":"TRUE","PostTD":"TRUE","TDCurrent":"FALSE","SampleDate":"28\/06\/16","ClinicalTD":"no","TDType":"NA","DiseaseAdditional":"","SubjectHadTD":"FALSE","SubjectHadTDorGIdist":"FALSE","GI_distress":"FALSE","Numeric_ID":"1006","CombinedPlateWell":"1-H11","PlateNumber":1.0,"Well ID":"H11","Filter":"No","SequenceDepth":19979.0,"SeqDepthAfterFilter":19797.0,"Shannon":5.444664345,"ObsOTUs":131.0,"PD":0.774113023,"What time did you wake up today? (please use military time)":"633.33","How much of your breakfast did you eat?":"4","How much of your lunch did you eat?":"4","How much of it did you eat?":"4","Bottled water":"1","Base purified water":"0","Tap water":"0","Soda":"0","Sports energy drink (e.g. Gatorade)":"1","Coffee or tea":"0","Milk":"0","Fruit juice":"0.83","Yogurt":"0.5","Beer, wine, or spirits":"0.5","How are you feeling today?":"3","Fever":"0","Gastrointestinal issues":"0","Headache":"0","Tiredness":"0","Runny or blocked nose":"0","Rash":"0","Muscle strain":"0","Cramp":"0","How much exercise did you do?":"2.67","How many times did you urinate today?":"NA","How many times did you have a bowel movement today?":"NA","Please describe the consistency of your stool.":"NA","What time did you get into bed before going to sleep today? (please use military time)":"2305","Time_Slept":"7.6","Description":"JTFB_25_16"},{"index":"JTFB.25.18","D_0__Archaea;D_1__Euryarchaeota;D_2__Methanobacteria":0.0,"D_0__Bacteria;D_1__Acidobacteria;D_2__Subgroup 6":0.0,"D_0__Bacteria;D_1__Actinobacteria;D_2__Actinobacteria":97.0,"D_0__Bacteria;D_1__Actinobacteria;D_2__Coriobacteriia":370.0,"D_0__Bacteria;D_1__Actinobacteria;__":0.0,"D_0__Bacteria;D_1__Bacteroidetes;D_2__Bacteroidia":9676.0,"D_0__Bacteria;D_1__Bacteroidetes;__":0.0,"D_0__Bacteria;D_1__Chloroflexi;D_2__Chloroflexia":0.0,"D_0__Bacteria;D_1__Cyanobacteria;D_2__Melainabacteria":0.0,"D_0__Bacteria;D_1__Cyanobacteria;D_2__Oxyphotobacteria":0.0,"D_0__Bacteria;D_1__Deinococcus-Thermus;D_2__Deinococci":0.0,"D_0__Bacteria;D_1__Elusimicrobia;D_2__Elusimicrobia":0.0,"D_0__Bacteria;D_1__Epsilonbacteraeota;D_2__Campylobacteria":0.0,"D_0__Bacteria;D_1__Firmicutes;D_2__Bacilli":74.0,"D_0__Bacteria;D_1__Firmicutes;D_2__Clostridia":16482.0,"D_0__Bacteria;D_1__Firmicutes;D_2__Erysipelotrichia":1329.0,"D_0__Bacteria;D_1__Firmicutes;D_2__Negativicutes":297.0,"D_0__Bacteria;D_1__Firmicutes;__":0.0,"D_0__Bacteria;D_1__Fusobacteria;D_2__Fusobacteriia":0.0,"D_0__Bacteria;D_1__Lentisphaerae;D_2__Lentisphaeria":0.0,"D_0__Bacteria;D_1__Patescibacteria;D_2__Saccharimonadia":72.0,"D_0__Bacteria;D_1__Planctomycetes;D_2__Planctomycetacia":0.0,"D_0__Bacteria;D_1__Proteobacteria;D_2__Alphaproteobacteria":0.0,"D_0__Bacteria;D_1__Proteobacteria;D_2__Deltaproteobacteria":57.0,"D_0__Bacteria;D_1__Proteobacteria;D_2__Gammaproteobacteria":159.0,"D_0__Bacteria;D_1__Proteobacteria;__":0.0,"D_0__Bacteria;D_1__Spirochaetes;D_2__Brachyspirae":0.0,"D_0__Bacteria;D_1__Spirochaetes;D_2__Spirochaetia":0.0,"D_0__Bacteria;D_1__Synergistetes;D_2__Synergistia":0.0,"D_0__Bacteria;D_1__Tenericutes;D_2__Mollicutes":10.0,"D_0__Bacteria;D_1__Verrucomicrobia;D_2__Verrucomicrobiae":67.0,"BarcodeSequence":"","LinkerPrimerSequence":"GTGYCAGCMGCCGCGGTAA","ReversePrimer":"GGACTACHVGGGTWTCTAAT","Subject":25.0,"Order":18.0,"OrderSubjectTD":"18_25_no","InitialTimePoint":"FALSE","FinalTimePoint":"FALSE","PreTD":"TRUE","PostTD":"TRUE","TDCurrent":"FALSE","SampleDate":"15\/07\/16","ClinicalTD":"no","TDType":"NA","DiseaseAdditional":"","SubjectHadTD":"FALSE","SubjectHadTDorGIdist":"FALSE","GI_distress":"FALSE","Numeric_ID":"1006","CombinedPlateWell":"2-A11","PlateNumber":2.0,"Well ID":"A11","Filter":"No","SequenceDepth":28690.0,"SeqDepthAfterFilter":28349.0,"Shannon":5.467115678,"ObsOTUs":141.0,"PD":0.765750593,"What time did you wake up today? (please use military time)":"683.33","How much of your breakfast did you eat?":"4","How much of your lunch did you eat?":"4","How much of it did you eat?":"4","Bottled water":"1","Base purified water":"0","Tap water":"0","Soda":"0","Sports energy drink (e.g. Gatorade)":"0.83","Coffee or tea":"0","Milk":"0","Fruit juice":"0.83","Yogurt":"0.33","Beer, wine, or spirits":"0","How are you feeling today?":"3","Fever":"0","Gastrointestinal issues":"0","Headache":"0","Tiredness":"0","Runny or blocked nose":"0","Rash":"0","Muscle strain":"0","Cramp":"0","How much exercise did you do?":"2.83","How many times did you urinate today?":"NA","How many times did you have a bowel movement today?":"NA","Please describe the consistency of your stool.":"NA","What time did you get into bed before going to sleep today? (please use military time)":"2300","Time_Slept":"7.83","Description":"JTFB_25_18"},{"index":"JTFB.25.20","D_0__Archaea;D_1__Euryarchaeota;D_2__Methanobacteria":9.0,"D_0__Bacteria;D_1__Acidobacteria;D_2__Subgroup 6":0.0,"D_0__Bacteria;D_1__Actinobacteria;D_2__Actinobacteria":30.0,"D_0__Bacteria;D_1__Actinobacteria;D_2__Coriobacteriia":279.0,"D_0__Bacteria;D_1__Actinobacteria;__":0.0,"D_0__Bacteria;D_1__Bacteroidetes;D_2__Bacteroidia":33359.0,"D_0__Bacteria;D_1__Bacteroidetes;__":0.0,"D_0__Bacteria;D_1__Chloroflexi;D_2__Chloroflexia":0.0,"D_0__Bacteria;D_1__Cyanobacteria;D_2__Melainabacteria":0.0,"D_0__Bacteria;D_1__Cyanobacteria;D_2__Oxyphotobacteria":0.0,"D_0__Bacteria;D_1__Deinococcus-Thermus;D_2__Deinococci":0.0,"D_0__Bacteria;D_1__Elusimicrobia;D_2__Elusimicrobia":0.0,"D_0__Bacteria;D_1__Epsilonbacteraeota;D_2__Campylobacteria":0.0,"D_0__Bacteria;D_1__Firmicutes;D_2__Bacilli":74.0,"D_0__Bacteria;D_1__Firmicutes;D_2__Clostridia":11415.0,"D_0__Bacteria;D_1__Firmicutes;D_2__Erysipelotrichia":1348.0,"D_0__Bacteria;D_1__Firmicutes;D_2__Negativicutes":2147.0,"D_0__Bacteria;D_1__Firmicutes;__":0.0,"D_0__Bacteria;D_1__Fusobacteria;D_2__Fusobacteriia":0.0,"D_0__Bacteria;D_1__Lentisphaerae;D_2__Lentisphaeria":0.0,"D_0__Bacteria;D_1__Patescibacteria;D_2__Saccharimonadia":21.0,"D_0__Bacteria;D_1__Planctomycetes;D_2__Planctomycetacia":0.0,"D_0__Bacteria;D_1__Proteobacteria;D_2__Alphaproteobacteria":193.0,"D_0__Bacteria;D_1__Proteobacteria;D_2__Deltaproteobacteria":154.0,"D_0__Bacteria;D_1__Proteobacteria;D_2__Gammaproteobacteria":3942.0,"D_0__Bacteria;D_1__Proteobacteria;__":0.0,"D_0__Bacteria;D_1__Spirochaetes;D_2__Brachyspirae":0.0,"D_0__Bacteria;D_1__Spirochaetes;D_2__Spirochaetia":0.0,"D_0__Bacteria;D_1__Synergistetes;D_2__Synergistia":0.0,"D_0__Bacteria;D_1__Tenericutes;D_2__Mollicutes":14.0,"D_0__Bacteria;D_1__Verrucomicrobia;D_2__Verrucomicrobiae":21.0,"BarcodeSequence":"","LinkerPrimerSequence":"GTGYCAGCMGCCGCGGTAA","ReversePrimer":"GGACTACHVGGGTWTCTAAT","Subject":25.0,"Order":20.0,"OrderSubjectTD":"20_25_no","InitialTimePoint":"FALSE","FinalTimePoint":"FALSE","PreTD":"TRUE","PostTD":"TRUE","TDCurrent":"FALSE","SampleDate":"29\/07\/16","ClinicalTD":"no","TDType":"NA","DiseaseAdditional":"","SubjectHadTD":"FALSE","SubjectHadTDorGIdist":"FALSE","GI_distress":"FALSE","Numeric_ID":"1006","CombinedPlateWell":"2-B9","PlateNumber":2.0,"Well ID":"B9","Filter":"No","SequenceDepth":53006.0,"SeqDepthAfterFilter":52673.0,"Shannon":5.251733084,"ObsOTUs":137.0,"PD":0.739885791,"What time did you wake up today? (please use military time)":"685.71","How much of your breakfast did you eat?":"4","How much of your lunch did you eat?":"4","How much of it did you eat?":"4","Bottled water":"1","Base purified water":"0","Tap water":"0","Soda":"0.14","Sports energy drink (e.g. Gatorade)":"0.43","Coffee or tea":"0.43","Milk":"0","Fruit juice":"0.43","Yogurt":"0.57","Beer, wine, or spirits":"0","How are you feeling today?":"3","Fever":"0","Gastrointestinal issues":"0","Headache":"0","Tiredness":"0","Runny or blocked nose":"0","Rash":"0","Muscle strain":"0","Cramp":"0","How much exercise did you do?":"3.17","How many times did you urinate today?":"NA","How many times did you have a bowel movement today?":"NA","Please describe the consistency of your stool.":"NA","What time did you get into bed before going to sleep today? (please use military time)":"1661.43","Time_Slept":"7.64","Description":"JTFB_25_20"},{"index":"JTFB.25.22","D_0__Archaea;D_1__Euryarchaeota;D_2__Methanobacteria":0.0,"D_0__Bacteria;D_1__Acidobacteria;D_2__Subgroup 6":0.0,"D_0__Bacteria;D_1__Actinobacteria;D_2__Actinobacteria":106.0,"D_0__Bacteria;D_1__Actinobacteria;D_2__Coriobacteriia":122.0,"D_0__Bacteria;D_1__Actinobacteria;__":0.0,"D_0__Bacteria;D_1__Bacteroidetes;D_2__Bacteroidia":22468.0,"D_0__Bacteria;D_1__Bacteroidetes;__":0.0,"D_0__Bacteria;D_1__Chloroflexi;D_2__Chloroflexia":0.0,"D_0__Bacteria;D_1__Cyanobacteria;D_2__Melainabacteria":0.0,"D_0__Bacteria;D_1__Cyanobacteria;D_2__Oxyphotobacteria":0.0,"D_0__Bacteria;D_1__Deinococcus-Thermus;D_2__Deinococci":0.0,"D_0__Bacteria;D_1__Elusimicrobia;D_2__Elusimicrobia":0.0,"D_0__Bacteria;D_1__Epsilonbacteraeota;D_2__Campylobacteria":0.0,"D_0__Bacteria;D_1__Firmicutes;D_2__Bacilli":776.0,"D_0__Bacteria;D_1__Firmicutes;D_2__Clostridia":11507.0,"D_0__Bacteria;D_1__Firmicutes;D_2__Erysipelotrichia":241.0,"D_0__Bacteria;D_1__Firmicutes;D_2__Negativicutes":551.0,"D_0__Bacteria;D_1__Firmicutes;__":0.0,"D_0__Bacteria;D_1__Fusobacteria;D_2__Fusobacteriia":0.0,"D_0__Bacteria;D_1__Lentisphaerae;D_2__Lentisphaeria":0.0,"D_0__Bacteria;D_1__Patescibacteria;D_2__Saccharimonadia":30.0,"D_0__Bacteria;D_1__Planctomycetes;D_2__Planctomycetacia":0.0,"D_0__Bacteria;D_1__Proteobacteria;D_2__Alphaproteobacteria":352.0,"D_0__Bacteria;D_1__Proteobacteria;D_2__Deltaproteobacteria":195.0,"D_0__Bacteria;D_1__Proteobacteria;D_2__Gammaproteobacteria":1560.0,"D_0__Bacteria;D_1__Proteobacteria;__":0.0,"D_0__Bacteria;D_1__Spirochaetes;D_2__Brachyspirae":0.0,"D_0__Bacteria;D_1__Spirochaetes;D_2__Spirochaetia":0.0,"D_0__Bacteria;D_1__Synergistetes;D_2__Synergistia":0.0,"D_0__Bacteria;D_1__Tenericutes;D_2__Mollicutes":0.0,"D_0__Bacteria;D_1__Verrucomicrobia;D_2__Verrucomicrobiae":0.0,"BarcodeSequence":"","LinkerPrimerSequence":"GTGYCAGCMGCCGCGGTAA","ReversePrimer":"GGACTACHVGGGTWTCTAAT","Subject":25.0,"Order":22.0,"OrderSubjectTD":"22_25_no","InitialTimePoint":"FALSE","FinalTimePoint":"FALSE","PreTD":"TRUE","PostTD":"TRUE","TDCurrent":"FALSE","SampleDate":"12\/08\/16","ClinicalTD":"no","TDType":"NA","DiseaseAdditional":"","SubjectHadTD":"FALSE","SubjectHadTDorGIdist":"FALSE","GI_distress":"FALSE","Numeric_ID":"1006","CombinedPlateWell":"2-C12","PlateNumber":2.0,"Well ID":"C12","Filter":"No","SequenceDepth":37908.0,"SeqDepthAfterFilter":37738.0,"Shannon":5.169811666,"ObsOTUs":117.0,"PD":0.752479945,"What time did you wake up today? (please use military time)":"571.67","How much of your breakfast did you eat?":"4","How much of your lunch did you eat?":"4","How much of it did you eat?":"4","Bottled water":"1","Base purified water":"0","Tap water":"0","Soda":"0","Sports energy drink (e.g. Gatorade)":"0.5","Coffee or tea":"0.17","Milk":"0","Fruit juice":"0.33","Yogurt":"0.5","Beer, wine, or spirits":"0","How are you feeling today?":"3","Fever":"0","Gastrointestinal issues":"0","Headache":"0","Tiredness":"0","Runny or blocked nose":"0","Rash":"0","Muscle strain":"0","Cramp":"0","How much exercise did you do?":"2.75","How many times did you urinate today?":"NA","How many times did you have a bowel movement today?":"NA","Please describe the consistency of your stool.":"NA","What time did you get into bed before going to sleep today? (please use military time)":"2300","Time_Slept":"6.88","Description":"JTFB_25_22"},{"index":"JTFB.25.24","D_0__Archaea;D_1__Euryarchaeota;D_2__Methanobacteria":9.0,"D_0__Bacteria;D_1__Acidobacteria;D_2__Subgroup 6":0.0,"D_0__Bacteria;D_1__Actinobacteria;D_2__Actinobacteria":62.0,"D_0__Bacteria;D_1__Actinobacteria;D_2__Coriobacteriia":46.0,"D_0__Bacteria;D_1__Actinobacteria;__":0.0,"D_0__Bacteria;D_1__Bacteroidetes;D_2__Bacteroidia":11090.0,"D_0__Bacteria;D_1__Bacteroidetes;__":0.0,"D_0__Bacteria;D_1__Chloroflexi;D_2__Chloroflexia":0.0,"D_0__Bacteria;D_1__Cyanobacteria;D_2__Melainabacteria":0.0,"D_0__Bacteria;D_1__Cyanobacteria;D_2__Oxyphotobacteria":0.0,"D_0__Bacteria;D_1__Deinococcus-Thermus;D_2__Deinococci":0.0,"D_0__Bacteria;D_1__Elusimicrobia;D_2__Elusimicrobia":0.0,"D_0__Bacteria;D_1__Epsilonbacteraeota;D_2__Campylobacteria":0.0,"D_0__Bacteria;D_1__Firmicutes;D_2__Bacilli":49.0,"D_0__Bacteria;D_1__Firmicutes;D_2__Clostridia":7791.0,"D_0__Bacteria;D_1__Firmicutes;D_2__Erysipelotrichia":245.0,"D_0__Bacteria;D_1__Firmicutes;D_2__Negativicutes":49.0,"D_0__Bacteria;D_1__Firmicutes;__":0.0,"D_0__Bacteria;D_1__Fusobacteria;D_2__Fusobacteriia":0.0,"D_0__Bacteria;D_1__Lentisphaerae;D_2__Lentisphaeria":0.0,"D_0__Bacteria;D_1__Patescibacteria;D_2__Saccharimonadia":6.0,"D_0__Bacteria;D_1__Planctomycetes;D_2__Planctomycetacia":0.0,"D_0__Bacteria;D_1__Proteobacteria;D_2__Alphaproteobacteria":0.0,"D_0__Bacteria;D_1__Proteobacteria;D_2__Deltaproteobacteria":17.0,"D_0__Bacteria;D_1__Proteobacteria;D_2__Gammaproteobacteria":140.0,"D_0__Bacteria;D_1__Proteobacteria;__":0.0,"D_0__Bacteria;D_1__Spirochaetes;D_2__Brachyspirae":0.0,"D_0__Bacteria;D_1__Spirochaetes;D_2__Spirochaetia":0.0,"D_0__Bacteria;D_1__Synergistetes;D_2__Synergistia":0.0,"D_0__Bacteria;D_1__Tenericutes;D_2__Mollicutes":0.0,"D_0__Bacteria;D_1__Verrucomicrobia;D_2__Verrucomicrobiae":0.0,"BarcodeSequence":"","LinkerPrimerSequence":"GTGYCAGCMGCCGCGGTAA","ReversePrimer":"GGACTACHVGGGTWTCTAAT","Subject":25.0,"Order":24.0,"OrderSubjectTD":"24_25_no","InitialTimePoint":"FALSE","FinalTimePoint":"FALSE","PreTD":"TRUE","PostTD":"TRUE","TDCurrent":"FALSE","SampleDate":"29\/08\/16","ClinicalTD":"no","TDType":"NA","DiseaseAdditional":"","SubjectHadTD":"FALSE","SubjectHadTDorGIdist":"FALSE","GI_distress":"FALSE","Numeric_ID":"1006","CombinedPlateWell":"2-D8","PlateNumber":2.0,"Well ID":"D8","Filter":"No","SequenceDepth":19504.0,"SeqDepthAfterFilter":19407.0,"Shannon":4.814808622,"ObsOTUs":100.0,"PD":0.724700909,"What time did you wake up today? (please use military time)":"671.43","How much of your breakfast did you eat?":"4","How much of your lunch did you eat?":"4","How much of it did you eat?":"4","Bottled water":"1","Base purified water":"0","Tap water":"0","Soda":"0","Sports energy drink (e.g. Gatorade)":"0.57","Coffee or tea":"0","Milk":"0","Fruit juice":"0.14","Yogurt":"0.29","Beer, wine, or spirits":"0","How are you feeling today?":"3","Fever":"0","Gastrointestinal issues":"0","Headache":"0","Tiredness":"0","Runny or blocked nose":"0","Rash":"0","Muscle strain":"0","Cramp":"0","How much exercise did you do?":"2.83","How many times did you urinate today?":"NA","How many times did you have a bowel movement today?":"NA","Please describe the consistency of your stool.":"NA","What time did you get into bed before going to sleep today? (please use military time)":"2304.29","Time_Slept":"7.64","Description":"JTFB_25_24"},{"index":"JTFB.25.26","D_0__Archaea;D_1__Euryarchaeota;D_2__Methanobacteria":0.0,"D_0__Bacteria;D_1__Acidobacteria;D_2__Subgroup 6":0.0,"D_0__Bacteria;D_1__Actinobacteria;D_2__Actinobacteria":161.0,"D_0__Bacteria;D_1__Actinobacteria;D_2__Coriobacteriia":132.0,"D_0__Bacteria;D_1__Actinobacteria;__":0.0,"D_0__Bacteria;D_1__Bacteroidetes;D_2__Bacteroidia":13128.0,"D_0__Bacteria;D_1__Bacteroidetes;__":0.0,"D_0__Bacteria;D_1__Chloroflexi;D_2__Chloroflexia":0.0,"D_0__Bacteria;D_1__Cyanobacteria;D_2__Melainabacteria":0.0,"D_0__Bacteria;D_1__Cyanobacteria;D_2__Oxyphotobacteria":0.0,"D_0__Bacteria;D_1__Deinococcus-Thermus;D_2__Deinococci":0.0,"D_0__Bacteria;D_1__Elusimicrobia;D_2__Elusimicrobia":0.0,"D_0__Bacteria;D_1__Epsilonbacteraeota;D_2__Campylobacteria":0.0,"D_0__Bacteria;D_1__Firmicutes;D_2__Bacilli":250.0,"D_0__Bacteria;D_1__Firmicutes;D_2__Clostridia":22167.0,"D_0__Bacteria;D_1__Firmicutes;D_2__Erysipelotrichia":1726.0,"D_0__Bacteria;D_1__Firmicutes;D_2__Negativicutes":527.0,"D_0__Bacteria;D_1__Firmicutes;__":0.0,"D_0__Bacteria;D_1__Fusobacteria;D_2__Fusobacteriia":0.0,"D_0__Bacteria;D_1__Lentisphaerae;D_2__Lentisphaeria":0.0,"D_0__Bacteria;D_1__Patescibacteria;D_2__Saccharimonadia":569.0,"D_0__Bacteria;D_1__Planctomycetes;D_2__Planctomycetacia":0.0,"D_0__Bacteria;D_1__Proteobacteria;D_2__Alphaproteobacteria":6.0,"D_0__Bacteria;D_1__Proteobacteria;D_2__Deltaproteobacteria":146.0,"D_0__Bacteria;D_1__Proteobacteria;D_2__Gammaproteobacteria":814.0,"D_0__Bacteria;D_1__Proteobacteria;__":0.0,"D_0__Bacteria;D_1__Spirochaetes;D_2__Brachyspirae":0.0,"D_0__Bacteria;D_1__Spirochaetes;D_2__Spirochaetia":0.0,"D_0__Bacteria;D_1__Synergistetes;D_2__Synergistia":0.0,"D_0__Bacteria;D_1__Tenericutes;D_2__Mollicutes":0.0,"D_0__Bacteria;D_1__Verrucomicrobia;D_2__Verrucomicrobiae":0.0,"BarcodeSequence":"","LinkerPrimerSequence":"GTGYCAGCMGCCGCGGTAA","ReversePrimer":"GGACTACHVGGGTWTCTAAT","Subject":25.0,"Order":26.0,"OrderSubjectTD":"26_25_no","InitialTimePoint":"FALSE","FinalTimePoint":"FALSE","PreTD":"TRUE","PostTD":"TRUE","TDCurrent":"FALSE","SampleDate":"16\/09\/16","ClinicalTD":"no","TDType":"NA","DiseaseAdditional":"","SubjectHadTD":"FALSE","SubjectHadTDorGIdist":"FALSE","GI_distress":"FALSE","Numeric_ID":"1006","CombinedPlateWell":"2-E6","PlateNumber":2.0,"Well ID":"E6","Filter":"No","SequenceDepth":39626.0,"SeqDepthAfterFilter":39023.0,"Shannon":5.246156233,"ObsOTUs":133.0,"PD":0.743578486,"What time did you wake up today? (please use military time)":"650","How much of your breakfast did you eat?":"4","How much of your lunch did you eat?":"4","How much of it did you eat?":"4","Bottled water":"1","Base purified water":"0","Tap water":"0","Soda":"0","Sports energy drink (e.g. Gatorade)":"0.67","Coffee or tea":"0","Milk":"0","Fruit juice":"0","Yogurt":"0.17","Beer, wine, or spirits":"0.17","How are you feeling today?":"3","Fever":"0","Gastrointestinal issues":"0","Headache":"0","Tiredness":"0","Runny or blocked nose":"0","Rash":"0","Muscle strain":"0","Cramp":"0","How much exercise did you do?":"3","How many times did you urinate today?":"NA","How many times did you have a bowel movement today?":"NA","Please describe the consistency of your stool.":"NA","What time did you get into bed before going to sleep today? (please use military time)":"2300","Time_Slept":"7.5","Description":"JTFB_25_26"},{"index":"JTFB.25.27","D_0__Archaea;D_1__Euryarchaeota;D_2__Methanobacteria":39.0,"D_0__Bacteria;D_1__Acidobacteria;D_2__Subgroup 6":0.0,"D_0__Bacteria;D_1__Actinobacteria;D_2__Actinobacteria":162.0,"D_0__Bacteria;D_1__Actinobacteria;D_2__Coriobacteriia":281.0,"D_0__Bacteria;D_1__Actinobacteria;__":0.0,"D_0__Bacteria;D_1__Bacteroidetes;D_2__Bacteroidia":20593.0,"D_0__Bacteria;D_1__Bacteroidetes;__":0.0,"D_0__Bacteria;D_1__Chloroflexi;D_2__Chloroflexia":0.0,"D_0__Bacteria;D_1__Cyanobacteria;D_2__Melainabacteria":9.0,"D_0__Bacteria;D_1__Cyanobacteria;D_2__Oxyphotobacteria":0.0,"D_0__Bacteria;D_1__Deinococcus-Thermus;D_2__Deinococci":0.0,"D_0__Bacteria;D_1__Elusimicrobia;D_2__Elusimicrobia":0.0,"D_0__Bacteria;D_1__Epsilonbacteraeota;D_2__Campylobacteria":0.0,"D_0__Bacteria;D_1__Firmicutes;D_2__Bacilli":828.0,"D_0__Bacteria;D_1__Firmicutes;D_2__Clostridia":20504.0,"D_0__Bacteria;D_1__Firmicutes;D_2__Erysipelotrichia":3865.0,"D_0__Bacteria;D_1__Firmicutes;D_2__Negativicutes":80.0,"D_0__Bacteria;D_1__Firmicutes;__":0.0,"D_0__Bacteria;D_1__Fusobacteria;D_2__Fusobacteriia":0.0,"D_0__Bacteria;D_1__Lentisphaerae;D_2__Lentisphaeria":0.0,"D_0__Bacteria;D_1__Patescibacteria;D_2__Saccharimonadia":29.0,"D_0__Bacteria;D_1__Planctomycetes;D_2__Planctomycetacia":0.0,"D_0__Bacteria;D_1__Proteobacteria;D_2__Alphaproteobacteria":478.0,"D_0__Bacteria;D_1__Proteobacteria;D_2__Deltaproteobacteria":16.0,"D_0__Bacteria;D_1__Proteobacteria;D_2__Gammaproteobacteria":809.0,"D_0__Bacteria;D_1__Proteobacteria;__":0.0,"D_0__Bacteria;D_1__Spirochaetes;D_2__Brachyspirae":0.0,"D_0__Bacteria;D_1__Spirochaetes;D_2__Spirochaetia":0.0,"D_0__Bacteria;D_1__Synergistetes;D_2__Synergistia":0.0,"D_0__Bacteria;D_1__Tenericutes;D_2__Mollicutes":9.0,"D_0__Bacteria;D_1__Verrucomicrobia;D_2__Verrucomicrobiae":730.0,"BarcodeSequence":"","LinkerPrimerSequence":"GTGYCAGCMGCCGCGGTAA","ReversePrimer":"GGACTACHVGGGTWTCTAAT","Subject":25.0,"Order":27.0,"OrderSubjectTD":"27_25_no","InitialTimePoint":"FALSE","FinalTimePoint":"FALSE","PreTD":"TRUE","PostTD":"TRUE","TDCurrent":"FALSE","SampleDate":"21\/09\/16","ClinicalTD":"no","TDType":"NA","DiseaseAdditional":"","SubjectHadTD":"FALSE","SubjectHadTDorGIdist":"FALSE","GI_distress":"FALSE","Numeric_ID":"1006","CombinedPlateWell":"2-E10","PlateNumber":2.0,"Well ID":"E10","Filter":"No","SequenceDepth":48432.0,"SeqDepthAfterFilter":48097.0,"Shannon":5.216609777,"ObsOTUs":132.0,"PD":0.740533492,"What time did you wake up today? (please use military time)":"726","How much of your breakfast did you eat?":"4","How much of your lunch did you eat?":"4","How much of it did you eat?":"4","Bottled water":"1","Base purified water":"0","Tap water":"0","Soda":"0","Sports energy drink (e.g. Gatorade)":"0.8","Coffee or tea":"0","Milk":"0","Fruit juice":"0","Yogurt":"0.4","Beer, wine, or spirits":"0.4","How are you feeling today?":"3","Fever":"0","Gastrointestinal issues":"0","Headache":"0","Tiredness":"0","Runny or blocked nose":"0","Rash":"0","Muscle strain":"0","Cramp":"0","How much exercise did you do?":"2.6","How many times did you urinate today?":"NA","How many times did you have a bowel movement today?":"NA","Please describe the consistency of your stool.":"NA","What time did you get into bed before going to sleep today? (please use military time)":"2300","Time_Slept":"6.83","Description":"JTFB_25_27"},{"index":"JTFB.25.28","D_0__Archaea;D_1__Euryarchaeota;D_2__Methanobacteria":18.0,"D_0__Bacteria;D_1__Acidobacteria;D_2__Subgroup 6":0.0,"D_0__Bacteria;D_1__Actinobacteria;D_2__Actinobacteria":204.0,"D_0__Bacteria;D_1__Actinobacteria;D_2__Coriobacteriia":478.0,"D_0__Bacteria;D_1__Actinobacteria;__":0.0,"D_0__Bacteria;D_1__Bacteroidetes;D_2__Bacteroidia":15191.0,"D_0__Bacteria;D_1__Bacteroidetes;__":0.0,"D_0__Bacteria;D_1__Chloroflexi;D_2__Chloroflexia":0.0,"D_0__Bacteria;D_1__Cyanobacteria;D_2__Melainabacteria":0.0,"D_0__Bacteria;D_1__Cyanobacteria;D_2__Oxyphotobacteria":0.0,"D_0__Bacteria;D_1__Deinococcus-Thermus;D_2__Deinococci":0.0,"D_0__Bacteria;D_1__Elusimicrobia;D_2__Elusimicrobia":0.0,"D_0__Bacteria;D_1__Epsilonbacteraeota;D_2__Campylobacteria":0.0,"D_0__Bacteria;D_1__Firmicutes;D_2__Bacilli":799.0,"D_0__Bacteria;D_1__Firmicutes;D_2__Clostridia":15341.0,"D_0__Bacteria;D_1__Firmicutes;D_2__Erysipelotrichia":1347.0,"D_0__Bacteria;D_1__Firmicutes;D_2__Negativicutes":174.0,"D_0__Bacteria;D_1__Firmicutes;__":0.0,"D_0__Bacteria;D_1__Fusobacteria;D_2__Fusobacteriia":0.0,"D_0__Bacteria;D_1__Lentisphaerae;D_2__Lentisphaeria":0.0,"D_0__Bacteria;D_1__Patescibacteria;D_2__Saccharimonadia":25.0,"D_0__Bacteria;D_1__Planctomycetes;D_2__Planctomycetacia":0.0,"D_0__Bacteria;D_1__Proteobacteria;D_2__Alphaproteobacteria":4.0,"D_0__Bacteria;D_1__Proteobacteria;D_2__Deltaproteobacteria":41.0,"D_0__Bacteria;D_1__Proteobacteria;D_2__Gammaproteobacteria":620.0,"D_0__Bacteria;D_1__Proteobacteria;__":0.0,"D_0__Bacteria;D_1__Spirochaetes;D_2__Brachyspirae":0.0,"D_0__Bacteria;D_1__Spirochaetes;D_2__Spirochaetia":0.0,"D_0__Bacteria;D_1__Synergistetes;D_2__Synergistia":0.0,"D_0__Bacteria;D_1__Tenericutes;D_2__Mollicutes":39.0,"D_0__Bacteria;D_1__Verrucomicrobia;D_2__Verrucomicrobiae":528.0,"BarcodeSequence":"","LinkerPrimerSequence":"GTGYCAGCMGCCGCGGTAA","ReversePrimer":"GGACTACHVGGGTWTCTAAT","Subject":25.0,"Order":28.0,"OrderSubjectTD":"28_25_no","InitialTimePoint":"FALSE","FinalTimePoint":"FALSE","PreTD":"TRUE","PostTD":"TRUE","TDCurrent":"FALSE","SampleDate":"27\/09\/16","ClinicalTD":"no","TDType":"NA","DiseaseAdditional":"","SubjectHadTD":"FALSE","SubjectHadTDorGIdist":"FALSE","GI_distress":"FALSE","Numeric_ID":"1006","CombinedPlateWell":"2-F1","PlateNumber":2.0,"Well ID":"F1","Filter":"No","SequenceDepth":34809.0,"SeqDepthAfterFilter":34481.0,"Shannon":5.220370328,"ObsOTUs":117.0,"PD":0.759838894,"What time did you wake up today? (please use military time)":"600","How much of your breakfast did you eat?":"4","How much of your lunch did you eat?":"4","How much of it did you eat?":"4","Bottled water":"1","Base purified water":"0","Tap water":"0","Soda":"0","Sports energy drink (e.g. Gatorade)":"0.33","Coffee or tea":"0","Milk":"0","Fruit juice":"0.33","Yogurt":"0.67","Beer, wine, or spirits":"0.33","How are you feeling today?":"3","Fever":"0","Gastrointestinal issues":"0","Headache":"0","Tiredness":"0","Runny or blocked nose":"0","Rash":"0","Muscle strain":"0","Cramp":"0","How much exercise did you do?":"2.5","How many times did you urinate today?":"NA","How many times did you have a bowel movement today?":"NA","Please describe the consistency of your stool.":"NA","What time did you get into bed before going to sleep today? (please use military time)":"2300","Time_Slept":"7","Description":"JTFB_25_28"},{"index":"JTFB.25.29","D_0__Archaea;D_1__Euryarchaeota;D_2__Methanobacteria":7.0,"D_0__Bacteria;D_1__Acidobacteria;D_2__Subgroup 6":0.0,"D_0__Bacteria;D_1__Actinobacteria;D_2__Actinobacteria":257.0,"D_0__Bacteria;D_1__Actinobacteria;D_2__Coriobacteriia":49.0,"D_0__Bacteria;D_1__Actinobacteria;__":0.0,"D_0__Bacteria;D_1__Bacteroidetes;D_2__Bacteroidia":16340.0,"D_0__Bacteria;D_1__Bacteroidetes;__":0.0,"D_0__Bacteria;D_1__Chloroflexi;D_2__Chloroflexia":0.0,"D_0__Bacteria;D_1__Cyanobacteria;D_2__Melainabacteria":0.0,"D_0__Bacteria;D_1__Cyanobacteria;D_2__Oxyphotobacteria":0.0,"D_0__Bacteria;D_1__Deinococcus-Thermus;D_2__Deinococci":0.0,"D_0__Bacteria;D_1__Elusimicrobia;D_2__Elusimicrobia":0.0,"D_0__Bacteria;D_1__Epsilonbacteraeota;D_2__Campylobacteria":0.0,"D_0__Bacteria;D_1__Firmicutes;D_2__Bacilli":33.0,"D_0__Bacteria;D_1__Firmicutes;D_2__Clostridia":12976.0,"D_0__Bacteria;D_1__Firmicutes;D_2__Erysipelotrichia":2098.0,"D_0__Bacteria;D_1__Firmicutes;D_2__Negativicutes":265.0,"D_0__Bacteria;D_1__Firmicutes;__":0.0,"D_0__Bacteria;D_1__Fusobacteria;D_2__Fusobacteriia":0.0,"D_0__Bacteria;D_1__Lentisphaerae;D_2__Lentisphaeria":0.0,"D_0__Bacteria;D_1__Patescibacteria;D_2__Saccharimonadia":5.0,"D_0__Bacteria;D_1__Planctomycetes;D_2__Planctomycetacia":0.0,"D_0__Bacteria;D_1__Proteobacteria;D_2__Alphaproteobacteria":5.0,"D_0__Bacteria;D_1__Proteobacteria;D_2__Deltaproteobacteria":84.0,"D_0__Bacteria;D_1__Proteobacteria;D_2__Gammaproteobacteria":950.0,"D_0__Bacteria;D_1__Proteobacteria;__":0.0,"D_0__Bacteria;D_1__Spirochaetes;D_2__Brachyspirae":0.0,"D_0__Bacteria;D_1__Spirochaetes;D_2__Spirochaetia":0.0,"D_0__Bacteria;D_1__Synergistetes;D_2__Synergistia":0.0,"D_0__Bacteria;D_1__Tenericutes;D_2__Mollicutes":21.0,"D_0__Bacteria;D_1__Verrucomicrobia;D_2__Verrucomicrobiae":313.0,"BarcodeSequence":"","LinkerPrimerSequence":"GTGYCAGCMGCCGCGGTAA","ReversePrimer":"GGACTACHVGGGTWTCTAAT","Subject":25.0,"Order":29.0,"OrderSubjectTD":"29_25_no","InitialTimePoint":"FALSE","FinalTimePoint":"FALSE","PreTD":"TRUE","PostTD":"TRUE","TDCurrent":"FALSE","SampleDate":"07\/10\/16","ClinicalTD":"no","TDType":"NA","DiseaseAdditional":"","SubjectHadTD":"FALSE","SubjectHadTDorGIdist":"FALSE","GI_distress":"FALSE","Numeric_ID":"1006","CombinedPlateWell":"2-F8","PlateNumber":2.0,"Well ID":"F8","Filter":"No","SequenceDepth":33403.0,"SeqDepthAfterFilter":33219.0,"Shannon":5.054327133,"ObsOTUs":118.0,"PD":0.734358458,"What time did you wake up today? (please use military time)":"NA","How much of your breakfast did you eat?":"NA","How much of your lunch did you eat?":"NA","How much of it did you eat?":"NA","Bottled water":"NA","Base purified water":"NA","Tap water":"NA","Soda":"NA","Sports energy drink (e.g. Gatorade)":"NA","Coffee or tea":"NA","Milk":"NA","Fruit juice":"NA","Yogurt":"NA","Beer, wine, or spirits":"NA","How are you feeling today?":"NA","Fever":"NA","Gastrointestinal issues":"NA","Headache":"NA","Tiredness":"NA","Runny or blocked nose":"NA","Rash":"NA","Muscle strain":"NA","Cramp":"NA","How much exercise did you do?":"NA","How many times did you urinate today?":"NA","How many times did you have a bowel movement today?":"NA","Please describe the consistency of your stool.":"NA","What time did you get into bed before going to sleep today? (please use military time)":"NA","Time_Slept":"NA","Description":"JTFB_25_29"},{"index":"JTFB.25.30","D_0__Archaea;D_1__Euryarchaeota;D_2__Methanobacteria":12.0,"D_0__Bacteria;D_1__Acidobacteria;D_2__Subgroup 6":0.0,"D_0__Bacteria;D_1__Actinobacteria;D_2__Actinobacteria":109.0,"D_0__Bacteria;D_1__Actinobacteria;D_2__Coriobacteriia":111.0,"D_0__Bacteria;D_1__Actinobacteria;__":0.0,"D_0__Bacteria;D_1__Bacteroidetes;D_2__Bacteroidia":27600.0,"D_0__Bacteria;D_1__Bacteroidetes;__":0.0,"D_0__Bacteria;D_1__Chloroflexi;D_2__Chloroflexia":0.0,"D_0__Bacteria;D_1__Cyanobacteria;D_2__Melainabacteria":0.0,"D_0__Bacteria;D_1__Cyanobacteria;D_2__Oxyphotobacteria":0.0,"D_0__Bacteria;D_1__Deinococcus-Thermus;D_2__Deinococci":0.0,"D_0__Bacteria;D_1__Elusimicrobia;D_2__Elusimicrobia":0.0,"D_0__Bacteria;D_1__Epsilonbacteraeota;D_2__Campylobacteria":0.0,"D_0__Bacteria;D_1__Firmicutes;D_2__Bacilli":691.0,"D_0__Bacteria;D_1__Firmicutes;D_2__Clostridia":12886.0,"D_0__Bacteria;D_1__Firmicutes;D_2__Erysipelotrichia":880.0,"D_0__Bacteria;D_1__Firmicutes;D_2__Negativicutes":70.0,"D_0__Bacteria;D_1__Firmicutes;__":0.0,"D_0__Bacteria;D_1__Fusobacteria;D_2__Fusobacteriia":0.0,"D_0__Bacteria;D_1__Lentisphaerae;D_2__Lentisphaeria":0.0,"D_0__Bacteria;D_1__Patescibacteria;D_2__Saccharimonadia":0.0,"D_0__Bacteria;D_1__Planctomycetes;D_2__Planctomycetacia":0.0,"D_0__Bacteria;D_1__Proteobacteria;D_2__Alphaproteobacteria":3.0,"D_0__Bacteria;D_1__Proteobacteria;D_2__Deltaproteobacteria":34.0,"D_0__Bacteria;D_1__Proteobacteria;D_2__Gammaproteobacteria":298.0,"D_0__Bacteria;D_1__Proteobacteria;__":0.0,"D_0__Bacteria;D_1__Spirochaetes;D_2__Brachyspirae":0.0,"D_0__Bacteria;D_1__Spirochaetes;D_2__Spirochaetia":0.0,"D_0__Bacteria;D_1__Synergistetes;D_2__Synergistia":0.0,"D_0__Bacteria;D_1__Tenericutes;D_2__Mollicutes":12.0,"D_0__Bacteria;D_1__Verrucomicrobia;D_2__Verrucomicrobiae":495.0,"BarcodeSequence":"","LinkerPrimerSequence":"GTGYCAGCMGCCGCGGTAA","ReversePrimer":"GGACTACHVGGGTWTCTAAT","Subject":25.0,"Order":30.0,"OrderSubjectTD":"30_25_no","InitialTimePoint":"FALSE","FinalTimePoint":"FALSE","PreTD":"TRUE","PostTD":"TRUE","TDCurrent":"FALSE","SampleDate":"15\/10\/16","ClinicalTD":"no","TDType":"NA","DiseaseAdditional":"","SubjectHadTD":"FALSE","SubjectHadTDorGIdist":"FALSE","GI_distress":"FALSE","Numeric_ID":"1006","CombinedPlateWell":"2-F9","PlateNumber":2.0,"Well ID":"F9","Filter":"No","SequenceDepth":43201.0,"SeqDepthAfterFilter":43044.0,"Shannon":4.72344864,"ObsOTUs":108.0,"PD":0.69926385,"What time did you wake up today? (please use military time)":"NA","How much of your breakfast did you eat?":"NA","How much of your lunch did you eat?":"NA","How much of it did you eat?":"NA","Bottled water":"NA","Base purified water":"NA","Tap water":"NA","Soda":"NA","Sports energy drink (e.g. Gatorade)":"NA","Coffee or tea":"NA","Milk":"NA","Fruit juice":"NA","Yogurt":"NA","Beer, wine, or spirits":"NA","How are you feeling today?":"NA","Fever":"NA","Gastrointestinal issues":"NA","Headache":"NA","Tiredness":"NA","Runny or blocked nose":"NA","Rash":"NA","Muscle strain":"NA","Cramp":"NA","How much exercise did you do?":"NA","How many times did you urinate today?":"NA","How many times did you have a bowel movement today?":"NA","Please describe the consistency of your stool.":"NA","What time did you get into bed before going to sleep today? (please use military time)":"NA","Time_Slept":"NA","Description":"JTFB_25_30"},{"index":"JTFB.25.31","D_0__Archaea;D_1__Euryarchaeota;D_2__Methanobacteria":29.0,"D_0__Bacteria;D_1__Acidobacteria;D_2__Subgroup 6":0.0,"D_0__Bacteria;D_1__Actinobacteria;D_2__Actinobacteria":613.0,"D_0__Bacteria;D_1__Actinobacteria;D_2__Coriobacteriia":634.0,"D_0__Bacteria;D_1__Actinobacteria;__":0.0,"D_0__Bacteria;D_1__Bacteroidetes;D_2__Bacteroidia":17783.0,"D_0__Bacteria;D_1__Bacteroidetes;__":0.0,"D_0__Bacteria;D_1__Chloroflexi;D_2__Chloroflexia":0.0,"D_0__Bacteria;D_1__Cyanobacteria;D_2__Melainabacteria":0.0,"D_0__Bacteria;D_1__Cyanobacteria;D_2__Oxyphotobacteria":0.0,"D_0__Bacteria;D_1__Deinococcus-Thermus;D_2__Deinococci":0.0,"D_0__Bacteria;D_1__Elusimicrobia;D_2__Elusimicrobia":0.0,"D_0__Bacteria;D_1__Epsilonbacteraeota;D_2__Campylobacteria":0.0,"D_0__Bacteria;D_1__Firmicutes;D_2__Bacilli":624.0,"D_0__Bacteria;D_1__Firmicutes;D_2__Clostridia":22490.0,"D_0__Bacteria;D_1__Firmicutes;D_2__Erysipelotrichia":5060.0,"D_0__Bacteria;D_1__Firmicutes;D_2__Negativicutes":81.0,"D_0__Bacteria;D_1__Firmicutes;__":0.0,"D_0__Bacteria;D_1__Fusobacteria;D_2__Fusobacteriia":0.0,"D_0__Bacteria;D_1__Lentisphaerae;D_2__Lentisphaeria":0.0,"D_0__Bacteria;D_1__Patescibacteria;D_2__Saccharimonadia":0.0,"D_0__Bacteria;D_1__Planctomycetes;D_2__Planctomycetacia":0.0,"D_0__Bacteria;D_1__Proteobacteria;D_2__Alphaproteobacteria":0.0,"D_0__Bacteria;D_1__Proteobacteria;D_2__Deltaproteobacteria":56.0,"D_0__Bacteria;D_1__Proteobacteria;D_2__Gammaproteobacteria":746.0,"D_0__Bacteria;D_1__Proteobacteria;__":0.0,"D_0__Bacteria;D_1__Spirochaetes;D_2__Brachyspirae":0.0,"D_0__Bacteria;D_1__Spirochaetes;D_2__Spirochaetia":0.0,"D_0__Bacteria;D_1__Synergistetes;D_2__Synergistia":0.0,"D_0__Bacteria;D_1__Tenericutes;D_2__Mollicutes":67.0,"D_0__Bacteria;D_1__Verrucomicrobia;D_2__Verrucomicrobiae":1123.0,"BarcodeSequence":"","LinkerPrimerSequence":"GTGYCAGCMGCCGCGGTAA","ReversePrimer":"GGACTACHVGGGTWTCTAAT","Subject":25.0,"Order":31.0,"OrderSubjectTD":"31_25_no","InitialTimePoint":"FALSE","FinalTimePoint":"FALSE","PreTD":"TRUE","PostTD":"TRUE","TDCurrent":"FALSE","SampleDate":"18\/10\/16","ClinicalTD":"no","TDType":"NA","DiseaseAdditional":"","SubjectHadTD":"FALSE","SubjectHadTDorGIdist":"FALSE","GI_distress":"FALSE","Numeric_ID":"1006","CombinedPlateWell":"2-F11","PlateNumber":2.0,"Well ID":"F11","Filter":"No","SequenceDepth":49306.0,"SeqDepthAfterFilter":48576.0,"Shannon":5.394720721,"ObsOTUs":155.0,"PD":0.741427774,"What time did you wake up today? (please use military time)":"NA","How much of your breakfast did you eat?":"NA","How much of your lunch did you eat?":"NA","How much of it did you eat?":"NA","Bottled water":"NA","Base purified water":"NA","Tap water":"NA","Soda":"NA","Sports energy drink (e.g. Gatorade)":"NA","Coffee or tea":"NA","Milk":"NA","Fruit juice":"NA","Yogurt":"NA","Beer, wine, or spirits":"NA","How are you feeling today?":"NA","Fever":"NA","Gastrointestinal issues":"NA","Headache":"NA","Tiredness":"NA","Runny or blocked nose":"NA","Rash":"NA","Muscle strain":"NA","Cramp":"NA","How much exercise did you do?":"NA","How many times did you urinate today?":"NA","How many times did you have a bowel movement today?":"NA","Please describe the consistency of your stool.":"NA","What time did you get into bed before going to sleep today? (please use military time)":"NA","Time_Slept":"NA","Description":"JTFB_25_31"},{"index":"JTFB.25.33","D_0__Archaea;D_1__Euryarchaeota;D_2__Methanobacteria":0.0,"D_0__Bacteria;D_1__Acidobacteria;D_2__Subgroup 6":5.0,"D_0__Bacteria;D_1__Actinobacteria;D_2__Actinobacteria":349.0,"D_0__Bacteria;D_1__Actinobacteria;D_2__Coriobacteriia":184.0,"D_0__Bacteria;D_1__Actinobacteria;__":0.0,"D_0__Bacteria;D_1__Bacteroidetes;D_2__Bacteroidia":18674.0,"D_0__Bacteria;D_1__Bacteroidetes;__":0.0,"D_0__Bacteria;D_1__Chloroflexi;D_2__Chloroflexia":0.0,"D_0__Bacteria;D_1__Cyanobacteria;D_2__Melainabacteria":0.0,"D_0__Bacteria;D_1__Cyanobacteria;D_2__Oxyphotobacteria":0.0,"D_0__Bacteria;D_1__Deinococcus-Thermus;D_2__Deinococci":0.0,"D_0__Bacteria;D_1__Elusimicrobia;D_2__Elusimicrobia":0.0,"D_0__Bacteria;D_1__Epsilonbacteraeota;D_2__Campylobacteria":4.0,"D_0__Bacteria;D_1__Firmicutes;D_2__Bacilli":358.0,"D_0__Bacteria;D_1__Firmicutes;D_2__Clostridia":21171.0,"D_0__Bacteria;D_1__Firmicutes;D_2__Erysipelotrichia":1621.0,"D_0__Bacteria;D_1__Firmicutes;D_2__Negativicutes":59.0,"D_0__Bacteria;D_1__Firmicutes;__":0.0,"D_0__Bacteria;D_1__Fusobacteria;D_2__Fusobacteriia":58.0,"D_0__Bacteria;D_1__Lentisphaerae;D_2__Lentisphaeria":0.0,"D_0__Bacteria;D_1__Patescibacteria;D_2__Saccharimonadia":217.0,"D_0__Bacteria;D_1__Planctomycetes;D_2__Planctomycetacia":0.0,"D_0__Bacteria;D_1__Proteobacteria;D_2__Alphaproteobacteria":0.0,"D_0__Bacteria;D_1__Proteobacteria;D_2__Deltaproteobacteria":52.0,"D_0__Bacteria;D_1__Proteobacteria;D_2__Gammaproteobacteria":125.0,"D_0__Bacteria;D_1__Proteobacteria;__":0.0,"D_0__Bacteria;D_1__Spirochaetes;D_2__Brachyspirae":0.0,"D_0__Bacteria;D_1__Spirochaetes;D_2__Spirochaetia":0.0,"D_0__Bacteria;D_1__Synergistetes;D_2__Synergistia":0.0,"D_0__Bacteria;D_1__Tenericutes;D_2__Mollicutes":0.0,"D_0__Bacteria;D_1__Verrucomicrobia;D_2__Verrucomicrobiae":3681.0,"BarcodeSequence":"","LinkerPrimerSequence":"GTGYCAGCMGCCGCGGTAA","ReversePrimer":"GGACTACHVGGGTWTCTAAT","Subject":25.0,"Order":33.0,"OrderSubjectTD":"33_25_no","InitialTimePoint":"FALSE","FinalTimePoint":"FALSE","PreTD":"TRUE","PostTD":"TRUE","TDCurrent":"FALSE","SampleDate":"04\/11\/16","ClinicalTD":"no","TDType":"NA","DiseaseAdditional":"","SubjectHadTD":"FALSE","SubjectHadTDorGIdist":"FALSE","GI_distress":"FALSE","Numeric_ID":"1006","CombinedPlateWell":"2-F12","PlateNumber":2.0,"Well ID":"F12","Filter":"No","SequenceDepth":46558.0,"SeqDepthAfterFilter":45954.0,"Shannon":5.211442861,"ObsOTUs":139.0,"PD":0.732053097,"What time did you wake up today? (please use military time)":"600","How much of your breakfast did you eat?":"4","How much of your lunch did you eat?":"4","How much of it did you eat?":"4","Bottled water":"1","Base purified water":"0","Tap water":"0","Soda":"0","Sports energy drink (e.g. Gatorade)":"0.5","Coffee or tea":"0","Milk":"0","Fruit juice":"0","Yogurt":"0.25","Beer, wine, or spirits":"0.5","How are you feeling today?":"3","Fever":"0","Gastrointestinal issues":"0","Headache":"0","Tiredness":"0","Runny or blocked nose":"0","Rash":"0","Muscle strain":"0","Cramp":"0","How much exercise did you do?":"3","How many times did you urinate today?":"NA","How many times did you have a bowel movement today?":"NA","Please describe the consistency of your stool.":"NA","What time did you get into bed before going to sleep today? (please use military time)":"1728.75","Time_Slept":"6.58","Description":"JTFB_25_33"},{"index":"JTFB.25.34","D_0__Archaea;D_1__Euryarchaeota;D_2__Methanobacteria":0.0,"D_0__Bacteria;D_1__Acidobacteria;D_2__Subgroup 6":0.0,"D_0__Bacteria;D_1__Actinobacteria;D_2__Actinobacteria":340.0,"D_0__Bacteria;D_1__Actinobacteria;D_2__Coriobacteriia":357.0,"D_0__Bacteria;D_1__Actinobacteria;__":0.0,"D_0__Bacteria;D_1__Bacteroidetes;D_2__Bacteroidia":20098.0,"D_0__Bacteria;D_1__Bacteroidetes;__":0.0,"D_0__Bacteria;D_1__Chloroflexi;D_2__Chloroflexia":0.0,"D_0__Bacteria;D_1__Cyanobacteria;D_2__Melainabacteria":0.0,"D_0__Bacteria;D_1__Cyanobacteria;D_2__Oxyphotobacteria":0.0,"D_0__Bacteria;D_1__Deinococcus-Thermus;D_2__Deinococci":0.0,"D_0__Bacteria;D_1__Elusimicrobia;D_2__Elusimicrobia":0.0,"D_0__Bacteria;D_1__Epsilonbacteraeota;D_2__Campylobacteria":0.0,"D_0__Bacteria;D_1__Firmicutes;D_2__Bacilli":315.0,"D_0__Bacteria;D_1__Firmicutes;D_2__Clostridia":14558.0,"D_0__Bacteria;D_1__Firmicutes;D_2__Erysipelotrichia":2445.0,"D_0__Bacteria;D_1__Firmicutes;D_2__Negativicutes":325.0,"D_0__Bacteria;D_1__Firmicutes;__":0.0,"D_0__Bacteria;D_1__Fusobacteria;D_2__Fusobacteriia":0.0,"D_0__Bacteria;D_1__Lentisphaerae;D_2__Lentisphaeria":0.0,"D_0__Bacteria;D_1__Patescibacteria;D_2__Saccharimonadia":0.0,"D_0__Bacteria;D_1__Planctomycetes;D_2__Planctomycetacia":0.0,"D_0__Bacteria;D_1__Proteobacteria;D_2__Alphaproteobacteria":0.0,"D_0__Bacteria;D_1__Proteobacteria;D_2__Deltaproteobacteria":295.0,"D_0__Bacteria;D_1__Proteobacteria;D_2__Gammaproteobacteria":1628.0,"D_0__Bacteria;D_1__Proteobacteria;__":0.0,"D_0__Bacteria;D_1__Spirochaetes;D_2__Brachyspirae":0.0,"D_0__Bacteria;D_1__Spirochaetes;D_2__Spirochaetia":0.0,"D_0__Bacteria;D_1__Synergistetes;D_2__Synergistia":0.0,"D_0__Bacteria;D_1__Tenericutes;D_2__Mollicutes":0.0,"D_0__Bacteria;D_1__Verrucomicrobia;D_2__Verrucomicrobiae":356.0,"BarcodeSequence":"","LinkerPrimerSequence":"GTGYCAGCMGCCGCGGTAA","ReversePrimer":"GGACTACHVGGGTWTCTAAT","Subject":25.0,"Order":34.0,"OrderSubjectTD":"34_25_no","InitialTimePoint":"FALSE","FinalTimePoint":"TRUE","PreTD":"TRUE","PostTD":"TRUE","TDCurrent":"FALSE","SampleDate":"08\/11\/16","ClinicalTD":"no","TDType":"NA","DiseaseAdditional":"","SubjectHadTD":"FALSE","SubjectHadTDorGIdist":"FALSE","GI_distress":"FALSE","Numeric_ID":"1006","CombinedPlateWell":"2-G1","PlateNumber":2.0,"Well ID":"G1","Filter":"No","SequenceDepth":40717.0,"SeqDepthAfterFilter":40377.0,"Shannon":5.124251688,"ObsOTUs":127.0,"PD":0.733221188,"What time did you wake up today? (please use military time)":"700","How much of your breakfast did you eat?":"4","How much of your lunch did you eat?":"4","How much of it did you eat?":"4","Bottled water":"1","Base purified water":"0","Tap water":"0","Soda":"0","Sports energy drink (e.g. Gatorade)":"0.5","Coffee or tea":"0","Milk":"0","Fruit juice":"0","Yogurt":"0","Beer, wine, or spirits":"0.5","How are you feeling today?":"3","Fever":"0","Gastrointestinal issues":"0","Headache":"0","Tiredness":"0","Runny or blocked nose":"0","Rash":"0","Muscle strain":"0","Cramp":"0","How much exercise did you do?":"3","How many times did you urinate today?":"NA","How many times did you have a bowel movement today?":"NA","Please describe the consistency of your stool.":"NA","What time did you get into bed before going to sleep today? (please use military time)":"2300","Time_Slept":"7.69","Description":"JTFB_25_34"},{"index":"JTFB.29.01","D_0__Archaea;D_1__Euryarchaeota;D_2__Methanobacteria":0.0,"D_0__Bacteria;D_1__Acidobacteria;D_2__Subgroup 6":0.0,"D_0__Bacteria;D_1__Actinobacteria;D_2__Actinobacteria":6.0,"D_0__Bacteria;D_1__Actinobacteria;D_2__Coriobacteriia":57.0,"D_0__Bacteria;D_1__Actinobacteria;__":0.0,"D_0__Bacteria;D_1__Bacteroidetes;D_2__Bacteroidia":14289.0,"D_0__Bacteria;D_1__Bacteroidetes;__":0.0,"D_0__Bacteria;D_1__Chloroflexi;D_2__Chloroflexia":0.0,"D_0__Bacteria;D_1__Cyanobacteria;D_2__Melainabacteria":0.0,"D_0__Bacteria;D_1__Cyanobacteria;D_2__Oxyphotobacteria":0.0,"D_0__Bacteria;D_1__Deinococcus-Thermus;D_2__Deinococci":0.0,"D_0__Bacteria;D_1__Elusimicrobia;D_2__Elusimicrobia":0.0,"D_0__Bacteria;D_1__Epsilonbacteraeota;D_2__Campylobacteria":0.0,"D_0__Bacteria;D_1__Firmicutes;D_2__Bacilli":7.0,"D_0__Bacteria;D_1__Firmicutes;D_2__Clostridia":8217.0,"D_0__Bacteria;D_1__Firmicutes;D_2__Erysipelotrichia":150.0,"D_0__Bacteria;D_1__Firmicutes;D_2__Negativicutes":1900.0,"D_0__Bacteria;D_1__Firmicutes;__":0.0,"D_0__Bacteria;D_1__Fusobacteria;D_2__Fusobacteriia":0.0,"D_0__Bacteria;D_1__Lentisphaerae;D_2__Lentisphaeria":0.0,"D_0__Bacteria;D_1__Patescibacteria;D_2__Saccharimonadia":0.0,"D_0__Bacteria;D_1__Planctomycetes;D_2__Planctomycetacia":0.0,"D_0__Bacteria;D_1__Proteobacteria;D_2__Alphaproteobacteria":0.0,"D_0__Bacteria;D_1__Proteobacteria;D_2__Deltaproteobacteria":76.0,"D_0__Bacteria;D_1__Proteobacteria;D_2__Gammaproteobacteria":1883.0,"D_0__Bacteria;D_1__Proteobacteria;__":0.0,"D_0__Bacteria;D_1__Spirochaetes;D_2__Brachyspirae":0.0,"D_0__Bacteria;D_1__Spirochaetes;D_2__Spirochaetia":0.0,"D_0__Bacteria;D_1__Synergistetes;D_2__Synergistia":0.0,"D_0__Bacteria;D_1__Tenericutes;D_2__Mollicutes":0.0,"D_0__Bacteria;D_1__Verrucomicrobia;D_2__Verrucomicrobiae":31.0,"BarcodeSequence":"","LinkerPrimerSequence":"GTGYCAGCMGCCGCGGTAA","ReversePrimer":"GGACTACHVGGGTWTCTAAT","Subject":29.0,"Order":1.0,"OrderSubjectTD":"1_29_no","InitialTimePoint":"TRUE","FinalTimePoint":"FALSE","PreTD":"TRUE","PostTD":"FALSE","TDCurrent":"FALSE","SampleDate":"10\/03\/16","ClinicalTD":"no","TDType":"NA","DiseaseAdditional":"","SubjectHadTD":"TRUE","SubjectHadTDorGIdist":"TRUE","GI_distress":"FALSE","Numeric_ID":"1007","CombinedPlateWell":"1-A7","PlateNumber":1.0,"Well ID":"A7","Filter":"No","SequenceDepth":26616.0,"SeqDepthAfterFilter":26078.0,"Shannon":4.872250874,"ObsOTUs":116.0,"PD":0.710449749,"What time did you wake up today? (please use military time)":"NA","How much of your breakfast did you eat?":"NA","How much of your lunch did you eat?":"NA","How much of it did you eat?":"NA","Bottled water":"NA","Base purified water":"NA","Tap water":"NA","Soda":"NA","Sports energy drink (e.g. Gatorade)":"NA","Coffee or tea":"NA","Milk":"NA","Fruit juice":"NA","Yogurt":"NA","Beer, wine, or spirits":"NA","How are you feeling today?":"NA","Fever":"NA","Gastrointestinal issues":"NA","Headache":"NA","Tiredness":"NA","Runny or blocked nose":"NA","Rash":"NA","Muscle strain":"NA","Cramp":"NA","How much exercise did you do?":"NA","How many times did you urinate today?":"NA","How many times did you have a bowel movement today?":"NA","Please describe the consistency of your stool.":"NA","What time did you get into bed before going to sleep today? (please use military time)":"NA","Time_Slept":"NA","Description":"JTFB_29_01"},{"index":"JTFB.29.02","D_0__Archaea;D_1__Euryarchaeota;D_2__Methanobacteria":17.0,"D_0__Bacteria;D_1__Acidobacteria;D_2__Subgroup 6":0.0,"D_0__Bacteria;D_1__Actinobacteria;D_2__Actinobacteria":339.0,"D_0__Bacteria;D_1__Actinobacteria;D_2__Coriobacteriia":227.0,"D_0__Bacteria;D_1__Actinobacteria;__":0.0,"D_0__Bacteria;D_1__Bacteroidetes;D_2__Bacteroidia":28930.0,"D_0__Bacteria;D_1__Bacteroidetes;__":0.0,"D_0__Bacteria;D_1__Chloroflexi;D_2__Chloroflexia":0.0,"D_0__Bacteria;D_1__Cyanobacteria;D_2__Melainabacteria":0.0,"D_0__Bacteria;D_1__Cyanobacteria;D_2__Oxyphotobacteria":0.0,"D_0__Bacteria;D_1__Deinococcus-Thermus;D_2__Deinococci":0.0,"D_0__Bacteria;D_1__Elusimicrobia;D_2__Elusimicrobia":0.0,"D_0__Bacteria;D_1__Epsilonbacteraeota;D_2__Campylobacteria":0.0,"D_0__Bacteria;D_1__Firmicutes;D_2__Bacilli":53.0,"D_0__Bacteria;D_1__Firmicutes;D_2__Clostridia":13940.0,"D_0__Bacteria;D_1__Firmicutes;D_2__Erysipelotrichia":200.0,"D_0__Bacteria;D_1__Firmicutes;D_2__Negativicutes":1940.0,"D_0__Bacteria;D_1__Firmicutes;__":0.0,"D_0__Bacteria;D_1__Fusobacteria;D_2__Fusobacteriia":0.0,"D_0__Bacteria;D_1__Lentisphaerae;D_2__Lentisphaeria":0.0,"D_0__Bacteria;D_1__Patescibacteria;D_2__Saccharimonadia":7.0,"D_0__Bacteria;D_1__Planctomycetes;D_2__Planctomycetacia":0.0,"D_0__Bacteria;D_1__Proteobacteria;D_2__Alphaproteobacteria":28.0,"D_0__Bacteria;D_1__Proteobacteria;D_2__Deltaproteobacteria":157.0,"D_0__Bacteria;D_1__Proteobacteria;D_2__Gammaproteobacteria":2726.0,"D_0__Bacteria;D_1__Proteobacteria;__":0.0,"D_0__Bacteria;D_1__Spirochaetes;D_2__Brachyspirae":0.0,"D_0__Bacteria;D_1__Spirochaetes;D_2__Spirochaetia":0.0,"D_0__Bacteria;D_1__Synergistetes;D_2__Synergistia":0.0,"D_0__Bacteria;D_1__Tenericutes;D_2__Mollicutes":97.0,"D_0__Bacteria;D_1__Verrucomicrobia;D_2__Verrucomicrobiae":482.0,"BarcodeSequence":"","LinkerPrimerSequence":"GTGYCAGCMGCCGCGGTAA","ReversePrimer":"GGACTACHVGGGTWTCTAAT","Subject":29.0,"Order":2.0,"OrderSubjectTD":"2_29_no","InitialTimePoint":"FALSE","FinalTimePoint":"FALSE","PreTD":"TRUE","PostTD":"FALSE","TDCurrent":"FALSE","SampleDate":"16\/03\/16","ClinicalTD":"no","TDType":"NA","DiseaseAdditional":"","SubjectHadTD":"TRUE","SubjectHadTDorGIdist":"TRUE","GI_distress":"FALSE","Numeric_ID":"1007","CombinedPlateWell":"1-B4","PlateNumber":1.0,"Well ID":"B4","Filter":"No","SequenceDepth":49143.0,"SeqDepthAfterFilter":48184.0,"Shannon":5.043931294,"ObsOTUs":192.0,"PD":0.664990934,"What time did you wake up today? (please use military time)":"520","How much of your breakfast did you eat?":"3","How much of your lunch did you eat?":"4","How much of it did you eat?":"4","Bottled water":"1","Base purified water":"0","Tap water":"0","Soda":"0","Sports energy drink (e.g. Gatorade)":"0","Coffee or tea":"0","Milk":"1","Fruit juice":"0","Yogurt":"0","Beer, wine, or spirits":"0","How are you feeling today?":"1","Fever":"0","Gastrointestinal issues":"0","Headache":"0","Tiredness":"0","Runny or blocked nose":"0","Rash":"0","Muscle strain":"0","Cramp":"0","How much exercise did you do?":"3","How many times did you urinate today?":"4","How many times did you have a bowel movement today?":"1","Please describe the consistency of your stool.":"1","What time did you get into bed before going to sleep today? (please use military time)":"2230","Time_Slept":"NA","Description":"JTFB_29_02"},{"index":"JTFB.29.03","D_0__Archaea;D_1__Euryarchaeota;D_2__Methanobacteria":77.0,"D_0__Bacteria;D_1__Acidobacteria;D_2__Subgroup 6":0.0,"D_0__Bacteria;D_1__Actinobacteria;D_2__Actinobacteria":157.0,"D_0__Bacteria;D_1__Actinobacteria;D_2__Coriobacteriia":10.0,"D_0__Bacteria;D_1__Actinobacteria;__":0.0,"D_0__Bacteria;D_1__Bacteroidetes;D_2__Bacteroidia":17337.0,"D_0__Bacteria;D_1__Bacteroidetes;__":0.0,"D_0__Bacteria;D_1__Chloroflexi;D_2__Chloroflexia":0.0,"D_0__Bacteria;D_1__Cyanobacteria;D_2__Melainabacteria":0.0,"D_0__Bacteria;D_1__Cyanobacteria;D_2__Oxyphotobacteria":0.0,"D_0__Bacteria;D_1__Deinococcus-Thermus;D_2__Deinococci":0.0,"D_0__Bacteria;D_1__Elusimicrobia;D_2__Elusimicrobia":0.0,"D_0__Bacteria;D_1__Epsilonbacteraeota;D_2__Campylobacteria":0.0,"D_0__Bacteria;D_1__Firmicutes;D_2__Bacilli":46.0,"D_0__Bacteria;D_1__Firmicutes;D_2__Clostridia":16772.0,"D_0__Bacteria;D_1__Firmicutes;D_2__Erysipelotrichia":44.0,"D_0__Bacteria;D_1__Firmicutes;D_2__Negativicutes":834.0,"D_0__Bacteria;D_1__Firmicutes;__":0.0,"D_0__Bacteria;D_1__Fusobacteria;D_2__Fusobacteriia":0.0,"D_0__Bacteria;D_1__Lentisphaerae;D_2__Lentisphaeria":0.0,"D_0__Bacteria;D_1__Patescibacteria;D_2__Saccharimonadia":0.0,"D_0__Bacteria;D_1__Planctomycetes;D_2__Planctomycetacia":0.0,"D_0__Bacteria;D_1__Proteobacteria;D_2__Alphaproteobacteria":880.0,"D_0__Bacteria;D_1__Proteobacteria;D_2__Deltaproteobacteria":17.0,"D_0__Bacteria;D_1__Proteobacteria;D_2__Gammaproteobacteria":201.0,"D_0__Bacteria;D_1__Proteobacteria;__":0.0,"D_0__Bacteria;D_1__Spirochaetes;D_2__Brachyspirae":0.0,"D_0__Bacteria;D_1__Spirochaetes;D_2__Spirochaetia":0.0,"D_0__Bacteria;D_1__Synergistetes;D_2__Synergistia":0.0,"D_0__Bacteria;D_1__Tenericutes;D_2__Mollicutes":0.0,"D_0__Bacteria;D_1__Verrucomicrobia;D_2__Verrucomicrobiae":0.0,"BarcodeSequence":"","LinkerPrimerSequence":"GTGYCAGCMGCCGCGGTAA","ReversePrimer":"GGACTACHVGGGTWTCTAAT","Subject":29.0,"Order":3.0,"OrderSubjectTD":"3_29_no","InitialTimePoint":"FALSE","FinalTimePoint":"FALSE","PreTD":"TRUE","PostTD":"FALSE","TDCurrent":"FALSE","SampleDate":"23\/03\/16","ClinicalTD":"no","TDType":"NA","DiseaseAdditional":"","SubjectHadTD":"TRUE","SubjectHadTDorGIdist":"TRUE","GI_distress":"FALSE","Numeric_ID":"1007","CombinedPlateWell":"1-B12","PlateNumber":1.0,"Well ID":"B12","Filter":"No","SequenceDepth":36375.0,"SeqDepthAfterFilter":36102.0,"Shannon":3.798310374,"ObsOTUs":97.0,"PD":0.575509172,"What time did you wake up today? (please use military time)":"659.29","How much of your breakfast did you eat?":"3.83","How much of your lunch did you eat?":"3.71","How much of it did you eat?":"4","Bottled water":"1","Base purified water":"0","Tap water":"0","Soda":"0","Sports energy drink (e.g. Gatorade)":"0.14","Coffee or tea":"0","Milk":"0.71","Fruit juice":"0","Yogurt":"0","Beer, wine, or spirits":"0.29","How are you feeling today?":"2.86","Fever":"0","Gastrointestinal issues":"0","Headache":"0","Tiredness":"0","Runny or blocked nose":"0","Rash":"0","Muscle strain":"0","Cramp":"0","How much exercise did you do?":"2.17","How many times did you urinate today?":"5","How many times did you have a bowel movement today?":"1.14","Please describe the consistency of your stool.":"1.6","What time did you get into bed before going to sleep today? (please use military time)":"1986.43","Time_Slept":"7.4","Description":"JTFB_29_03"},{"index":"JTFB.29.05","D_0__Archaea;D_1__Euryarchaeota;D_2__Methanobacteria":61.0,"D_0__Bacteria;D_1__Acidobacteria;D_2__Subgroup 6":0.0,"D_0__Bacteria;D_1__Actinobacteria;D_2__Actinobacteria":16.0,"D_0__Bacteria;D_1__Actinobacteria;D_2__Coriobacteriia":40.0,"D_0__Bacteria;D_1__Actinobacteria;__":0.0,"D_0__Bacteria;D_1__Bacteroidetes;D_2__Bacteroidia":7932.0,"D_0__Bacteria;D_1__Bacteroidetes;__":0.0,"D_0__Bacteria;D_1__Chloroflexi;D_2__Chloroflexia":0.0,"D_0__Bacteria;D_1__Cyanobacteria;D_2__Melainabacteria":0.0,"D_0__Bacteria;D_1__Cyanobacteria;D_2__Oxyphotobacteria":0.0,"D_0__Bacteria;D_1__Deinococcus-Thermus;D_2__Deinococci":0.0,"D_0__Bacteria;D_1__Elusimicrobia;D_2__Elusimicrobia":0.0,"D_0__Bacteria;D_1__Epsilonbacteraeota;D_2__Campylobacteria":0.0,"D_0__Bacteria;D_1__Firmicutes;D_2__Bacilli":35.0,"D_0__Bacteria;D_1__Firmicutes;D_2__Clostridia":4260.0,"D_0__Bacteria;D_1__Firmicutes;D_2__Erysipelotrichia":93.0,"D_0__Bacteria;D_1__Firmicutes;D_2__Negativicutes":1068.0,"D_0__Bacteria;D_1__Firmicutes;__":0.0,"D_0__Bacteria;D_1__Fusobacteria;D_2__Fusobacteriia":0.0,"D_0__Bacteria;D_1__Lentisphaerae;D_2__Lentisphaeria":0.0,"D_0__Bacteria;D_1__Patescibacteria;D_2__Saccharimonadia":0.0,"D_0__Bacteria;D_1__Planctomycetes;D_2__Planctomycetacia":0.0,"D_0__Bacteria;D_1__Proteobacteria;D_2__Alphaproteobacteria":0.0,"D_0__Bacteria;D_1__Proteobacteria;D_2__Deltaproteobacteria":38.0,"D_0__Bacteria;D_1__Proteobacteria;D_2__Gammaproteobacteria":562.0,"D_0__Bacteria;D_1__Proteobacteria;__":0.0,"D_0__Bacteria;D_1__Spirochaetes;D_2__Brachyspirae":0.0,"D_0__Bacteria;D_1__Spirochaetes;D_2__Spirochaetia":0.0,"D_0__Bacteria;D_1__Synergistetes;D_2__Synergistia":0.0,"D_0__Bacteria;D_1__Tenericutes;D_2__Mollicutes":0.0,"D_0__Bacteria;D_1__Verrucomicrobia;D_2__Verrucomicrobiae":0.0,"BarcodeSequence":"","LinkerPrimerSequence":"GTGYCAGCMGCCGCGGTAA","ReversePrimer":"GGACTACHVGGGTWTCTAAT","Subject":29.0,"Order":5.0,"OrderSubjectTD":"5_29_no","InitialTimePoint":"FALSE","FinalTimePoint":"FALSE","PreTD":"TRUE","PostTD":"FALSE","TDCurrent":"FALSE","SampleDate":"06\/04\/16","ClinicalTD":"no","TDType":"NA","DiseaseAdditional":"","SubjectHadTD":"TRUE","SubjectHadTDorGIdist":"TRUE","GI_distress":"FALSE","Numeric_ID":"1007","CombinedPlateWell":"1-C11","PlateNumber":1.0,"Well ID":"C11","Filter":"No","SequenceDepth":14105.0,"SeqDepthAfterFilter":13848.0,"Shannon":4.673798601,"ObsOTUs":105.0,"PD":0.696101831,"What time did you wake up today? (please use military time)":"640","How much of your breakfast did you eat?":"3.17","How much of your lunch did you eat?":"3.57","How much of it did you eat?":"3.43","Bottled water":"0.86","Base purified water":"0.14","Tap water":"0","Soda":"0","Sports energy drink (e.g. Gatorade)":"0.14","Coffee or tea":"0","Milk":"0.71","Fruit juice":"0","Yogurt":"0.14","Beer, wine, or spirits":"0.71","How are you feeling today?":"3","Fever":"0","Gastrointestinal issues":"0","Headache":"0","Tiredness":"0","Runny or blocked nose":"0","Rash":"0","Muscle strain":"0","Cramp":"0","How much exercise did you do?":"2.29","How many times did you urinate today?":"5.5","How many times did you have a bowel movement today?":"1","Please describe the consistency of your stool.":"2","What time did you get into bed before going to sleep today? (please use military time)":"2246.43","Time_Slept":"7.88","Description":"JTFB_29_05"},{"index":"JTFB.29.07","D_0__Archaea;D_1__Euryarchaeota;D_2__Methanobacteria":8.0,"D_0__Bacteria;D_1__Acidobacteria;D_2__Subgroup 6":0.0,"D_0__Bacteria;D_1__Actinobacteria;D_2__Actinobacteria":80.0,"D_0__Bacteria;D_1__Actinobacteria;D_2__Coriobacteriia":976.0,"D_0__Bacteria;D_1__Actinobacteria;__":0.0,"D_0__Bacteria;D_1__Bacteroidetes;D_2__Bacteroidia":4683.0,"D_0__Bacteria;D_1__Bacteroidetes;__":0.0,"D_0__Bacteria;D_1__Chloroflexi;D_2__Chloroflexia":0.0,"D_0__Bacteria;D_1__Cyanobacteria;D_2__Melainabacteria":0.0,"D_0__Bacteria;D_1__Cyanobacteria;D_2__Oxyphotobacteria":0.0,"D_0__Bacteria;D_1__Deinococcus-Thermus;D_2__Deinococci":0.0,"D_0__Bacteria;D_1__Elusimicrobia;D_2__Elusimicrobia":0.0,"D_0__Bacteria;D_1__Epsilonbacteraeota;D_2__Campylobacteria":0.0,"D_0__Bacteria;D_1__Firmicutes;D_2__Bacilli":357.0,"D_0__Bacteria;D_1__Firmicutes;D_2__Clostridia":19295.0,"D_0__Bacteria;D_1__Firmicutes;D_2__Erysipelotrichia":416.0,"D_0__Bacteria;D_1__Firmicutes;D_2__Negativicutes":5189.0,"D_0__Bacteria;D_1__Firmicutes;__":0.0,"D_0__Bacteria;D_1__Fusobacteria;D_2__Fusobacteriia":0.0,"D_0__Bacteria;D_1__Lentisphaerae;D_2__Lentisphaeria":0.0,"D_0__Bacteria;D_1__Patescibacteria;D_2__Saccharimonadia":0.0,"D_0__Bacteria;D_1__Planctomycetes;D_2__Planctomycetacia":0.0,"D_0__Bacteria;D_1__Proteobacteria;D_2__Alphaproteobacteria":0.0,"D_0__Bacteria;D_1__Proteobacteria;D_2__Deltaproteobacteria":196.0,"D_0__Bacteria;D_1__Proteobacteria;D_2__Gammaproteobacteria":6659.0,"D_0__Bacteria;D_1__Proteobacteria;__":0.0,"D_0__Bacteria;D_1__Spirochaetes;D_2__Brachyspirae":0.0,"D_0__Bacteria;D_1__Spirochaetes;D_2__Spirochaetia":0.0,"D_0__Bacteria;D_1__Synergistetes;D_2__Synergistia":0.0,"D_0__Bacteria;D_1__Tenericutes;D_2__Mollicutes":20.0,"D_0__Bacteria;D_1__Verrucomicrobia;D_2__Verrucomicrobiae":97.0,"BarcodeSequence":"","LinkerPrimerSequence":"GTGYCAGCMGCCGCGGTAA","ReversePrimer":"GGACTACHVGGGTWTCTAAT","Subject":29.0,"Order":7.0,"OrderSubjectTD":"7_29_yes","InitialTimePoint":"FALSE","FinalTimePoint":"FALSE","PreTD":"FALSE","PostTD":"FALSE","TDCurrent":"TRUE","SampleDate":"19\/04\/16","ClinicalTD":"yes","TDType":"None","DiseaseAdditional":"","SubjectHadTD":"TRUE","SubjectHadTDorGIdist":"TRUE","GI_distress":"FALSE","Numeric_ID":"1007","CombinedPlateWell":"1-E6","PlateNumber":1.0,"Well ID":"E6","Filter":"No","SequenceDepth":37976.0,"SeqDepthAfterFilter":37242.0,"Shannon":5.292127289,"ObsOTUs":162.0,"PD":0.721013003,"What time did you wake up today? (please use military time)":"658.57","How much of your breakfast did you eat?":"4","How much of your lunch did you eat?":"3.86","How much of it did you eat?":"4","Bottled water":"0.86","Base purified water":"0.14","Tap water":"0","Soda":"0","Sports energy drink (e.g. Gatorade)":"0","Coffee or tea":"0","Milk":"0.14","Fruit juice":"0","Yogurt":"0.57","Beer, wine, or spirits":"0.43","How are you feeling today?":"3","Fever":"0","Gastrointestinal issues":"0","Headache":"0","Tiredness":"0","Runny or blocked nose":"0","Rash":"0","Muscle strain":"0","Cramp":"0","How much exercise did you do?":"1.71","How many times did you urinate today?":"6","How many times did you have a bowel movement today?":"1","Please describe the consistency of your stool.":"1.4","What time did you get into bed before going to sleep today? (please use military time)":"1955.71","Time_Slept":"7.71","Description":"JTFB_29_07"},{"index":"JTFB.29.08","D_0__Archaea;D_1__Euryarchaeota;D_2__Methanobacteria":42.0,"D_0__Bacteria;D_1__Acidobacteria;D_2__Subgroup 6":0.0,"D_0__Bacteria;D_1__Actinobacteria;D_2__Actinobacteria":0.0,"D_0__Bacteria;D_1__Actinobacteria;D_2__Coriobacteriia":34.0,"D_0__Bacteria;D_1__Actinobacteria;__":0.0,"D_0__Bacteria;D_1__Bacteroidetes;D_2__Bacteroidia":9110.0,"D_0__Bacteria;D_1__Bacteroidetes;__":0.0,"D_0__Bacteria;D_1__Chloroflexi;D_2__Chloroflexia":0.0,"D_0__Bacteria;D_1__Cyanobacteria;D_2__Melainabacteria":0.0,"D_0__Bacteria;D_1__Cyanobacteria;D_2__Oxyphotobacteria":0.0,"D_0__Bacteria;D_1__Deinococcus-Thermus;D_2__Deinococci":0.0,"D_0__Bacteria;D_1__Elusimicrobia;D_2__Elusimicrobia":0.0,"D_0__Bacteria;D_1__Epsilonbacteraeota;D_2__Campylobacteria":0.0,"D_0__Bacteria;D_1__Firmicutes;D_2__Bacilli":34.0,"D_0__Bacteria;D_1__Firmicutes;D_2__Clostridia":7771.0,"D_0__Bacteria;D_1__Firmicutes;D_2__Erysipelotrichia":281.0,"D_0__Bacteria;D_1__Firmicutes;D_2__Negativicutes":144.0,"D_0__Bacteria;D_1__Firmicutes;__":0.0,"D_0__Bacteria;D_1__Fusobacteria;D_2__Fusobacteriia":0.0,"D_0__Bacteria;D_1__Lentisphaerae;D_2__Lentisphaeria":0.0,"D_0__Bacteria;D_1__Patescibacteria;D_2__Saccharimonadia":0.0,"D_0__Bacteria;D_1__Planctomycetes;D_2__Planctomycetacia":0.0,"D_0__Bacteria;D_1__Proteobacteria;D_2__Alphaproteobacteria":0.0,"D_0__Bacteria;D_1__Proteobacteria;D_2__Deltaproteobacteria":141.0,"D_0__Bacteria;D_1__Proteobacteria;D_2__Gammaproteobacteria":6150.0,"D_0__Bacteria;D_1__Proteobacteria;__":0.0,"D_0__Bacteria;D_1__Spirochaetes;D_2__Brachyspirae":0.0,"D_0__Bacteria;D_1__Spirochaetes;D_2__Spirochaetia":0.0,"D_0__Bacteria;D_1__Synergistetes;D_2__Synergistia":0.0,"D_0__Bacteria;D_1__Tenericutes;D_2__Mollicutes":9.0,"D_0__Bacteria;D_1__Verrucomicrobia;D_2__Verrucomicrobiae":0.0,"BarcodeSequence":"","LinkerPrimerSequence":"GTGYCAGCMGCCGCGGTAA","ReversePrimer":"GGACTACHVGGGTWTCTAAT","Subject":29.0,"Order":8.0,"OrderSubjectTD":"8_29_yes","InitialTimePoint":"FALSE","FinalTimePoint":"FALSE","PreTD":"FALSE","PostTD":"FALSE","TDCurrent":"TRUE","SampleDate":"02\/05\/16","ClinicalTD":"yes","TDType":"EPEC\/ETEC","DiseaseAdditional":"","SubjectHadTD":"TRUE","SubjectHadTDorGIdist":"TRUE","GI_distress":"FALSE","Numeric_ID":"1007","CombinedPlateWell":"1-D12","PlateNumber":1.0,"Well ID":"D12","Filter":"No","SequenceDepth":23716.0,"SeqDepthAfterFilter":23481.0,"Shannon":4.178435539,"ObsOTUs":86.0,"PD":0.650212168,"What time did you wake up today? (please use military time)":"624","How much of your breakfast did you eat?":"3.8","How much of your lunch did you eat?":"3.6","How much of it did you eat?":"3.6","Bottled water":"1","Base purified water":"0","Tap water":"0","Soda":"0","Sports energy drink (e.g. Gatorade)":"0.2","Coffee or tea":"0","Milk":"0.4","Fruit juice":"0","Yogurt":"0","Beer, wine, or spirits":"0.8","How are you feeling today?":"3","Fever":"0","Gastrointestinal issues":"0","Headache":"0","Tiredness":"0","Runny or blocked nose":"0","Rash":"0","Muscle strain":"0","Cramp":"0","How much exercise did you do?":"2.4","How many times did you urinate today?":"5.4","How many times did you have a bowel movement today?":"0.6","Please describe the consistency of your stool.":"1.5","What time did you get into bed before going to sleep today? (please use military time)":"2230","Time_Slept":"8.38","Description":"JTFB_29_08"},{"index":"JTFB.29.09","D_0__Archaea;D_1__Euryarchaeota;D_2__Methanobacteria":29.0,"D_0__Bacteria;D_1__Acidobacteria;D_2__Subgroup 6":0.0,"D_0__Bacteria;D_1__Actinobacteria;D_2__Actinobacteria":53.0,"D_0__Bacteria;D_1__Actinobacteria;D_2__Coriobacteriia":311.0,"D_0__Bacteria;D_1__Actinobacteria;__":0.0,"D_0__Bacteria;D_1__Bacteroidetes;D_2__Bacteroidia":2735.0,"D_0__Bacteria;D_1__Bacteroidetes;__":0.0,"D_0__Bacteria;D_1__Chloroflexi;D_2__Chloroflexia":0.0,"D_0__Bacteria;D_1__Cyanobacteria;D_2__Melainabacteria":0.0,"D_0__Bacteria;D_1__Cyanobacteria;D_2__Oxyphotobacteria":0.0,"D_0__Bacteria;D_1__Deinococcus-Thermus;D_2__Deinococci":0.0,"D_0__Bacteria;D_1__Elusimicrobia;D_2__Elusimicrobia":0.0,"D_0__Bacteria;D_1__Epsilonbacteraeota;D_2__Campylobacteria":0.0,"D_0__Bacteria;D_1__Firmicutes;D_2__Bacilli":324.0,"D_0__Bacteria;D_1__Firmicutes;D_2__Clostridia":9946.0,"D_0__Bacteria;D_1__Firmicutes;D_2__Erysipelotrichia":309.0,"D_0__Bacteria;D_1__Firmicutes;D_2__Negativicutes":2603.0,"D_0__Bacteria;D_1__Firmicutes;__":3.0,"D_0__Bacteria;D_1__Fusobacteria;D_2__Fusobacteriia":0.0,"D_0__Bacteria;D_1__Lentisphaerae;D_2__Lentisphaeria":0.0,"D_0__Bacteria;D_1__Patescibacteria;D_2__Saccharimonadia":0.0,"D_0__Bacteria;D_1__Planctomycetes;D_2__Planctomycetacia":0.0,"D_0__Bacteria;D_1__Proteobacteria;D_2__Alphaproteobacteria":0.0,"D_0__Bacteria;D_1__Proteobacteria;D_2__Deltaproteobacteria":63.0,"D_0__Bacteria;D_1__Proteobacteria;D_2__Gammaproteobacteria":1052.0,"D_0__Bacteria;D_1__Proteobacteria;__":0.0,"D_0__Bacteria;D_1__Spirochaetes;D_2__Brachyspirae":0.0,"D_0__Bacteria;D_1__Spirochaetes;D_2__Spirochaetia":0.0,"D_0__Bacteria;D_1__Synergistetes;D_2__Synergistia":0.0,"D_0__Bacteria;D_1__Tenericutes;D_2__Mollicutes":78.0,"D_0__Bacteria;D_1__Verrucomicrobia;D_2__Verrucomicrobiae":56.0,"BarcodeSequence":"","LinkerPrimerSequence":"GTGYCAGCMGCCGCGGTAA","ReversePrimer":"GGACTACHVGGGTWTCTAAT","Subject":29.0,"Order":9.0,"OrderSubjectTD":"9_29_no","InitialTimePoint":"FALSE","FinalTimePoint":"FALSE","PreTD":"FALSE","PostTD":"FALSE","TDCurrent":"FALSE","SampleDate":"09\/05\/16","ClinicalTD":"no","TDType":"NA","DiseaseAdditional":"","SubjectHadTD":"TRUE","SubjectHadTDorGIdist":"TRUE","GI_distress":"FALSE","Numeric_ID":"1007","CombinedPlateWell":"1-E11","PlateNumber":1.0,"Well ID":"E11","Filter":"No","SequenceDepth":17562.0,"SeqDepthAfterFilter":17155.0,"Shannon":5.473596577,"ObsOTUs":124.0,"PD":0.787092618,"What time did you wake up today? (please use military time)":"697.14","How much of your breakfast did you eat?":"3.86","How much of your lunch did you eat?":"4","How much of it did you eat?":"3.57","Bottled water":"1","Base purified water":"0","Tap water":"0","Soda":"0","Sports energy drink (e.g. Gatorade)":"0.43","Coffee or tea":"0","Milk":"0.14","Fruit juice":"0.14","Yogurt":"0","Beer, wine, or spirits":"0.29","How are you feeling today?":"3","Fever":"0","Gastrointestinal issues":"0","Headache":"0","Tiredness":"0","Runny or blocked nose":"0","Rash":"0","Muscle strain":"0","Cramp":"0","How much exercise did you do?":"2.83","How many times did you urinate today?":"6","How many times did you have a bowel movement today?":"0.86","Please describe the consistency of your stool.":"2.5","What time did you get into bed before going to sleep today? (please use military time)":"1976.43","Time_Slept":"7.96","Description":"JTFB_29_09"},{"index":"JTFB.29.12","D_0__Archaea;D_1__Euryarchaeota;D_2__Methanobacteria":0.0,"D_0__Bacteria;D_1__Acidobacteria;D_2__Subgroup 6":0.0,"D_0__Bacteria;D_1__Actinobacteria;D_2__Actinobacteria":15.0,"D_0__Bacteria;D_1__Actinobacteria;D_2__Coriobacteriia":182.0,"D_0__Bacteria;D_1__Actinobacteria;__":0.0,"D_0__Bacteria;D_1__Bacteroidetes;D_2__Bacteroidia":12675.0,"D_0__Bacteria;D_1__Bacteroidetes;__":0.0,"D_0__Bacteria;D_1__Chloroflexi;D_2__Chloroflexia":0.0,"D_0__Bacteria;D_1__Cyanobacteria;D_2__Melainabacteria":0.0,"D_0__Bacteria;D_1__Cyanobacteria;D_2__Oxyphotobacteria":0.0,"D_0__Bacteria;D_1__Deinococcus-Thermus;D_2__Deinococci":2.0,"D_0__Bacteria;D_1__Elusimicrobia;D_2__Elusimicrobia":0.0,"D_0__Bacteria;D_1__Epsilonbacteraeota;D_2__Campylobacteria":0.0,"D_0__Bacteria;D_1__Firmicutes;D_2__Bacilli":55.0,"D_0__Bacteria;D_1__Firmicutes;D_2__Clostridia":15375.0,"D_0__Bacteria;D_1__Firmicutes;D_2__Erysipelotrichia":527.0,"D_0__Bacteria;D_1__Firmicutes;D_2__Negativicutes":108.0,"D_0__Bacteria;D_1__Firmicutes;__":0.0,"D_0__Bacteria;D_1__Fusobacteria;D_2__Fusobacteriia":0.0,"D_0__Bacteria;D_1__Lentisphaerae;D_2__Lentisphaeria":0.0,"D_0__Bacteria;D_1__Patescibacteria;D_2__Saccharimonadia":0.0,"D_0__Bacteria;D_1__Planctomycetes;D_2__Planctomycetacia":0.0,"D_0__Bacteria;D_1__Proteobacteria;D_2__Alphaproteobacteria":8.0,"D_0__Bacteria;D_1__Proteobacteria;D_2__Deltaproteobacteria":33.0,"D_0__Bacteria;D_1__Proteobacteria;D_2__Gammaproteobacteria":24158.0,"D_0__Bacteria;D_1__Proteobacteria;__":0.0,"D_0__Bacteria;D_1__Spirochaetes;D_2__Brachyspirae":0.0,"D_0__Bacteria;D_1__Spirochaetes;D_2__Spirochaetia":0.0,"D_0__Bacteria;D_1__Synergistetes;D_2__Synergistia":0.0,"D_0__Bacteria;D_1__Tenericutes;D_2__Mollicutes":0.0,"D_0__Bacteria;D_1__Verrucomicrobia;D_2__Verrucomicrobiae":16.0,"BarcodeSequence":"","LinkerPrimerSequence":"GTGYCAGCMGCCGCGGTAA","ReversePrimer":"GGACTACHVGGGTWTCTAAT","Subject":29.0,"Order":12.0,"OrderSubjectTD":"12_29_yes","InitialTimePoint":"FALSE","FinalTimePoint":"FALSE","PreTD":"FALSE","PostTD":"FALSE","TDCurrent":"TRUE","SampleDate":"01\/06\/16","ClinicalTD":"yes","TDType":"EPEC\/ETEC\/EAEC","DiseaseAdditional":"","SubjectHadTD":"TRUE","SubjectHadTDorGIdist":"TRUE","GI_distress":"FALSE","Numeric_ID":"1007","CombinedPlateWell":"1-G3","PlateNumber":1.0,"Well ID":"G3","Filter":"No","SequenceDepth":53154.0,"SeqDepthAfterFilter":52874.0,"Shannon":3.568277679,"ObsOTUs":84.0,"PD":0.558213468,"What time did you wake up today? (please use military time)":"707","How much of your breakfast did you eat?":"4","How much of your lunch did you eat?":"4","How much of it did you eat?":"4","Bottled water":"1","Base purified water":"0","Tap water":"0","Soda":"0","Sports energy drink (e.g. Gatorade)":"0","Coffee or tea":"0","Milk":"0.2","Fruit juice":"0","Yogurt":"0.4","Beer, wine, or spirits":"0.4","How are you feeling today?":"3","Fever":"0","Gastrointestinal issues":"0","Headache":"0","Tiredness":"0","Runny or blocked nose":"0","Rash":"0","Muscle strain":"0","Cramp":"0","How much exercise did you do?":"1.8","How many times did you urinate today?":"6.1","How many times did you have a bowel movement today?":"0.8","Please describe the consistency of your stool.":"1.67","What time did you get into bed before going to sleep today? (please use military time)":"1384","Time_Slept":"7.5","Description":"JTFB_29_12"},{"index":"JTFB.29.13","D_0__Archaea;D_1__Euryarchaeota;D_2__Methanobacteria":0.0,"D_0__Bacteria;D_1__Acidobacteria;D_2__Subgroup 6":0.0,"D_0__Bacteria;D_1__Actinobacteria;D_2__Actinobacteria":0.0,"D_0__Bacteria;D_1__Actinobacteria;D_2__Coriobacteriia":475.0,"D_0__Bacteria;D_1__Actinobacteria;__":0.0,"D_0__Bacteria;D_1__Bacteroidetes;D_2__Bacteroidia":8121.0,"D_0__Bacteria;D_1__Bacteroidetes;__":0.0,"D_0__Bacteria;D_1__Chloroflexi;D_2__Chloroflexia":0.0,"D_0__Bacteria;D_1__Cyanobacteria;D_2__Melainabacteria":0.0,"D_0__Bacteria;D_1__Cyanobacteria;D_2__Oxyphotobacteria":0.0,"D_0__Bacteria;D_1__Deinococcus-Thermus;D_2__Deinococci":0.0,"D_0__Bacteria;D_1__Elusimicrobia;D_2__Elusimicrobia":0.0,"D_0__Bacteria;D_1__Epsilonbacteraeota;D_2__Campylobacteria":0.0,"D_0__Bacteria;D_1__Firmicutes;D_2__Bacilli":81.0,"D_0__Bacteria;D_1__Firmicutes;D_2__Clostridia":20267.0,"D_0__Bacteria;D_1__Firmicutes;D_2__Erysipelotrichia":370.0,"D_0__Bacteria;D_1__Firmicutes;D_2__Negativicutes":7941.0,"D_0__Bacteria;D_1__Firmicutes;__":0.0,"D_0__Bacteria;D_1__Fusobacteria;D_2__Fusobacteriia":0.0,"D_0__Bacteria;D_1__Lentisphaerae;D_2__Lentisphaeria":0.0,"D_0__Bacteria;D_1__Patescibacteria;D_2__Saccharimonadia":0.0,"D_0__Bacteria;D_1__Planctomycetes;D_2__Planctomycetacia":0.0,"D_0__Bacteria;D_1__Proteobacteria;D_2__Alphaproteobacteria":0.0,"D_0__Bacteria;D_1__Proteobacteria;D_2__Deltaproteobacteria":184.0,"D_0__Bacteria;D_1__Proteobacteria;D_2__Gammaproteobacteria":21977.0,"D_0__Bacteria;D_1__Proteobacteria;__":0.0,"D_0__Bacteria;D_1__Spirochaetes;D_2__Brachyspirae":0.0,"D_0__Bacteria;D_1__Spirochaetes;D_2__Spirochaetia":0.0,"D_0__Bacteria;D_1__Synergistetes;D_2__Synergistia":0.0,"D_0__Bacteria;D_1__Tenericutes;D_2__Mollicutes":3.0,"D_0__Bacteria;D_1__Verrucomicrobia;D_2__Verrucomicrobiae":14.0,"BarcodeSequence":"","LinkerPrimerSequence":"GTGYCAGCMGCCGCGGTAA","ReversePrimer":"GGACTACHVGGGTWTCTAAT","Subject":29.0,"Order":13.0,"OrderSubjectTD":"13_29_no","InitialTimePoint":"FALSE","FinalTimePoint":"FALSE","PreTD":"FALSE","PostTD":"FALSE","TDCurrent":"FALSE","SampleDate":"06\/06\/16","ClinicalTD":"no","TDType":"NA","DiseaseAdditional":"","SubjectHadTD":"TRUE","SubjectHadTDorGIdist":"TRUE","GI_distress":"FALSE","Numeric_ID":"1007","CombinedPlateWell":"1-G9","PlateNumber":1.0,"Well ID":"G9","Filter":"No","SequenceDepth":59433.0,"SeqDepthAfterFilter":58670.0,"Shannon":4.061275662,"ObsOTUs":100.0,"PD":0.611282897,"What time did you wake up today? (please use military time)":"633.75","How much of your breakfast did you eat?":"4","How much of your lunch did you eat?":"4","How much of it did you eat?":"4","Bottled water":"1","Base purified water":"0","Tap water":"0","Soda":"0","Sports energy drink (e.g. Gatorade)":"0","Coffee or tea":"0","Milk":"0.5","Fruit juice":"0","Yogurt":"0.25","Beer, wine, or spirits":"0.25","How are you feeling today?":"3","Fever":"0","Gastrointestinal issues":"0","Headache":"0","Tiredness":"0","Runny or blocked nose":"0","Rash":"0","Muscle strain":"0","Cramp":"0","How much exercise did you do?":"2.5","How many times did you urinate today?":"7.5","How many times did you have a bowel movement today?":"1.5","Please describe the consistency of your stool.":"1.75","What time did you get into bed before going to sleep today? (please use military time)":"2290","Time_Slept":"6.5","Description":"JTFB_29_13"},{"index":"JTFB.29.14","D_0__Archaea;D_1__Euryarchaeota;D_2__Methanobacteria":23.0,"D_0__Bacteria;D_1__Acidobacteria;D_2__Subgroup 6":0.0,"D_0__Bacteria;D_1__Actinobacteria;D_2__Actinobacteria":9.0,"D_0__Bacteria;D_1__Actinobacteria;D_2__Coriobacteriia":240.0,"D_0__Bacteria;D_1__Actinobacteria;__":0.0,"D_0__Bacteria;D_1__Bacteroidetes;D_2__Bacteroidia":15811.0,"D_0__Bacteria;D_1__Bacteroidetes;__":0.0,"D_0__Bacteria;D_1__Chloroflexi;D_2__Chloroflexia":0.0,"D_0__Bacteria;D_1__Cyanobacteria;D_2__Melainabacteria":0.0,"D_0__Bacteria;D_1__Cyanobacteria;D_2__Oxyphotobacteria":0.0,"D_0__Bacteria;D_1__Deinococcus-Thermus;D_2__Deinococci":0.0,"D_0__Bacteria;D_1__Elusimicrobia;D_2__Elusimicrobia":0.0,"D_0__Bacteria;D_1__Epsilonbacteraeota;D_2__Campylobacteria":0.0,"D_0__Bacteria;D_1__Firmicutes;D_2__Bacilli":28.0,"D_0__Bacteria;D_1__Firmicutes;D_2__Clostridia":19437.0,"D_0__Bacteria;D_1__Firmicutes;D_2__Erysipelotrichia":203.0,"D_0__Bacteria;D_1__Firmicutes;D_2__Negativicutes":1410.0,"D_0__Bacteria;D_1__Firmicutes;__":0.0,"D_0__Bacteria;D_1__Fusobacteria;D_2__Fusobacteriia":0.0,"D_0__Bacteria;D_1__Lentisphaerae;D_2__Lentisphaeria":0.0,"D_0__Bacteria;D_1__Patescibacteria;D_2__Saccharimonadia":0.0,"D_0__Bacteria;D_1__Planctomycetes;D_2__Planctomycetacia":0.0,"D_0__Bacteria;D_1__Proteobacteria;D_2__Alphaproteobacteria":0.0,"D_0__Bacteria;D_1__Proteobacteria;D_2__Deltaproteobacteria":423.0,"D_0__Bacteria;D_1__Proteobacteria;D_2__Gammaproteobacteria":366.0,"D_0__Bacteria;D_1__Proteobacteria;__":0.0,"D_0__Bacteria;D_1__Spirochaetes;D_2__Brachyspirae":0.0,"D_0__Bacteria;D_1__Spirochaetes;D_2__Spirochaetia":0.0,"D_0__Bacteria;D_1__Synergistetes;D_2__Synergistia":0.0,"D_0__Bacteria;D_1__Tenericutes;D_2__Mollicutes":0.0,"D_0__Bacteria;D_1__Verrucomicrobia;D_2__Verrucomicrobiae":40.0,"BarcodeSequence":"","LinkerPrimerSequence":"GTGYCAGCMGCCGCGGTAA","ReversePrimer":"GGACTACHVGGGTWTCTAAT","Subject":29.0,"Order":14.0,"OrderSubjectTD":"14_29_yes","InitialTimePoint":"FALSE","FinalTimePoint":"FALSE","PreTD":"FALSE","PostTD":"FALSE","TDCurrent":"TRUE","SampleDate":"15\/06\/16","ClinicalTD":"yes","TDType":"ETEC\/Cyclospora cayetanensis","DiseaseAdditional":"","SubjectHadTD":"TRUE","SubjectHadTDorGIdist":"TRUE","GI_distress":"TRUE","Numeric_ID":"1007","CombinedPlateWell":"1-H3","PlateNumber":1.0,"Well ID":"H3","Filter":"No","SequenceDepth":37990.0,"SeqDepthAfterFilter":37040.0,"Shannon":5.232418889,"ObsOTUs":124.0,"PD":0.752411732,"What time did you wake up today? (please use military time)":"530","How much of your breakfast did you eat?":"4","How much of your lunch did you eat?":"4","How much of it did you eat?":"3.25","Bottled water":"1","Base purified water":"0","Tap water":"0","Soda":"0","Sports energy drink (e.g. Gatorade)":"0","Coffee or tea":"0","Milk":"0","Fruit juice":"0","Yogurt":"0","Beer, wine, or spirits":"0","How are you feeling today?":"2.5","Fever":"0","Gastrointestinal issues":"0.5","Headache":"0","Tiredness":"0","Runny or blocked nose":"0","Rash":"0","Muscle strain":"0","Cramp":"0","How much exercise did you do?":"2.67","How many times did you urinate today?":"5.75","How many times did you have a bowel movement today?":"2.33","Please describe the consistency of your stool.":"2","What time did you get into bed before going to sleep today? (please use military time)":"2251.25","Time_Slept":"6.83","Description":"JTFB_29_14"},{"index":"JTFB.29.15","D_0__Archaea;D_1__Euryarchaeota;D_2__Methanobacteria":0.0,"D_0__Bacteria;D_1__Acidobacteria;D_2__Subgroup 6":0.0,"D_0__Bacteria;D_1__Actinobacteria;D_2__Actinobacteria":40.0,"D_0__Bacteria;D_1__Actinobacteria;D_2__Coriobacteriia":140.0,"D_0__Bacteria;D_1__Actinobacteria;__":0.0,"D_0__Bacteria;D_1__Bacteroidetes;D_2__Bacteroidia":23826.0,"D_0__Bacteria;D_1__Bacteroidetes;__":0.0,"D_0__Bacteria;D_1__Chloroflexi;D_2__Chloroflexia":0.0,"D_0__Bacteria;D_1__Cyanobacteria;D_2__Melainabacteria":0.0,"D_0__Bacteria;D_1__Cyanobacteria;D_2__Oxyphotobacteria":0.0,"D_0__Bacteria;D_1__Deinococcus-Thermus;D_2__Deinococci":0.0,"D_0__Bacteria;D_1__Elusimicrobia;D_2__Elusimicrobia":0.0,"D_0__Bacteria;D_1__Epsilonbacteraeota;D_2__Campylobacteria":0.0,"D_0__Bacteria;D_1__Firmicutes;D_2__Bacilli":110.0,"D_0__Bacteria;D_1__Firmicutes;D_2__Clostridia":19673.0,"D_0__Bacteria;D_1__Firmicutes;D_2__Erysipelotrichia":328.0,"D_0__Bacteria;D_1__Firmicutes;D_2__Negativicutes":5150.0,"D_0__Bacteria;D_1__Firmicutes;__":0.0,"D_0__Bacteria;D_1__Fusobacteria;D_2__Fusobacteriia":0.0,"D_0__Bacteria;D_1__Lentisphaerae;D_2__Lentisphaeria":0.0,"D_0__Bacteria;D_1__Patescibacteria;D_2__Saccharimonadia":0.0,"D_0__Bacteria;D_1__Planctomycetes;D_2__Planctomycetacia":0.0,"D_0__Bacteria;D_1__Proteobacteria;D_2__Alphaproteobacteria":0.0,"D_0__Bacteria;D_1__Proteobacteria;D_2__Deltaproteobacteria":264.0,"D_0__Bacteria;D_1__Proteobacteria;D_2__Gammaproteobacteria":1780.0,"D_0__Bacteria;D_1__Proteobacteria;__":0.0,"D_0__Bacteria;D_1__Spirochaetes;D_2__Brachyspirae":0.0,"D_0__Bacteria;D_1__Spirochaetes;D_2__Spirochaetia":0.0,"D_0__Bacteria;D_1__Synergistetes;D_2__Synergistia":0.0,"D_0__Bacteria;D_1__Tenericutes;D_2__Mollicutes":3.0,"D_0__Bacteria;D_1__Verrucomicrobia;D_2__Verrucomicrobiae":22.0,"BarcodeSequence":"","LinkerPrimerSequence":"GTGYCAGCMGCCGCGGTAA","ReversePrimer":"GGACTACHVGGGTWTCTAAT","Subject":29.0,"Order":15.0,"OrderSubjectTD":"15_29_no","InitialTimePoint":"FALSE","FinalTimePoint":"FALSE","PreTD":"FALSE","PostTD":"TRUE","TDCurrent":"FALSE","SampleDate":"24\/06\/16","ClinicalTD":"no","TDType":"NA","DiseaseAdditional":"","SubjectHadTD":"TRUE","SubjectHadTDorGIdist":"TRUE","GI_distress":"FALSE","Numeric_ID":"1007","CombinedPlateWell":"1-H10","PlateNumber":1.0,"Well ID":"H10","Filter":"No","SequenceDepth":51336.0,"SeqDepthAfterFilter":50879.0,"Shannon":4.480614856,"ObsOTUs":99.0,"PD":0.675874766,"What time did you wake up today? (please use military time)":"530","How much of your breakfast did you eat?":"4","How much of your lunch did you eat?":"3.75","How much of it did you eat?":"3.8","Bottled water":"1","Base purified water":"0","Tap water":"0","Soda":"0.2","Sports energy drink (e.g. Gatorade)":"0.2","Coffee or tea":"0","Milk":"0","Fruit juice":"0","Yogurt":"0.4","Beer, wine, or spirits":"0","How are you feeling today?":"2.6","Fever":"0","Gastrointestinal issues":"0.4","Headache":"0","Tiredness":"0","Runny or blocked nose":"0.6","Rash":"0","Muscle strain":"0","Cramp":"0","How much exercise did you do?":"2.6","How many times did you urinate today?":"4.9","How many times did you have a bowel movement today?":"2.25","Please describe the consistency of your stool.":"2.67","What time did you get into bed before going to sleep today? (please use military time)":"2275","Time_Slept":"6.81","Description":"JTFB_29_15"},{"index":"JTFB.29.17","D_0__Archaea;D_1__Euryarchaeota;D_2__Methanobacteria":0.0,"D_0__Bacteria;D_1__Acidobacteria;D_2__Subgroup 6":0.0,"D_0__Bacteria;D_1__Actinobacteria;D_2__Actinobacteria":15.0,"D_0__Bacteria;D_1__Actinobacteria;D_2__Coriobacteriia":95.0,"D_0__Bacteria;D_1__Actinobacteria;__":0.0,"D_0__Bacteria;D_1__Bacteroidetes;D_2__Bacteroidia":14372.0,"D_0__Bacteria;D_1__Bacteroidetes;__":0.0,"D_0__Bacteria;D_1__Chloroflexi;D_2__Chloroflexia":0.0,"D_0__Bacteria;D_1__Cyanobacteria;D_2__Melainabacteria":0.0,"D_0__Bacteria;D_1__Cyanobacteria;D_2__Oxyphotobacteria":0.0,"D_0__Bacteria;D_1__Deinococcus-Thermus;D_2__Deinococci":0.0,"D_0__Bacteria;D_1__Elusimicrobia;D_2__Elusimicrobia":2.0,"D_0__Bacteria;D_1__Epsilonbacteraeota;D_2__Campylobacteria":0.0,"D_0__Bacteria;D_1__Firmicutes;D_2__Bacilli":39.0,"D_0__Bacteria;D_1__Firmicutes;D_2__Clostridia":11392.0,"D_0__Bacteria;D_1__Firmicutes;D_2__Erysipelotrichia":146.0,"D_0__Bacteria;D_1__Firmicutes;D_2__Negativicutes":1337.0,"D_0__Bacteria;D_1__Firmicutes;__":0.0,"D_0__Bacteria;D_1__Fusobacteria;D_2__Fusobacteriia":0.0,"D_0__Bacteria;D_1__Lentisphaerae;D_2__Lentisphaeria":0.0,"D_0__Bacteria;D_1__Patescibacteria;D_2__Saccharimonadia":0.0,"D_0__Bacteria;D_1__Planctomycetes;D_2__Planctomycetacia":0.0,"D_0__Bacteria;D_1__Proteobacteria;D_2__Alphaproteobacteria":2.0,"D_0__Bacteria;D_1__Proteobacteria;D_2__Deltaproteobacteria":97.0,"D_0__Bacteria;D_1__Proteobacteria;D_2__Gammaproteobacteria":40.0,"D_0__Bacteria;D_1__Proteobacteria;__":0.0,"D_0__Bacteria;D_1__Spirochaetes;D_2__Brachyspirae":0.0,"D_0__Bacteria;D_1__Spirochaetes;D_2__Spirochaetia":0.0,"D_0__Bacteria;D_1__Synergistetes;D_2__Synergistia":0.0,"D_0__Bacteria;D_1__Tenericutes;D_2__Mollicutes":0.0,"D_0__Bacteria;D_1__Verrucomicrobia;D_2__Verrucomicrobiae":16.0,"BarcodeSequence":"","LinkerPrimerSequence":"GTGYCAGCMGCCGCGGTAA","ReversePrimer":"GGACTACHVGGGTWTCTAAT","Subject":29.0,"Order":17.0,"OrderSubjectTD":"17_29_no","InitialTimePoint":"FALSE","FinalTimePoint":"FALSE","PreTD":"FALSE","PostTD":"TRUE","TDCurrent":"FALSE","SampleDate":"05\/07\/16","ClinicalTD":"no","TDType":"NA","DiseaseAdditional":"","SubjectHadTD":"TRUE","SubjectHadTDorGIdist":"TRUE","GI_distress":"FALSE","Numeric_ID":"1007","CombinedPlateWell":"2-A2","PlateNumber":2.0,"Well ID":"A2","Filter":"No","SequenceDepth":27553.0,"SeqDepthAfterFilter":27301.0,"Shannon":4.521726077,"ObsOTUs":98.0,"PD":0.683586459,"What time did you wake up today? (please use military time)":"NA","How much of your breakfast did you eat?":"NA","How much of your lunch did you eat?":"NA","How much of it did you eat?":"NA","Bottled water":"NA","Base purified water":"NA","Tap water":"NA","Soda":"NA","Sports energy drink (e.g. Gatorade)":"NA","Coffee or tea":"NA","Milk":"NA","Fruit juice":"NA","Yogurt":"NA","Beer, wine, or spirits":"NA","How are you feeling today?":"NA","Fever":"NA","Gastrointestinal issues":"NA","Headache":"NA","Tiredness":"NA","Runny or blocked nose":"NA","Rash":"NA","Muscle strain":"NA","Cramp":"NA","How much exercise did you do?":"NA","How many times did you urinate today?":"NA","How many times did you have a bowel movement today?":"NA","Please describe the consistency of your stool.":"NA","What time did you get into bed before going to sleep today? (please use military time)":"NA","Time_Slept":"NA","Description":"JTFB_29_17"},{"index":"JTFB.29.18","D_0__Archaea;D_1__Euryarchaeota;D_2__Methanobacteria":0.0,"D_0__Bacteria;D_1__Acidobacteria;D_2__Subgroup 6":0.0,"D_0__Bacteria;D_1__Actinobacteria;D_2__Actinobacteria":0.0,"D_0__Bacteria;D_1__Actinobacteria;D_2__Coriobacteriia":186.0,"D_0__Bacteria;D_1__Actinobacteria;__":0.0,"D_0__Bacteria;D_1__Bacteroidetes;D_2__Bacteroidia":13438.0,"D_0__Bacteria;D_1__Bacteroidetes;__":0.0,"D_0__Bacteria;D_1__Chloroflexi;D_2__Chloroflexia":0.0,"D_0__Bacteria;D_1__Cyanobacteria;D_2__Melainabacteria":0.0,"D_0__Bacteria;D_1__Cyanobacteria;D_2__Oxyphotobacteria":0.0,"D_0__Bacteria;D_1__Deinococcus-Thermus;D_2__Deinococci":0.0,"D_0__Bacteria;D_1__Elusimicrobia;D_2__Elusimicrobia":0.0,"D_0__Bacteria;D_1__Epsilonbacteraeota;D_2__Campylobacteria":0.0,"D_0__Bacteria;D_1__Firmicutes;D_2__Bacilli":62.0,"D_0__Bacteria;D_1__Firmicutes;D_2__Clostridia":7685.0,"D_0__Bacteria;D_1__Firmicutes;D_2__Erysipelotrichia":111.0,"D_0__Bacteria;D_1__Firmicutes;D_2__Negativicutes":650.0,"D_0__Bacteria;D_1__Firmicutes;__":0.0,"D_0__Bacteria;D_1__Fusobacteria;D_2__Fusobacteriia":0.0,"D_0__Bacteria;D_1__Lentisphaerae;D_2__Lentisphaeria":0.0,"D_0__Bacteria;D_1__Patescibacteria;D_2__Saccharimonadia":0.0,"D_0__Bacteria;D_1__Planctomycetes;D_2__Planctomycetacia":0.0,"D_0__Bacteria;D_1__Proteobacteria;D_2__Alphaproteobacteria":0.0,"D_0__Bacteria;D_1__Proteobacteria;D_2__Deltaproteobacteria":37.0,"D_0__Bacteria;D_1__Proteobacteria;D_2__Gammaproteobacteria":1622.0,"D_0__Bacteria;D_1__Proteobacteria;__":0.0,"D_0__Bacteria;D_1__Spirochaetes;D_2__Brachyspirae":0.0,"D_0__Bacteria;D_1__Spirochaetes;D_2__Spirochaetia":0.0,"D_0__Bacteria;D_1__Synergistetes;D_2__Synergistia":0.0,"D_0__Bacteria;D_1__Tenericutes;D_2__Mollicutes":0.0,"D_0__Bacteria;D_1__Verrucomicrobia;D_2__Verrucomicrobiae":18.0,"BarcodeSequence":"","LinkerPrimerSequence":"GTGYCAGCMGCCGCGGTAA","ReversePrimer":"GGACTACHVGGGTWTCTAAT","Subject":29.0,"Order":18.0,"OrderSubjectTD":"18_29_no","InitialTimePoint":"FALSE","FinalTimePoint":"FALSE","PreTD":"FALSE","PostTD":"TRUE","TDCurrent":"FALSE","SampleDate":"18\/07\/16","ClinicalTD":"no","TDType":"NA","DiseaseAdditional":"","SubjectHadTD":"TRUE","SubjectHadTDorGIdist":"TRUE","GI_distress":"FALSE","Numeric_ID":"1007","CombinedPlateWell":"2-A9","PlateNumber":2.0,"Well ID":"A9","Filter":"No","SequenceDepth":23809.0,"SeqDepthAfterFilter":23495.0,"Shannon":4.966750609,"ObsOTUs":109.0,"PD":0.733837965,"What time did you wake up today? (please use military time)":"608.33","How much of your breakfast did you eat?":"4","How much of your lunch did you eat?":"3.83","How much of it did you eat?":"3.83","Bottled water":"1","Base purified water":"0","Tap water":"0","Soda":"0.33","Sports energy drink (e.g. Gatorade)":"0","Coffee or tea":"0","Milk":"0","Fruit juice":"0","Yogurt":"0.33","Beer, wine, or spirits":"0.33","How are you feeling today?":"3","Fever":"0","Gastrointestinal issues":"0","Headache":"0","Tiredness":"0","Runny or blocked nose":"0","Rash":"0","Muscle strain":"0","Cramp":"0","How much exercise did you do?":"2.8","How many times did you urinate today?":"5.75","How many times did you have a bowel movement today?":"0.5","Please describe the consistency of your stool.":"1","What time did you get into bed before going to sleep today? (please use military time)":"2300.83","Time_Slept":"7.12","Description":"JTFB_29_18"},{"index":"JTFB.29.19","D_0__Archaea;D_1__Euryarchaeota;D_2__Methanobacteria":131.0,"D_0__Bacteria;D_1__Acidobacteria;D_2__Subgroup 6":0.0,"D_0__Bacteria;D_1__Actinobacteria;D_2__Actinobacteria":35.0,"D_0__Bacteria;D_1__Actinobacteria;D_2__Coriobacteriia":183.0,"D_0__Bacteria;D_1__Actinobacteria;__":0.0,"D_0__Bacteria;D_1__Bacteroidetes;D_2__Bacteroidia":12116.0,"D_0__Bacteria;D_1__Bacteroidetes;__":0.0,"D_0__Bacteria;D_1__Chloroflexi;D_2__Chloroflexia":0.0,"D_0__Bacteria;D_1__Cyanobacteria;D_2__Melainabacteria":0.0,"D_0__Bacteria;D_1__Cyanobacteria;D_2__Oxyphotobacteria":0.0,"D_0__Bacteria;D_1__Deinococcus-Thermus;D_2__Deinococci":0.0,"D_0__Bacteria;D_1__Elusimicrobia;D_2__Elusimicrobia":0.0,"D_0__Bacteria;D_1__Epsilonbacteraeota;D_2__Campylobacteria":0.0,"D_0__Bacteria;D_1__Firmicutes;D_2__Bacilli":36.0,"D_0__Bacteria;D_1__Firmicutes;D_2__Clostridia":11474.0,"D_0__Bacteria;D_1__Firmicutes;D_2__Erysipelotrichia":211.0,"D_0__Bacteria;D_1__Firmicutes;D_2__Negativicutes":1939.0,"D_0__Bacteria;D_1__Firmicutes;__":6.0,"D_0__Bacteria;D_1__Fusobacteria;D_2__Fusobacteriia":0.0,"D_0__Bacteria;D_1__Lentisphaerae;D_2__Lentisphaeria":0.0,"D_0__Bacteria;D_1__Patescibacteria;D_2__Saccharimonadia":26.0,"D_0__Bacteria;D_1__Planctomycetes;D_2__Planctomycetacia":0.0,"D_0__Bacteria;D_1__Proteobacteria;D_2__Alphaproteobacteria":0.0,"D_0__Bacteria;D_1__Proteobacteria;D_2__Deltaproteobacteria":98.0,"D_0__Bacteria;D_1__Proteobacteria;D_2__Gammaproteobacteria":2547.0,"D_0__Bacteria;D_1__Proteobacteria;__":0.0,"D_0__Bacteria;D_1__Spirochaetes;D_2__Brachyspirae":0.0,"D_0__Bacteria;D_1__Spirochaetes;D_2__Spirochaetia":0.0,"D_0__Bacteria;D_1__Synergistetes;D_2__Synergistia":0.0,"D_0__Bacteria;D_1__Tenericutes;D_2__Mollicutes":0.0,"D_0__Bacteria;D_1__Verrucomicrobia;D_2__Verrucomicrobiae":119.0,"BarcodeSequence":"","LinkerPrimerSequence":"GTGYCAGCMGCCGCGGTAA","ReversePrimer":"GGACTACHVGGGTWTCTAAT","Subject":29.0,"Order":19.0,"OrderSubjectTD":"19_29_no","InitialTimePoint":"FALSE","FinalTimePoint":"FALSE","PreTD":"FALSE","PostTD":"TRUE","TDCurrent":"FALSE","SampleDate":"22\/07\/16","ClinicalTD":"no","TDType":"NA","DiseaseAdditional":"","SubjectHadTD":"TRUE","SubjectHadTDorGIdist":"TRUE","GI_distress":"FALSE","Numeric_ID":"1007","CombinedPlateWell":"2-B4","PlateNumber":2.0,"Well ID":"B4","Filter":"No","SequenceDepth":28921.0,"SeqDepthAfterFilter":28400.0,"Shannon":5.547867709,"ObsOTUs":165.0,"PD":0.753139429,"What time did you wake up today? (please use military time)":"765","How much of your breakfast did you eat?":"4","How much of your lunch did you eat?":"4","How much of it did you eat?":"4","Bottled water":"1","Base purified water":"0","Tap water":"0","Soda":"0","Sports energy drink (e.g. Gatorade)":"0","Coffee or tea":"0","Milk":"0","Fruit juice":"0","Yogurt":"0","Beer, wine, or spirits":"1","How are you feeling today?":"3","Fever":"0","Gastrointestinal issues":"0","Headache":"0","Tiredness":"0","Runny or blocked nose":"0","Rash":"0","Muscle strain":"0","Cramp":"0","How much exercise did you do?":"2","How many times did you urinate today?":"5.75","How many times did you have a bowel movement today?":"0","Please describe the consistency of your stool.":"NA","What time did you get into bed before going to sleep today? (please use military time)":"2315","Time_Slept":"8.5","Description":"JTFB_29_19"},{"index":"JTFB.29.21","D_0__Archaea;D_1__Euryarchaeota;D_2__Methanobacteria":0.0,"D_0__Bacteria;D_1__Acidobacteria;D_2__Subgroup 6":0.0,"D_0__Bacteria;D_1__Actinobacteria;D_2__Actinobacteria":0.0,"D_0__Bacteria;D_1__Actinobacteria;D_2__Coriobacteriia":47.0,"D_0__Bacteria;D_1__Actinobacteria;__":0.0,"D_0__Bacteria;D_1__Bacteroidetes;D_2__Bacteroidia":15540.0,"D_0__Bacteria;D_1__Bacteroidetes;__":0.0,"D_0__Bacteria;D_1__Chloroflexi;D_2__Chloroflexia":0.0,"D_0__Bacteria;D_1__Cyanobacteria;D_2__Melainabacteria":152.0,"D_0__Bacteria;D_1__Cyanobacteria;D_2__Oxyphotobacteria":0.0,"D_0__Bacteria;D_1__Deinococcus-Thermus;D_2__Deinococci":0.0,"D_0__Bacteria;D_1__Elusimicrobia;D_2__Elusimicrobia":0.0,"D_0__Bacteria;D_1__Epsilonbacteraeota;D_2__Campylobacteria":0.0,"D_0__Bacteria;D_1__Firmicutes;D_2__Bacilli":39.0,"D_0__Bacteria;D_1__Firmicutes;D_2__Clostridia":10047.0,"D_0__Bacteria;D_1__Firmicutes;D_2__Erysipelotrichia":111.0,"D_0__Bacteria;D_1__Firmicutes;D_2__Negativicutes":1589.0,"D_0__Bacteria;D_1__Firmicutes;__":0.0,"D_0__Bacteria;D_1__Fusobacteria;D_2__Fusobacteriia":0.0,"D_0__Bacteria;D_1__Lentisphaerae;D_2__Lentisphaeria":0.0,"D_0__Bacteria;D_1__Patescibacteria;D_2__Saccharimonadia":0.0,"D_0__Bacteria;D_1__Planctomycetes;D_2__Planctomycetacia":0.0,"D_0__Bacteria;D_1__Proteobacteria;D_2__Alphaproteobacteria":0.0,"D_0__Bacteria;D_1__Proteobacteria;D_2__Deltaproteobacteria":16.0,"D_0__Bacteria;D_1__Proteobacteria;D_2__Gammaproteobacteria":1096.0,"D_0__Bacteria;D_1__Proteobacteria;__":0.0,"D_0__Bacteria;D_1__Spirochaetes;D_2__Brachyspirae":0.0,"D_0__Bacteria;D_1__Spirochaetes;D_2__Spirochaetia":0.0,"D_0__Bacteria;D_1__Synergistetes;D_2__Synergistia":0.0,"D_0__Bacteria;D_1__Tenericutes;D_2__Mollicutes":0.0,"D_0__Bacteria;D_1__Verrucomicrobia;D_2__Verrucomicrobiae":0.0,"BarcodeSequence":"","LinkerPrimerSequence":"GTGYCAGCMGCCGCGGTAA","ReversePrimer":"GGACTACHVGGGTWTCTAAT","Subject":29.0,"Order":21.0,"OrderSubjectTD":"21_29_no","InitialTimePoint":"FALSE","FinalTimePoint":"FALSE","PreTD":"FALSE","PostTD":"TRUE","TDCurrent":"FALSE","SampleDate":"03\/08\/16","ClinicalTD":"no","TDType":"NA","DiseaseAdditional":"","SubjectHadTD":"TRUE","SubjectHadTDorGIdist":"TRUE","GI_distress":"FALSE","Numeric_ID":"1007","CombinedPlateWell":"2-C5","PlateNumber":2.0,"Well ID":"C5","Filter":"No","SequenceDepth":28637.0,"SeqDepthAfterFilter":28189.0,"Shannon":4.846238578,"ObsOTUs":107.0,"PD":0.71887003,"What time did you wake up today? (please use military time)":"NA","How much of your breakfast did you eat?":"NA","How much of your lunch did you eat?":"NA","How much of it did you eat?":"NA","Bottled water":"NA","Base purified water":"NA","Tap water":"NA","Soda":"NA","Sports energy drink (e.g. Gatorade)":"NA","Coffee or tea":"NA","Milk":"NA","Fruit juice":"NA","Yogurt":"NA","Beer, wine, or spirits":"NA","How are you feeling today?":"NA","Fever":"NA","Gastrointestinal issues":"NA","Headache":"NA","Tiredness":"NA","Runny or blocked nose":"NA","Rash":"NA","Muscle strain":"NA","Cramp":"NA","How much exercise did you do?":"NA","How many times did you urinate today?":"NA","How many times did you have a bowel movement today?":"NA","Please describe the consistency of your stool.":"NA","What time did you get into bed before going to sleep today? (please use military time)":"NA","Time_Slept":"NA","Description":"JTFB_29_21"},{"index":"JTFB.29.22","D_0__Archaea;D_1__Euryarchaeota;D_2__Methanobacteria":33.0,"D_0__Bacteria;D_1__Acidobacteria;D_2__Subgroup 6":0.0,"D_0__Bacteria;D_1__Actinobacteria;D_2__Actinobacteria":7.0,"D_0__Bacteria;D_1__Actinobacteria;D_2__Coriobacteriia":73.0,"D_0__Bacteria;D_1__Actinobacteria;__":0.0,"D_0__Bacteria;D_1__Bacteroidetes;D_2__Bacteroidia":14562.0,"D_0__Bacteria;D_1__Bacteroidetes;__":0.0,"D_0__Bacteria;D_1__Chloroflexi;D_2__Chloroflexia":0.0,"D_0__Bacteria;D_1__Cyanobacteria;D_2__Melainabacteria":296.0,"D_0__Bacteria;D_1__Cyanobacteria;D_2__Oxyphotobacteria":0.0,"D_0__Bacteria;D_1__Deinococcus-Thermus;D_2__Deinococci":0.0,"D_0__Bacteria;D_1__Elusimicrobia;D_2__Elusimicrobia":0.0,"D_0__Bacteria;D_1__Epsilonbacteraeota;D_2__Campylobacteria":0.0,"D_0__Bacteria;D_1__Firmicutes;D_2__Bacilli":51.0,"D_0__Bacteria;D_1__Firmicutes;D_2__Clostridia":8109.0,"D_0__Bacteria;D_1__Firmicutes;D_2__Erysipelotrichia":387.0,"D_0__Bacteria;D_1__Firmicutes;D_2__Negativicutes":1417.0,"D_0__Bacteria;D_1__Firmicutes;__":0.0,"D_0__Bacteria;D_1__Fusobacteria;D_2__Fusobacteriia":0.0,"D_0__Bacteria;D_1__Lentisphaerae;D_2__Lentisphaeria":0.0,"D_0__Bacteria;D_1__Patescibacteria;D_2__Saccharimonadia":0.0,"D_0__Bacteria;D_1__Planctomycetes;D_2__Planctomycetacia":0.0,"D_0__Bacteria;D_1__Proteobacteria;D_2__Alphaproteobacteria":0.0,"D_0__Bacteria;D_1__Proteobacteria;D_2__Deltaproteobacteria":14.0,"D_0__Bacteria;D_1__Proteobacteria;D_2__Gammaproteobacteria":1801.0,"D_0__Bacteria;D_1__Proteobacteria;__":0.0,"D_0__Bacteria;D_1__Spirochaetes;D_2__Brachyspirae":0.0,"D_0__Bacteria;D_1__Spirochaetes;D_2__Spirochaetia":0.0,"D_0__Bacteria;D_1__Synergistetes;D_2__Synergistia":0.0,"D_0__Bacteria;D_1__Tenericutes;D_2__Mollicutes":0.0,"D_0__Bacteria;D_1__Verrucomicrobia;D_2__Verrucomicrobiae":8.0,"BarcodeSequence":"","LinkerPrimerSequence":"GTGYCAGCMGCCGCGGTAA","ReversePrimer":"GGACTACHVGGGTWTCTAAT","Subject":29.0,"Order":22.0,"OrderSubjectTD":"22_29_no","InitialTimePoint":"FALSE","FinalTimePoint":"FALSE","PreTD":"FALSE","PostTD":"TRUE","TDCurrent":"FALSE","SampleDate":"10\/08\/16","ClinicalTD":"no","TDType":"NA","DiseaseAdditional":"","SubjectHadTD":"TRUE","SubjectHadTDorGIdist":"TRUE","GI_distress":"FALSE","Numeric_ID":"1007","CombinedPlateWell":"2-C9","PlateNumber":2.0,"Well ID":"C9","Filter":"No","SequenceDepth":26758.0,"SeqDepthAfterFilter":25922.0,"Shannon":5.054784018,"ObsOTUs":132.0,"PD":0.717561217,"What time did you wake up today? (please use military time)":"NA","How much of your breakfast did you eat?":"NA","How much of your lunch did you eat?":"NA","How much of it did you eat?":"NA","Bottled water":"NA","Base purified water":"NA","Tap water":"NA","Soda":"NA","Sports energy drink (e.g. Gatorade)":"NA","Coffee or tea":"NA","Milk":"NA","Fruit juice":"NA","Yogurt":"NA","Beer, wine, or spirits":"NA","How are you feeling today?":"NA","Fever":"NA","Gastrointestinal issues":"NA","Headache":"NA","Tiredness":"NA","Runny or blocked nose":"NA","Rash":"NA","Muscle strain":"NA","Cramp":"NA","How much exercise did you do?":"NA","How many times did you urinate today?":"NA","How many times did you have a bowel movement today?":"NA","Please describe the consistency of your stool.":"NA","What time did you get into bed before going to sleep today? (please use military time)":"NA","Time_Slept":"NA","Description":"JTFB_29_22"},{"index":"JTFB.29.34","D_0__Archaea;D_1__Euryarchaeota;D_2__Methanobacteria":0.0,"D_0__Bacteria;D_1__Acidobacteria;D_2__Subgroup 6":0.0,"D_0__Bacteria;D_1__Actinobacteria;D_2__Actinobacteria":19.0,"D_0__Bacteria;D_1__Actinobacteria;D_2__Coriobacteriia":147.0,"D_0__Bacteria;D_1__Actinobacteria;__":0.0,"D_0__Bacteria;D_1__Bacteroidetes;D_2__Bacteroidia":32695.0,"D_0__Bacteria;D_1__Bacteroidetes;__":0.0,"D_0__Bacteria;D_1__Chloroflexi;D_2__Chloroflexia":0.0,"D_0__Bacteria;D_1__Cyanobacteria;D_2__Melainabacteria":30.0,"D_0__Bacteria;D_1__Cyanobacteria;D_2__Oxyphotobacteria":0.0,"D_0__Bacteria;D_1__Deinococcus-Thermus;D_2__Deinococci":0.0,"D_0__Bacteria;D_1__Elusimicrobia;D_2__Elusimicrobia":0.0,"D_0__Bacteria;D_1__Epsilonbacteraeota;D_2__Campylobacteria":0.0,"D_0__Bacteria;D_1__Firmicutes;D_2__Bacilli":266.0,"D_0__Bacteria;D_1__Firmicutes;D_2__Clostridia":14286.0,"D_0__Bacteria;D_1__Firmicutes;D_2__Erysipelotrichia":575.0,"D_0__Bacteria;D_1__Firmicutes;D_2__Negativicutes":1546.0,"D_0__Bacteria;D_1__Firmicutes;__":0.0,"D_0__Bacteria;D_1__Fusobacteria;D_2__Fusobacteriia":0.0,"D_0__Bacteria;D_1__Lentisphaerae;D_2__Lentisphaeria":0.0,"D_0__Bacteria;D_1__Patescibacteria;D_2__Saccharimonadia":0.0,"D_0__Bacteria;D_1__Planctomycetes;D_2__Planctomycetacia":0.0,"D_0__Bacteria;D_1__Proteobacteria;D_2__Alphaproteobacteria":0.0,"D_0__Bacteria;D_1__Proteobacteria;D_2__Deltaproteobacteria":74.0,"D_0__Bacteria;D_1__Proteobacteria;D_2__Gammaproteobacteria":974.0,"D_0__Bacteria;D_1__Proteobacteria;__":0.0,"D_0__Bacteria;D_1__Spirochaetes;D_2__Brachyspirae":0.0,"D_0__Bacteria;D_1__Spirochaetes;D_2__Spirochaetia":0.0,"D_0__Bacteria;D_1__Synergistetes;D_2__Synergistia":0.0,"D_0__Bacteria;D_1__Tenericutes;D_2__Mollicutes":0.0,"D_0__Bacteria;D_1__Verrucomicrobia;D_2__Verrucomicrobiae":121.0,"BarcodeSequence":"","LinkerPrimerSequence":"GTGYCAGCMGCCGCGGTAA","ReversePrimer":"GGACTACHVGGGTWTCTAAT","Subject":29.0,"Order":34.0,"OrderSubjectTD":"34_29_no","InitialTimePoint":"FALSE","FinalTimePoint":"TRUE","PreTD":"FALSE","PostTD":"TRUE","TDCurrent":"FALSE","SampleDate":"14\/11\/16","ClinicalTD":"no","TDType":"NA","DiseaseAdditional":"","SubjectHadTD":"TRUE","SubjectHadTDorGIdist":"TRUE","GI_distress":"FALSE","Numeric_ID":"1007","CombinedPlateWell":"2-G3","PlateNumber":2.0,"Well ID":"G3","Filter":"No","SequenceDepth":50733.0,"SeqDepthAfterFilter":49967.0,"Shannon":5.211243116,"ObsOTUs":154.0,"PD":0.717131718,"What time did you wake up today? (please use military time)":"NA","How much of your breakfast did you eat?":"NA","How much of your lunch did you eat?":"NA","How much of it did you eat?":"NA","Bottled water":"NA","Base purified water":"NA","Tap water":"NA","Soda":"NA","Sports energy drink (e.g. Gatorade)":"NA","Coffee or tea":"NA","Milk":"NA","Fruit juice":"NA","Yogurt":"NA","Beer, wine, or spirits":"NA","How are you feeling today?":"NA","Fever":"NA","Gastrointestinal issues":"NA","Headache":"NA","Tiredness":"NA","Runny or blocked nose":"NA","Rash":"NA","Muscle strain":"NA","Cramp":"NA","How much exercise did you do?":"NA","How many times did you urinate today?":"NA","How many times did you have a bowel movement today?":"NA","Please describe the consistency of your stool.":"NA","What time did you get into bed before going to sleep today? (please use military time)":"NA","Time_Slept":"NA","Description":"JTFB_29_34"},{"index":"JTFB.33.01","D_0__Archaea;D_1__Euryarchaeota;D_2__Methanobacteria":459.0,"D_0__Bacteria;D_1__Acidobacteria;D_2__Subgroup 6":0.0,"D_0__Bacteria;D_1__Actinobacteria;D_2__Actinobacteria":75.0,"D_0__Bacteria;D_1__Actinobacteria;D_2__Coriobacteriia":1204.0,"D_0__Bacteria;D_1__Actinobacteria;__":0.0,"D_0__Bacteria;D_1__Bacteroidetes;D_2__Bacteroidia":4590.0,"D_0__Bacteria;D_1__Bacteroidetes;__":0.0,"D_0__Bacteria;D_1__Chloroflexi;D_2__Chloroflexia":0.0,"D_0__Bacteria;D_1__Cyanobacteria;D_2__Melainabacteria":24.0,"D_0__Bacteria;D_1__Cyanobacteria;D_2__Oxyphotobacteria":0.0,"D_0__Bacteria;D_1__Deinococcus-Thermus;D_2__Deinococci":0.0,"D_0__Bacteria;D_1__Elusimicrobia;D_2__Elusimicrobia":0.0,"D_0__Bacteria;D_1__Epsilonbacteraeota;D_2__Campylobacteria":0.0,"D_0__Bacteria;D_1__Firmicutes;D_2__Bacilli":1718.0,"D_0__Bacteria;D_1__Firmicutes;D_2__Clostridia":22104.0,"D_0__Bacteria;D_1__Firmicutes;D_2__Erysipelotrichia":650.0,"D_0__Bacteria;D_1__Firmicutes;D_2__Negativicutes":96.0,"D_0__Bacteria;D_1__Firmicutes;__":0.0,"D_0__Bacteria;D_1__Fusobacteria;D_2__Fusobacteriia":0.0,"D_0__Bacteria;D_1__Lentisphaerae;D_2__Lentisphaeria":2.0,"D_0__Bacteria;D_1__Patescibacteria;D_2__Saccharimonadia":0.0,"D_0__Bacteria;D_1__Planctomycetes;D_2__Planctomycetacia":0.0,"D_0__Bacteria;D_1__Proteobacteria;D_2__Alphaproteobacteria":10.0,"D_0__Bacteria;D_1__Proteobacteria;D_2__Deltaproteobacteria":359.0,"D_0__Bacteria;D_1__Proteobacteria;D_2__Gammaproteobacteria":375.0,"D_0__Bacteria;D_1__Proteobacteria;__":0.0,"D_0__Bacteria;D_1__Spirochaetes;D_2__Brachyspirae":0.0,"D_0__Bacteria;D_1__Spirochaetes;D_2__Spirochaetia":0.0,"D_0__Bacteria;D_1__Synergistetes;D_2__Synergistia":0.0,"D_0__Bacteria;D_1__Tenericutes;D_2__Mollicutes":11.0,"D_0__Bacteria;D_1__Verrucomicrobia;D_2__Verrucomicrobiae":10.0,"BarcodeSequence":"","LinkerPrimerSequence":"GTGYCAGCMGCCGCGGTAA","ReversePrimer":"GGACTACHVGGGTWTCTAAT","Subject":33.0,"Order":1.0,"OrderSubjectTD":"1_33_no","InitialTimePoint":"TRUE","FinalTimePoint":"FALSE","PreTD":"TRUE","PostTD":"FALSE","TDCurrent":"FALSE","SampleDate":"16\/03\/16","ClinicalTD":"no","TDType":"NA","DiseaseAdditional":"","SubjectHadTD":"TRUE","SubjectHadTDorGIdist":"TRUE","GI_distress":"FALSE","Numeric_ID":"1004","CombinedPlateWell":"1-A8","PlateNumber":1.0,"Well ID":"A8","Filter":"No","SequenceDepth":31687.0,"SeqDepthAfterFilter":30999.0,"Shannon":6.290064275,"ObsOTUs":198.0,"PD":0.824,"What time did you wake up today? (please use military time)":"450","How much of your breakfast did you eat?":"4","How much of your lunch did you eat?":"4","How much of it did you eat?":"3.86","Bottled water":"1","Base purified water":"0.14","Tap water":"0.14","Soda":"0.86","Sports energy drink (e.g. Gatorade)":"0","Coffee or tea":"1","Milk":"0","Fruit juice":"1","Yogurt":"0","Beer, wine, or spirits":"0","How are you feeling today?":"3","Fever":"0","Gastrointestinal issues":"0","Headache":"0","Tiredness":"0","Runny or blocked nose":"0","Rash":"0","Muscle strain":"0","Cramp":"0","How much exercise did you do?":"1.71","How many times did you urinate today?":"7.5","How many times did you have a bowel movement today?":"3","Please describe the consistency of your stool.":"1.14","What time did you get into bed before going to sleep today? (please use military time)":"1842.86","Time_Slept":"7.16","Description":"JTFB_33_01"},{"index":"JTFB.33.02","D_0__Archaea;D_1__Euryarchaeota;D_2__Methanobacteria":1043.0,"D_0__Bacteria;D_1__Acidobacteria;D_2__Subgroup 6":0.0,"D_0__Bacteria;D_1__Actinobacteria;D_2__Actinobacteria":213.0,"D_0__Bacteria;D_1__Actinobacteria;D_2__Coriobacteriia":704.0,"D_0__Bacteria;D_1__Actinobacteria;__":0.0,"D_0__Bacteria;D_1__Bacteroidetes;D_2__Bacteroidia":12441.0,"D_0__Bacteria;D_1__Bacteroidetes;__":0.0,"D_0__Bacteria;D_1__Chloroflexi;D_2__Chloroflexia":0.0,"D_0__Bacteria;D_1__Cyanobacteria;D_2__Melainabacteria":0.0,"D_0__Bacteria;D_1__Cyanobacteria;D_2__Oxyphotobacteria":0.0,"D_0__Bacteria;D_1__Deinococcus-Thermus;D_2__Deinococci":0.0,"D_0__Bacteria;D_1__Elusimicrobia;D_2__Elusimicrobia":0.0,"D_0__Bacteria;D_1__Epsilonbacteraeota;D_2__Campylobacteria":0.0,"D_0__Bacteria;D_1__Firmicutes;D_2__Bacilli":259.0,"D_0__Bacteria;D_1__Firmicutes;D_2__Clostridia":20869.0,"D_0__Bacteria;D_1__Firmicutes;D_2__Erysipelotrichia":1270.0,"D_0__Bacteria;D_1__Firmicutes;D_2__Negativicutes":314.0,"D_0__Bacteria;D_1__Firmicutes;__":0.0,"D_0__Bacteria;D_1__Fusobacteria;D_2__Fusobacteriia":0.0,"D_0__Bacteria;D_1__Lentisphaerae;D_2__Lentisphaeria":0.0,"D_0__Bacteria;D_1__Patescibacteria;D_2__Saccharimonadia":0.0,"D_0__Bacteria;D_1__Planctomycetes;D_2__Planctomycetacia":0.0,"D_0__Bacteria;D_1__Proteobacteria;D_2__Alphaproteobacteria":6.0,"D_0__Bacteria;D_1__Proteobacteria;D_2__Deltaproteobacteria":216.0,"D_0__Bacteria;D_1__Proteobacteria;D_2__Gammaproteobacteria":535.0,"D_0__Bacteria;D_1__Proteobacteria;__":0.0,"D_0__Bacteria;D_1__Spirochaetes;D_2__Brachyspirae":0.0,"D_0__Bacteria;D_1__Spirochaetes;D_2__Spirochaetia":0.0,"D_0__Bacteria;D_1__Synergistetes;D_2__Synergistia":0.0,"D_0__Bacteria;D_1__Tenericutes;D_2__Mollicutes":10.0,"D_0__Bacteria;D_1__Verrucomicrobia;D_2__Verrucomicrobiae":0.0,"BarcodeSequence":"","LinkerPrimerSequence":"GTGYCAGCMGCCGCGGTAA","ReversePrimer":"GGACTACHVGGGTWTCTAAT","Subject":33.0,"Order":2.0,"OrderSubjectTD":"2_33_no","InitialTimePoint":"FALSE","FinalTimePoint":"FALSE","PreTD":"TRUE","PostTD":"FALSE","TDCurrent":"FALSE","SampleDate":"24\/03\/16","ClinicalTD":"no","TDType":"NA","DiseaseAdditional":"","SubjectHadTD":"TRUE","SubjectHadTDorGIdist":"TRUE","GI_distress":"FALSE","Numeric_ID":"1004","CombinedPlateWell":"1-B5","PlateNumber":1.0,"Well ID":"B5","Filter":"No","SequenceDepth":37880.0,"SeqDepthAfterFilter":37310.0,"Shannon":6.443000995,"ObsOTUs":211.0,"PD":0.834466808,"What time did you wake up today? (please use military time)":"450","How much of your breakfast did you eat?":"4","How much of your lunch did you eat?":"3.5","How much of it did you eat?":"4","Bottled water":"1","Base purified water":"1","Tap water":"0.17","Soda":"1","Sports energy drink (e.g. Gatorade)":"0","Coffee or tea":"1","Milk":"0","Fruit juice":"1","Yogurt":"0","Beer, wine, or spirits":"0","How are you feeling today?":"3","Fever":"0","Gastrointestinal issues":"0.17","Headache":"0.17","Tiredness":"0.17","Runny or blocked nose":"0.17","Rash":"0","Muscle strain":"0","Cramp":"0","How much exercise did you do?":"1.83","How many times did you urinate today?":"7.5","How many times did you have a bowel movement today?":"3.17","Please describe the consistency of your stool.":"1.67","What time did you get into bed before going to sleep today? (please use military time)":"1533.33","Time_Slept":"5.63","Description":"JTFB_33_02"},{"index":"JTFB.33.03","D_0__Archaea;D_1__Euryarchaeota;D_2__Methanobacteria":1920.0,"D_0__Bacteria;D_1__Acidobacteria;D_2__Subgroup 6":0.0,"D_0__Bacteria;D_1__Actinobacteria;D_2__Actinobacteria":143.0,"D_0__Bacteria;D_1__Actinobacteria;D_2__Coriobacteriia":1225.0,"D_0__Bacteria;D_1__Actinobacteria;__":0.0,"D_0__Bacteria;D_1__Bacteroidetes;D_2__Bacteroidia":1618.0,"D_0__Bacteria;D_1__Bacteroidetes;__":0.0,"D_0__Bacteria;D_1__Chloroflexi;D_2__Chloroflexia":0.0,"D_0__Bacteria;D_1__Cyanobacteria;D_2__Melainabacteria":0.0,"D_0__Bacteria;D_1__Cyanobacteria;D_2__Oxyphotobacteria":0.0,"D_0__Bacteria;D_1__Deinococcus-Thermus;D_2__Deinococci":0.0,"D_0__Bacteria;D_1__Elusimicrobia;D_2__Elusimicrobia":0.0,"D_0__Bacteria;D_1__Epsilonbacteraeota;D_2__Campylobacteria":0.0,"D_0__Bacteria;D_1__Firmicutes;D_2__Bacilli":1046.0,"D_0__Bacteria;D_1__Firmicutes;D_2__Clostridia":20791.0,"D_0__Bacteria;D_1__Firmicutes;D_2__Erysipelotrichia":1135.0,"D_0__Bacteria;D_1__Firmicutes;D_2__Negativicutes":36.0,"D_0__Bacteria;D_1__Firmicutes;__":0.0,"D_0__Bacteria;D_1__Fusobacteria;D_2__Fusobacteriia":0.0,"D_0__Bacteria;D_1__Lentisphaerae;D_2__Lentisphaeria":0.0,"D_0__Bacteria;D_1__Patescibacteria;D_2__Saccharimonadia":0.0,"D_0__Bacteria;D_1__Planctomycetes;D_2__Planctomycetacia":0.0,"D_0__Bacteria;D_1__Proteobacteria;D_2__Alphaproteobacteria":0.0,"D_0__Bacteria;D_1__Proteobacteria;D_2__Deltaproteobacteria":102.0,"D_0__Bacteria;D_1__Proteobacteria;D_2__Gammaproteobacteria":59.0,"D_0__Bacteria;D_1__Proteobacteria;__":0.0,"D_0__Bacteria;D_1__Spirochaetes;D_2__Brachyspirae":0.0,"D_0__Bacteria;D_1__Spirochaetes;D_2__Spirochaetia":0.0,"D_0__Bacteria;D_1__Synergistetes;D_2__Synergistia":0.0,"D_0__Bacteria;D_1__Tenericutes;D_2__Mollicutes":0.0,"D_0__Bacteria;D_1__Verrucomicrobia;D_2__Verrucomicrobiae":133.0,"BarcodeSequence":"","LinkerPrimerSequence":"GTGYCAGCMGCCGCGGTAA","ReversePrimer":"GGACTACHVGGGTWTCTAAT","Subject":33.0,"Order":3.0,"OrderSubjectTD":"3_33_no","InitialTimePoint":"FALSE","FinalTimePoint":"FALSE","PreTD":"TRUE","PostTD":"FALSE","TDCurrent":"FALSE","SampleDate":"31\/03\/16","ClinicalTD":"no","TDType":"NA","DiseaseAdditional":"","SubjectHadTD":"TRUE","SubjectHadTDorGIdist":"TRUE","GI_distress":"FALSE","Numeric_ID":"1004","CombinedPlateWell":"1-C1","PlateNumber":1.0,"Well ID":"C1","Filter":"No","SequenceDepth":28208.0,"SeqDepthAfterFilter":27915.0,"Shannon":5.733535421,"ObsOTUs":156.0,"PD":0.786989551,"What time did you wake up today? (please use military time)":"450","How much of your breakfast did you eat?":"2","How much of your lunch did you eat?":"4","How much of it did you eat?":"4","Bottled water":"1","Base purified water":"1","Tap water":"0","Soda":"0","Sports energy drink (e.g. Gatorade)":"0","Coffee or tea":"1","Milk":"0","Fruit juice":"1","Yogurt":"0","Beer, wine, or spirits":"0","How are you feeling today?":"3","Fever":"0","Gastrointestinal issues":"0","Headache":"0","Tiredness":"0","Runny or blocked nose":"0","Rash":"0","Muscle strain":"0","Cramp":"0","How much exercise did you do?":"2","How many times did you urinate today?":"7.5","How many times did you have a bowel movement today?":"3","Please describe the consistency of your stool.":"2","What time did you get into bed before going to sleep today? (please use military time)":"2100","Time_Slept":"4.83","Description":"JTFB_33_03"},{"index":"JTFB.33.04","D_0__Archaea;D_1__Euryarchaeota;D_2__Methanobacteria":2399.0,"D_0__Bacteria;D_1__Acidobacteria;D_2__Subgroup 6":0.0,"D_0__Bacteria;D_1__Actinobacteria;D_2__Actinobacteria":779.0,"D_0__Bacteria;D_1__Actinobacteria;D_2__Coriobacteriia":1144.0,"D_0__Bacteria;D_1__Actinobacteria;__":0.0,"D_0__Bacteria;D_1__Bacteroidetes;D_2__Bacteroidia":4658.0,"D_0__Bacteria;D_1__Bacteroidetes;__":0.0,"D_0__Bacteria;D_1__Chloroflexi;D_2__Chloroflexia":0.0,"D_0__Bacteria;D_1__Cyanobacteria;D_2__Melainabacteria":9.0,"D_0__Bacteria;D_1__Cyanobacteria;D_2__Oxyphotobacteria":0.0,"D_0__Bacteria;D_1__Deinococcus-Thermus;D_2__Deinococci":0.0,"D_0__Bacteria;D_1__Elusimicrobia;D_2__Elusimicrobia":0.0,"D_0__Bacteria;D_1__Epsilonbacteraeota;D_2__Campylobacteria":0.0,"D_0__Bacteria;D_1__Firmicutes;D_2__Bacilli":1438.0,"D_0__Bacteria;D_1__Firmicutes;D_2__Clostridia":25291.0,"D_0__Bacteria;D_1__Firmicutes;D_2__Erysipelotrichia":979.0,"D_0__Bacteria;D_1__Firmicutes;D_2__Negativicutes":199.0,"D_0__Bacteria;D_1__Firmicutes;__":0.0,"D_0__Bacteria;D_1__Fusobacteria;D_2__Fusobacteriia":0.0,"D_0__Bacteria;D_1__Lentisphaerae;D_2__Lentisphaeria":0.0,"D_0__Bacteria;D_1__Patescibacteria;D_2__Saccharimonadia":0.0,"D_0__Bacteria;D_1__Planctomycetes;D_2__Planctomycetacia":0.0,"D_0__Bacteria;D_1__Proteobacteria;D_2__Alphaproteobacteria":34.0,"D_0__Bacteria;D_1__Proteobacteria;D_2__Deltaproteobacteria":98.0,"D_0__Bacteria;D_1__Proteobacteria;D_2__Gammaproteobacteria":260.0,"D_0__Bacteria;D_1__Proteobacteria;__":0.0,"D_0__Bacteria;D_1__Spirochaetes;D_2__Brachyspirae":0.0,"D_0__Bacteria;D_1__Spirochaetes;D_2__Spirochaetia":6.0,"D_0__Bacteria;D_1__Synergistetes;D_2__Synergistia":0.0,"D_0__Bacteria;D_1__Tenericutes;D_2__Mollicutes":3.0,"D_0__Bacteria;D_1__Verrucomicrobia;D_2__Verrucomicrobiae":33.0,"BarcodeSequence":"","LinkerPrimerSequence":"GTGYCAGCMGCCGCGGTAA","ReversePrimer":"GGACTACHVGGGTWTCTAAT","Subject":33.0,"Order":4.0,"OrderSubjectTD":"4_33_no","InitialTimePoint":"FALSE","FinalTimePoint":"FALSE","PreTD":"TRUE","PostTD":"FALSE","TDCurrent":"FALSE","SampleDate":"09\/04\/16","ClinicalTD":"no","TDType":"NA","DiseaseAdditional":"","SubjectHadTD":"TRUE","SubjectHadTDorGIdist":"TRUE","GI_distress":"FALSE","Numeric_ID":"1004","CombinedPlateWell":"1-C7","PlateNumber":1.0,"Well ID":"C7","Filter":"No","SequenceDepth":37330.0,"SeqDepthAfterFilter":36842.0,"Shannon":6.313164352,"ObsOTUs":196.0,"PD":0.829074841,"What time did you wake up today? (please use military time)":"NA","How much of your breakfast did you eat?":"NA","How much of your lunch did you eat?":"NA","How much of it did you eat?":"NA","Bottled water":"NA","Base purified water":"NA","Tap water":"NA","Soda":"NA","Sports energy drink (e.g. Gatorade)":"NA","Coffee or tea":"NA","Milk":"NA","Fruit juice":"NA","Yogurt":"NA","Beer, wine, or spirits":"NA","How are you feeling today?":"NA","Fever":"NA","Gastrointestinal issues":"NA","Headache":"NA","Tiredness":"NA","Runny or blocked nose":"NA","Rash":"NA","Muscle strain":"NA","Cramp":"NA","How much exercise did you do?":"NA","How many times did you urinate today?":"NA","How many times did you have a bowel movement today?":"NA","Please describe the consistency of your stool.":"NA","What time did you get into bed before going to sleep today? (please use military time)":"NA","Time_Slept":"NA","Description":"JTFB_33_04"},{"index":"JTFB.33.05","D_0__Archaea;D_1__Euryarchaeota;D_2__Methanobacteria":3653.0,"D_0__Bacteria;D_1__Acidobacteria;D_2__Subgroup 6":0.0,"D_0__Bacteria;D_1__Actinobacteria;D_2__Actinobacteria":268.0,"D_0__Bacteria;D_1__Actinobacteria;D_2__Coriobacteriia":192.0,"D_0__Bacteria;D_1__Actinobacteria;__":0.0,"D_0__Bacteria;D_1__Bacteroidetes;D_2__Bacteroidia":7861.0,"D_0__Bacteria;D_1__Bacteroidetes;__":0.0,"D_0__Bacteria;D_1__Chloroflexi;D_2__Chloroflexia":0.0,"D_0__Bacteria;D_1__Cyanobacteria;D_2__Melainabacteria":20.0,"D_0__Bacteria;D_1__Cyanobacteria;D_2__Oxyphotobacteria":0.0,"D_0__Bacteria;D_1__Deinococcus-Thermus;D_2__Deinococci":0.0,"D_0__Bacteria;D_1__Elusimicrobia;D_2__Elusimicrobia":0.0,"D_0__Bacteria;D_1__Epsilonbacteraeota;D_2__Campylobacteria":0.0,"D_0__Bacteria;D_1__Firmicutes;D_2__Bacilli":514.0,"D_0__Bacteria;D_1__Firmicutes;D_2__Clostridia":20445.0,"D_0__Bacteria;D_1__Firmicutes;D_2__Erysipelotrichia":835.0,"D_0__Bacteria;D_1__Firmicutes;D_2__Negativicutes":205.0,"D_0__Bacteria;D_1__Firmicutes;__":0.0,"D_0__Bacteria;D_1__Fusobacteria;D_2__Fusobacteriia":0.0,"D_0__Bacteria;D_1__Lentisphaerae;D_2__Lentisphaeria":0.0,"D_0__Bacteria;D_1__Patescibacteria;D_2__Saccharimonadia":0.0,"D_0__Bacteria;D_1__Planctomycetes;D_2__Planctomycetacia":0.0,"D_0__Bacteria;D_1__Proteobacteria;D_2__Alphaproteobacteria":16.0,"D_0__Bacteria;D_1__Proteobacteria;D_2__Deltaproteobacteria":605.0,"D_0__Bacteria;D_1__Proteobacteria;D_2__Gammaproteobacteria":209.0,"D_0__Bacteria;D_1__Proteobacteria;__":0.0,"D_0__Bacteria;D_1__Spirochaetes;D_2__Brachyspirae":0.0,"D_0__Bacteria;D_1__Spirochaetes;D_2__Spirochaetia":0.0,"D_0__Bacteria;D_1__Synergistetes;D_2__Synergistia":0.0,"D_0__Bacteria;D_1__Tenericutes;D_2__Mollicutes":0.0,"D_0__Bacteria;D_1__Verrucomicrobia;D_2__Verrucomicrobiae":4.0,"BarcodeSequence":"","LinkerPrimerSequence":"GTGYCAGCMGCCGCGGTAA","ReversePrimer":"GGACTACHVGGGTWTCTAAT","Subject":33.0,"Order":5.0,"OrderSubjectTD":"5_33_no","InitialTimePoint":"FALSE","FinalTimePoint":"FALSE","PreTD":"TRUE","PostTD":"FALSE","TDCurrent":"FALSE","SampleDate":"12\/04\/16","ClinicalTD":"no","TDType":"NA","DiseaseAdditional":"","SubjectHadTD":"TRUE","SubjectHadTDorGIdist":"TRUE","GI_distress":"FALSE","Numeric_ID":"1004","CombinedPlateWell":"1-C12","PlateNumber":1.0,"Well ID":"C12","Filter":"No","SequenceDepth":34827.0,"SeqDepthAfterFilter":34401.0,"Shannon":6.083398588,"ObsOTUs":180.0,"PD":0.812001852,"What time did you wake up today? (please use military time)":"NA","How much of your breakfast did you eat?":"NA","How much of your lunch did you eat?":"NA","How much of it did you eat?":"NA","Bottled water":"NA","Base purified water":"NA","Tap water":"NA","Soda":"NA","Sports energy drink (e.g. Gatorade)":"NA","Coffee or tea":"NA","Milk":"NA","Fruit juice":"NA","Yogurt":"NA","Beer, wine, or spirits":"NA","How are you feeling today?":"NA","Fever":"NA","Gastrointestinal issues":"NA","Headache":"NA","Tiredness":"NA","Runny or blocked nose":"NA","Rash":"NA","Muscle strain":"NA","Cramp":"NA","How much exercise did you do?":"NA","How many times did you urinate today?":"NA","How many times did you have a bowel movement today?":"NA","Please describe the consistency of your stool.":"NA","What time did you get into bed before going to sleep today? (please use military time)":"NA","Time_Slept":"NA","Description":"JTFB_33_05"},{"index":"JTFB.33.06","D_0__Archaea;D_1__Euryarchaeota;D_2__Methanobacteria":1651.0,"D_0__Bacteria;D_1__Acidobacteria;D_2__Subgroup 6":0.0,"D_0__Bacteria;D_1__Actinobacteria;D_2__Actinobacteria":64.0,"D_0__Bacteria;D_1__Actinobacteria;D_2__Coriobacteriia":152.0,"D_0__Bacteria;D_1__Actinobacteria;__":0.0,"D_0__Bacteria;D_1__Bacteroidetes;D_2__Bacteroidia":3374.0,"D_0__Bacteria;D_1__Bacteroidetes;__":0.0,"D_0__Bacteria;D_1__Chloroflexi;D_2__Chloroflexia":0.0,"D_0__Bacteria;D_1__Cyanobacteria;D_2__Melainabacteria":0.0,"D_0__Bacteria;D_1__Cyanobacteria;D_2__Oxyphotobacteria":0.0,"D_0__Bacteria;D_1__Deinococcus-Thermus;D_2__Deinococci":0.0,"D_0__Bacteria;D_1__Elusimicrobia;D_2__Elusimicrobia":0.0,"D_0__Bacteria;D_1__Epsilonbacteraeota;D_2__Campylobacteria":0.0,"D_0__Bacteria;D_1__Firmicutes;D_2__Bacilli":641.0,"D_0__Bacteria;D_1__Firmicutes;D_2__Clostridia":16422.0,"D_0__Bacteria;D_1__Firmicutes;D_2__Erysipelotrichia":1014.0,"D_0__Bacteria;D_1__Firmicutes;D_2__Negativicutes":25.0,"D_0__Bacteria;D_1__Firmicutes;__":0.0,"D_0__Bacteria;D_1__Fusobacteria;D_2__Fusobacteriia":0.0,"D_0__Bacteria;D_1__Lentisphaerae;D_2__Lentisphaeria":0.0,"D_0__Bacteria;D_1__Patescibacteria;D_2__Saccharimonadia":0.0,"D_0__Bacteria;D_1__Planctomycetes;D_2__Planctomycetacia":0.0,"D_0__Bacteria;D_1__Proteobacteria;D_2__Alphaproteobacteria":0.0,"D_0__Bacteria;D_1__Proteobacteria;D_2__Deltaproteobacteria":310.0,"D_0__Bacteria;D_1__Proteobacteria;D_2__Gammaproteobacteria":69.0,"D_0__Bacteria;D_1__Proteobacteria;__":0.0,"D_0__Bacteria;D_1__Spirochaetes;D_2__Brachyspirae":0.0,"D_0__Bacteria;D_1__Spirochaetes;D_2__Spirochaetia":0.0,"D_0__Bacteria;D_1__Synergistetes;D_2__Synergistia":0.0,"D_0__Bacteria;D_1__Tenericutes;D_2__Mollicutes":7.0,"D_0__Bacteria;D_1__Verrucomicrobia;D_2__Verrucomicrobiae":67.0,"BarcodeSequence":"","LinkerPrimerSequence":"GTGYCAGCMGCCGCGGTAA","ReversePrimer":"GGACTACHVGGGTWTCTAAT","Subject":33.0,"Order":6.0,"OrderSubjectTD":"6_33_no","InitialTimePoint":"FALSE","FinalTimePoint":"FALSE","PreTD":"TRUE","PostTD":"FALSE","TDCurrent":"FALSE","SampleDate":"19\/04\/16","ClinicalTD":"no","TDType":"NA","DiseaseAdditional":"","SubjectHadTD":"TRUE","SubjectHadTDorGIdist":"TRUE","GI_distress":"FALSE","Numeric_ID":"1004","CombinedPlateWell":"1-D7","PlateNumber":1.0,"Well ID":"D7","Filter":"No","SequenceDepth":23796.0,"SeqDepthAfterFilter":23603.0,"Shannon":5.827183236,"ObsOTUs":166.0,"PD":0.790122316,"What time did you wake up today? (please use military time)":"NA","How much of your breakfast did you eat?":"NA","How much of your lunch did you eat?":"NA","How much of it did you eat?":"NA","Bottled water":"NA","Base purified water":"NA","Tap water":"NA","Soda":"NA","Sports energy drink (e.g. Gatorade)":"NA","Coffee or tea":"NA","Milk":"NA","Fruit juice":"NA","Yogurt":"NA","Beer, wine, or spirits":"NA","How are you feeling today?":"NA","Fever":"NA","Gastrointestinal issues":"NA","Headache":"NA","Tiredness":"NA","Runny or blocked nose":"NA","Rash":"NA","Muscle strain":"NA","Cramp":"NA","How much exercise did you do?":"NA","How many times did you urinate today?":"NA","How many times did you have a bowel movement today?":"NA","Please describe the consistency of your stool.":"NA","What time did you get into bed before going to sleep today? (please use military time)":"NA","Time_Slept":"NA","Description":"JTFB_33_06"},{"index":"JTFB.33.07","D_0__Archaea;D_1__Euryarchaeota;D_2__Methanobacteria":8366.0,"D_0__Bacteria;D_1__Acidobacteria;D_2__Subgroup 6":0.0,"D_0__Bacteria;D_1__Actinobacteria;D_2__Actinobacteria":128.0,"D_0__Bacteria;D_1__Actinobacteria;D_2__Coriobacteriia":1140.0,"D_0__Bacteria;D_1__Actinobacteria;__":0.0,"D_0__Bacteria;D_1__Bacteroidetes;D_2__Bacteroidia":1453.0,"D_0__Bacteria;D_1__Bacteroidetes;__":0.0,"D_0__Bacteria;D_1__Chloroflexi;D_2__Chloroflexia":0.0,"D_0__Bacteria;D_1__Cyanobacteria;D_2__Melainabacteria":53.0,"D_0__Bacteria;D_1__Cyanobacteria;D_2__Oxyphotobacteria":0.0,"D_0__Bacteria;D_1__Deinococcus-Thermus;D_2__Deinococci":0.0,"D_0__Bacteria;D_1__Elusimicrobia;D_2__Elusimicrobia":0.0,"D_0__Bacteria;D_1__Epsilonbacteraeota;D_2__Campylobacteria":0.0,"D_0__Bacteria;D_1__Firmicutes;D_2__Bacilli":1919.0,"D_0__Bacteria;D_1__Firmicutes;D_2__Clostridia":25806.0,"D_0__Bacteria;D_1__Firmicutes;D_2__Erysipelotrichia":1108.0,"D_0__Bacteria;D_1__Firmicutes;D_2__Negativicutes":37.0,"D_0__Bacteria;D_1__Firmicutes;__":0.0,"D_0__Bacteria;D_1__Fusobacteria;D_2__Fusobacteriia":0.0,"D_0__Bacteria;D_1__Lentisphaerae;D_2__Lentisphaeria":0.0,"D_0__Bacteria;D_1__Patescibacteria;D_2__Saccharimonadia":0.0,"D_0__Bacteria;D_1__Planctomycetes;D_2__Planctomycetacia":0.0,"D_0__Bacteria;D_1__Proteobacteria;D_2__Alphaproteobacteria":14.0,"D_0__Bacteria;D_1__Proteobacteria;D_2__Deltaproteobacteria":125.0,"D_0__Bacteria;D_1__Proteobacteria;D_2__Gammaproteobacteria":59.0,"D_0__Bacteria;D_1__Proteobacteria;__":0.0,"D_0__Bacteria;D_1__Spirochaetes;D_2__Brachyspirae":0.0,"D_0__Bacteria;D_1__Spirochaetes;D_2__Spirochaetia":0.0,"D_0__Bacteria;D_1__Synergistetes;D_2__Synergistia":0.0,"D_0__Bacteria;D_1__Tenericutes;D_2__Mollicutes":29.0,"D_0__Bacteria;D_1__Verrucomicrobia;D_2__Verrucomicrobiae":17.0,"BarcodeSequence":"","LinkerPrimerSequence":"GTGYCAGCMGCCGCGGTAA","ReversePrimer":"GGACTACHVGGGTWTCTAAT","Subject":33.0,"Order":7.0,"OrderSubjectTD":"7_33_no","InitialTimePoint":"FALSE","FinalTimePoint":"FALSE","PreTD":"TRUE","PostTD":"FALSE","TDCurrent":"FALSE","SampleDate":"28\/04\/16","ClinicalTD":"no","TDType":"NA","DiseaseAdditional":"","SubjectHadTD":"TRUE","SubjectHadTDorGIdist":"TRUE","GI_distress":"FALSE","Numeric_ID":"1004","CombinedPlateWell":"1-D10","PlateNumber":1.0,"Well ID":"D10","Filter":"No","SequenceDepth":40254.0,"SeqDepthAfterFilter":39840.0,"Shannon":5.577719312,"ObsOTUs":165.0,"PD":0.757191873,"What time did you wake up today? (please use military time)":"NA","How much of your breakfast did you eat?":"NA","How much of your lunch did you eat?":"NA","How much of it did you eat?":"NA","Bottled water":"NA","Base purified water":"NA","Tap water":"NA","Soda":"NA","Sports energy drink (e.g. Gatorade)":"NA","Coffee or tea":"NA","Milk":"NA","Fruit juice":"NA","Yogurt":"NA","Beer, wine, or spirits":"NA","How are you feeling today?":"NA","Fever":"NA","Gastrointestinal issues":"NA","Headache":"NA","Tiredness":"NA","Runny or blocked nose":"NA","Rash":"NA","Muscle strain":"NA","Cramp":"NA","How much exercise did you do?":"NA","How many times did you urinate today?":"NA","How many times did you have a bowel movement today?":"NA","Please describe the consistency of your stool.":"NA","What time did you get into bed before going to sleep today? (please use military time)":"NA","Time_Slept":"NA","Description":"JTFB_33_07"},{"index":"JTFB.33.08","D_0__Archaea;D_1__Euryarchaeota;D_2__Methanobacteria":2947.0,"D_0__Bacteria;D_1__Acidobacteria;D_2__Subgroup 6":0.0,"D_0__Bacteria;D_1__Actinobacteria;D_2__Actinobacteria":626.0,"D_0__Bacteria;D_1__Actinobacteria;D_2__Coriobacteriia":752.0,"D_0__Bacteria;D_1__Actinobacteria;__":0.0,"D_0__Bacteria;D_1__Bacteroidetes;D_2__Bacteroidia":5533.0,"D_0__Bacteria;D_1__Bacteroidetes;__":0.0,"D_0__Bacteria;D_1__Chloroflexi;D_2__Chloroflexia":0.0,"D_0__Bacteria;D_1__Cyanobacteria;D_2__Melainabacteria":12.0,"D_0__Bacteria;D_1__Cyanobacteria;D_2__Oxyphotobacteria":0.0,"D_0__Bacteria;D_1__Deinococcus-Thermus;D_2__Deinococci":0.0,"D_0__Bacteria;D_1__Elusimicrobia;D_2__Elusimicrobia":0.0,"D_0__Bacteria;D_1__Epsilonbacteraeota;D_2__Campylobacteria":0.0,"D_0__Bacteria;D_1__Firmicutes;D_2__Bacilli":893.0,"D_0__Bacteria;D_1__Firmicutes;D_2__Clostridia":24682.0,"D_0__Bacteria;D_1__Firmicutes;D_2__Erysipelotrichia":1511.0,"D_0__Bacteria;D_1__Firmicutes;D_2__Negativicutes":255.0,"D_0__Bacteria;D_1__Firmicutes;__":0.0,"D_0__Bacteria;D_1__Fusobacteria;D_2__Fusobacteriia":0.0,"D_0__Bacteria;D_1__Lentisphaerae;D_2__Lentisphaeria":0.0,"D_0__Bacteria;D_1__Patescibacteria;D_2__Saccharimonadia":0.0,"D_0__Bacteria;D_1__Planctomycetes;D_2__Planctomycetacia":0.0,"D_0__Bacteria;D_1__Proteobacteria;D_2__Alphaproteobacteria":0.0,"D_0__Bacteria;D_1__Proteobacteria;D_2__Deltaproteobacteria":317.0,"D_0__Bacteria;D_1__Proteobacteria;D_2__Gammaproteobacteria":229.0,"D_0__Bacteria;D_1__Proteobacteria;__":0.0,"D_0__Bacteria;D_1__Spirochaetes;D_2__Brachyspirae":0.0,"D_0__Bacteria;D_1__Spirochaetes;D_2__Spirochaetia":0.0,"D_0__Bacteria;D_1__Synergistetes;D_2__Synergistia":0.0,"D_0__Bacteria;D_1__Tenericutes;D_2__Mollicutes":10.0,"D_0__Bacteria;D_1__Verrucomicrobia;D_2__Verrucomicrobiae":13.0,"BarcodeSequence":"","LinkerPrimerSequence":"GTGYCAGCMGCCGCGGTAA","ReversePrimer":"GGACTACHVGGGTWTCTAAT","Subject":33.0,"Order":8.0,"OrderSubjectTD":"8_33_no","InitialTimePoint":"FALSE","FinalTimePoint":"FALSE","PreTD":"TRUE","PostTD":"FALSE","TDCurrent":"FALSE","SampleDate":"02\/05\/16","ClinicalTD":"no","TDType":"NA","DiseaseAdditional":"","SubjectHadTD":"TRUE","SubjectHadTDorGIdist":"TRUE","GI_distress":"FALSE","Numeric_ID":"1004","CombinedPlateWell":"1-F1","PlateNumber":1.0,"Well ID":"F1","Filter":"No","SequenceDepth":37780.0,"SeqDepthAfterFilter":37510.0,"Shannon":6.080832869,"ObsOTUs":189.0,"PD":0.804104461,"What time did you wake up today? (please use military time)":"NA","How much of your breakfast did you eat?":"NA","How much of your lunch did you eat?":"NA","How much of it did you eat?":"NA","Bottled water":"NA","Base purified water":"NA","Tap water":"NA","Soda":"NA","Sports energy drink (e.g. Gatorade)":"NA","Coffee or tea":"NA","Milk":"NA","Fruit juice":"NA","Yogurt":"NA","Beer, wine, or spirits":"NA","How are you feeling today?":"NA","Fever":"NA","Gastrointestinal issues":"NA","Headache":"NA","Tiredness":"NA","Runny or blocked nose":"NA","Rash":"NA","Muscle strain":"NA","Cramp":"NA","How much exercise did you do?":"NA","How many times did you urinate today?":"NA","How many times did you have a bowel movement today?":"NA","Please describe the consistency of your stool.":"NA","What time did you get into bed before going to sleep today? (please use military time)":"NA","Time_Slept":"NA","Description":"JTFB_33_08"},{"index":"JTFB.33.09","D_0__Archaea;D_1__Euryarchaeota;D_2__Methanobacteria":226.0,"D_0__Bacteria;D_1__Acidobacteria;D_2__Subgroup 6":0.0,"D_0__Bacteria;D_1__Actinobacteria;D_2__Actinobacteria":348.0,"D_0__Bacteria;D_1__Actinobacteria;D_2__Coriobacteriia":352.0,"D_0__Bacteria;D_1__Actinobacteria;__":0.0,"D_0__Bacteria;D_1__Bacteroidetes;D_2__Bacteroidia":25295.0,"D_0__Bacteria;D_1__Bacteroidetes;__":0.0,"D_0__Bacteria;D_1__Chloroflexi;D_2__Chloroflexia":0.0,"D_0__Bacteria;D_1__Cyanobacteria;D_2__Melainabacteria":78.0,"D_0__Bacteria;D_1__Cyanobacteria;D_2__Oxyphotobacteria":0.0,"D_0__Bacteria;D_1__Deinococcus-Thermus;D_2__Deinococci":0.0,"D_0__Bacteria;D_1__Elusimicrobia;D_2__Elusimicrobia":0.0,"D_0__Bacteria;D_1__Epsilonbacteraeota;D_2__Campylobacteria":0.0,"D_0__Bacteria;D_1__Firmicutes;D_2__Bacilli":271.0,"D_0__Bacteria;D_1__Firmicutes;D_2__Clostridia":21313.0,"D_0__Bacteria;D_1__Firmicutes;D_2__Erysipelotrichia":403.0,"D_0__Bacteria;D_1__Firmicutes;D_2__Negativicutes":288.0,"D_0__Bacteria;D_1__Firmicutes;__":0.0,"D_0__Bacteria;D_1__Fusobacteria;D_2__Fusobacteriia":0.0,"D_0__Bacteria;D_1__Lentisphaerae;D_2__Lentisphaeria":14.0,"D_0__Bacteria;D_1__Patescibacteria;D_2__Saccharimonadia":0.0,"D_0__Bacteria;D_1__Planctomycetes;D_2__Planctomycetacia":0.0,"D_0__Bacteria;D_1__Proteobacteria;D_2__Alphaproteobacteria":133.0,"D_0__Bacteria;D_1__Proteobacteria;D_2__Deltaproteobacteria":1848.0,"D_0__Bacteria;D_1__Proteobacteria;D_2__Gammaproteobacteria":1497.0,"D_0__Bacteria;D_1__Proteobacteria;__":0.0,"D_0__Bacteria;D_1__Spirochaetes;D_2__Brachyspirae":0.0,"D_0__Bacteria;D_1__Spirochaetes;D_2__Spirochaetia":0.0,"D_0__Bacteria;D_1__Synergistetes;D_2__Synergistia":0.0,"D_0__Bacteria;D_1__Tenericutes;D_2__Mollicutes":32.0,"D_0__Bacteria;D_1__Verrucomicrobia;D_2__Verrucomicrobiae":127.0,"BarcodeSequence":"","LinkerPrimerSequence":"GTGYCAGCMGCCGCGGTAA","ReversePrimer":"GGACTACHVGGGTWTCTAAT","Subject":33.0,"Order":9.0,"OrderSubjectTD":"9_33_no","InitialTimePoint":"FALSE","FinalTimePoint":"FALSE","PreTD":"TRUE","PostTD":"FALSE","TDCurrent":"FALSE","SampleDate":"11\/05\/16","ClinicalTD":"no","TDType":"NA","DiseaseAdditional":"","SubjectHadTD":"TRUE","SubjectHadTDorGIdist":"TRUE","GI_distress":"FALSE","Numeric_ID":"1004","CombinedPlateWell":"1-F5","PlateNumber":1.0,"Well ID":"F5","Filter":"No","SequenceDepth":52225.0,"SeqDepthAfterFilter":50358.0,"Shannon":6.005003685,"ObsOTUs":224.0,"PD":0.769147009,"What time did you wake up today? (please use military time)":"NA","How much of your breakfast did you eat?":"NA","How much of your lunch did you eat?":"NA","How much of it did you eat?":"NA","Bottled water":"NA","Base purified water":"NA","Tap water":"NA","Soda":"NA","Sports energy drink (e.g. Gatorade)":"NA","Coffee or tea":"NA","Milk":"NA","Fruit juice":"NA","Yogurt":"NA","Beer, wine, or spirits":"NA","How are you feeling today?":"NA","Fever":"NA","Gastrointestinal issues":"NA","Headache":"NA","Tiredness":"NA","Runny or blocked nose":"NA","Rash":"NA","Muscle strain":"NA","Cramp":"NA","How much exercise did you do?":"NA","How many times did you urinate today?":"NA","How many times did you have a bowel movement today?":"NA","Please describe the consistency of your stool.":"NA","What time did you get into bed before going to sleep today? (please use military time)":"NA","Time_Slept":"NA","Description":"JTFB_33_09"},{"index":"JTFB.33.10","D_0__Archaea;D_1__Euryarchaeota;D_2__Methanobacteria":2669.0,"D_0__Bacteria;D_1__Acidobacteria;D_2__Subgroup 6":0.0,"D_0__Bacteria;D_1__Actinobacteria;D_2__Actinobacteria":356.0,"D_0__Bacteria;D_1__Actinobacteria;D_2__Coriobacteriia":578.0,"D_0__Bacteria;D_1__Actinobacteria;__":0.0,"D_0__Bacteria;D_1__Bacteroidetes;D_2__Bacteroidia":7944.0,"D_0__Bacteria;D_1__Bacteroidetes;__":0.0,"D_0__Bacteria;D_1__Chloroflexi;D_2__Chloroflexia":0.0,"D_0__Bacteria;D_1__Cyanobacteria;D_2__Melainabacteria":23.0,"D_0__Bacteria;D_1__Cyanobacteria;D_2__Oxyphotobacteria":0.0,"D_0__Bacteria;D_1__Deinococcus-Thermus;D_2__Deinococci":0.0,"D_0__Bacteria;D_1__Elusimicrobia;D_2__Elusimicrobia":0.0,"D_0__Bacteria;D_1__Epsilonbacteraeota;D_2__Campylobacteria":0.0,"D_0__Bacteria;D_1__Firmicutes;D_2__Bacilli":381.0,"D_0__Bacteria;D_1__Firmicutes;D_2__Clostridia":22196.0,"D_0__Bacteria;D_1__Firmicutes;D_2__Erysipelotrichia":1207.0,"D_0__Bacteria;D_1__Firmicutes;D_2__Negativicutes":502.0,"D_0__Bacteria;D_1__Firmicutes;__":0.0,"D_0__Bacteria;D_1__Fusobacteria;D_2__Fusobacteriia":0.0,"D_0__Bacteria;D_1__Lentisphaerae;D_2__Lentisphaeria":0.0,"D_0__Bacteria;D_1__Patescibacteria;D_2__Saccharimonadia":0.0,"D_0__Bacteria;D_1__Planctomycetes;D_2__Planctomycetacia":0.0,"D_0__Bacteria;D_1__Proteobacteria;D_2__Alphaproteobacteria":30.0,"D_0__Bacteria;D_1__Proteobacteria;D_2__Deltaproteobacteria":916.0,"D_0__Bacteria;D_1__Proteobacteria;D_2__Gammaproteobacteria":735.0,"D_0__Bacteria;D_1__Proteobacteria;__":0.0,"D_0__Bacteria;D_1__Spirochaetes;D_2__Brachyspirae":0.0,"D_0__Bacteria;D_1__Spirochaetes;D_2__Spirochaetia":0.0,"D_0__Bacteria;D_1__Synergistetes;D_2__Synergistia":0.0,"D_0__Bacteria;D_1__Tenericutes;D_2__Mollicutes":13.0,"D_0__Bacteria;D_1__Verrucomicrobia;D_2__Verrucomicrobiae":1401.0,"BarcodeSequence":"","LinkerPrimerSequence":"GTGYCAGCMGCCGCGGTAA","ReversePrimer":"GGACTACHVGGGTWTCTAAT","Subject":33.0,"Order":10.0,"OrderSubjectTD":"10_33_no","InitialTimePoint":"FALSE","FinalTimePoint":"FALSE","PreTD":"TRUE","PostTD":"FALSE","TDCurrent":"FALSE","SampleDate":"16\/05\/16","ClinicalTD":"no","TDType":"NA","DiseaseAdditional":"","SubjectHadTD":"TRUE","SubjectHadTDorGIdist":"TRUE","GI_distress":"FALSE","Numeric_ID":"1004","CombinedPlateWell":"1-F6","PlateNumber":1.0,"Well ID":"F6","Filter":"No","SequenceDepth":38951.0,"SeqDepthAfterFilter":38635.0,"Shannon":6.255383139,"ObsOTUs":192.0,"PD":0.824708512,"What time did you wake up today? (please use military time)":"NA","How much of your breakfast did you eat?":"NA","How much of your lunch did you eat?":"NA","How much of it did you eat?":"NA","Bottled water":"NA","Base purified water":"NA","Tap water":"NA","Soda":"NA","Sports energy drink (e.g. Gatorade)":"NA","Coffee or tea":"NA","Milk":"NA","Fruit juice":"NA","Yogurt":"NA","Beer, wine, or spirits":"NA","How are you feeling today?":"NA","Fever":"NA","Gastrointestinal issues":"NA","Headache":"NA","Tiredness":"NA","Runny or blocked nose":"NA","Rash":"NA","Muscle strain":"NA","Cramp":"NA","How much exercise did you do?":"NA","How many times did you urinate today?":"NA","How many times did you have a bowel movement today?":"NA","Please describe the consistency of your stool.":"NA","What time did you get into bed before going to sleep today? (please use military time)":"NA","Time_Slept":"NA","Description":"JTFB_33_10"},{"index":"JTFB.33.11","D_0__Archaea;D_1__Euryarchaeota;D_2__Methanobacteria":103.0,"D_0__Bacteria;D_1__Acidobacteria;D_2__Subgroup 6":0.0,"D_0__Bacteria;D_1__Actinobacteria;D_2__Actinobacteria":473.0,"D_0__Bacteria;D_1__Actinobacteria;D_2__Coriobacteriia":834.0,"D_0__Bacteria;D_1__Actinobacteria;__":0.0,"D_0__Bacteria;D_1__Bacteroidetes;D_2__Bacteroidia":2330.0,"D_0__Bacteria;D_1__Bacteroidetes;__":0.0,"D_0__Bacteria;D_1__Chloroflexi;D_2__Chloroflexia":0.0,"D_0__Bacteria;D_1__Cyanobacteria;D_2__Melainabacteria":8.0,"D_0__Bacteria;D_1__Cyanobacteria;D_2__Oxyphotobacteria":0.0,"D_0__Bacteria;D_1__Deinococcus-Thermus;D_2__Deinococci":0.0,"D_0__Bacteria;D_1__Elusimicrobia;D_2__Elusimicrobia":0.0,"D_0__Bacteria;D_1__Epsilonbacteraeota;D_2__Campylobacteria":0.0,"D_0__Bacteria;D_1__Firmicutes;D_2__Bacilli":329.0,"D_0__Bacteria;D_1__Firmicutes;D_2__Clostridia":7514.0,"D_0__Bacteria;D_1__Firmicutes;D_2__Erysipelotrichia":491.0,"D_0__Bacteria;D_1__Firmicutes;D_2__Negativicutes":138.0,"D_0__Bacteria;D_1__Firmicutes;__":0.0,"D_0__Bacteria;D_1__Fusobacteria;D_2__Fusobacteriia":0.0,"D_0__Bacteria;D_1__Lentisphaerae;D_2__Lentisphaeria":0.0,"D_0__Bacteria;D_1__Patescibacteria;D_2__Saccharimonadia":0.0,"D_0__Bacteria;D_1__Planctomycetes;D_2__Planctomycetacia":0.0,"D_0__Bacteria;D_1__Proteobacteria;D_2__Alphaproteobacteria":7.0,"D_0__Bacteria;D_1__Proteobacteria;D_2__Deltaproteobacteria":213.0,"D_0__Bacteria;D_1__Proteobacteria;D_2__Gammaproteobacteria":382.0,"D_0__Bacteria;D_1__Proteobacteria;__":0.0,"D_0__Bacteria;D_1__Spirochaetes;D_2__Brachyspirae":0.0,"D_0__Bacteria;D_1__Spirochaetes;D_2__Spirochaetia":0.0,"D_0__Bacteria;D_1__Synergistetes;D_2__Synergistia":0.0,"D_0__Bacteria;D_1__Tenericutes;D_2__Mollicutes":42.0,"D_0__Bacteria;D_1__Verrucomicrobia;D_2__Verrucomicrobiae":288.0,"BarcodeSequence":"","LinkerPrimerSequence":"GTGYCAGCMGCCGCGGTAA","ReversePrimer":"GGACTACHVGGGTWTCTAAT","Subject":33.0,"Order":11.0,"OrderSubjectTD":"11_33_no","InitialTimePoint":"FALSE","FinalTimePoint":"FALSE","PreTD":"TRUE","PostTD":"FALSE","TDCurrent":"FALSE","SampleDate":"23\/05\/16","ClinicalTD":"no","TDType":"NA","DiseaseAdditional":"","SubjectHadTD":"TRUE","SubjectHadTDorGIdist":"TRUE","GI_distress":"FALSE","Numeric_ID":"1004","CombinedPlateWell":"1-F11","PlateNumber":1.0,"Well ID":"F11","Filter":"No","SequenceDepth":13152.0,"SeqDepthAfterFilter":12912.0,"Shannon":6.171911622,"ObsOTUs":148.0,"PD":0.856085934,"What time did you wake up today? (please use military time)":"NA","How much of your breakfast did you eat?":"NA","How much of your lunch did you eat?":"NA","How much of it did you eat?":"NA","Bottled water":"NA","Base purified water":"NA","Tap water":"NA","Soda":"NA","Sports energy drink (e.g. Gatorade)":"NA","Coffee or tea":"NA","Milk":"NA","Fruit juice":"NA","Yogurt":"NA","Beer, wine, or spirits":"NA","How are you feeling today?":"NA","Fever":"NA","Gastrointestinal issues":"NA","Headache":"NA","Tiredness":"NA","Runny or blocked nose":"NA","Rash":"NA","Muscle strain":"NA","Cramp":"NA","How much exercise did you do?":"NA","How many times did you urinate today?":"NA","How many times did you have a bowel movement today?":"NA","Please describe the consistency of your stool.":"NA","What time did you get into bed before going to sleep today? (please use military time)":"NA","Time_Slept":"NA","Description":"JTFB_33_11"},{"index":"JTFB.33.12","D_0__Archaea;D_1__Euryarchaeota;D_2__Methanobacteria":342.0,"D_0__Bacteria;D_1__Acidobacteria;D_2__Subgroup 6":0.0,"D_0__Bacteria;D_1__Actinobacteria;D_2__Actinobacteria":0.0,"D_0__Bacteria;D_1__Actinobacteria;D_2__Coriobacteriia":0.0,"D_0__Bacteria;D_1__Actinobacteria;__":0.0,"D_0__Bacteria;D_1__Bacteroidetes;D_2__Bacteroidia":4414.0,"D_0__Bacteria;D_1__Bacteroidetes;__":0.0,"D_0__Bacteria;D_1__Chloroflexi;D_2__Chloroflexia":0.0,"D_0__Bacteria;D_1__Cyanobacteria;D_2__Melainabacteria":238.0,"D_0__Bacteria;D_1__Cyanobacteria;D_2__Oxyphotobacteria":0.0,"D_0__Bacteria;D_1__Deinococcus-Thermus;D_2__De
[truncated: 310,820 more chars]
