# Supplementary material for: Epidemiology and associated microbiota changes in deployed military personnel at high risk of traveler's diarrhea
Source: PLoS One. 2020 Aug 12;15(8):e0236703. doi: 10.1371/journal.pone.0236703 (PMC7423091; doi:10.1371/journal.pone.0236703)
Supplement: S2 File — This includes per-sample metadata, and can be viewed at https://view.qiime2.org/. For example, choose taxonomic level 3 to see the class level, and under “Sort Samples By” select “Subject”, then click + to add additional sorting for “Order” and again for “ClinicalTD”. Taxonomies can be toggled by clicking the colored box next to the taxa. (QZV) [file pone.0236703.s003.qzv › fe6ac182-7d58-41eb-9744-6e2c31fcc5cc/data/level-4.csv]

index	D_0__Archaea;D_1__Euryarchaeota;D_2__Methanobacteria;D_3__Methanobacteriales	D_0__Bacteria;D_1__Acidobacteria;D_2__Subgroup 6;D_3__uncultured bacterium 126	D_0__Bacteria;D_1__Actinobacteria;D_2__Actinobacteria;D_3__Actinomycetales	D_0__Bacteria;D_1__Actinobacteria;D_2__Actinobacteria;D_3__Bifidobacteriales	D_0__Bacteria;D_1__Actinobacteria;D_2__Actinobacteria;D_3__Corynebacteriales	D_0__Bacteria;D_1__Actinobacteria;D_2__Actinobacteria;D_3__Frankiales	D_0__Bacteria;D_1__Actinobacteria;D_2__Actinobacteria;D_3__Kineosporiales	D_0__Bacteria;D_1__Actinobacteria;D_2__Actinobacteria;D_3__Micrococcales	D_0__Bacteria;D_1__Actinobacteria;D_2__Actinobacteria;D_3__Propionibacteriales	D_0__Bacteria;D_1__Actinobacteria;D_2__Actinobacteria;__	D_0__Bacteria;D_1__Actinobacteria;D_2__Coriobacteriia;D_3__Coriobacteriales	D_0__Bacteria;D_1__Actinobacteria;__;__	D_0__Bacteria;D_1__Bacteroidetes;D_2__Bacteroidia;D_3__Bacteroidales	D_0__Bacteria;D_1__Bacteroidetes;D_2__Bacteroidia;D_3__Cytophagales	D_0__Bacteria;D_1__Bacteroidetes;D_2__Bacteroidia;D_3__Flavobacteriales	D_0__Bacteria;D_1__Bacteroidetes;D_2__Bacteroidia;D_3__Sphingobacteriales	D_0__Bacteria;D_1__Bacteroidetes;D_2__Bacteroidia;__	D_0__Bacteria;D_1__Bacteroidetes;__;__	D_0__Bacteria;D_1__Chloroflexi;D_2__Chloroflexia;D_3__Thermomicrobiales	D_0__Bacteria;D_1__Cyanobacteria;D_2__Melainabacteria;D_3__Gastranaerophilales	D_0__Bacteria;D_1__Cyanobacteria;D_2__Oxyphotobacteria;D_3__Nostocales	D_0__Bacteria;D_1__Deinococcus-Thermus;D_2__Deinococci;D_3__Deinococcales	D_0__Bacteria;D_1__Elusimicrobia;D_2__Elusimicrobia;D_3__Elusimicrobiales	D_0__Bacteria;D_1__Epsilonbacteraeota;D_2__Campylobacteria;D_3__Campylobacterales	D_0__Bacteria;D_1__Firmicutes;D_2__Bacilli;D_3__Bacillales	D_0__Bacteria;D_1__Firmicutes;D_2__Bacilli;D_3__Lactobacillales	D_0__Bacteria;D_1__Firmicutes;D_2__Clostridia;D_3__Clostridiales	D_0__Bacteria;D_1__Firmicutes;D_2__Clostridia;__	D_0__Bacteria;D_1__Firmicutes;D_2__Erysipelotrichia;D_3__Erysipelotrichales	D_0__Bacteria;D_1__Firmicutes;D_2__Negativicutes;D_3__Selenomonadales	D_0__Bacteria;D_1__Firmicutes;__;__	D_0__Bacteria;D_1__Fusobacteria;D_2__Fusobacteriia;D_3__Fusobacteriales	D_0__Bacteria;D_1__Lentisphaerae;D_2__Lentisphaeria;D_3__Victivallales	D_0__Bacteria;D_1__Patescibacteria;D_2__Saccharimonadia;D_3__Saccharimonadales	D_0__Bacteria;D_1__Planctomycetes;D_2__Planctomycetacia;D_3__Isosphaerales	D_0__Bacteria;D_1__Proteobacteria;D_2__Alphaproteobacteria;D_3__Acetobacterales	D_0__Bacteria;D_1__Proteobacteria;D_2__Alphaproteobacteria;D_3__Caulobacterales	D_0__Bacteria;D_1__Proteobacteria;D_2__Alphaproteobacteria;D_3__Paracaedibacterales	D_0__Bacteria;D_1__Proteobacteria;D_2__Alphaproteobacteria;D_3__Rhizobiales	D_0__Bacteria;D_1__Proteobacteria;D_2__Alphaproteobacteria;D_3__Rhodospirillales	D_0__Bacteria;D_1__Proteobacteria;D_2__Alphaproteobacteria;D_3__Sphingomonadales	D_0__Bacteria;D_1__Proteobacteria;D_2__Alphaproteobacteria;__	D_0__Bacteria;D_1__Proteobacteria;D_2__Deltaproteobacteria;D_3__Desulfovibrionales	D_0__Bacteria;D_1__Proteobacteria;D_2__Deltaproteobacteria;D_3__Myxococcales	D_0__Bacteria;D_1__Proteobacteria;D_2__Gammaproteobacteria;D_3__Aeromonadales	D_0__Bacteria;D_1__Proteobacteria;D_2__Gammaproteobacteria;D_3__Betaproteobacteriales	D_0__Bacteria;D_1__Proteobacteria;D_2__Gammaproteobacteria;D_3__Enterobacteriales	D_0__Bacteria;D_1__Proteobacteria;D_2__Gammaproteobacteria;D_3__Pasteurellales	D_0__Bacteria;D_1__Proteobacteria;D_2__Gammaproteobacteria;D_3__Pseudomonadales
JTFB.20.01	0.0	0.0	0.0	667.0	0.0	0.0	0.0	7.0	0.0	0.0	75.0	0.0	4115.0	0.0	0.0	0.0	0.0	0.0	0.0	0.0	0.0	0.0	0.0	0.0	0.0	1119.0	12682.0	0.0	0.0	28.0	0.0	0.0	0.0	0.0	0.0	0.0	0.0	0.0	0.0	0.0	0.0	0.0	0.0	0.0	0.0	12.0	0.0	0.0	0.0
JTFB.20.02	0.0	0.0	14.0	12.0	0.0	0.0	0.0	0.0	0.0	0.0	173.0	0.0	4376.0	0.0	0.0	0.0	0.0	0.0	0.0	0.0	0.0	0.0	0.0	0.0	6.0	42.0	4411.0	0.0	474.0	177.0	5.0	0.0	0.0	0.0	0.0	0.0	0.0	0.0	0.0	0.0	0.0	0.0	137.0	0.0	0.0	688.0	0.0	0.0	0.0
JTFB.20.03	0.0	0.0	22.0	2579.0	0.0	0.0	0.0	2.0	0.0	0.0	900.0	0.0	6227.0	0.0	4.0	0.0	0.0	0.0	0.0	0.0	0.0	0.0	0.0	0.0	12.0	725.0	27059.0	0.0	232.0	222.0	0.0	0.0	0.0	2.0	0.0	0.0	0.0	0.0	0.0	0.0	0.0	0.0	39.0	0.0	0.0	54.0	18.0	0.0	0.0
JTFB.20.04	3.0	0.0	23.0	4093.0	0.0	0.0	0.0	0.0	0.0	0.0	3852.0	0.0	2342.0	0.0	0.0	0.0	0.0	0.0	0.0	0.0	0.0	0.0	0.0	0.0	7.0	892.0	15799.0	0.0	38.0	144.0	0.0	0.0	0.0	0.0	0.0	0.0	0.0	0.0	0.0	0.0	0.0	0.0	7.0	0.0	0.0	44.0	13.0	716.0	0.0
JTFB.20.08	0.0	0.0	15.0	10813.0	0.0	0.0	0.0	0.0	0.0	0.0	1620.0	0.0	7344.0	0.0	0.0	0.0	0.0	0.0	0.0	0.0	0.0	0.0	0.0	0.0	12.0	1058.0	20198.0	0.0	769.0	61.0	0.0	5.0	0.0	0.0	0.0	0.0	0.0	0.0	0.0	0.0	0.0	0.0	37.0	0.0	0.0	37.0	703.0	34.0	3.0
JTFB.22.01	0.0	0.0	23.0	0.0	0.0	0.0	0.0	0.0	0.0	0.0	154.0	0.0	6197.0	0.0	0.0	0.0	0.0	0.0	0.0	0.0	0.0	0.0	0.0	0.0	0.0	75.0	10159.0	0.0	3430.0	135.0	0.0	0.0	0.0	0.0	0.0	0.0	0.0	0.0	0.0	0.0	0.0	0.0	120.0	0.0	0.0	280.0	162.0	0.0	0.0
JTFB.22.02	0.0	0.0	5.0	621.0	0.0	0.0	0.0	8.0	0.0	0.0	0.0	0.0	2239.0	0.0	0.0	0.0	0.0	0.0	0.0	0.0	0.0	0.0	0.0	0.0	0.0	16.0	12594.0	0.0	11.0	7.0	0.0	0.0	0.0	0.0	0.0	0.0	0.0	0.0	0.0	0.0	0.0	0.0	0.0	0.0	0.0	0.0	0.0	0.0	7.0
JTFB.22.03	56.0	0.0	9.0	34.0	0.0	0.0	0.0	0.0	4.0	0.0	187.0	0.0	19926.0	0.0	0.0	0.0	0.0	0.0	0.0	4.0	0.0	0.0	0.0	0.0	0.0	56.0	12655.0	0.0	613.0	925.0	0.0	0.0	0.0	0.0	0.0	0.0	0.0	0.0	0.0	0.0	0.0	0.0	261.0	0.0	0.0	960.0	336.0	21.0	3.0
JTFB.22.06	0.0	0.0	0.0	21.0	5.0	0.0	0.0	0.0	0.0	0.0	537.0	0.0	9926.0	0.0	0.0	0.0	0.0	0.0	0.0	0.0	0.0	0.0	0.0	0.0	5.0	294.0	12850.0	0.0	2643.0	218.0	0.0	0.0	0.0	0.0	0.0	0.0	0.0	0.0	0.0	0.0	0.0	0.0	364.0	0.0	0.0	408.0	137.0	27.0	2.0
JTFB.22.07	16.0	0.0	14.0	5627.0	0.0	0.0	0.0	0.0	0.0	0.0	4532.0	0.0	2128.0	0.0	0.0	0.0	0.0	0.0	0.0	0.0	0.0	0.0	0.0	0.0	0.0	4556.0	20028.0	0.0	251.0	71.0	0.0	7.0	0.0	0.0	0.0	0.0	0.0	0.0	0.0	0.0	0.0	0.0	0.0	0.0	0.0	7.0	32.0	10.0	118.0
JTFB.22.24	0.0	0.0	0.0	47.0	0.0	0.0	0.0	0.0	0.0	0.0	63.0	0.0	7538.0	0.0	0.0	0.0	0.0	0.0	0.0	0.0	0.0	0.0	0.0	0.0	0.0	122.0	8887.0	0.0	1172.0	369.0	0.0	0.0	0.0	0.0	0.0	0.0	0.0	0.0	0.0	0.0	0.0	0.0	268.0	0.0	0.0	571.0	66.0	10.0	0.0
JTFB.22.35	0.0	0.0	4.0	1450.0	4.0	0.0	0.0	0.0	0.0	0.0	1280.0	0.0	9495.0	0.0	0.0	0.0	0.0	0.0	0.0	0.0	0.0	0.0	0.0	0.0	0.0	316.0	17437.0	0.0	4765.0	426.0	0.0	0.0	0.0	13.0	0.0	0.0	0.0	0.0	0.0	0.0	0.0	0.0	543.0	0.0	0.0	1108.0	51.0	53.0	25.0
JTFB.23.01	40.0	0.0	0.0	845.0	0.0	0.0	0.0	0.0	0.0	0.0	233.0	0.0	5879.0	0.0	0.0	0.0	0.0	0.0	0.0	0.0	0.0	0.0	0.0	0.0	0.0	6.0	11549.0	0.0	7.0	172.0	0.0	0.0	0.0	0.0	0.0	0.0	0.0	0.0	0.0	68.0	0.0	0.0	13.0	0.0	0.0	9.0	8.0	0.0	0.0
JTFB.23.03	206.0	0.0	0.0	1205.0	0.0	0.0	0.0	0.0	0.0	0.0	717.0	0.0	13167.0	0.0	0.0	0.0	0.0	0.0	0.0	14.0	0.0	0.0	0.0	0.0	0.0	344.0	20752.0	5.0	375.0	167.0	0.0	0.0	0.0	0.0	0.0	0.0	0.0	0.0	0.0	32.0	0.0	0.0	318.0	0.0	0.0	194.0	40.0	0.0	0.0
JTFB.23.04	592.0	0.0	0.0	1856.0	0.0	0.0	0.0	0.0	0.0	0.0	282.0	0.0	4172.0	0.0	0.0	0.0	0.0	0.0	0.0	0.0	0.0	0.0	0.0	0.0	0.0	131.0	23259.0	14.0	443.0	305.0	0.0	0.0	0.0	0.0	0.0	0.0	0.0	0.0	0.0	4.0	0.0	0.0	37.0	0.0	0.0	14.0	0.0	0.0	0.0
JTFB.23.05	211.0	0.0	0.0	3216.0	0.0	0.0	0.0	0.0	0.0	0.0	319.0	0.0	12425.0	0.0	0.0	0.0	0.0	0.0	0.0	0.0	0.0	0.0	0.0	0.0	0.0	2.0	19140.0	27.0	42.0	367.0	0.0	0.0	0.0	0.0	0.0	0.0	0.0	0.0	26.0	31.0	0.0	0.0	234.0	0.0	0.0	24.0	4.0	0.0	0.0
JTFB.23.06	1387.0	0.0	0.0	594.0	0.0	0.0	0.0	0.0	0.0	0.0	196.0	0.0	3675.0	0.0	0.0	0.0	0.0	0.0	0.0	0.0	0.0	0.0	0.0	0.0	0.0	16.0	17727.0	0.0	106.0	249.0	0.0	0.0	0.0	0.0	0.0	0.0	0.0	0.0	0.0	20.0	0.0	0.0	24.0	0.0	0.0	21.0	0.0	0.0	0.0
JTFB.23.07	1018.0	0.0	0.0	880.0	8.0	0.0	0.0	0.0	0.0	0.0	511.0	0.0	12593.0	0.0	0.0	0.0	0.0	0.0	0.0	0.0	0.0	0.0	0.0	0.0	2.0	93.0	30583.0	5.0	662.0	222.0	0.0	0.0	0.0	0.0	0.0	0.0	0.0	0.0	5.0	12.0	0.0	10.0	45.0	0.0	0.0	27.0	109.0	3.0	411.0
JTFB.23.08	809.0	0.0	3.0	213.0	0.0	0.0	0.0	0.0	0.0	0.0	711.0	0.0	7550.0	0.0	0.0	0.0	0.0	0.0	0.0	0.0	0.0	0.0	0.0	0.0	7.0	43.0	35037.0	23.0	419.0	330.0	0.0	0.0	0.0	0.0	0.0	0.0	0.0	0.0	12.0	0.0	0.0	0.0	16.0	0.0	0.0	14.0	6.0	0.0	0.0
JTFB.23.09	338.0	0.0	0.0	720.0	0.0	0.0	0.0	0.0	0.0	0.0	210.0	0.0	2977.0	0.0	0.0	0.0	4.0	0.0	0.0	0.0	0.0	0.0	0.0	0.0	0.0	276.0	5767.0	0.0	503.0	103.0	0.0	0.0	0.0	0.0	0.0	0.0	0.0	0.0	0.0	0.0	0.0	0.0	33.0	0.0	0.0	0.0	54.0	0.0	0.0
JTFB.23.10	1082.0	0.0	0.0	666.0	0.0	0.0	0.0	0.0	0.0	0.0	654.0	0.0	2912.0	0.0	0.0	0.0	0.0	0.0	0.0	0.0	0.0	0.0	0.0	0.0	0.0	22.0	32091.0	20.0	142.0	426.0	0.0	0.0	0.0	0.0	0.0	0.0	0.0	0.0	0.0	12.0	0.0	0.0	22.0	0.0	0.0	22.0	96.0	0.0	0.0
JTFB.23.11	1820.0	0.0	0.0	450.0	0.0	0.0	0.0	0.0	0.0	0.0	1244.0	0.0	13412.0	0.0	0.0	0.0	0.0	0.0	0.0	0.0	0.0	0.0	0.0	0.0	0.0	72.0	39397.0	22.0	563.0	351.0	0.0	0.0	0.0	0.0	0.0	0.0	0.0	0.0	0.0	38.0	4.0	0.0	13.0	0.0	0.0	59.0	39.0	26.0	0.0
JTFB.23.12	534.0	0.0	9.0	1849.0	0.0	0.0	0.0	0.0	0.0	0.0	1715.0	0.0	9010.0	0.0	0.0	0.0	0.0	0.0	0.0	0.0	0.0	0.0	0.0	0.0	0.0	397.0	20435.0	0.0	5940.0	342.0	0.0	0.0	0.0	3.0	0.0	0.0	0.0	0.0	0.0	303.0	0.0	0.0	49.0	0.0	0.0	104.0	0.0	23.0	0.0
JTFB.23.13	494.0	0.0	21.0	1829.0	0.0	0.0	0.0	0.0	0.0	0.0	3728.0	0.0	9825.0	0.0	0.0	0.0	0.0	0.0	0.0	15.0	0.0	0.0	0.0	0.0	0.0	300.0	26857.0	0.0	4134.0	1152.0	2.0	0.0	0.0	7.0	0.0	0.0	0.0	0.0	0.0	0.0	0.0	0.0	423.0	0.0	0.0	81.0	422.0	30.0	0.0
JTFB.23.14	1852.0	0.0	0.0	592.0	0.0	0.0	0.0	0.0	0.0	0.0	901.0	0.0	15850.0	0.0	0.0	0.0	0.0	0.0	0.0	0.0	0.0	0.0	0.0	0.0	0.0	45.0	28706.0	12.0	1044.0	578.0	0.0	0.0	0.0	0.0	0.0	0.0	0.0	0.0	0.0	0.0	0.0	0.0	129.0	0.0	0.0	77.0	711.0	3.0	3.0
JTFB.23.15	225.0	0.0	0.0	228.0	0.0	0.0	0.0	0.0	0.0	0.0	111.0	0.0	11595.0	0.0	0.0	0.0	0.0	0.0	0.0	0.0	0.0	0.0	0.0	0.0	0.0	2.0	41022.0	9.0	42.0	219.0	3.0	0.0	0.0	0.0	0.0	0.0	0.0	0.0	0.0	3.0	0.0	0.0	26.0	0.0	0.0	54.0	100.0	0.0	4.0
JTFB.23.16	967.0	0.0	0.0	617.0	0.0	0.0	0.0	0.0	0.0	0.0	854.0	0.0	17376.0	0.0	0.0	0.0	0.0	0.0	0.0	0.0	0.0	0.0	0.0	0.0	0.0	31.0	33767.0	0.0	738.0	178.0	0.0	0.0	0.0	0.0	0.0	0.0	0.0	0.0	0.0	129.0	6.0	0.0	117.0	0.0	0.0	53.0	103.0	0.0	0.0
JTFB.23.17	0.0	0.0	0.0	232.0	0.0	0.0	0.0	0.0	0.0	0.0	426.0	0.0	3735.0	0.0	0.0	0.0	0.0	0.0	0.0	0.0	0.0	0.0	0.0	0.0	0.0	134.0	10301.0	0.0	728.0	234.0	0.0	0.0	0.0	0.0	0.0	0.0	0.0	0.0	0.0	0.0	0.0	0.0	28.0	0.0	0.0	71.0	35.0	13.0	0.0
JTFB.23.18	0.0	0.0	0.0	717.0	0.0	0.0	0.0	0.0	0.0	0.0	740.0	0.0	7763.0	0.0	0.0	0.0	0.0	0.0	0.0	0.0	0.0	0.0	0.0	0.0	0.0	23.0	10328.0	0.0	548.0	136.0	0.0	0.0	0.0	0.0	0.0	0.0	0.0	0.0	0.0	0.0	0.0	0.0	63.0	0.0	0.0	23.0	604.0	0.0	0.0
JTFB.23.19	0.0	0.0	0.0	163.0	0.0	0.0	0.0	0.0	0.0	0.0	408.0	0.0	6781.0	0.0	0.0	0.0	0.0	0.0	0.0	0.0	0.0	0.0	0.0	0.0	0.0	171.0	7210.0	0.0	1483.0	274.0	0.0	0.0	0.0	0.0	0.0	0.0	0.0	0.0	0.0	0.0	0.0	0.0	182.0	0.0	0.0	118.0	1184.0	12.0	0.0
JTFB.23.20	83.0	0.0	10.0	2310.0	0.0	0.0	0.0	0.0	0.0	0.0	1134.0	0.0	12684.0	0.0	7.0	0.0	0.0	0.0	0.0	12.0	0.0	0.0	0.0	0.0	0.0	346.0	17029.0	0.0	1834.0	266.0	0.0	0.0	0.0	0.0	0.0	0.0	0.0	0.0	0.0	59.0	0.0	0.0	356.0	0.0	0.0	81.0	1148.0	6.0	0.0
JTFB.23.22	56.0	0.0	8.0	1416.0	0.0	0.0	0.0	0.0	0.0	0.0	2290.0	0.0	16218.0	0.0	18.0	0.0	0.0	0.0	0.0	3.0	0.0	0.0	0.0	0.0	0.0	217.0	21430.0	0.0	634.0	420.0	0.0	0.0	0.0	0.0	0.0	0.0	0.0	0.0	8.0	18.0	0.0	0.0	156.0	0.0	0.0	152.0	507.0	0.0	0.0
JTFB.23.23	194.0	0.0	0.0	192.0	0.0	0.0	0.0	0.0	0.0	0.0	1328.0	0.0	10160.0	0.0	0.0	0.0	0.0	0.0	0.0	0.0	0.0	0.0	0.0	0.0	0.0	12.0	17631.0	8.0	121.0	222.0	0.0	0.0	0.0	0.0	0.0	0.0	0.0	0.0	0.0	38.0	0.0	0.0	179.0	0.0	0.0	39.0	1353.0	0.0	0.0
JTFB.23.24	1334.0	0.0	0.0	1685.0	0.0	0.0	0.0	0.0	0.0	0.0	1054.0	0.0	5917.0	0.0	2.0	0.0	0.0	0.0	0.0	0.0	0.0	0.0	0.0	0.0	0.0	49.0	15778.0	0.0	376.0	256.0	23.0	0.0	0.0	0.0	0.0	0.0	0.0	0.0	0.0	32.0	0.0	0.0	63.0	0.0	0.0	18.0	52.0	31.0	0.0
JTFB.23.25	0.0	0.0	34.0	49.0	0.0	0.0	0.0	8.0	0.0	0.0	837.0	0.0	9181.0	0.0	0.0	0.0	0.0	0.0	0.0	0.0	0.0	0.0	0.0	0.0	0.0	102.0	15197.0	8.0	378.0	226.0	0.0	0.0	0.0	3.0	0.0	0.0	0.0	0.0	0.0	0.0	0.0	0.0	50.0	0.0	0.0	44.0	27.0	4.0	0.0
JTFB.23.27	809.0	0.0	6.0	216.0	0.0	0.0	0.0	0.0	0.0	0.0	886.0	0.0	3468.0	0.0	0.0	0.0	0.0	0.0	0.0	0.0	0.0	0.0	0.0	0.0	0.0	108.0	12813.0	0.0	1491.0	397.0	0.0	0.0	0.0	5.0	0.0	0.0	0.0	0.0	0.0	0.0	0.0	0.0	213.0	0.0	0.0	51.0	641.0	3393.0	0.0
JTFB.23.29	8790.0	0.0	0.0	4743.0	0.0	0.0	0.0	0.0	0.0	0.0	974.0	0.0	13792.0	0.0	3.0	0.0	0.0	0.0	0.0	0.0	0.0	0.0	0.0	0.0	0.0	43.0	23056.0	7.0	490.0	677.0	0.0	0.0	0.0	0.0	0.0	0.0	0.0	0.0	0.0	0.0	0.0	0.0	18.0	0.0	0.0	44.0	8.0	0.0	3.0
JTFB.23.30	790.0	0.0	8.0	610.0	0.0	0.0	0.0	0.0	0.0	0.0	1611.0	0.0	16343.0	0.0	0.0	0.0	0.0	0.0	0.0	0.0	0.0	0.0	0.0	0.0	0.0	245.0	19074.0	0.0	2557.0	470.0	0.0	0.0	0.0	9.0	0.0	0.0	0.0	0.0	0.0	37.0	0.0	0.0	125.0	0.0	0.0	58.0	63.0	113.0	0.0
JTFB.23.31	1077.0	0.0	0.0	1308.0	0.0	0.0	0.0	0.0	0.0	0.0	222.0	0.0	19091.0	0.0	0.0	0.0	0.0	0.0	0.0	0.0	0.0	0.0	0.0	0.0	0.0	21.0	16859.0	14.0	178.0	359.0	0.0	0.0	0.0	0.0	0.0	0.0	0.0	0.0	0.0	105.0	0.0	0.0	193.0	0.0	0.0	86.0	174.0	76.0	0.0
JTFB.23.32	17271.0	0.0	25.0	487.0	0.0	0.0	0.0	0.0	0.0	0.0	941.0	0.0	1555.0	0.0	0.0	0.0	0.0	0.0	0.0	0.0	0.0	0.0	0.0	0.0	0.0	494.0	19551.0	0.0	930.0	50.0	0.0	0.0	0.0	114.0	0.0	0.0	0.0	0.0	2.0	11.0	0.0	0.0	0.0	0.0	0.0	18.0	24.0	10.0	9.0
JTFB.23.33	10282.0	0.0	179.0	54.0	82.0	0.0	0.0	21.0	9.0	0.0	100.0	0.0	2399.0	0.0	6.0	0.0	0.0	0.0	4.0	0.0	0.0	0.0	0.0	0.0	0.0	66.0	11002.0	9.0	271.0	164.0	0.0	0.0	0.0	0.0	0.0	0.0	0.0	0.0	0.0	0.0	0.0	0.0	0.0	0.0	0.0	100.0	53.0	0.0	8.0
JTFB.23.34	12934.0	0.0	4.0	151.0	0.0	0.0	0.0	0.0	9.0	0.0	611.0	0.0	4097.0	0.0	0.0	0.0	0.0	0.0	0.0	0.0	0.0	0.0	0.0	0.0	0.0	666.0	25152.0	0.0	236.0	203.0	0.0	0.0	0.0	0.0	0.0	0.0	0.0	0.0	0.0	0.0	0.0	0.0	15.0	0.0	0.0	22.0	207.0	0.0	0.0
JTFB.23.35	10111.0	0.0	15.0	2107.0	0.0	0.0	0.0	0.0	0.0	0.0	716.0	0.0	8411.0	0.0	3.0	0.0	0.0	0.0	0.0	19.0	0.0	0.0	0.0	0.0	0.0	109.0	24599.0	4.0	4036.0	482.0	0.0	4.0	0.0	0.0	0.0	0.0	0.0	0.0	0.0	0.0	0.0	0.0	24.0	0.0	0.0	365.0	0.0	566.0	0.0
JTFB.23.36	10797.0	0.0	0.0	26.0	0.0	0.0	0.0	0.0	3.0	0.0	311.0	0.0	2748.0	0.0	4.0	0.0	0.0	0.0	0.0	0.0	0.0	0.0	0.0	0.0	0.0	39.0	13384.0	6.0	544.0	105.0	0.0	0.0	0.0	0.0	0.0	0.0	0.0	0.0	646.0	0.0	0.0	0.0	15.0	0.0	0.0	16.0	61.0	0.0	5.0
JTFB.23.37	4405.0	0.0	2.0	29.0	0.0	0.0	0.0	0.0	0.0	0.0	370.0	3.0	16372.0	0.0	3.0	0.0	0.0	0.0	0.0	0.0	0.0	0.0	0.0	0.0	0.0	31.0	14280.0	9.0	249.0	181.0	7.0	0.0	0.0	0.0	0.0	0.0	0.0	0.0	0.0	55.0	0.0	0.0	135.0	0.0	0.0	83.0	26.0	0.0	0.0
JTFB.24.01	781.0	0.0	0.0	74.0	22.0	0.0	0.0	0.0	10.0	0.0	31.0	0.0	919.0	0.0	0.0	0.0	0.0	0.0	0.0	0.0	0.0	0.0	0.0	0.0	5.0	263.0	15476.0	0.0	2566.0	26.0	0.0	0.0	0.0	12.0	0.0	0.0	0.0	0.0	0.0	0.0	0.0	0.0	14.0	0.0	0.0	10.0	16.0	0.0	7.0
JTFB.24.02	2074.0	0.0	17.0	920.0	0.0	0.0	0.0	0.0	0.0	0.0	1590.0	0.0	7677.0	0.0	0.0	0.0	0.0	0.0	0.0	0.0	0.0	0.0	0.0	0.0	0.0	145.0	29765.0	10.0	4854.0	123.0	0.0	0.0	0.0	57.0	0.0	0.0	0.0	0.0	0.0	0.0	0.0	0.0	178.0	0.0	0.0	128.0	67.0	15.0	4.0
JTFB.24.03	191.0	0.0	0.0	243.0	0.0	0.0	0.0	0.0	0.0	0.0	242.0	0.0	2967.0	0.0	0.0	0.0	0.0	0.0	0.0	0.0	0.0	0.0	0.0	0.0	11.0	191.0	31064.0	0.0	6814.0	97.0	0.0	0.0	0.0	124.0	0.0	0.0	0.0	0.0	25.0	0.0	6.0	0.0	164.0	0.0	0.0	85.0	4.0	0.0	14.0
JTFB.24.04	291.0	0.0	0.0	754.0	0.0	0.0	0.0	0.0	2.0	0.0	300.0	0.0	5312.0	0.0	0.0	0.0	0.0	0.0	0.0	0.0	0.0	0.0	0.0	0.0	0.0	36.0	29833.0	41.0	860.0	88.0	0.0	0.0	0.0	245.0	0.0	0.0	0.0	0.0	2.0	0.0	0.0	0.0	79.0	0.0	0.0	45.0	0.0	0.0	10.0
JTFB.24.05	573.0	0.0	0.0	6.0	8.0	0.0	0.0	0.0	0.0	0.0	17.0	0.0	1183.0	0.0	3.0	0.0	0.0	0.0	0.0	0.0	0.0	0.0	0.0	0.0	0.0	35.0	29662.0	96.0	57.0	9.0	0.0	0.0	0.0	8.0	0.0	0.0	0.0	0.0	1419.0	0.0	15.0	0.0	6.0	0.0	0.0	86.0	21.0	0.0	10.0
JTFB.24.06	5461.0	0.0	12.0	9.0	2.0	0.0	0.0	0.0	4.0	0.0	178.0	0.0	1588.0	0.0	0.0	0.0	0.0	0.0	0.0	0.0	0.0	0.0	0.0	0.0	0.0	6.0	17884.0	31.0	58.0	48.0	0.0	0.0	0.0	0.0	0.0	3.0	0.0	0.0	0.0	0.0	0.0	0.0	0.0	0.0	0.0	0.0	0.0	0.0	0.0
JTFB.24.08	800.0	0.0	0.0	286.0	0.0	0.0	5.0	0.0	0.0	0.0	322.0	0.0	1495.0	0.0	0.0	0.0	0.0	0.0	0.0	0.0	0.0	0.0	0.0	0.0	0.0	35.0	24414.0	14.0	791.0	11.0	0.0	0.0	0.0	83.0	0.0	0.0	0.0	10.0	1775.0	0.0	26.0	0.0	87.0	0.0	0.0	227.0	26.0	0.0	8.0
JTFB.24.09	969.0	0.0	10.0	119.0	0.0	0.0	0.0	4.0	0.0	0.0	557.0	0.0	1348.0	0.0	0.0	0.0	0.0	0.0	0.0	0.0	0.0	0.0	0.0	0.0	0.0	120.0	50152.0	162.0	570.0	9.0	0.0	0.0	0.0	242.0	0.0	0.0	0.0	0.0	11.0	0.0	0.0	0.0	0.0	0.0	0.0	21.0	0.0	0.0	0.0
JTFB.24.10	111.0	0.0	5.0	489.0	32.0	0.0	0.0	0.0	66.0	0.0	712.0	0.0	2855.0	0.0	0.0	0.0	0.0	0.0	0.0	0.0	0.0	0.0	0.0	0.0	9.0	34.0	17060.0	15.0	1731.0	16.0	0.0	0.0	0.0	142.0	0.0	0.0	0.0	0.0	0.0	0.0	30.0	0.0	30.0	0.0	0.0	38.0	23.0	0.0	19.0
JTFB.24.11	0.0	0.0	0.0	24.0	0.0	0.0	0.0	0.0	0.0	0.0	69.0	0.0	190.0	0.0	0.0	0.0	0.0	0.0	0.0	0.0	0.0	0.0	0.0	0.0	0.0	86.0	2312.0	0.0	70.0	0.0	0.0	0.0	0.0	0.0	0.0	0.0	0.0	0.0	2550.0	0.0	0.0	0.0	0.0	0.0	0.0	76.0	0.0	0.0	13.0
JTFB.24.13	2864.0	0.0	10.0	10.0	0.0	0.0	0.0	0.0	0.0	0.0	168.0	0.0	3413.0	0.0	0.0	0.0	0.0	0.0	0.0	4.0	0.0	0.0	0.0	0.0	0.0	85.0	22181.0	21.0	77.0	167.0	0.0	0.0	0.0	185.0	0.0	0.0	0.0	0.0	1719.0	0.0	39.0	0.0	26.0	0.0	0.0	105.0	333.0	0.0	0.0
JTFB.24.14	1943.0	0.0	0.0	41.0	0.0	0.0	0.0	0.0	0.0	0.0	168.0	0.0	3268.0	0.0	0.0	0.0	0.0	0.0	0.0	0.0	0.0	0.0	0.0	0.0	0.0	10.0	38733.0	23.0	445.0	5.0	0.0	0.0	0.0	8.0	0.0	0.0	0.0	0.0	0.0	0.0	0.0	0.0	18.0	0.0	0.0	17.0	25.0	0.0	10.0
JTFB.24.16	560.0	0.0	15.0	87.0	0.0	0.0	0.0	0.0	0.0	0.0	238.0	0.0	2230.0	0.0	2.0	0.0	0.0	0.0	0.0	0.0	0.0	0.0	0.0	0.0	0.0	0.0	21999.0	94.0	487.0	17.0	0.0	0.0	0.0	105.0	0.0	0.0	0.0	0.0	0.0	0.0	0.0	0.0	0.0	0.0	0.0	9.0	15.0	0.0	0.0
JTFB.24.17	178.0	0.0	0.0	171.0	4.0	0.0	0.0	0.0	0.0	0.0	369.0	0.0	3690.0	0.0	0.0	0.0	0.0	0.0	0.0	0.0	0.0	0.0	0.0	0.0	0.0	24.0	13042.0	7.0	1088.0	14.0	0.0	0.0	0.0	32.0	0.0	0.0	0.0	0.0	0.0	0.0	0.0	0.0	131.0	0.0	0.0	43.0	5.0	0.0	0.0
JTFB.24.19	36.0	0.0	48.0	71.0	0.0	0.0	0.0	0.0	0.0	0.0	224.0	0.0	3394.0	0.0	0.0	0.0	0.0	0.0	0.0	0.0	0.0	0.0	0.0	0.0	0.0	42.0	36801.0	11.0	893.0	66.0	0.0	0.0	0.0	526.0	0.0	0.0	0.0	0.0	5.0	0.0	0.0	0.0	70.0	0.0	0.0	58.0	399.0	51.0	0.0
JTFB.24.20	680.0	0.0	12.0	168.0	0.0	0.0	0.0	0.0	0.0	0.0	340.0	0.0	8810.0	0.0	3.0	0.0	0.0	0.0	0.0	0.0	0.0	0.0	0.0	0.0	0.0	32.0	36428.0	50.0	722.0	41.0	0.0	0.0	0.0	78.0	0.0	0.0	0.0	0.0	0.0	0.0	3.0	0.0	40.0	0.0	0.0	13.0	30.0	0.0	0.0
JTFB.24.25	11260.0	0.0	22.0	104.0	0.0	0.0	0.0	0.0	0.0	0.0	3022.0	0.0	555.0	0.0	0.0	0.0	0.0	0.0	0.0	0.0	0.0	0.0	0.0	0.0	8.0	10.0	23573.0	45.0	87.0	22.0	0.0	0.0	0.0	43.0	0.0	0.0	0.0	0.0	778.0	0.0	0.0	0.0	22.0	0.0	0.0	32.0	24.0	0.0	3.0
JTFB.24.35	173.0	0.0	116.0	135.0	14.0	0.0	0.0	52.0	0.0	0.0	187.0	0.0	2481.0	0.0	24.0	0.0	0.0	0.0	0.0	0.0	0.0	0.0	0.0	0.0	0.0	65.0	27924.0	29.0	559.0	33.0	0.0	0.0	0.0	4833.0	0.0	0.0	6.0	0.0	1257.0	0.0	5.0	0.0	27.0	0.0	0.0	13.0	30.0	0.0	2.0
JTFB.25.01	0.0	0.0	0.0	18.0	0.0	0.0	0.0	0.0	0.0	0.0	206.0	0.0	8850.0	0.0	0.0	0.0	0.0	0.0	0.0	0.0	0.0	0.0	0.0	0.0	0.0	142.0	14619.0	0.0	400.0	929.0	0.0	0.0	0.0	0.0	0.0	0.0	0.0	0.0	0.0	0.0	0.0	0.0	115.0	0.0	0.0	106.0	21.0	0.0	0.0
JTFB.25.02	26.0	0.0	0.0	81.0	2.0	0.0	0.0	8.0	0.0	0.0	180.0	0.0	13433.0	0.0	0.0	0.0	0.0	0.0	0.0	0.0	0.0	0.0	0.0	0.0	0.0	10.0	12351.0	0.0	153.0	2688.0	0.0	0.0	0.0	0.0	0.0	0.0	2.0	0.0	9.0	0.0	0.0	0.0	569.0	0.0	0.0	906.0	12.0	0.0	0.0
JTFB.25.03	6.0	0.0	3.0	51.0	0.0	0.0	0.0	0.0	0.0	0.0	169.0	0.0	5481.0	0.0	0.0	0.0	0.0	0.0	0.0	0.0	0.0	0.0	0.0	0.0	0.0	48.0	5975.0	0.0	164.0	321.0	0.0	0.0	0.0	0.0	0.0	0.0	0.0	0.0	15.0	0.0	0.0	0.0	86.0	0.0	0.0	347.0	23.0	0.0	0.0
JTFB.25.04	0.0	0.0	10.0	40.0	0.0	0.0	0.0	0.0	0.0	0.0	873.0	0.0	14473.0	0.0	0.0	0.0	0.0	0.0	0.0	0.0	0.0	0.0	0.0	0.0	0.0	174.0	15779.0	0.0	395.0	647.0	0.0	0.0	0.0	0.0	0.0	0.0	0.0	0.0	0.0	0.0	0.0	0.0	171.0	0.0	0.0	169.0	8.0	3.0	0.0
JTFB.25.05	76.0	0.0	17.0	4.0	0.0	0.0	0.0	0.0	0.0	0.0	153.0	0.0	10400.0	0.0	0.0	0.0	0.0	0.0	0.0	0.0	3.0	0.0	0.0	0.0	0.0	39.0	18135.0	74.0	324.0	87.0	0.0	0.0	0.0	326.0	0.0	0.0	0.0	0.0	1332.0	0.0	0.0	0.0	29.0	0.0	0.0	77.0	0.0	0.0	5.0
JTFB.25.06	0.0	0.0	10.0	32.0	0.0	0.0	0.0	3.0	0.0	0.0	128.0	0.0	14358.0	0.0	0.0	0.0	0.0	0.0	0.0	0.0	0.0	0.0	0.0	0.0	0.0	51.0	11166.0	0.0	906.0	484.0	0.0	0.0	0.0	0.0	0.0	0.0	0.0	0.0	0.0	0.0	0.0	0.0	297.0	0.0	0.0	575.0	0.0	0.0	0.0
JTFB.25.07	0.0	0.0	13.0	45.0	3.0	0.0	0.0	0.0	8.0	0.0	77.0	0.0	23673.0	0.0	0.0	0.0	0.0	0.0	0.0	0.0	0.0	0.0	0.0	0.0	9.0	86.0	12409.0	8.0	1317.0	396.0	0.0	0.0	0.0	24.0	0.0	0.0	0.0	0.0	0.0	0.0	0.0	0.0	122.0	0.0	0.0	370.0	69.0	0.0	3.0
JTFB.25.09	34.0	0.0	0.0	265.0	0.0	0.0	0.0	0.0	0.0	0.0	215.0	0.0	22403.0	0.0	0.0	0.0	0.0	0.0	0.0	0.0	0.0	0.0	0.0	0.0	0.0	83.0	17880.0	0.0	2022.0	794.0	0.0	0.0	0.0	0.0	0.0	0.0	0.0	0.0	0.0	0.0	0.0	0.0	144.0	0.0	0.0	1051.0	0.0	0.0	0.0
JTFB.25.10	8.0	0.0	9.0	187.0	0.0	0.0	0.0	0.0	0.0	0.0	348.0	0.0	24358.0	0.0	0.0	0.0	0.0	0.0	0.0	0.0	0.0	0.0	0.0	0.0	0.0	69.0	15031.0	14.0	1199.0	2023.0	0.0	0.0	0.0	0.0	0.0	0.0	0.0	0.0	0.0	0.0	0.0	0.0	185.0	0.0	0.0	563.0	0.0	0.0	0.0
JTFB.25.11	0.0	0.0	0.0	147.0	0.0	0.0	0.0	0.0	0.0	0.0	97.0	0.0	20276.0	0.0	0.0	0.0	0.0	0.0	0.0	0.0	0.0	0.0	0.0	0.0	0.0	60.0	18908.0	0.0	1205.0	650.0	0.0	0.0	0.0	0.0	0.0	0.0	0.0	0.0	0.0	0.0	0.0	0.0	367.0	0.0	0.0	1966.0	3919.0	218.0	0.0
JTFB.25.12	2.0	0.0	11.0	46.0	0.0	0.0	0.0	0.0	11.0	0.0	80.0	0.0	21615.0	0.0	0.0	0.0	0.0	0.0	0.0	0.0	0.0	0.0	0.0	0.0	9.0	231.0	19311.0	15.0	1576.0	411.0	0.0	2.0	0.0	15.0	0.0	0.0	0.0	0.0	4.0	2.0	0.0	0.0	135.0	0.0	4.0	204.0	62.0	0.0	9.0
JTFB.25.13	0.0	0.0	2.0	22.0	4.0	0.0	0.0	0.0	0.0	0.0	242.0	0.0	6976.0	0.0	0.0	0.0	0.0	0.0	4.0	0.0	0.0	0.0	0.0	0.0	3.0	47.0	6810.0	8.0	540.0	43.0	0.0	0.0	0.0	21.0	2.0	0.0	0.0	0.0	0.0	0.0	0.0	0.0	25.0	0.0	0.0	151.0	22.0	0.0	0.0
JTFB.25.14	40.0	0.0	0.0	73.0	0.0	0.0	0.0	0.0	11.0	0.0	50.0	0.0	35048.0	0.0	0.0	0.0	0.0	0.0	0.0	0.0	0.0	0.0	0.0	0.0	3.0	304.0	13222.0	0.0	984.0	331.0	0.0	0.0	0.0	4.0	0.0	0.0	0.0	0.0	0.0	0.0	0.0	0.0	47.0	0.0	3.0	233.0	61.0	0.0	6.0
JTFB.25.15	20.0	0.0	0.0	96.0	4.0	0.0	0.0	0.0	0.0	0.0	136.0	0.0	26992.0	0.0	0.0	0.0	0.0	0.0	0.0	0.0	0.0	0.0	0.0	0.0	0.0	31.0	18692.0	0.0	535.0	734.0	0.0	0.0	0.0	0.0	0.0	0.0	0.0	0.0	0.0	0.0	0.0	0.0	265.0	0.0	0.0	1411.0	133.0	0.0	0.0
JTFB.25.16	12.0	0.0	0.0	67.0	0.0	0.0	0.0	0.0	0.0	0.0	127.0	0.0	9370.0	0.0	0.0	0.0	0.0	0.0	0.0	0.0	0.0	0.0	0.0	0.0	0.0	264.0	8055.0	0.0	745.0	455.0	0.0	0.0	0.0	0.0	0.0	0.0	0.0	0.0	0.0	0.0	0.0	0.0	76.0	0.0	0.0	737.0	27.0	0.0	0.0
JTFB.25.18	0.0	0.0	9.0	88.0	0.0	0.0	0.0	0.0	0.0	0.0	370.0	0.0	9676.0	0.0	0.0	0.0	0.0	0.0	0.0	0.0	0.0	0.0	0.0	0.0	2.0	72.0	16482.0	0.0	1329.0	297.0	0.0	0.0	0.0	72.0	0.0	0.0	0.0	0.0	0.0	0.0	0.0	0.0	57.0	0.0	0.0	120.0	39.0	0.0	0.0
JTFB.25.20	9.0	0.0	0.0	27.0	0.0	3.0	0.0	0.0	0.0	0.0	279.0	0.0	33327.0	0.0	32.0	0.0	0.0	0.0	0.0	0.0	0.0	0.0	0.0	0.0	0.0	74.0	11415.0	0.0	1348.0	2147.0	0.0	0.0	0.0	21.0	0.0	0.0	0.0	0.0	193.0	0.0	0.0	0.0	154.0	0.0	0.0	3579.0	363.0	0.0	0.0
JTFB.25.22	0.0	0.0	4.0	102.0	0.0	0.0	0.0	0.0	0.0	0.0	122.0	0.0	22468.0	0.0	0.0	0.0	0.0	0.0	0.0	0.0	0.0	0.0	0.0	0.0	0.0	776.0	11507.0	0.0	241.0	551.0	0.0	0.0	0.0	30.0	0.0	0.0	0.0	0.0	352.0	0.0	0.0	0.0	195.0	0.0	0.0	1511.0	49.0	0.0	0.0
JTFB.25.24	9.0	0.0	4.0	55.0	0.0	0.0	0.0	3.0	0.0	0.0	46.0	0.0	11081.0	0.0	9.0	0.0	0.0	0.0	0.0	0.0	0.0	0.0	0.0	0.0	0.0	49.0	7791.0	0.0	245.0	49.0	0.0	0.0	0.0	6.0	0.0	0.0	0.0	0.0	0.0	0.0	0.0	0.0	17.0	0.0	0.0	82.0	58.0	0.0	0.0
JTFB.25.26	0.0	0.0	6.0	149.0	0.0	0.0	6.0	0.0	0.0	0.0	132.0	0.0	13128.0	0.0	0.0	0.0	0.0	0.0	0.0	0.0	0.0	0.0	0.0	0.0	0.0	250.0	22167.0	0.0	1726.0	527.0	0.0	0.0	0.0	569.0	0.0	0.0	0.0	0.0	6.0	0.0	0.0	0.0	143.0	3.0	0.0	804.0	10.0	0.0	0.0
JTFB.25.27	39.0	0.0	0.0	162.0	0.0	0.0	0.0	0.0	0.0	0.0	281.0	0.0	20593.0	0.0	0.0	0.0	0.0	0.0	0.0	9.0	0.0	0.0	0.0	0.0	5.0	823.0	20504.0	0.0	3865.0	80.0	0.0	0.0	0.0	29.0	0.0	0.0	0.0	0.0	478.0	0.0	0.0	0.0	16.0	0.0	0.0	772.0	13.0	22.0	2.0
JTFB.25.28	18.0	0.0	8.0	196.0	0.0	0.0	0.0	0.0	0.0	0.0	478.0	0.0	15191.0	0.0	0.0	0.0	0.0	0.0	0.0	0.0	0.0	0.0	0.0	0.0	6.0	793.0	15341.0	0.0	1347.0	174.0	0.0	0.0	0.0	25.0	0.0	0.0	0.0	0.0	0.0	4.0	0.0	0.0	41.0	0.0	0.0	588.0	32.0	0.0	0.0
JTFB.25.29	7.0	0.0	0.0	257.0	0.0	0.0	0.0	0.0	0.0	0.0	49.0	0.0	16340.0	0.0	0.0	0.0	0.0	0.0	0.0	0.0	0.0	0.0	0.0	0.0	0.0	33.0	12976.0	0.0	2098.0	265.0	0.0	0.0	0.0	5.0	0.0	0.0	0.0	0.0	0.0	5.0	0.0	0.0	84.0	0.0	0.0	944.0	6.0	0.0	0.0
JTFB.25.30	12.0	0.0	0.0	109.0	0.0	0.0	0.0	0.0	0.0	0.0	111.0	0.0	27600.0	0.0	0.0	0.0	0.0	0.0	0.0	0.0	0.0	0.0	0.0	0.0	0.0	691.0	12886.0	0.0	880.0	70.0	0.0	0.0	0.0	0.0	0.0	0.0	0.0	0.0	0.0	3.0	0.0	0.0	34.0	0.0	0.0	280.0	18.0	0.0	0.0
JTFB.25.31	29.0	0.0	27.0	573.0	0.0	0.0	0.0	13.0	0.0	0.0	634.0	0.0	17780.0	0.0	0.0	0.0	3.0	0.0	0.0	0.0	0.0	0.0	0.0	0.0	0.0	624.0	22490.0	0.0	5060.0	81.0	0.0	0.0	0.0	0.0	0.0	0.0	0.0	0.0	0.0	0.0	0.0	0.0	56.0	0.0	0.0	629.0	67.0	50.0	0.0
JTFB.25.33	0.0	5.0	4.0	345.0	0.0	0.0	0.0	0.0	0.0	0.0	184.0	0.0	18674.0	0.0	0.0	0.0	0.0	0.0	0.0	0.0	0.0	0.0	0.0	4.0	3.0	355.0	21171.0	0.0	1621.0	59.0	0.0	58.0	0.0	217.0	0.0	0.0	0.0	0.0	0.0	0.0	0.0	0.0	52.0	0.0	2.0	103.0	15.0	5.0	0.0
JTFB.25.34	0.0	0.0	0.0	332.0	0.0	0.0	0.0	8.0	0.0	0.0	357.0	0.0	20098.0	0.0	0.0	0.0	0.0	0.0	0.0	0.0	0.0	0.0	0.0	0.0	0.0	315.0	14558.0	0.0	2445.0	325.0	0.0	0.0	0.0	0.0	0.0	0.0	0.0	0.0	0.0	0.0	0.0	0.0	295.0	0.0	0.0	1628.0	0.0	0.0	0.0
JTFB.29.01	0.0	0.0	0.0	6.0	0.0	0.0	0.0	0.0	0.0	0.0	57.0	0.0	14289.0	0.0	0.0	0.0	0.0	0.0	0.0	0.0	0.0	0.0	0.0	0.0	0.0	7.0	8217.0	0.0	150.0	1900.0	0.0	0.0	0.0	0.0	0.0	0.0	0.0	0.0	0.0	0.0	0.0	0.0	76.0	0.0	0.0	850.0	1033.0	0.0	0.0
JTFB.29.02	17.0	0.0	0.0	339.0	0.0	0.0	0.0	0.0	0.0	0.0	227.0	0.0	28930.0	0.0	0.0	0.0	0.0	0.0	0.0	0.0	0.0	0.0	0.0	0.0	0.0	53.0	13940.0	0.0	200.0	1940.0	0.0	0.0	0.0	7.0	0.0	0.0	0.0	0.0	4.0	24.0	0.0	0.0	157.0	0.0	0.0	2655.0	71.0	0.0	0.0
JTFB.29.03	77.0	0.0	0.0	157.0	0.0	0.0	0.0	0.0	0.0	0.0	10.0	0.0	17337.0	0.0	0.0	0.0	0.0	0.0	0.0	0.0	0.0	0.0	0.0	0.0	0.0	46.0	16772.0	0.0	44.0	834.0	0.0	0.0	0.0	0.0	0.0	0.0	0.0	0.0	880.0	0.0	0.0	0.0	17.0	0.0	0.0	164.0	37.0	0.0	0.0
JTFB.29.05	61.0	0.0	0.0	16.0	0.0	0.0	0.0	0.0	0.0	0.0	40.0	0.0	7932.0	0.0	0.0	0.0	0.0	0.0	0.0	0.0	0.0	0.0	0.0	0.0	0.0	35.0	4260.0	0.0	93.0	1068.0	0.0	0.0	0.0	0.0	0.0	0.0	0.0	0.0	0.0	0.0	0.0	0.0	38.0	0.0	0.0	548.0	14.0	0.0	0.0
JTFB.29.07	8.0	0.0	28.0	14.0	12.0	0.0	0.0	11.0	15.0	0.0	976.0	0.0	4683.0	0.0	0.0	0.0	0.0	0.0	0.0	0.0	0.0	0.0	0.0	0.0	25.0	332.0	19295.0	0.0	416.0	5189.0	0.0	0.0	0.0	0.0	0.0	0.0	0.0	0.0	0.0	0.0	0.0	0.0	196.0	0.0	0.0	179.0	6432.0	0.0	36.0
JTFB.29.08	42.0	0.0	0.0	0.0	0.0	0.0	0.0	0.0	0.0	0.0	34.0	0.0	9110.0	0.0	0.0	0.0	0.0	0.0	0.0	0.0	0.0	0.0	0.0	0.0	0.0	34.0	7771.0	0.0	281.0	144.0	0.0	0.0	0.0	0.0	0.0	0.0	0.0	0.0	0.0	0.0	0.0	0.0	141.0	0.0	0.0	610.0	5540.0	0.0	0.0
JTFB.29.09	29.0	0.0	8.0	45.0	0.0	0.0	0.0	0.0	0.0	0.0	311.0	0.0	2735.0	0.0	0.0	0.0	0.0	0.0	0.0	0.0	0.0	0.0	0.0	0.0	0.0	324.0	9946.0	0.0	309.0	2603.0	3.0	0.0	0.0	0.0	0.0	0.0	0.0	0.0	0.0	0.0	0.0	0.0	63.0	0.0	0.0	80.0	972.0	0.0	0.0
JTFB.29.12	0.0	0.0	11.0	0.0	0.0	0.0	0.0	4.0	0.0	0.0	182.0	0.0	12675.0	0.0	0.0	0.0	0.0	0.0	0.0	0.0	0.0	2.0	0.0	0.0	0.0	55.0	15375.0	0.0	527.0	108.0	0.0	0.0	0.0	0.0	0.0	0.0	0.0	0.0	8.0	0.0	0.0	0.0	33.0	0.0	0.0	194.0	23959.0	0.0	5.0
JTFB.29.13	0.0	0.0	0.0	0.0	0.0	0.0	0.0	0.0	0.0	0.0	475.0	0.0	8121.0	0.0	0.0	0.0	0.0	0.0	0.0	0.0	0.0	0.0	0.0	0.0	10.0	71.0	20267.0	0.0	370.0	7941.0	0.0	0.0	0.0	0.0	0.0	0.0	0.0	0.0	0.0	0.0	0.0	0.0	184.0	0.0	0.0	75.0	21902.0	0.0	0.0
JTFB.29.14	23.0	0.0	9.0	0.0	0.0	0.0	0.0	0.0	0.0	0.0	240.0	0.0	15802.0	0.0	9.0	0.0	0.0	0.0	0.0	0.0	0.0	0.0	0.0	0.0	5.0	23.0	19437.0	0.0	203.0	1410.0	0.0	0.0	0.0	0.0	0.0	0.0	0.0	0.0	0.0	0.0	0.0	0.0	423.0	0.0	0.0	230.0	112.0	13.0	11.0
JTFB.29.15	0.0	0.0	28.0	0.0	0.0	0.0	0.0	8.0	4.0	0.0	140.0	0.0	23770.0	0.0	56.0	0.0	0.0	0.0	0.0	0.0	0.0	0.0	0.0	0.0	0.0	110.0	19673.0	0.0	328.0	5150.0	0.0	0.0	0.0	0.0	0.0	0.0	0.0	0.0	0.0	0.0	0.0	0.0	264.0	0.0	0.0	0.0	1644.0	136.0	0.0
JTFB.29.17	0.0	0.0	9.0	6.0	0.0	0.0	0.0	0.0	0.0	0.0	95.0	0.0	14300.0	0.0	72.0	0.0	0.0	0.0	0.0	0.0	0.0	0.0	2.0	0.0	0.0	39.0	11392.0	0.0	146.0	1337.0	0.0	0.0	0.0	0.0	0.0	0.0	0.0	0.0	0.0	0.0	2.0	0.0	97.0	0.0	0.0	7.0	33.0	0.0	0.0
JTFB.29.18	0.0	0.0	0.0	0.0	0.0	0.0	0.0	0.0	0.0	0.0	186.0	0.0	13322.0	0.0	116.0	0.0	0.0	0.0	0.0	0.0	0.0	0.0	0.0	0.0	0.0	62.0	7685.0	0.0	111.0	650.0	0.0	0.0	0.0	0.0	0.0	0.0	0.0	0.0	0.0	0.0	0.0	0.0	37.0	0.0	0.0	276.0	1346.0	0.0	0.0
JTFB.29.19	131.0	0.0	7.0	28.0	0.0	0.0	0.0	0.0	0.0	0.0	183.0	0.0	12083.0	0.0	33.0	0.0	0.0	0.0	0.0	0.0	0.0	0.0	0.0	0.0	0.0	36.0	11460.0	14.0	211.0	1939.0	6.0	0.0	0.0	26.0	0.0	0.0	0.0	0.0	0.0	0.0	0.0	0.0	98.0	0.0	0.0	926.0	1610.0	11.0	0.0
JTFB.29.21	0.0	0.0	0.0	0.0	0.0	0.0	0.0	0.0	0.0	0.0	47.0	0.0	15500.0	0.0	40.0	0.0	0.0	0.0	0.0	152.0	0.0	0.0	0.0	0.0	3.0	36.0	10047.0	0.0	111.0	1589.0	0.0	0.0	0.0	0.0	0.0	0.0	0.0	0.0	0.0	0.0	0.0	0.0	16.0	0.0	0.0	911.0	185.0	0.0	0.0
JTFB.29.22	33.0	0.0	0.0	7.0	0.0	0.0	0.0	0.0	0.0	0.0	73.0	0.0	14536.0	0.0	26.0	0.0	0.0	0.0	0.0	296.0	0.0	0.0	0.0	0.0	0.0	51.0	8109.0	0.0	387.0	1417.0	0.0	0.0	0.0	0.0	0.0	0.0	0.0	0.0	0.0	0.0	0.0	0.0	14.0	0.0	0.0	1677.0	108.0	16.0	0.0
JTFB.29.34	0.0	0.0	0.0	19.0	0.0	0.0	0.0	0.0	0.0	0.0	147.0	0.0	32581.0	0.0	114.0	0.0	0.0	0.0	0.0	30.0	0.0	0.0	0.0	0.0	0.0	266.0	14286.0	0.0	575.0	1546.0	0.0	0.0	0.0	0.0	0.0	0.0	0.0	0.0	0.0	0.0	0.0	0.0	74.0	0.0	0.0	821.0	148.0	5.0	0.0
JTFB.33.01	459.0	0.0	11.0	59.0	0.0	0.0	0.0	0.0	5.0	0.0	1204.0	0.0	4590.0	0.0	0.0	0.0	0.0	0.0	0.0	24.0	0.0	0.0	0.0	0.0	0.0	1718.0	22082.0	22.0	650.0	96.0	0.0	0.0	2.0	0.0	0.0	0.0	0.0	0.0	0.0	10.0	0.0	0.0	359.0	0.0	0.0	375.0	0.0	0.0	0.0
JTFB.33.02	1043.0	0.0	12.0	197.0	4.0	0.0	0.0	0.0	0.0	0.0	704.0	0.0	12441.0	0.0	0.0	0.0	0.0	0.0	0.0	0.0	0.0	0.0	0.0	0.0	0.0	259.0	20869.0	0.0	1270.0	314.0	0.0	0.0	0.0	0.0	0.0	0.0	0.0	0.0	0.0	6.0	0.0	0.0	216.0	0.0	0.0	519.0	12.0	0.0	4.0
JTFB.33.03	1920.0	0.0	40.0	88.0	0.0	0.0	0.0	0.0	15.0	0.0	1225.0	0.0	1618.0	0.0	0.0	0.0	0.0	0.0	0.0	0.0	0.0	0.0	0.0	0.0	10.0	1036.0	20791.0	0.0	1135.0	36.0	0.0	0.0	0.0	0.0	0.0	0.0	0.0	0.0	0.0	0.0	0.0	0.0	102.0	0.0	3.0	51.0	5.0	0.0	0.0
JTFB.33.04	2399.0	0.0	19.0	760.0	0.0	0.0	0.0	0.0	0.0	0.0	1144.0	0.0	4658.0	0.0	0.0	0.0	0.0	0.0	0.0	9.0	0.0	0.0	0.0	0.0	0.0	1438.0	25284.0	7.0	979.0	199.0	0.0	0.0	0.0	0.0	0.0	0.0	0.0	0.0	8.0	26.0	0.0	0.0	98.0	0.0	0.0	260.0	0.0	0.0	0.0
JTFB.33.05	3653.0	0.0	4.0	264.0	0.0	0.0	0.0	0.0	0.0	0.0	192.0	0.0	7861.0	0.0	0.0	0.0	0.0	0.0	0.0	20.0	0.0	0.0	0.0	0.0	0.0	514.0	20414.0	31.0	835.0	205.0	0.0	0.0	0.0	0.0	0.0	0.0	0.0	0.0	0.0	16.0	0.0	0.0	605.0	0.0	0.0	163.0	46.0	0.0	0.0
JTFB.33.06	1651.0	0.0	4.0	58.0	0.0	0.0	0.0	0.0	2.0	0.0	152.0	0.0	3372.0	0.0	2.0	0.0	0.0	0.0	0.0	0.0	0.0	0.0	0.0	0.0	0.0	641.0	16401.0	21.0	1014.0	25.0	0.0	0.0	0.0	0.0	0.0	0.0	0.0	0.0	0.0	0.0	0.0	0.0	310.0	0.0	0.0	44.0	14.0	8.0	0.0
JTFB.33.07	8366.0	0.0	18.0	110.0	0.0	0.0	0.0	0.0	0.0	0.0	1140.0	0.0	1453.0	0.0	0.0	0.0	0.0	0.0	0.0	53.0	0.0	0.0	0.0	0.0	5.0	1914.0	25791.0	15.0	1108.0	37.0	0.0	0.0	0.0	0.0	0.0	0.0	0.0	0.0	8.0	6.0	0.0	0.0	125.0	0.0	0.0	48.0	11.0	0.0	0.0
JTFB.33.08	2947.0	0.0	27.0	596.0	0.0	0.0	0.0	0.0	3.0	0.0	752.0	0.0	5496.0	0.0	37.0	0.0	0.0	0.0	0.0	12.0	0.0	0.0	0.0	0.0	0.0	893.0	24671.0	11.0	1511.0	255.0	0.0	0.0	0.0	0.0	0.0	0.0	0.0	0.0	0.0	0.0	0.0	0.0	317.0	0.0	0.0	195.0	34.0	0.0	0.0
JTFB.33.09	226.0	0.0	4.0	344.0	0.0	0.0	0.0	0.0	0.0	0.0	352.0	0.0	24975.0	0.0	320.0	0.0	0.0	0.0	0.0	78.0	0.0	0.0	0.0	0.0	0.0	271.0	21293.0	20.0	403.0	288.0	0.0	0.0	14.0	0.0	0.0	0.0	0.0	0.0	0.0	128.0	5.0	0.0	1848.0	0.0	0.0	1415.0	80.0	0.0	2.0
JTFB.33.10	2669.0	0.0	18.0	338.0	0.0	0.0	0.0	0.0	0.0	0.0	578.0	0.0	7909.0	0.0	35.0	0.0	0.0	0.0	0.0	23.0	0.0	0.0	0.0	0.0	0.0	381.0	22176.0	20.0	1207.0	502.0	0.0	0.0	0.0	0.0	0.0	0.0	0.0	0.0	0.0	30.0	0.0	0.0	916.0	0.0	0.0	514.0	216.0	5.0	0.0
JTFB.33.11	103.0	0.0	9.0	464.0	0.0	0.0	0.0	0.0	0.0	0.0	834.0	0.0	2318.0	0.0	12.0	0.0	0.0	0.0	0.0	8.0	0.0	0.0	0.0	0.0	0.0	329.0	7514.0	0.0	491.0	138.0	0.0	0.0	0.0	0.0	0.0	0.0	0.0	0.0	0.0	7.0	0.0	0.0	213.0	0.0	0.0	289.0	93.0	0.0	0.0
JTFB.33.12	342.0	0.0	0.0	0.0	0.0	0.0	0.0	0.0	0.0	0.0	0.0	0.0	4402.0	0.0	12.0	0.0	0.0	0.0	0.0	238.0	0.0	0.0	0.0	0.0	0.0	480.0	6539.0	0.0	159.0	110.0	0.0	0.0	0.0	0.0	0.0	0.0	0.0	0.0	0.0	56.0	0.0	0.0	300.0	0.0	0.0	383.0	246.0	0.0	0.0
JTFB.33.13	761.0	0.0	0.0	76.0	0.0	0.0	0.0	0.0	0.0	0.0	193.0	0.0	8360.0	0.0	40.0	0.0	0.0	0.0	0.0	12.0	0.0	0.0	0.0	0.0	0.0	193.0	13813.0	0.0	633.0	430.0	0.0	0.0	0.0	0.0	0.0	0.0	0.0	0.0	0.0	13.0	0.0	0.0	814.0	0.0	0.0	1342.0	1389.0	0.0	0.0
JTFB.33.14	2062.0	0.0	0.0	183.0	0.0	0.0	0.0	0.0	0.0	0.0	667.0	0.0	7933.0	0.0	86.0	0.0	0.0	0.0	0.0	36.0	0.0	0.0	0.0	0.0	0.0	346.0	17028.0	7.0	1067.0	393.0	7.0	0.0	0.0	0.0	0.0	0.0	0.0	0.0	0.0	24.0	0.0	0.0	1106.0	0.0	0.0	723.0	3145.0	68.0	0.0
JTFB.33.15	218.0	0.0	7.0	398.0	0.0	0.0	0.0	2.0	0.0	0.0	332.0	0.0	8132.0	0.0	35.0	0.0	0.0	0.0	0.0	96.0	0.0	0.0	0.0	0.0	0.0	232.0	21328.0	19.0	570.0	594.0	0.0	0.0	0.0	0.0	0.0	0.0	0.0	0.0	0.0	29.0	0.0	0.0	1394.0	0.0	0.0	1339.0	2506.0	4.0	0.0
JTFB.33.16	945.0	0.0	11.0	375.0	0.0	0.0	0.0	0.0	0.0	0.0	423.0	0.0	11806.0	0.0	89.0	0.0	0.0	0.0	0.0	0.0	0.0	0.0	0.0	0.0	0.0	1828.0	24920.0	0.0	614.0	135.0	0.0	0.0	0.0	0.0	0.0	0.0	0.0	0.0	0.0	3.0	0.0	0.0	128.0	0.0	0.0	277.0	1078.0	0.0	0.0
JTFB.33.17	13.0	0.0	39.0	161.0	0.0	0.0	0.0	0.0	0.0	0.0	570.0	0.0	1629.0	0.0	0.0	0.0	0.0	0.0	0.0	51.0	0.0	0.0	0.0	0.0	0.0	34.0	15323.0	0.0	1159.0	293.0	0.0	0.0	0.0	0.0	0.0	0.0	0.0	0.0	0.0	5.0	0.0	0.0	366.0	0.0	0.0	121.0	4544.0	25.0	0.0
JTFB.33.18	28.0	0.0	2.0	212.0	0.0	0.0	0.0	0.0	0.0	0.0	104.0	0.0	4650.0	0.0	128.0	0.0	0.0	0.0	0.0	6.0	0.0	0.0	0.0	0.0	0.0	199.0	10907.0	0.0	524.0	100.0	0.0	0.0	0.0	0.0	0.0	0.0	0.0	0.0	0.0	0.0	0.0	0.0	245.0	0.0	0.0	230.0	809.0	0.0	0.0
JTFB.33.19	154.0	0.0	0.0	106.0	0.0	0.0	0.0	0.0	0.0	0.0	114.0	0.0	1685.0	0.0	48.0	0.0	0.0	0.0	0.0	0.0	0.0	0.0	0.0	0.0	0.0	131.0	8308.0	0.0	306.0	51.0	0.0	0.0	0.0	0.0	0.0	0.0	0.0	0.0	0.0	0.0	0.0	0.0	166.0	0.0	0.0	121.0	428.0	0.0	0.0
JTFB.33.20	139.0	0.0	0.0	483.0	0.0	0.0	0.0	0.0	0.0	3.0	357.0	0.0	9272.0	0.0	249.0	0.0	0.0	0.0	0.0	45.0	0.0	0.0	0.0	0.0	0.0	470.0	19156.0	8.0	1135.0	312.0	0.0	3.0	0.0	0.0	0.0	0.0	0.0	0.0	27.0	0.0	0.0	0.0	1051.0	0.0	0.0	539.0	873.0	13.0	0.0
JTFB.33.21	780.0	0.0	11.0	2533.0	0.0	0.0	0.0	0.0	0.0	0.0	362.0	0.0	7394.0	0.0	112.0	0.0	0.0	0.0	0.0	16.0	0.0	0.0	0.0	0.0	0.0	879.0	14680.0	0.0	973.0	245.0	0.0	0.0	0.0	0.0	0.0	0.0	0.0	0.0	0.0	3.0	0.0	0.0	262.0	0.0	0.0	371.0	177.0	8.0	0.0
JTFB.33.22	1564.0	0.0	23.0	978.0	3.0	0.0	0.0	0.0	7.0	0.0	1384.0	0.0	3769.0	0.0	21.0	0.0	0.0	0.0	0.0	19.0	0.0	0.0	0.0	0.0	0.0	322.0	15819.0	26.0	1462.0	262.0	0.0	0.0	0.0	0.0	0.0	0.0	0.0	0.0	0.0	17.0	0.0	0.0	1231.0	0.0	0.0	313.0	863.0	0.0	2.0
JTFB.33.23	773.0	0.0	5.0	176.0	0.0	0.0	0.0	0.0	2.0	0.0	185.0	0.0	6439.0	0.0	32.0	0.0	0.0	0.0	0.0	0.0	0.0	0.0	0.0	0.0	0.0	100.0	16939.0	4.0	660.0	493.0	0.0	0.0	3.0	0.0	0.0	0.0	0.0	0.0	0.0	6.0	0.0	0.0	641.0	0.0	0.0	277.0	237.0	27.0	0.0
JTFB.33.25	1301.0	0.0	0.0	468.0	0.0	0.0	0.0	0.0	0.0	0.0	864.0	0.0	5559.0	0.0	11.0	0.0	0.0	0.0	0.0	17.0	0.0	0.0	0.0	0.0	0.0	168.0	17402.0	6.0	1015.0	294.0	0.0	0.0	0.0	0.0	0.0	0.0	0.0	0.0	0.0	0.0	0.0	0.0	401.0	0.0	0.0	326.0	513.0	433.0	0.0
JTFB.33.27	4337.0	0.0	28.0	1462.0	4.0	0.0	0.0	0.0	0.0	0.0	2217.0	0.0	7089.0	0.0	69.0	0.0	3.0	0.0	0.0	112.0	0.0	0.0	0.0	37.0	0.0	490.0	34960.0	39.0	4058.0	212.0	0.0	0.0	0.0	8.0	0.0	0.0	0.0	0.0	0.0	11.0	0.0	0.0	180.0	0.0	0.0	59.0	271.0	0.0	0.0
JTFB.33.28	4543.0	0.0	10.0	2443.0	0.0	0.0	0.0	0.0	0.0	0.0	1277.0	0.0	3186.0	0.0	16.0	0.0	0.0	0.0	0.0	63.0	0.0	0.0	0.0	0.0	0.0	1236.0	25241.0	9.0	2039.0	151.0	0.0	0.0	0.0	12.0	0.0	0.0	0.0	0.0	0.0	9.0	0.0	0.0	435.0	0.0	0.0	73.0	235.0	6.0	0.0
JTFB.33.29	11961.0	0.0	35.0	7141.0	0.0	0.0	0.0	5.0	0.0	0.0	3393.0	0.0	2245.0	0.0	5.0	0.0	0.0	0.0	0.0	84.0	0.0	0.0	0.0	0.0	0.0	228.0	19545.0	16.0	2792.0	19.0	0.0	0.0	0.0	0.0	0.0	0.0	0.0	0.0	0.0	10.0	0.0	0.0	35.0	0.0	0.0	28.0	226.0	0.0	0.0
JTFB.33.30	2340.0	0.0	3.0	2839.0	0.0	0.0	0.0	0.0	2.0	0.0	848.0	0.0	8913.0	0.0	90.0	0.0	0.0	0.0	0.0	0.0	0.0	0.0	0.0	0.0	0.0	67.0	18139.0	14.0	951.0	295.0	0.0	0.0	0.0	0.0	0.0	0.0	0.0	0.0	0.0	0.0	0.0	0.0	679.0	0.0	0.0	356.0	4769.0	8.0	0.0
JTFB.33.31	6960.0	0.0	11.0	1467.0	0.0	0.0	0.0	4.0	0.0	0.0	178.0	0.0	3733.0	0.0	0.0	0.0	0.0	0.0	0.0	5.0	0.0	0.0	0.0	0.0	0.0	3384.0	30971.0	10.0	3792.0	81.0	0.0	0.0	0.0	10.0	0.0	0.0	0.0	0.0	0.0	0.0	0.0	0.0	111.0	0.0	0.0	53.0	485.0	63.0	0.0
JTFB.33.34	0.0	0.0	0.0	27.0	0.0	0.0	0.0	0.0	0.0	0.0	64.0	0.0	25696.0	0.0	0.0	0.0	0.0	0.0	0.0	0.0	0.0	0.0	0.0	0.0	8.0	223.0	20591.0	19.0	343.0	965.0	0.0	0.0	0.0	0.0	0.0	0.0	0.0	0.0	0.0	0.0	0.0	0.0	0.0	0.0	0.0	5.0	34.0	0.0	3.0
JTFB.33.35	0.0	0.0	14.0	0.0	420.0	0.0	0.0	0.0	0.0	0.0	265.0	0.0	14278.0	0.0	0.0	0.0	0.0	0.0	0.0	0.0	0.0	0.0	0.0	0.0	4.0	915.0	26362.0	90.0	607.0	279.0	0.0	0.0	0.0	0.0	0.0	0.0	0.0	0.0	8.0	0.0	0.0	0.0	0.0	0.0	0.0	0.0	51.0	0.0	0.0
JTFB.33.36	4.0	0.0	3.0	10.0	138.0	0.0	0.0	0.0	0.0	0.0	86.0	0.0	27748.0	0.0	0.0	0.0	0.0	0.0	0.0	0.0	0.0	0.0	0.0	0.0	0.0	315.0	15192.0	152.0	409.0	1580.0	3.0	0.0	0.0	0.0	0.0	0.0	0.0	0.0	0.0	0.0	0.0	0.0	4.0	0.0	0.0	6.0	62.0	0.0	0.0
JTFB.34.07	82.0	0.0	7.0	616.0	0.0	0.0	0.0	0.0	4.0	0.0	124.0	0.0	15843.0	0.0	0.0	0.0	0.0	0.0	0.0	374.0	0.0	0.0	0.0	0.0	13.0	740.0	14059.0	0.0	2441.0	603.0	0.0	0.0	0.0	3.0	0.0	0.0	0.0	0.0	0.0	0.0	6.0	0.0	22.0	0.0	0.0	35.0	155.0	19.0	11.0
JTFB.34.09	6.0	0.0	0.0	0.0	5.0	0.0	0.0	0.0	3.0	0.0	9.0	0.0	219.0	0.0	0.0	3.0	0.0	0.0	0.0	0.0	0.0	0.0	0.0	0.0	0.0	39.0	393.0	0.0	7.0	6.0	0.0	0.0	0.0	0.0	0.0	0.0	0.0	0.0	3726.0	0.0	13.0	0.0	0.0	0.0	0.0	89.0	0.0	0.0	32.0
JTFB.35.01	0.0	0.0	6.0	0.0	0.0	0.0	0.0	0.0	0.0	0.0	562.0	0.0	6222.0	0.0	0.0	0.0	0.0	0.0	0.0	0.0	0.0	0.0	0.0	0.0	0.0	67.0	7367.0	16.0	1718.0	146.0	0.0	0.0	0.0	0.0	0.0	0.0	0.0	0.0	0.0	0.0	0.0	0.0	34.0	0.0	0.0	234.0	9.0	0.0	0.0
JTFB.35.05	13.0	0.0	5.0	0.0	0.0	0.0	0.0	8.0	0.0	0.0	451.0	0.0	4809.0	0.0	0.0	0.0	0.0	0.0	0.0	0.0	0.0	0.0	0.0	0.0	0.0	579.0	12996.0	0.0	918.0	257.0	0.0	0.0	0.0	0.0	0.0	0.0	0.0	0.0	0.0	0.0	0.0	0.0	0.0	0.0	0.0	207.0	8.0	0.0	0.0
JTFB.35.07	60.0	0.0	4.0	21.0	87.0	0.0	0.0	8.0	0.0	0.0	777.0	0.0	8320.0	0.0	7.0	0.0	0.0	0.0	0.0	0.0	0.0	0.0	0.0	0.0	0.0	1053.0	11456.0	3.0	849.0	173.0	0.0	0.0	0.0	0.0	0.0	0.0	0.0	0.0	3.0	0.0	0.0	0.0	51.0	0.0	0.0	67.0	456.0	0.0	0.0
JTFB.35.08	3.0	0.0	6.0	0.0	0.0	0.0	0.0	5.0	0.0	0.0	559.0	0.0	9427.0	0.0	22.0	0.0	0.0	0.0	0.0	0.0	0.0	0.0	0.0	0.0	0.0	592.0	15599.0	0.0	1107.0	166.0	0.0	0.0	0.0	0.0	0.0	0.0	0.0	0.0	6.0	0.0	0.0	0.0	61.0	0.0	0.0	119.0	578.0	0.0	0.0
JTFB.35.38	22.0	0.0	111.0	0.0	0.0	0.0	0.0	0.0	0.0	0.0	998.0	0.0	7636.0	0.0	0.0	0.0	0.0	0.0	0.0	2.0	0.0	0.0	0.0	0.0	0.0	847.0	13760.0	0.0	4518.0	77.0	0.0	0.0	0.0	0.0	0.0	0.0	0.0	0.0	5.0	0.0	0.0	0.0	45.0	0.0	2.0	132.0	807.0	0.0	0.0
JTFB.41.01	0.0	0.0	0.0	0.0	0.0	0.0	0.0	0.0	0.0	0.0	197.0	0.0	10895.0	0.0	0.0	0.0	0.0	0.0	0.0	0.0	0.0	0.0	0.0	0.0	0.0	440.0	7407.0	0.0	1018.0	935.0	0.0	0.0	0.0	0.0	0.0	0.0	0.0	0.0	0.0	0.0	0.0	0.0	14.0	0.0	0.0	0.0	709.0	6.0	0.0
JTFB.41.02	22.0	0.0	21.0	22.0	0.0	0.0	0.0	0.0	0.0	0.0	375.0	0.0	18332.0	0.0	9.0	0.0	0.0	0.0	0.0	0.0	0.0	0.0	0.0	0.0	0.0	321.0	17916.0	0.0	1801.0	2984.0	0.0	0.0	0.0	0.0	0.0	0.0	0.0	0.0	0.0	0.0	0.0	0.0	67.0	0.0	0.0	0.0	912.0	21.0	0.0
JTFB.41.03	64.0	0.0	9.0	28.0	0.0	0.0	0.0	0.0	0.0	0.0	247.0	0.0	17742.0	0.0	0.0	0.0	0.0	0.0	0.0	0.0	0.0	0.0	0.0	0.0	0.0	189.0	12365.0	0.0	723.0	1015.0	0.0	0.0	0.0	0.0	0.0	0.0	0.0	0.0	3.0	0.0	0.0	0.0	151.0	0.0	0.0	14.0	1466.0	22.0	0.0
JTFB.41.04	56.0	0.0	24.0	25.0	2.0	0.0	0.0	0.0	0.0	0.0	713.0	0.0	12271.0	0.0	0.0	0.0	0.0	0.0	0.0	0.0	0.0	0.0	0.0	0.0	0.0	84.0	15004.0	0.0	1483.0	921.0	0.0	0.0	0.0	0.0	0.0	0.0	0.0	0.0	0.0	0.0	0.0	0.0	66.0	0.0	0.0	0.0	1067.0	0.0	0.0
JTFB.41.05	21.0	0.0	0.0	13.0	0.0	0.0	0.0	3.0	0.0	0.0	324.0	0.0	13315.0	0.0	0.0	0.0	0.0	0.0	0.0	0.0	0.0	0.0	0.0	0.0	0.0	177.0	11336.0	0.0	1554.0	596.0	0.0	0.0	0.0	0.0	0.0	0.0	0.0	0.0	0.0	0.0	0.0	0.0	8.0	0.0	0.0	3.0	1687.0	86.0	0.0
JTFB.41.06	56.0	0.0	7.0	0.0	0.0	0.0	0.0	0.0	0.0	0.0	282.0	0.0	9939.0	0.0	0.0	0.0	0.0	0.0	0.0	0.0	0.0	0.0	0.0	0.0	0.0	40.0	9768.0	0.0	1632.0	692.0	0.0	0.0	0.0	0.0	0.0	0.0	0.0	0.0	0.0	0.0	0.0	0.0	10.0	0.0	0.0	0.0	1954.0	85.0	0.0
JTFB.41.07	0.0	0.0	16.0	0.0	0.0	0.0	0.0	0.0	0.0	0.0	276.0	0.0	7389.0	0.0	0.0	0.0	0.0	0.0	0.0	0.0	0.0	0.0	0.0	0.0	0.0	77.0	8115.0	0.0	1471.0	395.0	0.0	0.0	0.0	0.0	0.0	0.0	0.0	0.0	0.0	0.0	0.0	0.0	4.0	0.0	0.0	0.0	1138.0	4416.0	0.0
JTFB.41.08	0.0	0.0	0.0	0.0	0.0	0.0	0.0	0.0	0.0	0.0	72.0	0.0	11626.0	0.0	0.0	0.0	0.0	0.0	0.0	9.0	0.0	0.0	0.0	0.0	0.0	57.0	5987.0	0.0	337.0	766.0	0.0	0.0	0.0	0.0	0.0	0.0	0.0	0.0	0.0	0.0	0.0	0.0	31.0	0.0	0.0	0.0	254.0	0.0	0.0
JTFB.41.09	6.0	0.0	50.0	33.0	0.0	0.0	0.0	0.0	0.0	0.0	539.0	0.0	3021.0	0.0	0.0	0.0	0.0	0.0	0.0	0.0	0.0	0.0	0.0	0.0	0.0	551.0	15827.0	2.0	731.0	637.0	0.0	0.0	0.0	0.0	0.0	0.0	0.0	0.0	0.0	0.0	0.0	0.0	23.0	0.0	0.0	22.0	1210.0	6.0	0.0
JTFB.41.10	0.0	0.0	0.0	0.0	0.0	0.0	0.0	0.0	0.0	0.0	95.0	0.0	17362.0	0.0	0.0	0.0	0.0	0.0	0.0	0.0	0.0	0.0	0.0	0.0	0.0	63.0	9962.0	0.0	249.0	985.0	0.0	0.0	0.0	0.0	0.0	0.0	0.0	0.0	0.0	0.0	0.0	0.0	74.0	0.0	0.0	12.0	105.0	36.0	0.0
JTFB.41.11	76.0	0.0	0.0	396.0	5.0	0.0	0.0	0.0	0.0	0.0	223.0	0.0	15241.0	0.0	0.0	0.0	0.0	0.0	0.0	0.0	0.0	0.0	0.0	0.0	0.0	246.0	8556.0	0.0	543.0	1050.0	0.0	0.0	0.0	0.0	0.0	0.0	0.0	0.0	0.0	0.0	0.0	0.0	15.0	0.0	0.0	95.0	11170.0	474.0	0.0
JTFB.41.12	0.0	0.0	32.0	879.0	0.0	0.0	0.0	4.0	0.0	0.0	477.0	0.0	3288.0	0.0	2.0	0.0	0.0	0.0	0.0	0.0	0.0	0.0	0.0	0.0	0.0	510.0	10329.0	0.0	1757.0	1971.0	0.0	0.0	0.0	4.0	0.0	0.0	0.0	0.0	0.0	0.0	0.0	0.0	22.0	0.0	0.0	64.0	2390.0	11496.0	0.0
JTFB.41.14	7.0	0.0	0.0	19.0	0.0	0.0	0.0	0.0	0.0	0.0	162.0	0.0	13118.0	0.0	0.0	0.0	0.0	0.0	0.0	0.0	0.0	0.0	0.0	0.0	0.0	161.0	12936.0	0.0	564.0	2619.0	0.0	0.0	0.0	2.0	0.0	0.0	0.0	0.0	0.0	0.0	0.0	0.0	19.0	0.0	0.0	0.0	51.0	0.0	0.0
JTFB.41.16	5.0	0.0	31.0	1187.0	0.0	0.0	0.0	3.0	0.0	0.0	1680.0	0.0	10216.0	0.0	0.0	0.0	0.0	0.0	0.0	0.0	0.0	0.0	0.0	0.0	0.0	529.0	16962.0	0.0	1687.0	2176.0	0.0	5.0	0.0	0.0	0.0	0.0	0.0	0.0	0.0	0.0	0.0	0.0	22.0	0.0	0.0	20.0	3749.0	11.0	0.0
JTFB.41.18	0.0	0.0	0.0	120.0	0.0	0.0	0.0	0.0	0.0	0.0	123.0	0.0	20724.0	0.0	0.0	0.0	0.0	2.0	0.0	0.0	0.0	0.0	0.0	0.0	0.0	3.0	11494.0	0.0	293.0	1198.0	0.0	0.0	0.0	0.0	0.0	0.0	0.0	0.0	0.0	0.0	0.0	0.0	182.0	0.0	0.0	58.0	202.0	13.0	0.0
JTFB.41.19	0.0	0.0	0.0	915.0	0.0	0.0	0.0	0.0	0.0	0.0	537.0	0.0	15843.0	0.0	0.0	0.0	0.0	0.0	0.0	0.0	0.0	0.0	0.0	0.0	0.0	53.0	12139.0	0.0	607.0	1108.0	3.0	0.0	0.0	0.0	0.0	0.0	0.0	0.0	0.0	0.0	0.0	0.0	39.0	0.0	0.0	75.0	385.0	0.0	0.0
JTFB.41.23	15.0	0.0	0.0	0.0	0.0	0.0	0.0	0.0	0.0	0.0	383.0	0.0	5916.0	0.0	0.0	0.0	0.0	0.0	0.0	0.0	0.0	0.0	0.0	0.0	0.0	4798.0	8983.0	0.0	593.0	654.0	0.0	0.0	0.0	0.0	0.0	0.0	0.0	0.0	0.0	0.0	0.0	0.0	0.0	0.0	0.0	0.0	1915.0	95.0	0.0
JTFB.41.27	47.0	0.0	158.0	8.0	0.0	0.0	0.0	0.0	0.0	0.0	1472.0	0.0	7944.0	0.0	0.0	0.0	0.0	0.0	0.0	0.0	0.0	0.0	0.0	0.0	0.0	2024.0	18271.0	0.0	2532.0	1829.0	0.0	0.0	0.0	0.0	0.0	0.0	0.0	0.0	0.0	0.0	0.0	0.0	15.0	0.0	0.0	4.0	2138.0	11.0	0.0
JTFB.41.28	10.0	0.0	20.0	9.0	0.0	0.0	0.0	0.0	0.0	0.0	544.0	0.0	14631.0	0.0	0.0	0.0	0.0	0.0	0.0	0.0	0.0	0.0	0.0	0.0	0.0	393.0	7958.0	0.0	1722.0	1024.0	0.0	0.0	0.0	5.0	0.0	0.0	0.0	0.0	0.0	0.0	0.0	0.0	58.0	0.0	0.0	395.0	453.0	0.0	23.0
JTFB.41.29	6.0	0.0	44.0	40.0	0.0	0.0	0.0	0.0	0.0	0.0	1879.0	0.0	6509.0	0.0	0.0	0.0	0.0	0.0	0.0	9.0	0.0	0.0	0.0	0.0	0.0	88.0	20337.0	0.0	2170.0	259.0	4.0	0.0	0.0	6.0	0.0	0.0	0.0	0.0	0.0	0.0	0.0	0.0	13.0	0.0	0.0	126.0	82.0	0.0	8966.0
JTFB.41.30	4.0	0.0	0.0	0.0	0.0	0.0	0.0	0.0	0.0	0.0	247.0	0.0	23513.0	0.0	0.0	0.0	0.0	0.0	0.0	0.0	0.0	0.0	0.0	0.0	0.0	0.0	14278.0	0.0	1424.0	1267.0	0.0	0.0	0.0	0.0	0.0	0.0	0.0	0.0	0.0	0.0	0.0	0.0	37.0	0.0	0.0	2213.0	595.0	0.0	31.0
JTFB.41.31	949.0	0.0	84.0	21.0	0.0	0.0	0.0	0.0	0.0	0.0	2548.0	0.0	20526.0	0.0	0.0	0.0	0.0	0.0	0.0	0.0	0.0	0.0	0.0	0.0	0.0	641.0	23714.0	0.0	1595.0	2363.0	0.0	0.0	0.0	0.0	0.0	0.0	0.0	0.0	0.0	0.0	0.0	0.0	45.0	0.0	0.0	1220.0	243.0	0.0	0.0
JTFB.41.32	8.0	0.0	23.0	0.0	0.0	0.0	0.0	0.0	0.0	0.0	2215.0	0.0	17815.0	0.0	0.0	0.0	0.0	0.0	0.0	0.0	0.0	0.0	0.0	0.0	0.0	47.0	15726.0	0.0	2380.0	1428.0	0.0	0.0	0.0	0.0	0.0	0.0	0.0	0.0	0.0	0.0	0.0	0.0	84.0	0.0	0.0	801.0	778.0	0.0	0.0
JTFB.41.33	420.0	0.0	11.0	8.0	0.0	0.0	0.0	0.0	0.0	0.0	1205.0	0.0	7663.0	0.0	0.0	0.0	0.0	0.0	0.0	0.0	0.0	0.0	0.0	0.0	0.0	645.0	12522.0	0.0	552.0	2030.0	0.0	0.0	0.0	0.0	0.0	0.0	0.0	0.0	0.0	0.0	0.0	0.0	16.0	0.0	0.0	321.0	225.0	0.0	0.0
JTFB.41.35	0.0	0.0	13.0	0.0	0.0	0.0	0.0	0.0	0.0	0.0	2229.0	0.0	11108.0	0.0	0.0	0.0	0.0	0.0	0.0	0.0	0.0	0.0	0.0	0.0	6.0	192.0	9408.0	0.0	403.0	538.0	0.0	0.0	0.0	0.0	0.0	0.0	0.0	0.0	0.0	0.0	0.0	0.0	19.0	0.0	0.0	404.0	615.0	77.0	0.0
JTFB.41.36	24.0	0.0	26.0	175.0	0.0	0.0	0.0	0.0	0.0	0.0	2481.0	0.0	9707.0	0.0	0.0	0.0	0.0	0.0	0.0	0.0	0.0	0.0	0.0	0.0	0.0	245.0	12449.0	0.0	800.0	200.0	0.0	0.0	0.0	0.0	0.0	0.0	0.0	0.0	0.0	0.0	0.0	0.0	973.0	0.0	0.0	526.0	2454.0	38.0	0.0
JTFB.41.39	0.0	0.0	21.0	50.0	0.0	0.0	0.0	0.0	0.0	0.0	1322.0	0.0	4986.0	0.0	0.0	0.0	0.0	0.0	0.0	0.0	0.0	0.0	0.0	0.0	0.0	447.0	13926.0	0.0	1941.0	1459.0	0.0	3.0	0.0	0.0	0.0	0.0	0.0	0.0	0.0	0.0	0.0	0.0	1000.0	0.0	0.0	1305.0	3056.0	330.0	0.0
JTFB.41.40	0.0	0.0	0.0	0.0	0.0	0.0	0.0	0.0	0.0	0.0	190.0	0.0	6199.0	0.0	0.0	0.0	0.0	0.0	0.0	0.0	0.0	0.0	0.0	0.0	0.0	93.0	8801.0	0.0	705.0	1670.0	0.0	0.0	0.0	0.0	0.0	0.0	0.0	0.0	0.0	0.0	0.0	0.0	719.0	0.0	0.0	342.0	303.0	0.0	0.0
JTFB.41.41	0.0	0.0	6.0	9.0	0.0	0.0	0.0	0.0	0.0	0.0	220.0	0.0	5204.0	0.0	0.0	0.0	0.0	0.0	0.0	0.0	0.0	0.0	0.0	0.0	0.0	266.0	7482.0	0.0	746.0	1864.0	0.0	0.0	0.0	0.0	0.0	0.0	0.0	0.0	0.0	0.0	0.0	0.0	376.0	0.0	0.0	517.0	1179.0	0.0	0.0
JTFB.41.42	0.0	0.0	19.0	50.0	0.0	0.0	0.0	0.0	0.0	0.0	770.0	0.0	23649.0	0.0	0.0	0.0	0.0	0.0	0.0	0.0	0.0	0.0	0.0	0.0	0.0	674.0	14257.0	0.0	1358.0	2293.0	3.0	0.0	0.0	5.0	0.0	0.0	0.0	0.0	0.0	1401.0	0.0	0.0	951.0	0.0	0.0	1127.0	826.0	86.0	13.0
JTFB.41.45	506.0	0.0	0.0	18.0	0.0	0.0	0.0	0.0	0.0	0.0	640.0	0.0	19357.0	0.0	0.0	0.0	0.0	0.0	0.0	0.0	0.0	0.0	0.0	0.0	0.0	837.0	7034.0	0.0	558.0	1559.0	4.0	0.0	0.0	0.0	0.0	0.0	0.0	0.0	0.0	0.0	0.0	0.0	1048.0	0.0	0.0	735.0	9530.0	195.0	24.0
JTFB.41.46	32.0	0.0	0.0	0.0	0.0	0.0	0.0	0.0	0.0	0.0	518.0	0.0	12346.0	0.0	0.0	0.0	0.0	0.0	0.0	0.0	0.0	0.0	0.0	0.0	0.0	2671.0	6644.0	0.0	970.0	565.0	3.0	0.0	0.0	0.0	0.0	0.0	0.0	0.0	0.0	0.0	0.0	0.0	324.0	0.0	0.0	182.0	812.0	7.0	17.0
JTFB.41.47	0.0	0.0	0.0	22.0	0.0	0.0	0.0	0.0	0.0	0.0	591.0	0.0	14917.0	0.0	0.0	0.0	0.0	0.0	0.0	0.0	0.0	0.0	0.0	0.0	0.0	602.0	10601.0	0.0	941.0	926.0	0.0	0.0	0.0	0.0	0.0	0.0	0.0	0.0	0.0	0.0	0.0	0.0	1221.0	0.0	0.0	346.0	237.0	4.0	56.0
JTFB.41.57	53.0	0.0	4.0	12.0	112.0	0.0	0.0	19.0	0.0	0.0	114.0	0.0	4621.0	0.0	0.0	0.0	0.0	0.0	0.0	4.0	0.0	0.0	0.0	0.0	0.0	5354.0	12112.0	0.0	5174.0	312.0	0.0	4.0	0.0	0.0	0.0	0.0	0.0	0.0	36.0	5.0	0.0	0.0	32.0	0.0	0.0	30.0	345.0	0.0	6.0
JTFB.41.58	76.0	0.0	0.0	25.0	0.0	0.0	0.0	0.0	0.0	0.0	113.0	0.0	11586.0	0.0	0.0	0.0	0.0	0.0	0.0	0.0	0.0	0.0	0.0	0.0	0.0	389.0	11950.0	0.0	450.0	590.0	0.0	0.0	0.0	0.0	0.0	0.0	0.0	0.0	0.0	0.0	0.0	0.0	5.0	0.0	0.0	13.0	0.0	4.0	0.0
JTFB.41.59	5.0	0.0	15.0	13.0	0.0	0.0	0.0	0.0	0.0	0.0	142.0	0.0	14959.0	0.0	0.0	0.0	0.0	0.0	0.0	0.0	0.0	0.0	0.0	0.0	0.0	159.0	13166.0	0.0	659.0	1062.0	0.0	0.0	0.0	0.0	0.0	0.0	0.0	0.0	0.0	0.0	0.0	0.0	61.0	0.0	0.0	4.0	78.0	0.0	14109.0
JTFB.43.01	3.0	0.0	9.0	121.0	0.0	0.0	0.0	0.0	0.0	0.0	327.0	0.0	10690.0	0.0	0.0	0.0	0.0	2.0	0.0	48.0	0.0	0.0	0.0	0.0	0.0	251.0	18857.0	7.0	852.0	348.0	3.0	0.0	0.0	0.0	0.0	0.0	0.0	0.0	0.0	0.0	0.0	0.0	84.0	0.0	0.0	1159.0	93.0	178.0	0.0
JTFB.43.02	5.0	0.0	0.0	208.0	0.0	0.0	0.0	9.0	0.0	0.0	278.0	0.0	1536.0	0.0	0.0	0.0	0.0	0.0	0.0	13.0	0.0	0.0	0.0	0.0	0.0	122.0	30055.0	0.0	302.0	109.0	0.0	0.0	0.0	155.0	0.0	0.0	4.0	0.0	135.0	0.0	6.0	0.0	23.0	0.0	0.0	57.0	25.0	46.0	30.0
JTFB.43.03	0.0	0.0	22.0	376.0	4.0	0.0	0.0	0.0	0.0	0.0	875.0	0.0	4324.0	0.0	0.0	0.0	0.0	0.0	0.0	74.0	0.0	0.0	0.0	0.0	5.0	278.0	25531.0	0.0	1462.0	140.0	0.0	0.0	0.0	0.0	0.0	0.0	0.0	0.0	0.0	0.0	0.0	0.0	104.0	0.0	0.0	481.0	568.0	164.0	0.0
JTFB.43.04	0.0	0.0	0.0	353.0	0.0	0.0	0.0	0.0	0.0	0.0	439.0	0.0	1746.0	2.0	0.0	0.0	0.0	0.0	0.0	0.0	0.0	0.0	0.0	0.0	0.0	474.0	37997.0	3.0	1698.0	12.0	0.0	0.0	0.0	113.0	0.0	0.0	0.0	0.0	0.0	0.0	0.0	0.0	8.0	0.0	0.0	8.0	100.0	24.0	0.0
JTFB.43.05	0.0	0.0	28.0	356.0	0.0	0.0	0.0	0.0	0.0	0.0	738.0	0.0	1959.0	0.0	0.0	0.0	0.0	0.0	0.0	11.0	0.0	0.0	0.0	0.0	0.0	446.0	28603.0	0.0	2285.0	12.0	0.0	0.0	0.0	0.0	0.0	0.0	0.0	0.0	63.0	0.0	0.0	0.0	73.0	0.0	0.0	27.0	386.0	61.0	0.0
JTFB.43.06	0.0	0.0	0.0	34.0	0.0	0.0	0.0	0.0	0.0	0.0	331.0	0.0	1867.0	0.0	0.0	0.0	0.0	0.0	0.0	0.0	0.0	0.0	0.0	0.0	0.0	207.0	15457.0	0.0	1092.0	27.0	0.0	0.0	0.0	0.0	0.0	0.0	0.0	0.0	5.0	0.0	0.0	0.0	178.0	0.0	0.0	109.0	138.0	42.0	0.0
JTFB.43.07	12.0	0.0	4.0	25.0	4.0	0.0	0.0	0.0	0.0	0.0	769.0	0.0	7438.0	0.0	0.0	3.0	0.0	0.0	0.0	37.0	0.0	0.0	0.0	0.0	0.0	143.0	30941.0	0.0	1470.0	73.0	0.0	0.0	0.0	28.0	0.0	0.0	0.0	0.0	0.0	0.0	0.0	0.0	47.0	0.0	0.0	111.0	68.0	60.0	2.0
JTFB.43.17	0.0	0.0	32.0	1396.0	4.0	0.0	0.0	22.0	0.0	0.0	2509.0	0.0	718.0	0.0	0.0	0.0	0.0	0.0	0.0	14.0	0.0	0.0	0.0	0.0	0.0	320.0	14894.0	0.0	2164.0	35.0	0.0	0.0	0.0	0.0	0.0	0.0	0.0	0.0	0.0	0.0	0.0	0.0	21.0	0.0	0.0	48.0	476.0	11.0	0.0
JTFB.43.18	12.0	0.0	14.0	950.0	0.0	0.0	0.0	0.0	0.0	0.0	918.0	0.0	3384.0	0.0	0.0	0.0	0.0	0.0	0.0	13.0	0.0	0.0	0.0	0.0	0.0	475.0	12155.0	25.0	1002.0	160.0	0.0	0.0	0.0	0.0	0.0	0.0	0.0	0.0	0.0	0.0	0.0	0.0	240.0	0.0	0.0	301.0	103.0	74.0	0.0
JTFB.43.19	0.0	0.0	18.0	1448.0	0.0	0.0	0.0	0.0	0.0	0.0	1261.0	2.0	3415.0	0.0	0.0	0.0	0.0	0.0	0.0	0.0	0.0	0.0	0.0	0.0	0.0	256.0	13745.0	39.0	459.0	100.0	0.0	0.0	0.0	0.0	0.0	0.0	0.0	0.0	0.0	0.0	0.0	0.0	224.0	0.0	0.0	467.0	764.0	129.0	65.0
JTFB.43.20	0.0	0.0	17.0	586.0	0.0	0.0	0.0	0.0	0.0	0.0	1845.0	0.0	8261.0	0.0	0.0	0.0	0.0	0.0	0.0	33.0	0.0	0.0	0.0	0.0	0.0	1125.0	17901.0	11.0	889.0	121.0	0.0	0.0	0.0	0.0	0.0	0.0	0.0	0.0	0.0	0.0	0.0	0.0	394.0	0.0	0.0	310.0	267.0	99.0	9.0
JTFB.43.22	0.0	0.0	0.0	1056.0	0.0	0.0	0.0	11.0	0.0	0.0	2019.0	0.0	2392.0	0.0	0.0	0.0	0.0	0.0	0.0	27.0	0.0	0.0	0.0	0.0	0.0	1044.0	14625.0	0.0	1341.0	63.0	4.0	0.0	0.0	0.0	0.0	0.0	0.0	0.0	0.0	0.0	0.0	0.0	356.0	0.0	0.0	422.0	1184.0	159.0	0.0
JTFB.43.23	5.0	0.0	0.0	315.0	0.0	0.0	0.0	6.0	0.0	0.0	785.0	0.0	3496.0	0.0	0.0	0.0	0.0	0.0	0.0	91.0	0.0	0.0	0.0	0.0	0.0	339.0	13081.0	11.0	356.0	80.0	0.0	0.0	0.0	0.0	0.0	0.0	0.0	0.0	0.0	8.0	0.0	0.0	232.0	0.0	0.0	387.0	79.0	171.0	0.0
JTFB.43.24	0.0	0.0	10.0	147.0	2.0	0.0	0.0	0.0	4.0	0.0	435.0	0.0	6290.0	0.0	0.0	0.0	0.0	0.0	0.0	15.0	0.0	0.0	0.0	0.0	0.0	374.0	18787.0	0.0	1004.0	220.0	0.0	0.0	0.0	24.0	0.0	0.0	0.0	0.0	9.0	0.0	0.0	0.0	209.0	0.0	0.0	234.0	82.0	283.0	0.0
JTFB.43.25	11.0	0.0	18.0	174.0	0.0	0.0	0.0	5.0	0.0	0.0	887.0	0.0	3349.0	0.0	0.0	0.0	0.0	0.0	0.0	5.0	0.0	0.0	0.0	0.0	0.0	461.0	13793.0	0.0	1053.0	75.0	0.0	0.0	0.0	6.0	0.0	0.0	0.0	0.0	0.0	0.0	0.0	0.0	137.0	0.0	0.0	383.0	213.0	271.0	0.0
JTFB.43.26	0.0	0.0	0.0	22.0	0.0	0.0	0.0	0.0	0.0	0.0	167.0	0.0	3715.0	0.0	0.0	0.0	0.0	0.0	0.0	0.0	0.0	0.0	0.0	0.0	0.0	280.0	13844.0	0.0	367.0	97.0	0.0	0.0	0.0	0.0	0.0	0.0	0.0	0.0	0.0	0.0	0.0	0.0	0.0	0.0	0.0	207.0	198.0	218.0	0.0
JTFB.43.27	0.0	0.0	67.0	309.0	0.0	0.0	0.0	27.0	0.0	0.0	715.0	0.0	6630.0	0.0	0.0	0.0	0.0	0.0	0.0	0.0	0.0	0.0	0.0	0.0	0.0	7267.0	19587.0	0.0	1755.0	138.0	0.0	0.0	0.0	0.0	0.0	0.0	0.0	0.0	0.0	59.0	0.0	0.0	50.0	0.0	0.0	376.0	614.0	62.0	0.0
JTFB.43.28	30.0	0.0	0.0	159.0	0.0	0.0	0.0	3.0	0.0	0.0	867.0	0.0	6440.0	0.0	0.0	0.0	5.0	0.0	0.0	0.0	0.0	0.0	0.0	0.0	0.0	562.0	14036.0	6.0	740.0	221.0	0.0	0.0	0.0	0.0	0.0	0.0	0.0	0.0	0.0	362.0	0.0	0.0	153.0	0.0	0.0	751.0	313.0	184.0	77.0
JTFB.43.29	0.0	0.0	3.0	323.0	0.0	0.0	0.0	0.0	0.0	0.0	723.0	0.0	4127.0	0.0	0.0	0.0	0.0	0.0	0.0	46.0	0.0	0.0	0.0	0.0	0.0	1604.0	10043.0	0.0	459.0	161.0	0.0	0.0	0.0	0.0	0.0	0.0	0.0	0.0	0.0	274.0	0.0	0.0	103.0	0.0	0.0	446.0	887.0	95.0	18577.0
JTFB.43.30	0.0	0.0	5.0	938.0	0.0	0.0	0.0	0.0	0.0	0.0	1380.0	0.0	6242.0	0.0	0.0	0.0	0.0	0.0	0.0	54.0	0.0	0.0	0.0	0.0	0.0	944.0	16994.0	0.0	1072.0	100.0	0.0	0.0	0.0	0.0	0.0	0.0	0.0	0.0	0.0	131.0	0.0	0.0	42.0	0.0	0.0	699.0	2135.0	191.0	138.0
JTFB.43.33	0.0	0.0	4.0	565.0	0.0	0.0	0.0	12.0	0.0	0.0	1439.0	0.0	3453.0	0.0	0.0	0.0	0.0	0.0	0.0	21.0	0.0	0.0	0.0	0.0	0.0	610.0	25126.0	25.0	764.0	218.0	5.0	0.0	0.0	0.0	0.0	0.0	0.0	0.0	0.0	97.0	0.0	0.0	235.0	0.0	0.0	746.0	589.0	224.0	74.0
JTFB.43.36	0.0	0.0	19.0	605.0	2.0	0.0	0.0	0.0	0.0	0.0	1084.0	0.0	6743.0	0.0	0.0	0.0	0.0	0.0	0.0	118.0	0.0	0.0	0.0	0.0	0.0	1246.0	18470.0	26.0	478.0	297.0	9.0	0.0	0.0	0.0	0.0	0.0	0.0	0.0	0.0	299.0	0.0	0.0	110.0	0.0	0.0	377.0	1890.0	360.0	0.0
JTFB.43.39	0.0	0.0	11.0	641.0	0.0	0.0	0.0	6.0	0.0	0.0	439.0	0.0	3492.0	0.0	0.0	0.0	0.0	0.0	0.0	0.0	0.0	0.0	0.0	0.0	0.0	139.0	9179.0	0.0	267.0	73.0	0.0	0.0	0.0	0.0	0.0	0.0	0.0	0.0	0.0	8.0	0.0	0.0	56.0	0.0	0.0	567.0	550.0	71.0	0.0
JTFB.43.40	0.0	0.0	8.0	642.0	0.0	0.0	0.0	5.0	0.0	0.0	1082.0	0.0	5181.0	0.0	0.0	0.0	0.0	0.0	0.0	24.0	0.0	0.0	0.0	0.0	0.0	65.0	14591.0	0.0	314.0	266.0	0.0	0.0	0.0	0.0	0.0	0.0	0.0	0.0	0.0	72.0	0.0	0.0	154.0	0.0	0.0	424.0	533.0	91.0	0.0
JTFB.43.41	0.0	0.0	0.0	153.0	0.0	0.0	0.0	2.0	0.0	0.0	503.0	0.0	5253.0	0.0	0.0	0.0	0.0	0.0	0.0	5.0	0.0	0.0	0.0	0.0	0.0	205.0	14159.0	0.0	278.0	194.0	4.0	0.0	0.0	0.0	0.0	0.0	0.0	0.0	0.0	8.0	0.0	0.0	42.0	0.0	0.0	187.0	450.0	164.0	0.0
JTFB.43.42	0.0	0.0	29.0	505.0	0.0	0.0	0.0	0.0	0.0	0.0	918.0	0.0	3104.0	0.0	0.0	0.0	0.0	0.0	0.0	178.0	0.0	0.0	0.0	0.0	0.0	322.0	14892.0	7.0	330.0	245.0	0.0	0.0	0.0	0.0	0.0	0.0	0.0	0.0	0.0	0.0	0.0	0.0	128.0	0.0	0.0	485.0	155.0	23.0	0.0
JTFB.43.43	0.0	0.0	0.0	352.0	0.0	0.0	0.0	8.0	0.0	0.0	529.0	0.0	3416.0	0.0	0.0	0.0	0.0	0.0	0.0	20.0	0.0	0.0	0.0	0.0	0.0	185.0	12977.0	0.0	312.0	147.0	0.0	0.0	3.0	0.0	0.0	0.0	0.0	0.0	0.0	67.0	0.0	0.0	315.0	0.0	3.0	334.0	463.0	205.0	0.0
JTFB.43.45	0.0	0.0	18.0	1099.0	0.0	0.0	0.0	0.0	0.0	0.0	3784.0	0.0	7327.0	0.0	0.0	0.0	0.0	0.0	0.0	0.0	0.0	0.0	0.0	0.0	0.0	662.0	12932.0	32.0	553.0	129.0	4.0	0.0	0.0	5.0	0.0	0.0	0.0	0.0	8.0	22.0	0.0	0.0	363.0	0.0	0.0	157.0	1745.0	68.0	0.0
JTFB.43.46	0.0	0.0	29.0	1070.0	0.0	0.0	0.0	0.0	0.0	0.0	1373.0	0.0	6317.0	0.0	0.0	0.0	0.0	0.0	0.0	0.0	0.0	0.0	0.0	0.0	0.0	859.0	14971.0	0.0	1097.0	117.0	0.0	0.0	0.0	0.0	0.0	0.0	0.0	0.0	0.0	6.0	0.0	0.0	338.0	0.0	0.0	373.0	2455.0	1025.0	0.0
[truncated: 70 more columns]
