# Supplementary material for: Epidemiology and associated microbiota changes in deployed military personnel at high risk of traveler's diarrhea
Source: PLoS One. 2020 Aug 12;15(8):e0236703. doi: 10.1371/journal.pone.0236703 (PMC7423091; doi:10.1371/journal.pone.0236703)
Supplement: S2 File — This includes per-sample metadata, and can be viewed at https://view.qiime2.org/. For example, choose taxonomic level 3 to see the class level, and under “Sort Samples By” select “Subject”, then click + to add additional sorting for “Order” and again for “ClinicalTD”. Taxonomies can be toggled by clicking the colored box next to the taxa. (QZV) [file pone.0236703.s003.qzv › fe6ac182-7d58-41eb-9744-6e2c31fcc5cc/data/level-5.csv]

index	D_0__Archaea;D_1__Euryarchaeota;D_2__Methanobacteria;D_3__Methanobacteriales;D_4__Methanobacteriaceae	D_0__Bacteria;D_1__Acidobacteria;D_2__Subgroup 6;D_3__uncultured bacterium 126;D_4__uncultured bacterium 126	D_0__Bacteria;D_1__Actinobacteria;D_2__Actinobacteria;D_3__Actinomycetales;D_4__Actinomycetaceae	D_0__Bacteria;D_1__Actinobacteria;D_2__Actinobacteria;D_3__Bifidobacteriales;D_4__Bifidobacteriaceae	D_0__Bacteria;D_1__Actinobacteria;D_2__Actinobacteria;D_3__Corynebacteriales;D_4__Corynebacteriaceae	D_0__Bacteria;D_1__Actinobacteria;D_2__Actinobacteria;D_3__Corynebacteriales;D_4__Mycobacteriaceae	D_0__Bacteria;D_1__Actinobacteria;D_2__Actinobacteria;D_3__Corynebacteriales;D_4__Nocardiaceae	D_0__Bacteria;D_1__Actinobacteria;D_2__Actinobacteria;D_3__Frankiales;D_4__Geodermatophilaceae	D_0__Bacteria;D_1__Actinobacteria;D_2__Actinobacteria;D_3__Kineosporiales;D_4__Kineosporiaceae	D_0__Bacteria;D_1__Actinobacteria;D_2__Actinobacteria;D_3__Micrococcales;D_4__Bogoriellaceae	D_0__Bacteria;D_1__Actinobacteria;D_2__Actinobacteria;D_3__Micrococcales;D_4__Brevibacteriaceae	D_0__Bacteria;D_1__Actinobacteria;D_2__Actinobacteria;D_3__Micrococcales;D_4__Microbacteriaceae	D_0__Bacteria;D_1__Actinobacteria;D_2__Actinobacteria;D_3__Micrococcales;D_4__Micrococcaceae	D_0__Bacteria;D_1__Actinobacteria;D_2__Actinobacteria;D_3__Micrococcales;D_4__Promicromonosporaceae	D_0__Bacteria;D_1__Actinobacteria;D_2__Actinobacteria;D_3__Micrococcales;__	D_0__Bacteria;D_1__Actinobacteria;D_2__Actinobacteria;D_3__Propionibacteriales;D_4__Nocardioidaceae	D_0__Bacteria;D_1__Actinobacteria;D_2__Actinobacteria;D_3__Propionibacteriales;D_4__Propionibacteriaceae	D_0__Bacteria;D_1__Actinobacteria;D_2__Actinobacteria;__;__	D_0__Bacteria;D_1__Actinobacteria;D_2__Coriobacteriia;D_3__Coriobacteriales;D_4__Atopobiaceae	D_0__Bacteria;D_1__Actinobacteria;D_2__Coriobacteriia;D_3__Coriobacteriales;D_4__Coriobacteriaceae	D_0__Bacteria;D_1__Actinobacteria;D_2__Coriobacteriia;D_3__Coriobacteriales;D_4__Coriobacteriales Incertae Sedis	D_0__Bacteria;D_1__Actinobacteria;D_2__Coriobacteriia;D_3__Coriobacteriales;D_4__Eggerthellaceae	D_0__Bacteria;D_1__Actinobacteria;D_2__Coriobacteriia;D_3__Coriobacteriales;D_4__uncultured	D_0__Bacteria;D_1__Actinobacteria;D_2__Coriobacteriia;D_3__Coriobacteriales;__	D_0__Bacteria;D_1__Actinobacteria;__;__;__	D_0__Bacteria;D_1__Bacteroidetes;D_2__Bacteroidia;D_3__Bacteroidales;D_4__Bacteroidaceae	D_0__Bacteria;D_1__Bacteroidetes;D_2__Bacteroidia;D_3__Bacteroidales;D_4__Bacteroidales Incertae Sedis	D_0__Bacteria;D_1__Bacteroidetes;D_2__Bacteroidia;D_3__Bacteroidales;D_4__Barnesiellaceae	D_0__Bacteria;D_1__Bacteroidetes;D_2__Bacteroidia;D_3__Bacteroidales;D_4__Dysgonomonadaceae	D_0__Bacteria;D_1__Bacteroidetes;D_2__Bacteroidia;D_3__Bacteroidales;D_4__Marinifilaceae	D_0__Bacteria;D_1__Bacteroidetes;D_2__Bacteroidia;D_3__Bacteroidales;D_4__Muribaculaceae	D_0__Bacteria;D_1__Bacteroidetes;D_2__Bacteroidia;D_3__Bacteroidales;D_4__Porphyromonadaceae	D_0__Bacteria;D_1__Bacteroidetes;D_2__Bacteroidia;D_3__Bacteroidales;D_4__Prevotellaceae	D_0__Bacteria;D_1__Bacteroidetes;D_2__Bacteroidia;D_3__Bacteroidales;D_4__Rikenellaceae	D_0__Bacteria;D_1__Bacteroidetes;D_2__Bacteroidia;D_3__Bacteroidales;D_4__Tannerellaceae	D_0__Bacteria;D_1__Bacteroidetes;D_2__Bacteroidia;D_3__Bacteroidales;D_4__uncultured	D_0__Bacteria;D_1__Bacteroidetes;D_2__Bacteroidia;D_3__Bacteroidales;__	D_0__Bacteria;D_1__Bacteroidetes;D_2__Bacteroidia;D_3__Cytophagales;D_4__Spirosomaceae	D_0__Bacteria;D_1__Bacteroidetes;D_2__Bacteroidia;D_3__Flavobacteriales;D_4__Flavobacteriaceae	D_0__Bacteria;D_1__Bacteroidetes;D_2__Bacteroidia;D_3__Flavobacteriales;D_4__Weeksellaceae	D_0__Bacteria;D_1__Bacteroidetes;D_2__Bacteroidia;D_3__Sphingobacteriales;D_4__Sphingobacteriaceae	D_0__Bacteria;D_1__Bacteroidetes;D_2__Bacteroidia;__;__	D_0__Bacteria;D_1__Bacteroidetes;__;__;__	D_0__Bacteria;D_1__Chloroflexi;D_2__Chloroflexia;D_3__Thermomicrobiales;D_4__JG30-KF-CM45	D_0__Bacteria;D_1__Cyanobacteria;D_2__Melainabacteria;D_3__Gastranaerophilales;D_4__Clostridium sp. CAG:306	D_0__Bacteria;D_1__Cyanobacteria;D_2__Melainabacteria;D_3__Gastranaerophilales;D_4__gut metagenome	D_0__Bacteria;D_1__Cyanobacteria;D_2__Melainabacteria;D_3__Gastranaerophilales;D_4__uncultured bacterium	D_0__Bacteria;D_1__Cyanobacteria;D_2__Melainabacteria;D_3__Gastranaerophilales;__	D_0__Bacteria;D_1__Cyanobacteria;D_2__Oxyphotobacteria;D_3__Nostocales;D_4__Coleofasciculaceae
JTFB.20.01	0.0	0.0	0.0	667.0	0.0	0.0	0.0	0.0	0.0	0.0	0.0	0.0	7.0	0.0	0.0	0.0	0.0	0.0	0.0	60.0	0.0	15.0	0.0	0.0	0.0	3028.0	0.0	0.0	0.0	5.0	75.0	0.0	949.0	21.0	37.0	0.0	0.0	0.0	0.0	0.0	0.0	0.0	0.0	0.0	0.0	0.0	0.0	0.0	0.0
JTFB.20.02	0.0	0.0	14.0	12.0	0.0	0.0	0.0	0.0	0.0	0.0	0.0	0.0	0.0	0.0	0.0	0.0	0.0	0.0	0.0	173.0	0.0	0.0	0.0	0.0	0.0	3772.0	0.0	0.0	0.0	0.0	0.0	0.0	16.0	226.0	362.0	0.0	0.0	0.0	0.0	0.0	0.0	0.0	0.0	0.0	0.0	0.0	0.0	0.0	0.0
JTFB.20.03	0.0	0.0	22.0	2579.0	0.0	0.0	0.0	0.0	0.0	0.0	0.0	2.0	0.0	0.0	0.0	0.0	0.0	0.0	0.0	600.0	17.0	283.0	0.0	0.0	0.0	4924.0	0.0	0.0	0.0	29.0	128.0	0.0	726.0	272.0	135.0	0.0	13.0	0.0	0.0	4.0	0.0	0.0	0.0	0.0	0.0	0.0	0.0	0.0	0.0
JTFB.20.04	3.0	0.0	23.0	4093.0	0.0	0.0	0.0	0.0	0.0	0.0	0.0	0.0	0.0	0.0	0.0	0.0	0.0	0.0	0.0	3809.0	0.0	43.0	0.0	0.0	0.0	524.0	0.0	0.0	0.0	0.0	63.0	0.0	1740.0	0.0	15.0	0.0	0.0	0.0	0.0	0.0	0.0	0.0	0.0	0.0	0.0	0.0	0.0	0.0	0.0
JTFB.20.08	0.0	0.0	15.0	10813.0	0.0	0.0	0.0	0.0	0.0	0.0	0.0	0.0	0.0	0.0	0.0	0.0	0.0	0.0	4.0	1000.0	0.0	616.0	0.0	0.0	0.0	1628.0	0.0	0.0	0.0	0.0	73.0	0.0	5606.0	26.0	11.0	0.0	0.0	0.0	0.0	0.0	0.0	0.0	0.0	0.0	0.0	0.0	0.0	0.0	0.0
JTFB.22.01	0.0	0.0	23.0	0.0	0.0	0.0	0.0	0.0	0.0	0.0	0.0	0.0	0.0	0.0	0.0	0.0	0.0	0.0	0.0	104.0	9.0	41.0	0.0	0.0	0.0	5452.0	0.0	0.0	0.0	0.0	0.0	0.0	4.0	459.0	282.0	0.0	0.0	0.0	0.0	0.0	0.0	0.0	0.0	0.0	0.0	0.0	0.0	0.0	0.0
JTFB.22.02	0.0	0.0	5.0	621.0	0.0	0.0	0.0	0.0	0.0	0.0	0.0	0.0	8.0	0.0	0.0	0.0	0.0	0.0	0.0	0.0	0.0	0.0	0.0	0.0	0.0	1197.0	0.0	0.0	0.0	0.0	31.0	0.0	975.0	0.0	36.0	0.0	0.0	0.0	0.0	0.0	0.0	0.0	0.0	0.0	0.0	0.0	0.0	0.0	0.0
JTFB.22.03	56.0	0.0	9.0	34.0	0.0	0.0	0.0	0.0	0.0	0.0	0.0	0.0	0.0	0.0	0.0	0.0	4.0	0.0	0.0	161.0	13.0	13.0	0.0	0.0	0.0	16446.0	0.0	160.0	0.0	0.0	0.0	0.0	13.0	2795.0	505.0	4.0	3.0	0.0	0.0	0.0	0.0	0.0	0.0	0.0	0.0	0.0	4.0	0.0	0.0
JTFB.22.06	0.0	0.0	0.0	21.0	5.0	0.0	0.0	0.0	0.0	0.0	0.0	0.0	0.0	0.0	0.0	0.0	0.0	0.0	0.0	446.0	30.0	61.0	0.0	0.0	0.0	9132.0	0.0	0.0	0.0	0.0	0.0	0.0	0.0	675.0	119.0	0.0	0.0	0.0	0.0	0.0	0.0	0.0	0.0	0.0	0.0	0.0	0.0	0.0	0.0
JTFB.22.07	16.0	0.0	14.0	5627.0	0.0	0.0	0.0	0.0	0.0	0.0	0.0	0.0	0.0	0.0	0.0	0.0	0.0	0.0	4.0	4156.0	4.0	368.0	0.0	0.0	0.0	802.0	0.0	0.0	0.0	0.0	6.0	6.0	1287.0	22.0	5.0	0.0	0.0	0.0	0.0	0.0	0.0	0.0	0.0	0.0	0.0	0.0	0.0	0.0	0.0
JTFB.22.24	0.0	0.0	0.0	47.0	0.0	0.0	0.0	0.0	0.0	0.0	0.0	0.0	0.0	0.0	0.0	0.0	0.0	0.0	0.0	40.0	0.0	23.0	0.0	0.0	0.0	6899.0	0.0	15.0	0.0	0.0	0.0	0.0	0.0	570.0	54.0	0.0	0.0	0.0	0.0	0.0	0.0	0.0	0.0	0.0	0.0	0.0	0.0	0.0	0.0
JTFB.22.35	0.0	0.0	4.0	1450.0	4.0	0.0	0.0	0.0	0.0	0.0	0.0	0.0	0.0	0.0	0.0	0.0	0.0	0.0	0.0	913.0	261.0	106.0	0.0	0.0	0.0	6709.0	0.0	0.0	0.0	0.0	0.0	0.0	5.0	2398.0	383.0	0.0	0.0	0.0	0.0	0.0	0.0	0.0	0.0	0.0	0.0	0.0	0.0	0.0	0.0
JTFB.23.01	40.0	0.0	0.0	845.0	0.0	0.0	0.0	0.0	0.0	0.0	0.0	0.0	0.0	0.0	0.0	0.0	0.0	0.0	0.0	15.0	0.0	218.0	0.0	0.0	0.0	4695.0	0.0	231.0	0.0	6.0	0.0	0.0	135.0	514.0	137.0	161.0	0.0	0.0	0.0	0.0	0.0	0.0	0.0	0.0	0.0	0.0	0.0	0.0	0.0
JTFB.23.03	206.0	0.0	0.0	1205.0	0.0	0.0	0.0	0.0	0.0	0.0	0.0	0.0	0.0	0.0	0.0	0.0	0.0	0.0	0.0	391.0	35.0	291.0	0.0	0.0	0.0	9662.0	0.0	517.0	0.0	109.0	0.0	0.0	1135.0	1052.0	419.0	271.0	2.0	0.0	0.0	0.0	0.0	0.0	0.0	0.0	0.0	0.0	14.0	0.0	0.0
JTFB.23.04	592.0	0.0	0.0	1856.0	0.0	0.0	0.0	0.0	0.0	0.0	0.0	0.0	0.0	0.0	0.0	0.0	0.0	0.0	0.0	103.0	2.0	177.0	0.0	0.0	0.0	3303.0	0.0	94.0	0.0	0.0	0.0	0.0	334.0	247.0	65.0	129.0	0.0	0.0	0.0	0.0	0.0	0.0	0.0	0.0	0.0	0.0	0.0	0.0	0.0
JTFB.23.05	211.0	0.0	0.0	3216.0	0.0	0.0	0.0	0.0	0.0	0.0	0.0	0.0	0.0	0.0	0.0	0.0	0.0	0.0	0.0	121.0	6.0	192.0	0.0	0.0	0.0	9921.0	0.0	317.0	0.0	30.0	0.0	0.0	517.0	810.0	257.0	573.0	0.0	0.0	0.0	0.0	0.0	0.0	0.0	0.0	0.0	0.0	0.0	0.0	0.0
JTFB.23.06	1387.0	0.0	0.0	594.0	0.0	0.0	0.0	0.0	0.0	0.0	0.0	0.0	0.0	0.0	0.0	0.0	0.0	0.0	0.0	63.0	0.0	133.0	0.0	0.0	0.0	2540.0	0.0	103.0	0.0	21.0	0.0	0.0	141.0	353.0	95.0	422.0	0.0	0.0	0.0	0.0	0.0	0.0	0.0	0.0	0.0	0.0	0.0	0.0	0.0
JTFB.23.07	1018.0	0.0	0.0	880.0	8.0	0.0	0.0	0.0	0.0	0.0	0.0	0.0	0.0	0.0	0.0	0.0	0.0	0.0	0.0	146.0	29.0	330.0	6.0	0.0	0.0	10157.0	0.0	264.0	0.0	54.0	0.0	24.0	627.0	721.0	421.0	325.0	0.0	0.0	0.0	0.0	0.0	0.0	0.0	0.0	0.0	0.0	0.0	0.0	0.0
JTFB.23.08	809.0	0.0	3.0	213.0	0.0	0.0	0.0	0.0	0.0	0.0	0.0	0.0	0.0	0.0	0.0	0.0	0.0	0.0	0.0	290.0	0.0	421.0	0.0	0.0	0.0	5723.0	0.0	236.0	0.0	9.0	0.0	0.0	454.0	441.0	284.0	403.0	0.0	0.0	0.0	0.0	0.0	0.0	0.0	0.0	0.0	0.0	0.0	0.0	0.0
JTFB.23.09	338.0	0.0	0.0	720.0	0.0	0.0	0.0	0.0	0.0	0.0	0.0	0.0	0.0	0.0	0.0	0.0	0.0	0.0	0.0	185.0	0.0	25.0	0.0	0.0	0.0	2330.0	0.0	70.0	0.0	0.0	0.0	0.0	290.0	150.0	89.0	48.0	0.0	0.0	0.0	0.0	0.0	4.0	0.0	0.0	0.0	0.0	0.0	0.0	0.0
JTFB.23.10	1082.0	0.0	0.0	666.0	0.0	0.0	0.0	0.0	0.0	0.0	0.0	0.0	0.0	0.0	0.0	0.0	0.0	0.0	0.0	408.0	0.0	246.0	0.0	0.0	0.0	2185.0	0.0	70.0	0.0	27.0	0.0	0.0	168.0	204.0	73.0	185.0	0.0	0.0	0.0	0.0	0.0	0.0	0.0	0.0	0.0	0.0	0.0	0.0	0.0
JTFB.23.11	1820.0	0.0	0.0	450.0	0.0	0.0	0.0	0.0	0.0	0.0	0.0	0.0	0.0	0.0	0.0	0.0	0.0	0.0	0.0	501.0	21.0	717.0	5.0	0.0	0.0	11180.0	0.0	256.0	0.0	39.0	0.0	0.0	837.0	629.0	186.0	285.0	0.0	0.0	0.0	0.0	0.0	0.0	0.0	0.0	0.0	0.0	0.0	0.0	0.0
JTFB.23.12	534.0	0.0	9.0	1849.0	0.0	0.0	0.0	0.0	0.0	0.0	0.0	0.0	0.0	0.0	0.0	0.0	0.0	0.0	0.0	1465.0	0.0	239.0	11.0	0.0	0.0	5979.0	0.0	116.0	0.0	17.0	0.0	0.0	2194.0	294.0	271.0	139.0	0.0	0.0	0.0	0.0	0.0	0.0	0.0	0.0	0.0	0.0	0.0	0.0	0.0
JTFB.23.13	494.0	0.0	21.0	1829.0	0.0	0.0	0.0	0.0	0.0	0.0	0.0	0.0	0.0	0.0	0.0	0.0	0.0	0.0	0.0	3429.0	20.0	257.0	22.0	0.0	0.0	6537.0	0.0	435.0	0.0	22.0	0.0	0.0	1387.0	988.0	376.0	80.0	0.0	0.0	0.0	0.0	0.0	0.0	0.0	0.0	0.0	0.0	15.0	0.0	0.0
JTFB.23.14	1852.0	0.0	0.0	592.0	0.0	0.0	0.0	0.0	0.0	0.0	0.0	0.0	0.0	0.0	0.0	0.0	0.0	0.0	0.0	510.0	10.0	377.0	4.0	0.0	0.0	10982.0	0.0	774.0	0.0	45.0	0.0	0.0	1412.0	1911.0	341.0	385.0	0.0	0.0	0.0	0.0	0.0	0.0	0.0	0.0	0.0	0.0	0.0	0.0	0.0
JTFB.23.15	225.0	0.0	0.0	228.0	0.0	0.0	0.0	0.0	0.0	0.0	0.0	0.0	0.0	0.0	0.0	0.0	0.0	0.0	0.0	24.0	0.0	87.0	0.0	0.0	0.0	8828.0	0.0	356.0	0.0	64.0	0.0	0.0	1174.0	543.0	241.0	389.0	0.0	0.0	0.0	0.0	0.0	0.0	0.0	0.0	0.0	0.0	0.0	0.0	0.0
JTFB.23.16	967.0	0.0	0.0	617.0	0.0	0.0	0.0	0.0	0.0	0.0	0.0	0.0	0.0	0.0	0.0	0.0	0.0	0.0	0.0	366.0	0.0	485.0	3.0	0.0	0.0	10754.0	0.0	1246.0	0.0	191.0	0.0	0.0	1659.0	2435.0	255.0	836.0	0.0	0.0	0.0	0.0	0.0	0.0	0.0	0.0	0.0	0.0	0.0	0.0	0.0
JTFB.23.17	0.0	0.0	0.0	232.0	0.0	0.0	0.0	0.0	0.0	0.0	0.0	0.0	0.0	0.0	0.0	0.0	0.0	0.0	0.0	315.0	6.0	105.0	0.0	0.0	0.0	3042.0	0.0	33.0	0.0	0.0	0.0	0.0	295.0	103.0	212.0	50.0	0.0	0.0	0.0	0.0	0.0	0.0	0.0	0.0	0.0	0.0	0.0	0.0	0.0
JTFB.23.18	0.0	0.0	0.0	717.0	0.0	0.0	0.0	0.0	0.0	0.0	0.0	0.0	0.0	0.0	0.0	0.0	0.0	0.0	0.0	460.0	3.0	277.0	0.0	0.0	0.0	5296.0	0.0	467.0	0.0	131.0	0.0	0.0	981.0	618.0	84.0	186.0	0.0	0.0	0.0	0.0	0.0	0.0	0.0	0.0	0.0	0.0	0.0	0.0	0.0
JTFB.23.19	0.0	0.0	0.0	163.0	0.0	0.0	0.0	0.0	0.0	0.0	0.0	0.0	0.0	0.0	0.0	0.0	0.0	0.0	0.0	247.0	0.0	161.0	0.0	0.0	0.0	4406.0	0.0	270.0	0.0	80.0	0.0	0.0	1217.0	488.0	221.0	99.0	0.0	0.0	0.0	0.0	0.0	0.0	0.0	0.0	0.0	0.0	0.0	0.0	0.0
JTFB.23.20	83.0	0.0	10.0	2310.0	0.0	0.0	0.0	0.0	0.0	0.0	0.0	0.0	0.0	0.0	0.0	0.0	0.0	0.0	0.0	488.0	12.0	625.0	9.0	0.0	0.0	7610.0	0.0	688.0	0.0	36.0	32.0	0.0	2142.0	948.0	383.0	845.0	0.0	0.0	7.0	0.0	0.0	0.0	0.0	0.0	7.0	0.0	0.0	5.0	0.0
JTFB.23.22	56.0	0.0	8.0	1416.0	0.0	0.0	0.0	0.0	0.0	0.0	0.0	0.0	0.0	0.0	0.0	0.0	0.0	0.0	0.0	850.0	12.0	1428.0	0.0	0.0	0.0	9878.0	0.0	1213.0	0.0	94.0	9.0	0.0	749.0	2222.0	513.0	1540.0	0.0	0.0	18.0	0.0	0.0	0.0	0.0	0.0	3.0	0.0	0.0	0.0	0.0
JTFB.23.23	194.0	0.0	0.0	192.0	0.0	0.0	0.0	0.0	0.0	0.0	0.0	0.0	0.0	0.0	0.0	0.0	0.0	0.0	0.0	512.0	5.0	798.0	13.0	0.0	0.0	5644.0	0.0	1068.0	0.0	63.0	0.0	0.0	739.0	1791.0	107.0	748.0	0.0	0.0	0.0	0.0	0.0	0.0	0.0	0.0	0.0	0.0	0.0	0.0	0.0
JTFB.23.24	1334.0	0.0	0.0	1685.0	0.0	0.0	0.0	0.0	0.0	0.0	0.0	0.0	0.0	0.0	0.0	0.0	0.0	0.0	0.0	394.0	4.0	644.0	12.0	0.0	0.0	4348.0	0.0	479.0	0.0	28.0	11.0	0.0	228.0	402.0	90.0	328.0	3.0	0.0	2.0	0.0	0.0	0.0	0.0	0.0	0.0	0.0	0.0	0.0	0.0
JTFB.23.25	0.0	0.0	34.0	49.0	0.0	0.0	0.0	0.0	0.0	0.0	0.0	0.0	8.0	0.0	0.0	0.0	0.0	0.0	6.0	346.0	10.0	472.0	3.0	0.0	0.0	6951.0	0.0	363.0	0.0	152.0	11.0	0.0	460.0	600.0	148.0	491.0	5.0	0.0	0.0	0.0	0.0	0.0	0.0	0.0	0.0	0.0	0.0	0.0	0.0
JTFB.23.27	809.0	0.0	6.0	216.0	0.0	0.0	0.0	0.0	0.0	0.0	0.0	0.0	0.0	0.0	0.0	0.0	0.0	0.0	0.0	640.0	7.0	233.0	6.0	0.0	0.0	2444.0	0.0	274.0	0.0	11.0	0.0	0.0	66.0	288.0	52.0	333.0	0.0	0.0	0.0	0.0	0.0	0.0	0.0	0.0	0.0	0.0	0.0	0.0	0.0
JTFB.23.29	8790.0	0.0	0.0	4743.0	0.0	0.0	0.0	0.0	0.0	0.0	0.0	0.0	0.0	0.0	0.0	0.0	0.0	0.0	0.0	224.0	4.0	746.0	0.0	0.0	0.0	9990.0	0.0	504.0	0.0	72.0	0.0	0.0	765.0	1347.0	240.0	874.0	0.0	0.0	3.0	0.0	0.0	0.0	0.0	0.0	0.0	0.0	0.0	0.0	0.0
JTFB.23.30	790.0	0.0	8.0	610.0	0.0	0.0	0.0	0.0	0.0	0.0	0.0	0.0	0.0	0.0	0.0	0.0	0.0	0.0	0.0	782.0	22.0	802.0	5.0	0.0	0.0	11750.0	0.0	688.0	0.0	61.0	0.0	0.0	546.0	1610.0	340.0	1338.0	10.0	0.0	0.0	0.0	0.0	0.0	0.0	0.0	0.0	0.0	0.0	0.0	0.0
JTFB.23.31	1077.0	0.0	0.0	1308.0	0.0	0.0	0.0	0.0	0.0	0.0	0.0	0.0	0.0	0.0	0.0	0.0	0.0	0.0	0.0	46.0	0.0	176.0	0.0	0.0	0.0	12724.0	0.0	1366.0	0.0	253.0	0.0	0.0	1512.0	1588.0	612.0	1036.0	0.0	0.0	0.0	0.0	0.0	0.0	0.0	0.0	0.0	0.0	0.0	0.0	0.0
JTFB.23.32	17271.0	0.0	25.0	487.0	0.0	0.0	0.0	0.0	0.0	0.0	0.0	0.0	0.0	0.0	0.0	0.0	0.0	0.0	9.0	287.0	40.0	605.0	0.0	0.0	0.0	1258.0	0.0	56.0	0.0	2.0	0.0	0.0	40.0	152.0	28.0	19.0	0.0	0.0	0.0	0.0	0.0	0.0	0.0	0.0	0.0	0.0	0.0	0.0	0.0
JTFB.23.33	10282.0	0.0	179.0	54.0	82.0	0.0	0.0	0.0	0.0	0.0	2.0	0.0	0.0	19.0	0.0	9.0	0.0	0.0	0.0	13.0	0.0	87.0	0.0	0.0	0.0	1755.0	0.0	79.0	0.0	14.0	0.0	0.0	86.0	381.0	55.0	29.0	0.0	0.0	6.0	0.0	0.0	0.0	0.0	4.0	0.0	0.0	0.0	0.0	0.0
JTFB.23.34	12934.0	0.0	4.0	151.0	0.0	0.0	0.0	0.0	0.0	0.0	0.0	0.0	0.0	0.0	0.0	0.0	9.0	0.0	0.0	270.0	16.0	320.0	5.0	0.0	0.0	2640.0	0.0	395.0	0.0	26.0	0.0	0.0	426.0	411.0	98.0	101.0	0.0	0.0	0.0	0.0	0.0	0.0	0.0	0.0	0.0	0.0	0.0	0.0	0.0
JTFB.23.35	10111.0	0.0	15.0	2107.0	0.0	0.0	0.0	0.0	0.0	0.0	0.0	0.0	0.0	0.0	0.0	0.0	0.0	0.0	0.0	363.0	102.0	251.0	0.0	0.0	0.0	5816.0	0.0	52.0	0.0	59.0	0.0	0.0	87.0	1830.0	531.0	36.0	0.0	0.0	3.0	0.0	0.0	0.0	0.0	0.0	0.0	0.0	15.0	4.0	0.0
JTFB.23.36	10797.0	0.0	0.0	26.0	0.0	0.0	0.0	0.0	0.0	0.0	0.0	0.0	0.0	0.0	0.0	0.0	3.0	0.0	0.0	196.0	11.0	98.0	6.0	0.0	0.0	2156.0	0.0	167.0	0.0	66.0	0.0	3.0	30.0	199.0	86.0	41.0	0.0	0.0	0.0	4.0	0.0	0.0	0.0	0.0	0.0	0.0	0.0	0.0	0.0
JTFB.23.37	4405.0	0.0	2.0	29.0	0.0	0.0	0.0	0.0	0.0	0.0	0.0	0.0	0.0	0.0	0.0	0.0	0.0	0.0	0.0	185.0	0.0	185.0	0.0	0.0	3.0	9227.0	0.0	1085.0	0.0	213.0	0.0	0.0	884.0	2808.0	356.0	1796.0	3.0	0.0	3.0	0.0	0.0	0.0	0.0	0.0	0.0	0.0	0.0	0.0	0.0
JTFB.24.01	781.0	0.0	0.0	74.0	22.0	0.0	0.0	0.0	0.0	0.0	0.0	0.0	0.0	0.0	0.0	0.0	10.0	0.0	0.0	12.0	0.0	19.0	0.0	0.0	0.0	738.0	0.0	0.0	0.0	15.0	4.0	0.0	38.0	119.0	0.0	5.0	0.0	0.0	0.0	0.0	0.0	0.0	0.0	0.0	0.0	0.0	0.0	0.0	0.0
JTFB.24.02	2074.0	0.0	17.0	920.0	0.0	0.0	0.0	0.0	0.0	0.0	0.0	0.0	0.0	0.0	0.0	0.0	0.0	0.0	25.0	1364.0	6.0	192.0	3.0	0.0	0.0	6082.0	0.0	23.0	0.0	30.0	77.0	8.0	324.0	661.0	406.0	66.0	0.0	0.0	0.0	0.0	0.0	0.0	0.0	0.0	0.0	0.0	0.0	0.0	0.0
JTFB.24.03	191.0	0.0	0.0	243.0	0.0	0.0	0.0	0.0	0.0	0.0	0.0	0.0	0.0	0.0	0.0	0.0	0.0	0.0	13.0	49.0	11.0	169.0	0.0	0.0	0.0	2145.0	0.0	41.0	0.0	3.0	68.0	0.0	117.0	457.0	102.0	34.0	0.0	0.0	0.0	0.0	0.0	0.0	0.0	0.0	0.0	0.0	0.0	0.0	0.0
JTFB.24.04	291.0	0.0	0.0	754.0	0.0	0.0	0.0	0.0	0.0	0.0	0.0	0.0	0.0	0.0	0.0	0.0	2.0	0.0	15.0	235.0	0.0	50.0	0.0	0.0	0.0	3982.0	0.0	84.0	0.0	3.0	40.0	0.0	177.0	657.0	332.0	37.0	0.0	0.0	0.0	0.0	0.0	0.0	0.0	0.0	0.0	0.0	0.0	0.0	0.0
JTFB.24.05	573.0	0.0	0.0	6.0	8.0	0.0	0.0	0.0	0.0	0.0	0.0	0.0	0.0	0.0	0.0	0.0	0.0	0.0	0.0	0.0	0.0	17.0	0.0	0.0	0.0	914.0	0.0	0.0	0.0	7.0	0.0	0.0	42.0	154.0	27.0	39.0	0.0	0.0	0.0	3.0	0.0	0.0	0.0	0.0	0.0	0.0	0.0	0.0	0.0
JTFB.24.06	5461.0	0.0	12.0	9.0	2.0	0.0	0.0	0.0	0.0	0.0	0.0	0.0	0.0	0.0	0.0	0.0	4.0	0.0	0.0	47.0	0.0	131.0	0.0	0.0	0.0	1206.0	0.0	6.0	0.0	0.0	0.0	3.0	182.0	149.0	26.0	16.0	0.0	0.0	0.0	0.0	0.0	0.0	0.0	0.0	0.0	0.0	0.0	0.0	0.0
JTFB.24.08	800.0	0.0	0.0	286.0	0.0	0.0	0.0	0.0	5.0	0.0	0.0	0.0	0.0	0.0	0.0	0.0	0.0	0.0	10.0	265.0	3.0	44.0	0.0	0.0	0.0	1202.0	0.0	8.0	0.0	5.0	7.0	0.0	24.0	178.0	54.0	17.0	0.0	0.0	0.0	0.0	0.0	0.0	0.0	0.0	0.0	0.0	0.0	0.0	0.0
JTFB.24.09	969.0	0.0	10.0	119.0	0.0	0.0	0.0	0.0	0.0	0.0	0.0	0.0	4.0	0.0	0.0	0.0	0.0	0.0	0.0	87.0	0.0	470.0	0.0	0.0	0.0	973.0	0.0	16.0	0.0	8.0	13.0	0.0	65.0	247.0	15.0	11.0	0.0	0.0	0.0	0.0	0.0	0.0	0.0	0.0	0.0	0.0	0.0	0.0	0.0
JTFB.24.10	111.0	0.0	5.0	489.0	32.0	0.0	0.0	0.0	0.0	0.0	0.0	0.0	0.0	0.0	0.0	0.0	66.0	0.0	25.0	662.0	0.0	25.0	0.0	0.0	0.0	2302.0	0.0	58.0	0.0	3.0	40.0	0.0	62.0	369.0	14.0	7.0	0.0	0.0	0.0	0.0	0.0	0.0	0.0	0.0	0.0	0.0	0.0	0.0	0.0
JTFB.24.11	0.0	0.0	0.0	24.0	0.0	0.0	0.0	0.0	0.0	0.0	0.0	0.0	0.0	0.0	0.0	0.0	0.0	0.0	0.0	6.0	0.0	63.0	0.0	0.0	0.0	139.0	0.0	0.0	0.0	0.0	0.0	0.0	46.0	0.0	5.0	0.0	0.0	0.0	0.0	0.0	0.0	0.0	0.0	0.0	0.0	0.0	0.0	0.0	0.0
JTFB.24.13	2864.0	0.0	10.0	10.0	0.0	0.0	0.0	0.0	0.0	0.0	0.0	0.0	0.0	0.0	0.0	0.0	0.0	0.0	0.0	61.0	0.0	107.0	0.0	0.0	0.0	2287.0	0.0	40.0	0.0	10.0	15.0	0.0	34.0	227.0	747.0	53.0	0.0	0.0	0.0	0.0	0.0	0.0	0.0	0.0	0.0	0.0	4.0	0.0	0.0
JTFB.24.14	1943.0	0.0	0.0	41.0	0.0	0.0	0.0	0.0	0.0	0.0	0.0	0.0	0.0	0.0	0.0	0.0	0.0	0.0	3.0	46.0	0.0	119.0	0.0	0.0	0.0	2288.0	0.0	23.0	0.0	5.0	13.0	0.0	180.0	561.0	188.0	10.0	0.0	0.0	0.0	0.0	0.0	0.0	0.0	0.0	0.0	0.0	0.0	0.0	0.0
JTFB.24.16	560.0	0.0	15.0	87.0	0.0	0.0	0.0	0.0	0.0	0.0	0.0	0.0	0.0	0.0	0.0	0.0	0.0	0.0	10.0	84.0	0.0	144.0	0.0	0.0	0.0	648.0	0.0	30.0	0.0	19.0	35.0	0.0	108.0	562.0	828.0	0.0	0.0	0.0	2.0	0.0	0.0	0.0	0.0	0.0	0.0	0.0	0.0	0.0	0.0
JTFB.24.17	178.0	0.0	0.0	171.0	0.0	4.0	0.0	0.0	0.0	0.0	0.0	0.0	0.0	0.0	0.0	0.0	0.0	0.0	21.0	338.0	0.0	10.0	0.0	0.0	0.0	1923.0	0.0	33.0	0.0	12.0	125.0	0.0	144.0	925.0	518.0	10.0	0.0	0.0	0.0	0.0	0.0	0.0	0.0	0.0	0.0	0.0	0.0	0.0	0.0
JTFB.24.19	36.0	0.0	48.0	71.0	0.0	0.0	0.0	0.0	0.0	0.0	0.0	0.0	0.0	0.0	0.0	0.0	0.0	0.0	5.0	104.0	0.0	115.0	0.0	0.0	0.0	2189.0	0.0	106.0	0.0	22.0	9.0	0.0	397.0	440.0	188.0	43.0	0.0	0.0	0.0	0.0	0.0	0.0	0.0	0.0	0.0	0.0	0.0	0.0	0.0
JTFB.24.20	680.0	0.0	12.0	168.0	0.0	0.0	0.0	0.0	0.0	0.0	0.0	0.0	0.0	0.0	0.0	0.0	0.0	0.0	6.0	129.0	0.0	205.0	0.0	0.0	0.0	4353.0	0.0	16.0	0.0	19.0	49.0	0.0	506.0	849.0	3010.0	8.0	0.0	0.0	3.0	0.0	0.0	0.0	0.0	0.0	0.0	0.0	0.0	0.0	0.0
JTFB.24.25	11260.0	0.0	22.0	104.0	0.0	0.0	0.0	0.0	0.0	0.0	0.0	0.0	0.0	0.0	0.0	0.0	0.0	0.0	3.0	353.0	0.0	2666.0	0.0	0.0	0.0	350.0	0.0	0.0	0.0	0.0	0.0	0.0	44.0	73.0	56.0	32.0	0.0	0.0	0.0	0.0	0.0	0.0	0.0	0.0	0.0	0.0	0.0	0.0	0.0
JTFB.24.35	173.0	0.0	116.0	135.0	14.0	0.0	0.0	0.0	0.0	31.0	0.0	21.0	0.0	0.0	0.0	0.0	0.0	0.0	11.0	135.0	7.0	32.0	2.0	0.0	0.0	1508.0	0.0	19.0	0.0	6.0	18.0	0.0	99.0	226.0	570.0	35.0	0.0	0.0	0.0	24.0	0.0	0.0	0.0	0.0	0.0	0.0	0.0	0.0	0.0
JTFB.25.01	0.0	0.0	0.0	18.0	0.0	0.0	0.0	0.0	0.0	0.0	0.0	0.0	0.0	0.0	0.0	0.0	0.0	0.0	0.0	134.0	0.0	72.0	0.0	0.0	0.0	7112.0	0.0	0.0	0.0	44.0	0.0	0.0	428.0	798.0	425.0	0.0	43.0	0.0	0.0	0.0	0.0	0.0	0.0	0.0	0.0	0.0	0.0	0.0	0.0
JTFB.25.02	26.0	0.0	0.0	81.0	2.0	0.0	0.0	0.0	0.0	0.0	0.0	8.0	0.0	0.0	0.0	0.0	0.0	0.0	0.0	161.0	0.0	19.0	0.0	0.0	0.0	11529.0	0.0	0.0	0.0	19.0	0.0	2.0	1112.0	485.0	253.0	9.0	24.0	0.0	0.0	0.0	0.0	0.0	0.0	0.0	0.0	0.0	0.0	0.0	0.0
JTFB.25.03	6.0	0.0	3.0	51.0	0.0	0.0	0.0	0.0	0.0	0.0	0.0	0.0	0.0	0.0	0.0	0.0	0.0	0.0	0.0	156.0	0.0	13.0	0.0	0.0	0.0	4567.0	0.0	0.0	0.0	0.0	0.0	0.0	578.0	124.0	198.0	0.0	14.0	0.0	0.0	0.0	0.0	0.0	0.0	0.0	0.0	0.0	0.0	0.0	0.0
JTFB.25.04	0.0	0.0	10.0	40.0	0.0	0.0	0.0	0.0	0.0	0.0	0.0	0.0	0.0	0.0	0.0	0.0	0.0	0.0	0.0	796.0	0.0	77.0	0.0	0.0	0.0	12350.0	0.0	0.0	0.0	17.0	0.0	0.0	1230.0	483.0	331.0	0.0	62.0	0.0	0.0	0.0	0.0	0.0	0.0	0.0	0.0	0.0	0.0	0.0	0.0
JTFB.25.05	76.0	0.0	17.0	4.0	0.0	0.0	0.0	0.0	0.0	0.0	0.0	0.0	0.0	0.0	0.0	0.0	0.0	0.0	0.0	137.0	0.0	16.0	0.0	0.0	0.0	10007.0	0.0	0.0	0.0	5.0	0.0	0.0	94.0	160.0	123.0	0.0	11.0	0.0	0.0	0.0	0.0	0.0	0.0	0.0	0.0	0.0	0.0	0.0	3.0
JTFB.25.06	0.0	0.0	10.0	32.0	0.0	0.0	0.0	0.0	0.0	0.0	0.0	0.0	3.0	0.0	0.0	0.0	0.0	0.0	0.0	90.0	0.0	38.0	0.0	0.0	0.0	11847.0	0.0	0.0	0.0	29.0	0.0	0.0	1479.0	473.0	495.0	0.0	35.0	0.0	0.0	0.0	0.0	0.0	0.0	0.0	0.0	0.0	0.0	0.0	0.0
JTFB.25.07	0.0	0.0	13.0	45.0	3.0	0.0	0.0	0.0	0.0	0.0	0.0	0.0	0.0	0.0	0.0	0.0	8.0	0.0	0.0	64.0	0.0	13.0	0.0	0.0	0.0	22273.0	0.0	0.0	0.0	16.0	0.0	0.0	861.0	350.0	155.0	0.0	18.0	0.0	0.0	0.0	0.0	0.0	0.0	0.0	0.0	0.0	0.0	0.0	0.0
JTFB.25.09	34.0	0.0	0.0	265.0	0.0	0.0	0.0	0.0	0.0	0.0	0.0	0.0	0.0	0.0	0.0	0.0	0.0	0.0	0.0	155.0	0.0	60.0	0.0	0.0	0.0	20315.0	0.0	0.0	0.0	41.0	0.0	0.0	639.0	895.0	403.0	0.0	110.0	0.0	0.0	0.0	0.0	0.0	0.0	0.0	0.0	0.0	0.0	0.0	0.0
JTFB.25.10	8.0	0.0	9.0	187.0	0.0	0.0	0.0	0.0	0.0	0.0	0.0	0.0	0.0	0.0	0.0	0.0	0.0	0.0	0.0	199.0	0.0	149.0	0.0	0.0	0.0	21919.0	0.0	0.0	0.0	26.0	0.0	0.0	638.0	948.0	587.0	3.0	237.0	0.0	0.0	0.0	0.0	0.0	0.0	0.0	0.0	0.0	0.0	0.0	0.0
JTFB.25.11	0.0	0.0	0.0	147.0	0.0	0.0	0.0	0.0	0.0	0.0	0.0	0.0	0.0	0.0	0.0	0.0	0.0	0.0	0.0	61.0	0.0	36.0	0.0	0.0	0.0	13512.0	0.0	12.0	0.0	6.0	0.0	0.0	5829.0	567.0	311.0	0.0	39.0	0.0	0.0	0.0	0.0	0.0	0.0	0.0	0.0	0.0	0.0	0.0	0.0
JTFB.25.12	2.0	0.0	11.0	46.0	0.0	0.0	0.0	0.0	0.0	0.0	0.0	0.0	0.0	0.0	0.0	0.0	11.0	0.0	0.0	49.0	0.0	31.0	0.0	0.0	0.0	18887.0	0.0	0.0	0.0	61.0	0.0	0.0	232.0	1777.0	582.0	0.0	76.0	0.0	0.0	0.0	0.0	0.0	0.0	0.0	0.0	0.0	0.0	0.0	0.0
JTFB.25.13	0.0	0.0	2.0	22.0	4.0	0.0	0.0	0.0	0.0	0.0	0.0	0.0	0.0	0.0	0.0	0.0	0.0	0.0	0.0	242.0	0.0	0.0	0.0	0.0	0.0	5987.0	0.0	2.0	0.0	7.0	0.0	0.0	16.0	633.0	124.0	0.0	207.0	0.0	0.0	0.0	0.0	0.0	0.0	4.0	0.0	0.0	0.0	0.0	0.0
JTFB.25.14	40.0	0.0	0.0	73.0	0.0	0.0	0.0	0.0	0.0	0.0	0.0	0.0	0.0	0.0	0.0	0.0	11.0	0.0	0.0	25.0	0.0	25.0	0.0	0.0	0.0	32638.0	0.0	7.0	0.0	125.0	0.0	0.0	584.0	967.0	636.0	0.0	91.0	0.0	0.0	0.0	0.0	0.0	0.0	0.0	0.0	0.0	0.0	0.0	0.0
JTFB.25.15	20.0	0.0	0.0	96.0	4.0	0.0	0.0	0.0	0.0	0.0	0.0	0.0	0.0	0.0	0.0	0.0	0.0	0.0	0.0	107.0	0.0	29.0	0.0	0.0	0.0	23587.0	0.0	26.0	0.0	86.0	0.0	5.0	1318.0	1166.0	572.0	15.0	217.0	0.0	0.0	0.0	0.0	0.0	0.0	0.0	0.0	0.0	0.0	0.0	0.0
JTFB.25.16	12.0	0.0	0.0	67.0	0.0	0.0	0.0	0.0	0.0	0.0	0.0	0.0	0.0	0.0	0.0	0.0	0.0	0.0	0.0	105.0	7.0	15.0	0.0	0.0	0.0	7482.0	0.0	0.0	0.0	0.0	0.0	0.0	1106.0	579.0	171.0	0.0	32.0	0.0	0.0	0.0	0.0	0.0	0.0	0.0	0.0	0.0	0.0	0.0	0.0
JTFB.25.18	0.0	0.0	9.0	88.0	0.0	0.0	0.0	0.0	0.0	0.0	0.0	0.0	0.0	0.0	0.0	0.0	0.0	0.0	0.0	170.0	0.0	200.0	0.0	0.0	0.0	8404.0	0.0	4.0	0.0	28.0	0.0	0.0	234.0	619.0	378.0	0.0	9.0	0.0	0.0	0.0	0.0	0.0	0.0	0.0	0.0	0.0	0.0	0.0	0.0
JTFB.25.20	9.0	0.0	0.0	27.0	0.0	0.0	0.0	3.0	0.0	0.0	0.0	0.0	0.0	0.0	0.0	0.0	0.0	0.0	0.0	220.0	14.0	45.0	0.0	0.0	0.0	28793.0	0.0	331.0	0.0	250.0	0.0	0.0	646.0	2703.0	558.0	3.0	43.0	0.0	32.0	0.0	0.0	0.0	0.0	0.0	0.0	0.0	0.0	0.0	0.0
JTFB.25.22	0.0	0.0	4.0	102.0	0.0	0.0	0.0	0.0	0.0	0.0	0.0	0.0	0.0	0.0	0.0	0.0	0.0	0.0	0.0	86.0	0.0	36.0	0.0	0.0	0.0	19431.0	0.0	5.0	0.0	41.0	0.0	0.0	125.0	1221.0	1615.0	0.0	30.0	0.0	0.0	0.0	0.0	0.0	0.0	0.0	0.0	0.0	0.0	0.0	0.0
JTFB.25.24	9.0	0.0	4.0	55.0	0.0	0.0	0.0	0.0	0.0	0.0	0.0	0.0	3.0	0.0	0.0	0.0	0.0	0.0	0.0	39.0	0.0	7.0	0.0	0.0	0.0	10226.0	0.0	0.0	0.0	25.0	0.0	0.0	386.0	195.0	219.0	0.0	30.0	0.0	0.0	9.0	0.0	0.0	0.0	0.0	0.0	0.0	0.0	0.0	0.0
JTFB.25.26	0.0	0.0	6.0	149.0	0.0	0.0	0.0	0.0	6.0	0.0	0.0	0.0	0.0	0.0	0.0	0.0	0.0	0.0	11.0	81.0	0.0	40.0	0.0	0.0	0.0	11668.0	6.0	0.0	0.0	0.0	0.0	2.0	559.0	261.0	317.0	0.0	315.0	0.0	0.0	0.0	0.0	0.0	0.0	0.0	0.0	0.0	0.0	0.0	0.0
JTFB.25.27	39.0	0.0	0.0	162.0	0.0	0.0	0.0	0.0	0.0	0.0	0.0	0.0	0.0	0.0	0.0	0.0	0.0	0.0	0.0	138.0	0.0	143.0	0.0	0.0	0.0	19689.0	0.0	0.0	0.0	41.0	0.0	10.0	223.0	263.0	227.0	2.0	138.0	0.0	0.0	0.0	0.0	0.0	0.0	0.0	0.0	0.0	9.0	0.0	0.0
JTFB.25.28	18.0	0.0	8.0	196.0	0.0	0.0	0.0	0.0	0.0	0.0	0.0	0.0	0.0	0.0	0.0	0.0	0.0	0.0	0.0	451.0	0.0	27.0	0.0	0.0	0.0	14441.0	0.0	0.0	0.0	33.0	0.0	0.0	173.0	356.0	158.0	0.0	30.0	0.0	0.0	0.0	0.0	0.0	0.0	0.0	0.0	0.0	0.0	0.0	0.0
JTFB.25.29	7.0	0.0	0.0	257.0	0.0	0.0	0.0	0.0	0.0	0.0	0.0	0.0	0.0	0.0	0.0	0.0	0.0	0.0	0.0	39.0	0.0	10.0	0.0	0.0	0.0	13266.0	0.0	0.0	0.0	42.0	0.0	0.0	1516.0	517.0	950.0	0.0	49.0	0.0	0.0	0.0	0.0	0.0	0.0	0.0	0.0	0.0	0.0	0.0	0.0
JTFB.25.30	12.0	0.0	0.0	109.0	0.0	0.0	0.0	0.0	0.0	0.0	0.0	0.0	0.0	0.0	0.0	0.0	0.0	0.0	0.0	83.0	0.0	28.0	0.0	0.0	0.0	26639.0	0.0	0.0	0.0	81.0	0.0	0.0	166.0	322.0	296.0	0.0	96.0	0.0	0.0	0.0	0.0	0.0	0.0	0.0	0.0	0.0	0.0	0.0	0.0
JTFB.25.31	29.0	0.0	27.0	573.0	0.0	0.0	0.0	0.0	0.0	0.0	0.0	0.0	13.0	0.0	0.0	0.0	0.0	0.0	0.0	265.0	7.0	362.0	0.0	0.0	0.0	16270.0	0.0	0.0	0.0	18.0	0.0	0.0	832.0	308.0	259.0	0.0	93.0	0.0	0.0	0.0	0.0	3.0	0.0	0.0	0.0	0.0	0.0	0.0	0.0
JTFB.25.33	0.0	5.0	4.0	345.0	0.0	0.0	0.0	0.0	0.0	0.0	0.0	0.0	0.0	0.0	0.0	0.0	0.0	0.0	0.0	124.0	0.0	60.0	0.0	0.0	0.0	16594.0	0.0	0.0	0.0	24.0	0.0	40.0	736.0	334.0	513.0	0.0	433.0	0.0	0.0	0.0	0.0	0.0	0.0	0.0	0.0	0.0	0.0	0.0	0.0
JTFB.25.34	0.0	0.0	0.0	332.0	0.0	0.0	0.0	0.0	0.0	0.0	0.0	0.0	8.0	0.0	0.0	0.0	0.0	0.0	0.0	231.0	0.0	126.0	0.0	0.0	0.0	17550.0	0.0	26.0	0.0	26.0	0.0	0.0	1150.0	1049.0	251.0	0.0	46.0	0.0	0.0	0.0	0.0	0.0	0.0	0.0	0.0	0.0	0.0	0.0	0.0
JTFB.29.01	0.0	0.0	0.0	6.0	0.0	0.0	0.0	0.0	0.0	0.0	0.0	0.0	0.0	0.0	0.0	0.0	0.0	0.0	0.0	35.0	13.0	9.0	0.0	0.0	0.0	10842.0	0.0	479.0	0.0	0.0	0.0	0.0	0.0	2819.0	149.0	0.0	0.0	0.0	0.0	0.0	0.0	0.0	0.0	0.0	0.0	0.0	0.0	0.0	0.0
JTFB.29.02	17.0	0.0	0.0	339.0	0.0	0.0	0.0	0.0	0.0	0.0	0.0	0.0	0.0	0.0	0.0	0.0	0.0	0.0	0.0	60.0	37.0	130.0	0.0	0.0	0.0	22259.0	0.0	1381.0	0.0	0.0	0.0	0.0	85.0	4719.0	409.0	77.0	0.0	0.0	0.0	0.0	0.0	0.0	0.0	0.0	0.0	0.0	0.0	0.0	0.0
JTFB.29.03	77.0	0.0	0.0	157.0	0.0	0.0	0.0	0.0	0.0	0.0	0.0	0.0	0.0	0.0	0.0	0.0	0.0	0.0	0.0	0.0	10.0	0.0	0.0	0.0	0.0	15736.0	0.0	145.0	0.0	0.0	6.0	0.0	197.0	1233.0	20.0	0.0	0.0	0.0	0.0	0.0	0.0	0.0	0.0	0.0	0.0	0.0	0.0	0.0	0.0
JTFB.29.05	61.0	0.0	0.0	16.0	0.0	0.0	0.0	0.0	0.0	0.0	0.0	0.0	0.0	0.0	0.0	0.0	0.0	0.0	0.0	28.0	12.0	0.0	0.0	0.0	0.0	6330.0	0.0	179.0	0.0	0.0	0.0	0.0	9.0	1054.0	360.0	0.0	0.0	0.0	0.0	0.0	0.0	0.0	0.0	0.0	0.0	0.0	0.0	0.0	0.0
JTFB.29.07	8.0	0.0	28.0	14.0	12.0	0.0	0.0	0.0	0.0	0.0	0.0	0.0	11.0	0.0	0.0	0.0	15.0	0.0	0.0	656.0	293.0	27.0	0.0	0.0	0.0	3987.0	0.0	335.0	0.0	6.0	0.0	0.0	86.0	220.0	45.0	0.0	4.0	0.0	0.0	0.0	0.0	0.0	0.0	0.0	0.0	0.0	0.0	0.0	0.0
JTFB.29.08	42.0	0.0	0.0	0.0	0.0	0.0	0.0	0.0	0.0	0.0	0.0	0.0	0.0	0.0	0.0	0.0	0.0	0.0	0.0	34.0	0.0	0.0	0.0	0.0	0.0	7851.0	0.0	320.0	0.0	0.0	0.0	0.0	0.0	858.0	81.0	0.0	0.0	0.0	0.0	0.0	0.0	0.0	0.0	0.0	0.0	0.0	0.0	0.0	0.0
JTFB.29.09	29.0	0.0	8.0	45.0	0.0	0.0	0.0	0.0	0.0	0.0	0.0	0.0	0.0	0.0	0.0	0.0	0.0	0.0	0.0	157.0	98.0	56.0	0.0	0.0	0.0	2171.0	0.0	262.0	0.0	0.0	0.0	0.0	15.0	108.0	166.0	13.0	0.0	0.0	0.0	0.0	0.0	0.0	0.0	0.0	0.0	0.0	0.0	0.0	0.0
JTFB.29.12	0.0	0.0	11.0	0.0	0.0	0.0	0.0	0.0	0.0	0.0	0.0	0.0	4.0	0.0	0.0	0.0	0.0	0.0	0.0	159.0	3.0	20.0	0.0	0.0	0.0	11352.0	0.0	785.0	0.0	0.0	0.0	0.0	5.0	444.0	89.0	0.0	0.0	0.0	0.0	0.0	0.0	0.0	0.0	0.0	0.0	0.0	0.0	0.0	0.0
JTFB.29.13	0.0	0.0	0.0	0.0	0.0	0.0	0.0	0.0	0.0	0.0	0.0	0.0	0.0	0.0	0.0	0.0	0.0	0.0	0.0	397.0	17.0	61.0	0.0	0.0	0.0	5782.0	0.0	1582.0	0.0	0.0	0.0	0.0	15.0	451.0	287.0	4.0	0.0	0.0	0.0	0.0	0.0	0.0	0.0	0.0	0.0	0.0	0.0	0.0	0.0
JTFB.29.14	23.0	0.0	9.0	0.0	0.0	0.0	0.0	0.0	0.0	0.0	0.0	0.0	0.0	0.0	0.0	0.0	0.0	0.0	4.0	192.0	15.0	29.0	0.0	0.0	0.0	11765.0	0.0	1006.0	0.0	0.0	0.0	0.0	5.0	2552.0	474.0	0.0	0.0	0.0	9.0	0.0	0.0	0.0	0.0	0.0	0.0	0.0	0.0	0.0	0.0
JTFB.29.15	0.0	0.0	28.0	0.0	0.0	0.0	0.0	0.0	0.0	0.0	0.0	0.0	8.0	0.0	0.0	0.0	4.0	0.0	0.0	75.0	0.0	65.0	0.0	0.0	0.0	18827.0	0.0	0.0	0.0	0.0	0.0	0.0	0.0	4673.0	270.0	0.0	0.0	0.0	56.0	0.0	0.0	0.0	0.0	0.0	0.0	0.0	0.0	0.0	0.0
JTFB.29.17	0.0	0.0	9.0	6.0	0.0	0.0	0.0	0.0	0.0	0.0	0.0	0.0	0.0	0.0	0.0	0.0	0.0	0.0	0.0	37.0	20.0	38.0	0.0	0.0	0.0	11332.0	0.0	0.0	0.0	0.0	0.0	0.0	13.0	2832.0	123.0	0.0	0.0	0.0	72.0	0.0	0.0	0.0	0.0	0.0	0.0	0.0	0.0	0.0	0.0
JTFB.29.18	0.0	0.0	0.0	0.0	0.0	0.0	0.0	0.0	0.0	0.0	0.0	0.0	0.0	0.0	0.0	0.0	0.0	0.0	0.0	51.0	75.0	60.0	0.0	0.0	0.0	9355.0	0.0	1123.0	0.0	84.0	0.0	0.0	12.0	2572.0	176.0	0.0	0.0	0.0	116.0	0.0	0.0	0.0	0.0	0.0	0.0	0.0	0.0	0.0	0.0
JTFB.29.19	131.0	0.0	7.0	28.0	0.0	0.0	0.0	0.0	0.0	0.0	0.0	0.0	0.0	0.0	0.0	0.0	0.0	0.0	0.0	57.0	58.0	68.0	0.0	0.0	0.0	8453.0	0.0	947.0	0.0	46.0	19.0	0.0	63.0	2095.0	424.0	36.0	0.0	0.0	33.0	0.0	0.0	0.0	0.0	0.0	0.0	0.0	0.0	0.0	0.0
JTFB.29.21	0.0	0.0	0.0	0.0	0.0	0.0	0.0	0.0	0.0	0.0	0.0	0.0	0.0	0.0	0.0	0.0	0.0	0.0	0.0	24.0	12.0	11.0	0.0	0.0	0.0	10548.0	0.0	866.0	0.0	95.0	0.0	0.0	0.0	3759.0	232.0	0.0	0.0	0.0	40.0	0.0	0.0	0.0	0.0	0.0	45.0	0.0	0.0	107.0	0.0
JTFB.29.22	33.0	0.0	0.0	7.0	0.0	0.0	0.0	0.0	0.0	0.0	0.0	0.0	0.0	0.0	0.0	0.0	0.0	0.0	0.0	27.0	38.0	8.0	0.0	0.0	0.0	10262.0	0.0	920.0	0.0	54.0	0.0	0.0	2.0	3073.0	225.0	0.0	0.0	0.0	26.0	0.0	0.0	0.0	0.0	0.0	13.0	20.0	0.0	263.0	0.0
JTFB.29.34	0.0	0.0	0.0	19.0	0.0	0.0	0.0	0.0	0.0	0.0	0.0	0.0	0.0	0.0	0.0	0.0	0.0	0.0	0.0	51.0	56.0	40.0	0.0	0.0	0.0	18492.0	0.0	1281.0	0.0	168.0	0.0	0.0	59.0	12472.0	109.0	0.0	0.0	0.0	114.0	0.0	0.0	0.0	0.0	0.0	0.0	0.0	4.0	26.0	0.0
JTFB.33.01	459.0	0.0	11.0	59.0	0.0	0.0	0.0	0.0	0.0	0.0	0.0	0.0	0.0	0.0	0.0	0.0	5.0	0.0	0.0	442.0	189.0	573.0	0.0	0.0	0.0	2795.0	0.0	3.0	0.0	72.0	0.0	0.0	72.0	1045.0	603.0	0.0	0.0	0.0	0.0	0.0	0.0	0.0	0.0	0.0	0.0	0.0	0.0	24.0	0.0
JTFB.33.02	1043.0	0.0	12.0	197.0	4.0	0.0	0.0	0.0	0.0	0.0	0.0	0.0	0.0	0.0	0.0	0.0	0.0	0.0	0.0	442.0	39.0	223.0	0.0	0.0	0.0	7037.0	0.0	9.0	0.0	117.0	0.0	5.0	222.0	4187.0	859.0	5.0	0.0	0.0	0.0	0.0	0.0	0.0	0.0	0.0	0.0	0.0	0.0	0.0	0.0
JTFB.33.03	1920.0	0.0	40.0	88.0	0.0	0.0	0.0	0.0	0.0	0.0	0.0	0.0	0.0	0.0	0.0	0.0	15.0	0.0	0.0	489.0	31.0	705.0	0.0	0.0	0.0	1290.0	0.0	0.0	0.0	14.0	0.0	0.0	40.0	217.0	57.0	0.0	0.0	0.0	0.0	0.0	0.0	0.0	0.0	0.0	0.0	0.0	0.0	0.0	0.0
JTFB.33.04	2399.0	0.0	19.0	760.0	0.0	0.0	0.0	0.0	0.0	0.0	0.0	0.0	0.0	0.0	0.0	0.0	0.0	0.0	0.0	462.0	32.0	650.0	0.0	0.0	0.0	3373.0	0.0	0.0	0.0	13.0	0.0	0.0	215.0	869.0	188.0	0.0	0.0	0.0	0.0	0.0	0.0	0.0	0.0	0.0	0.0	0.0	0.0	9.0	0.0
JTFB.33.05	3653.0	0.0	4.0	264.0	0.0	0.0	0.0	0.0	0.0	0.0	0.0	0.0	0.0	0.0	0.0	0.0	0.0	0.0	0.0	59.0	11.0	122.0	0.0	0.0	0.0	4982.0	0.0	0.0	0.0	87.0	0.0	0.0	395.0	1708.0	689.0	0.0	0.0	0.0	0.0	0.0	0.0	0.0	0.0	0.0	0.0	0.0	0.0	20.0	0.0
JTFB.33.06	1651.0	0.0	4.0	58.0	0.0	0.0	0.0	0.0	0.0	0.0	0.0	0.0	0.0	0.0	0.0	0.0	2.0	0.0	0.0	30.0	20.0	96.0	6.0	0.0	0.0	2805.0	0.0	0.0	0.0	27.0	0.0	0.0	61.0	393.0	86.0	0.0	0.0	0.0	0.0	2.0	0.0	0.0	0.0	0.0	0.0	0.0	0.0	0.0	0.0
JTFB.33.07	8366.0	0.0	18.0	110.0	0.0	0.0	0.0	0.0	0.0	0.0	0.0	0.0	0.0	0.0	0.0	0.0	0.0	0.0	0.0	258.0	79.0	803.0	0.0	0.0	0.0	1294.0	0.0	0.0	0.0	2.0	0.0	4.0	34.0	90.0	29.0	0.0	0.0	0.0	0.0	0.0	0.0	0.0	0.0	0.0	0.0	0.0	0.0	53.0	0.0
JTFB.33.08	2947.0	0.0	27.0	596.0	0.0	0.0	0.0	0.0	0.0	0.0	0.0	0.0	0.0	0.0	0.0	0.0	3.0	0.0	0.0	574.0	21.0	157.0	0.0	0.0	0.0	3911.0	0.0	0.0	0.0	5.0	0.0	0.0	222.0	1141.0	217.0	0.0	0.0	0.0	37.0	0.0	0.0	0.0	0.0	0.0	0.0	0.0	0.0	12.0	0.0
JTFB.33.09	226.0	0.0	4.0	344.0	0.0	0.0	0.0	0.0	0.0	0.0	0.0	0.0	0.0	0.0	0.0	0.0	0.0	0.0	5.0	126.0	0.0	221.0	0.0	0.0	0.0	19813.0	0.0	0.0	0.0	144.0	0.0	0.0	1973.0	2180.0	865.0	0.0	0.0	0.0	320.0	0.0	0.0	0.0	0.0	0.0	0.0	0.0	0.0	78.0	0.0
JTFB.33.10	2669.0	0.0	18.0	338.0	0.0	0.0	0.0	0.0	0.0	0.0	0.0	0.0	0.0	0.0	0.0	0.0	0.0	0.0	0.0	411.0	15.0	152.0	0.0	0.0	0.0	4927.0	0.0	0.0	0.0	70.0	0.0	0.0	419.0	2105.0	388.0	0.0	0.0	0.0	35.0	0.0	0.0	0.0	0.0	0.0	0.0	0.0	0.0	23.0	0.0
JTFB.33.11	103.0	0.0	9.0	464.0	0.0	0.0	0.0	0.0	0.0	0.0	0.0	0.0	0.0	0.0	0.0	0.0	0.0	0.0	0.0	703.0	0.0	131.0	0.0	0.0	0.0	1780.0	0.0	0.0	0.0	16.0	0.0	0.0	198.0	265.0	59.0	0.0	0.0	0.0	12.0	0.0	0.0	0.0	0.0	0.0	0.0	0.0	0.0	8.0	0.0
JTFB.33.12	342.0	0.0	0.0	0.0	0.0	0.0	0.0	0.0	0.0	0.0	0.0	0.0	0.0	0.0	0.0	0.0	0.0	0.0	0.0	0.0	0.0	0.0	0.0	0.0	0.0	3880.0	0.0	0.0	0.0	19.0	0.0	0.0	165.0	189.0	149.0	0.0	0.0	0.0	12.0	0.0	0.0	0.0	0.0	0.0	0.0	0.0	0.0	238.0	0.0
JTFB.33.13	761.0	0.0	0.0	76.0	0.0	0.0	0.0	0.0	0.0	0.0	0.0	0.0	0.0	0.0	0.0	0.0	0.0	0.0	0.0	139.0	0.0	54.0	0.0	0.0	0.0	5376.0	0.0	0.0	0.0	119.0	0.0	2.0	464.0	1948.0	451.0	0.0	0.0	0.0	40.0	0.0	0.0	0.0	0.0	0.0	0.0	0.0	0.0	12.0	0.0
JTFB.33.14	2062.0	0.0	0.0	183.0	0.0	0.0	0.0	0.0	0.0	0.0	0.0	0.0	0.0	0.0	0.0	0.0	0.0	0.0	0.0	442.0	79.0	146.0	0.0	0.0	0.0	4840.0	0.0	0.0	0.0	119.0	0.0	0.0	361.0	2090.0	523.0	0.0	0.0	0.0	86.0	0.0	0.0	0.0	0.0	0.0	0.0	0.0	0.0	36.0	0.0
JTFB.33.15	218.0	0.0	7.0	398.0	0.0	0.0	0.0	0.0	0.0	0.0	0.0	0.0	2.0	0.0	0.0	0.0	0.0	0.0	0.0	252.0	13.0	67.0	0.0	0.0	0.0	4811.0	0.0	10.0	0.0	59.0	0.0	0.0	866.0	1068.0	1308.0	10.0	0.0	0.0	35.0	0.0	0.0	0.0	0.0	0.0	0.0	0.0	0.0	96.0	0.0
JTFB.33.16	945.0	0.0	11.0	375.0	0.0	0.0	0.0	0.0	0.0	0.0	0.0	0.0	0.0	0.0	0.0	0.0	0.0	0.0	2.0	272.0	15.0	134.0	0.0	0.0	0.0	8111.0	0.0	0.0	0.0	122.0	0.0	2.0	208.0	2845.0	518.0	0.0	0.0	0.0	89.0	0.0	0.0	0.0	0.0	0.0	0.0	0.0	0.0	0.0	0.0
JTFB.33.17	13.0	0.0	39.0	161.0	0.0	0.0	0.0	0.0	0.0	0.0	0.0	0.0	0.0	0.0	0.0	0.0	0.0	0.0	0.0	556.0	8.0	6.0	0.0	0.0	0.0	1251.0	0.0	7.0	0.0	8.0	0.0	0.0	144.0	62.0	157.0	0.0	0.0	0.0	0.0	0.0	0.0	0.0	0.0	0.0	34.0	0.0	0.0	17.0	0.0
JTFB.33.18	28.0	0.0	2.0	212.0	0.0	0.0	0.0	0.0	0.0	0.0	0.0	0.0	0.0	0.0	0.0	0.0	0.0	0.0	0.0	78.0	13.0	13.0	0.0	0.0	0.0	2262.0	0.0	0.0	0.0	115.0	0.0	0.0	651.0	1392.0	230.0	0.0	0.0	0.0	128.0	0.0	0.0	0.0	0.0	0.0	0.0	0.0	0.0	6.0	0.0
JTFB.33.19	154.0	0.0	0.0	106.0	0.0	0.0	0.0	0.0	0.0	0.0	0.0	0.0	0.0	0.0	0.0	0.0	0.0	0.0	0.0	114.0	0.0	0.0	0.0	0.0	0.0	1206.0	0.0	0.0	0.0	23.0	0.0	0.0	46.0	354.0	49.0	7.0	0.0	0.0	48.0	0.0	0.0	0.0	0.0	0.0	0.0	0.0	0.0	0.0	0.0
JTFB.33.20	139.0	0.0	0.0	483.0	0.0	0.0	0.0	0.0	0.0	0.0	0.0	0.0	0.0	0.0	0.0	0.0	0.0	3.0	0.0	215.0	45.0	97.0	0.0	0.0	0.0	4633.0	0.0	0.0	0.0	228.0	22.0	0.0	1206.0	2531.0	652.0	0.0	0.0	0.0	249.0	0.0	0.0	0.0	0.0	0.0	0.0	0.0	29.0	16.0	0.0
JTFB.33.21	780.0	0.0	11.0	2533.0	0.0	0.0	0.0	0.0	0.0	0.0	0.0	0.0	0.0	0.0	0.0	0.0	0.0	0.0	0.0	263.0	26.0	73.0	0.0	0.0	0.0	3327.0	0.0	8.0	0.0	76.0	1196.0	22.0	340.0	1945.0	455.0	22.0	3.0	0.0	112.0	0.0	0.0	0.0	0.0	0.0	0.0	0.0	9.0	7.0	0.0
JTFB.33.22	1564.0	0.0	23.0	978.0	3.0	0.0	0.0	0.0	0.0	0.0	0.0	0.0	0.0	0.0	0.0	0.0	7.0	0.0	0.0	1084.0	46.0	254.0	0.0	0.0	0.0	2376.0	0.0	0.0	0.0	7.0	7.0	6.0	249.0	737.0	387.0	0.0	0.0	0.0	21.0	0.0	0.0	0.0	0.0	0.0	0.0	0.0	11.0	8.0	0.0
JTFB.33.23	773.0	0.0	5.0	176.0	0.0	0.0	0.0	0.0	0.0	0.0	0.0	0.0	0.0	0.0	0.0	0.0	2.0	0.0	0.0	119.0	10.0	56.0	0.0	0.0	0.0	4400.0	0.0	12.0	0.0	14.0	31.0	0.0	710.0	767.0	502.0	3.0	0.0	0.0	32.0	0.0	0.0	0.0	0.0	0.0	0.0	0.0	0.0	0.0	0.0
JTFB.33.25	1301.0	0.0	0.0	468.0	0.0	0.0	0.0	0.0	0.0	0.0	0.0	0.0	0.0	0.0	0.0	0.0	0.0	0.0	0.0	586.0	159.0	119.0	0.0	0.0	0.0	3965.0	0.0	19.0	0.0	44.0	0.0	0.0	48.0	1343.0	135.0	5.0	0.0	0.0	11.0	0.0	0.0	0.0	0.0	0.0	0.0	0.0	5.0	12.0	0.0
JTFB.33.27	4337.0	0.0	28.0	1462.0	4.0	0.0	0.0	0.0	0.0	0.0	0.0	0.0	0.0	0.0	0.0	0.0	0.0	0.0	15.0	1708.0	205.0	289.0	0.0	0.0	0.0	3961.0	0.0	43.0	0.0	53.0	0.0	663.0	1121.0	1009.0	217.0	22.0	0.0	0.0	69.0	0.0	0.0	3.0	0.0	0.0	5.0	0.0	50.0	57.0	0.0
JTFB.33.28	4543.0	0.0	10.0	2443.0	0.0	0.0	0.0	0.0	0.0	0.0	0.0	0.0	0.0	0.0	0.0	0.0	0.0	0.0	0.0	946.0	55.0	276.0	0.0	0.0	0.0	1819.0	0.0	0.0	0.0	4.0	0.0	10.0	104.0	1107.0	136.0	0.0	6.0	0.0	16.0	0.0	0.0	0.0	0.0	0.0	5.0	0.0	19.0	39.0	0.0
JTFB.33.29	11961.0	0.0	35.0	7141.0	0.0	0.0	0.0	0.0	0.0	0.0	0.0	0.0	5.0	0.0	0.0	0.0	0.0	0.0	0.0	3166.0	27.0	200.0	0.0	0.0	0.0	1757.0	0.0	90.0	0.0	5.0	0.0	0.0	127.0	144.0	53.0	69.0	0.0	0.0	5.0	0.0	0.0	0.0	0.0	0.0	0.0	0.0	11.0	73.0	0.0
JTFB.33.30	2340.0	0.0	3.0	2839.0	0.0	0.0	0.0	0.0	0.0	0.0	0.0	0.0	0.0	0.0	0.0	0.0	2.0	0.0	0.0	678.0	41.0	129.0	0.0	0.0	0.0	5142.0	0.0	0.0	0.0	74.0	2.0	0.0	404.0	2763.0	528.0	0.0	0.0	0.0	90.0	0.0	0.0	0.0	0.0	0.0	0.0	0.0	0.0	0.0	0.0
JTFB.33.31	6960.0	0.0	11.0	1467.0	0.0	0.0	0.0	0.0	0.0	0.0	0.0	0.0	4.0	0.0	0.0	0.0	0.0	0.0	0.0	38.0	37.0	103.0	0.0	0.0	0.0	2359.0	0.0	0.0	0.0	0.0	487.0	0.0	386.0	326.0	175.0	0.0	0.0	0.0	0.0	0.0	0.0	0.0	0.0	0.0	3.0	0.0	0.0	2.0	0.0
JTFB.33.34	0.0	0.0	0.0	27.0	0.0	0.0	0.0	0.0	0.0	0.0	0.0	0.0	0.0	0.0	0.0	0.0	0.0	0.0	0.0	24.0	0.0	40.0	0.0	0.0	0.0	24359.0	0.0	31.0	0.0	60.0	0.0	0.0	162.0	1025.0	50.0	9.0	0.0	0.0	0.0	0.0	0.0	0.0	0.0	0.0	0.0	0.0	0.0	0.0	0.0
JTFB.33.35	0.0	0.0	14.0	0.0	420.0	0.0	0.0	0.0	0.0	0.0	0.0	0.0	0.0	0.0	0.0	0.0	0.0	0.0	0.0	6.0	0.0	259.0	0.0	0.0	0.0	13119.0	0.0	0.0	0.0	29.0	0.0	5.0	213.0	726.0	182.0	0.0	4.0	0.0	0.0	0.0	0.0	0.0	0.0	0.0	0.0	0.0	0.0	0.0	0.0
JTFB.33.36	4.0	0.0	3.0	10.0	138.0	0.0	0.0	0.0	0.0	0.0	0.0	0.0	0.0	0.0	0.0	0.0	0.0	0.0	0.0	9.0	0.0	77.0	0.0	0.0	0.0	20942.0	0.0	18.0	0.0	126.0	0.0	0.0	682.0	5468.0	489.0	23.0	0.0	0.0	0.0	0.0	0.0	0.0	0.0	0.0	0.0	0.0	0.0	0.0	0.0
JTFB.34.07	82.0	0.0	7.0	616.0	0.0	0.0	0.0	0.0	0.0	0.0	0.0	0.0	0.0	0.0	0.0	0.0	4.0	0.0	0.0	105.0	0.0	17.0	2.0	0.0	0.0	12666.0	0.0	0.0	0.0	71.0	0.0	0.0	507.0	1219.0	1370.0	10.0	0.0	0.0	0.0	0.0	0.0	0.0	0.0	0.0	0.0	0.0	374.0	0.0	0.0
JTFB.34.09	6.0	0.0	0.0	0.0	5.0	0.0	0.0	0.0	0.0	0.0	0.0	0.0	0.0	0.0	0.0	0.0	3.0	0.0	0.0	6.0	0.0	3.0	0.0	0.0	0.0	187.0	0.0	0.0	0.0	0.0	0.0	0.0	10.0	18.0	4.0	0.0	0.0	0.0	0.0	0.0	3.0	0.0	0.0	0.0	0.0	0.0	0.0	0.0	0.0
JTFB.35.01	0.0	0.0	6.0	0.0	0.0	0.0	0.0	0.0	0.0	0.0	0.0	0.0	0.0	0.0	0.0	0.0	0.0	0.0	0.0	0.0	24.0	538.0	0.0	0.0	0.0	4978.0	0.0	0.0	0.0	50.0	0.0	0.0	190.0	722.0	282.0	0.0	0.0	0.0	0.0	0.0	0.0	0.0	0.0	0.0	0.0	0.0	0.0	0.0	0.0
JTFB.35.05	13.0	0.0	5.0	0.0	0.0	0.0	0.0	0.0	0.0	0.0	0.0	0.0	8.0	0.0	0.0	0.0	0.0	0.0	0.0	0.0	108.0	343.0	0.0	0.0	0.0	4497.0	0.0	0.0	0.0	20.0	0.0	0.0	23.0	149.0	120.0	0.0	0.0	0.0	0.0	0.0	0.0	0.0	0.0	0.0	0.0	0.0	0.0	0.0	0.0
JTFB.35.07	60.0	0.0	4.0	21.0	87.0	0.0	0.0	0.0	0.0	0.0	8.0	0.0	0.0	0.0	0.0	0.0	0.0	0.0	0.0	11.0	50.0	716.0	0.0	0.0	0.0	6612.0	0.0	0.0	0.0	64.0	0.0	0.0	74.0	1025.0	545.0	0.0	0.0	0.0	7.0	0.0	0.0	0.0	0.0	0.0	0.0	0.0	0.0	0.0	0.0
JTFB.35.08	3.0	0.0	6.0	0.0	0.0	0.0	0.0	0.0	0.0	0.0	0.0	0.0	5.0	0.0	0.0	0.0	0.0	0.0	0.0	0.0	28.0	531.0	0.0	0.0	0.0	6832.0	0.0	0.0	0.0	181.0	0.0	0.0	39.0	1352.0	1023.0	0.0	0.0	0.0	22.0	0.0	0.0	0.0	0.0	0.0	0.0	0.0	0.0	0.0	0.0
JTFB.35.38	22.0	0.0	111.0	0.0	0.0	0.0	0.0	0.0	0.0	0.0	0.0	0.0	0.0	0.0	0.0	0.0	0.0	0.0	2.0	30.0	45.0	921.0	0.0	0.0	0.0	6144.0	0.0	0.0	0.0	48.0	0.0	0.0	461.0	796.0	187.0	0.0	0.0	0.0	0.0	0.0	0.0	0.0	0.0	0.0	0.0	0.0	0.0	2.0	0.0
JTFB.41.01	0.0	0.0	0.0	0.0	0.0	0.0	0.0	0.0	0.0	0.0	0.0	0.0	0.0	0.0	0.0	0.0	0.0	0.0	0.0	184.0	0.0	13.0	0.0	0.0	0.0	8794.0	0.0	0.0	0.0	62.0	0.0	0.0	3.0	2036.0	0.0	0.0	0.0	0.0	0.0	0.0	0.0	0.0	0.0	0.0	0.0	0.0	0.0	0.0	0.0
JTFB.41.02	22.0	0.0	21.0	22.0	0.0	0.0	0.0	0.0	0.0	0.0	0.0	0.0	0.0	0.0	0.0	0.0	0.0	0.0	0.0	297.0	0.0	78.0	0.0	0.0	0.0	14392.0	0.0	13.0	0.0	209.0	2.0	0.0	31.0	3623.0	62.0	0.0	0.0	0.0	9.0	0.0	0.0	0.0	0.0	0.0	0.0	0.0	0.0	0.0	0.0
JTFB.41.03	64.0	0.0	9.0	28.0	0.0	0.0	0.0	0.0	0.0	0.0	0.0	0.0	0.0	0.0	0.0	0.0	0.0	0.0	0.0	226.0	0.0	21.0	0.0	0.0	0.0	13607.0	0.0	6.0	0.0	180.0	0.0	0.0	40.0	3818.0	91.0	0.0	0.0	0.0	0.0	0.0	0.0	0.0	0.0	0.0	0.0	0.0	0.0	0.0	0.0
JTFB.41.04	56.0	0.0	24.0	25.0	2.0	0.0	0.0	0.0	0.0	0.0	0.0	0.0	0.0	0.0	0.0	0.0	0.0	0.0	0.0	640.0	0.0	73.0	0.0	0.0	0.0	10266.0	0.0	0.0	0.0	93.0	8.0	0.0	30.0	1857.0	17.0	0.0	0.0	0.0	0.0	0.0	0.0	0.0	0.0	0.0	0.0	0.0	0.0	0.0	0.0
JTFB.41.05	21.0	0.0	0.0	13.0	0.0	0.0	0.0	0.0	0.0	0.0	0.0	0.0	3.0	0.0	0.0	0.0	0.0	0.0	0.0	272.0	0.0	52.0	0.0	0.0	0.0	10533.0	0.0	0.0	0.0	86.0	0.0	0.0	26.0	2670.0	0.0	0.0	0.0	0.0	0.0	0.0	0.0	0.0	0.0	0.0	0.0	0.0	0.0	0.0	0.0
JTFB.41.06	56.0	0.0	7.0	0.0	0.0	0.0	0.0	0.0	0.0	0.0	0.0	0.0	0.0	0.0	0.0	0.0	0.0	0.0	0.0	203.0	0.0	79.0	0.0	0.0	0.0	7938.0	0.0	9.0	0.0	47.0	0.0	0.0	7.0	1915.0	10.0	13.0	0.0	0.0	0.0	0.0	0.0	0.0	0.0	0.0	0.0	0.0	0.0	0.0	0.0
JTFB.41.07	0.0	0.0	16.0	0.0	0.0	0.0	0.0	0.0	0.0	0.0	0.0	0.0	0.0	0.0	0.0	0.0	0.0	0.0	0.0	257.0	0.0	19.0	0.0	0.0	0.0	6269.0	0.0	0.0	0.0	9.0	0.0	0.0	14.0	1097.0	0.0	0.0	0.0	0.0	0.0	0.0	0.0	0.0	0.0	0.0	0.0	0.0	0.0	0.0	0.0
JTFB.41.08	0.0	0.0	0.0	0.0	0.0	0.0	0.0	0.0	0.0	0.0	0.0	0.0	0.0	0.0	0.0	0.0	0.0	0.0	0.0	59.0	0.0	13.0	0.0	0.0	0.0	9098.0	0.0	0.0	0.0	109.0	0.0	0.0	0.0	2419.0	0.0	0.0	0.0	0.0	0.0	0.0	0.0	0.0	0.0	0.0	0.0	0.0	9.0	0.0	0.0
JTFB.41.09	6.0	0.0	50.0	33.0	0.0	0.0	0.0	0.0	0.0	0.0	0.0	0.0	0.0	0.0	0.0	0.0	0.0	0.0	5.0	422.0	0.0	112.0	0.0	0.0	0.0	2593.0	0.0	0.0	0.0	3.0	0.0	2.0	7.0	371.0	38.0	7.0	0.0	0.0	0.0	0.0	0.0	0.0	0.0	0.0	0.0	0.0	0.0	0.0	0.0
JTFB.41.10	0.0	0.0	0.0	0.0	0.0	0.0	0.0	0.0	0.0	0.0	0.0	0.0	0.0	0.0	0.0	0.0	0.0	0.0	0.0	75.0	0.0	20.0	0.0	0.0	0.0	13801.0	0.0	12.0	0.0	105.0	0.0	0.0	8.0	3436.0	0.0	0.0	0.0	0.0	0.0	0.0	0.0	0.0	0.0	0.0	0.0	0.0	0.0	0.0	0.0
JTFB.41.11	76.0	0.0	0.0	396.0	5.0	0.0	0.0	0.0	0.0	0.0	0.0	0.0	0.0	0.0	0.0	0.0	0.0	0.0	0.0	194.0	7.0	22.0	0.0	0.0	0.0	12604.0	0.0	20.0	0.0	66.0	0.0	0.0	48.0	2496.0	0.0	7.0	0.0	0.0	0.0	0.0	0.0	0.0	0.0	0.0	0.0	0.0	0.0	0.0	0.0
JTFB.41.12	0.0	0.0	32.0	879.0	0.0	0.0	0.0	0.0	0.0	0.0	0.0	0.0	4.0	0.0	0.0	0.0	0.0	0.0	0.0	451.0	0.0	26.0	0.0	0.0	0.0	2849.0	0.0	0.0	0.0	0.0	0.0	0.0	85.0	326.0	28.0	0.0	0.0	0.0	2.0	0.0	0.0	0.0	0.0	0.0	0.0	0.0	0.0	0.0	0.0
JTFB.41.14	7.0	0.0	0.0	19.0	0.0	0.0	0.0	0.0	0.0	0.0	0.0	0.0	0.0	0.0	0.0	0.0	0.0	0.0	0.0	144.0	0.0	18.0	0.0	0.0	0.0	10016.0	0.0	0.0	0.0	15.0	0.0	0.0	0.0	3087.0	0.0	0.0	0.0	0.0	0.0	0.0	0.0	0.0	0.0	0.0	0.0	0.0	0.0	0.0	0.0
JTFB.41.16	5.0	0.0	31.0	1187.0	0.0	0.0	0.0	0.0	0.0	0.0	0.0	3.0	0.0	0.0	0.0	0.0	0.0	0.0	0.0	1658.0	0.0	22.0	0.0	0.0	0.0	8697.0	0.0	0.0	0.0	16.0	0.0	0.0	2.0	1501.0	0.0	0.0	0.0	0.0	0.0	0.0	0.0	0.0	0.0	0.0	0.0	0.0	0.0	0.0	0.0
JTFB.41.18	0.0	0.0	0.0	120.0	0.0	0.0	0.0	0.0	0.0	0.0	0.0	0.0	0.0	0.0	0.0	0.0	0.0	0.0	0.0	113.0	0.0	10.0	0.0	0.0	0.0	15362.0	0.0	0.0	0.0	203.0	0.0	0.0	0.0	5159.0	0.0	0.0	0.0	0.0	0.0	0.0	0.0	0.0	2.0	0.0	0.0	0.0	0.0	0.0	0.0
JTFB.41.19	0.0	0.0	0.0	915.0	0.0	0.0	0.0	0.0	0.0	0.0	0.0	0.0	0.0	0.0	0.0	0.0	0.0	0.0	0.0	478.0	0.0	59.0	0.0	0.0	0.0	13077.0	0.0	0.0	0.0	102.0	0.0	0.0	41.0	2623.0	0.0	0.0	0.0	0.0	0.0	0.0	0.0	0.0	0.0	0.0	0.0	0.0	0.0	0.0	0.0
JTFB.41.23	15.0	0.0	0.0	0.0	0.0	0.0	0.0	0.0	0.0	0.0	0.0	0.0	0.0	0.0	0.0	0.0	0.0	0.0	0.0	175.0	0.0	208.0	0.0	0.0	0.0	4427.0	0.0	0.0	14.0	25.0	0.0	6.0	3.0	1441.0	0.0	0.0	0.0	0.0	0.0	0.0	0.0	0.0	0.0	0.0	0.0	0.0	0.0	0.0	0.0
JTFB.41.27	47.0	0.0	158.0	8.0	0.0	0.0	0.0	0.0	0.0	0.0	0.0	0.0	0.0	0.0	0.0	0.0	0.0	0.0	7.0	1209.0	2.0	254.0	0.0	0.0	0.0	6541.0	0.0	0.0	0.0	7.0	0.0	0.0	0.0	1396.0	0.0	0.0	0.0	0.0	0.0	0.0	0.0	0.0	0.0	0.0	0.0	0.0	0.0	0.0	0.0
JTFB.41.28	10.0	0.0	20.0	9.0	0.0	0.0	0.0	0.0	0.0	0.0	0.0	0.0	0.0	0.0	0.0	0.0	0.0	0.0	2.0	468.0	0.0	74.0	0.0	0.0	0.0	7932.0	0.0	0.0	0.0	133.0	0.0	0.0	0.0	6562.0	0.0	0.0	4.0	0.0	0.0	0.0	0.0	0.0	0.0	0.0	0.0	0.0	0.0	0.0	0.0
JTFB.41.29	6.0	0.0	44.0	40.0	0.0	0.0	0.0	0.0	0.0	0.0	0.0	0.0	0.0	0.0	0.0	0.0	0.0	0.0	0.0	1707.0	0.0	172.0	0.0	0.0	0.0	5431.0	0.0	0.0	0.0	25.0	0.0	0.0	0.0	1038.0	15.0	0.0	0.0	0.0	0.0	0.0	0.0	0.0	0.0	0.0	0.0	0.0	9.0	0.0	0.0
JTFB.41.30	4.0	0.0	0.0	0.0	0.0	0.0	0.0	0.0	0.0	0.0	0.0	0.0	0.0	0.0	0.0	0.0	0.0	0.0	0.0	178.0	0.0	69.0	0.0	0.0	0.0	17532.0	0.0	0.0	0.0	238.0	0.0	0.0	3.0	5740.0	0.0	0.0	0.0	0.0	0.0	0.0	0.0	0.0	0.0	0.0	0.0	0.0	0.0	0.0	0.0
JTFB.41.31	949.0	0.0	84.0	21.0	0.0	0.0	0.0	0.0	0.0	0.0	0.0	0.0	0.0	0.0	0.0	0.0	0.0	0.0	0.0	2281.0	0.0	267.0	0.0	0.0	0.0	10773.0	0.0	0.0	30.0	280.0	0.0	4.0	6.0	9433.0	0.0	0.0	0.0	0.0	0.0	0.0	0.0	0.0	0.0	0.0	0.0	0.0	0.0	0.0	0.0
JTFB.41.32	8.0	0.0	23.0	0.0	0.0	0.0	0.0	0.0	0.0	0.0	0.0	0.0	0.0	0.0	0.0	0.0	0.0	0.0	0.0	1951.0	0.0	264.0	0.0	0.0	0.0	9283.0	0.0	0.0	0.0	289.0	0.0	0.0	0.0	8243.0	0.0	0.0	0.0	0.0	0.0	0.0	0.0	0.0	0.0	0.0	0.0	0.0	0.0	0.0	0.0
JTFB.41.33	420.0	0.0	11.0	8.0	0.0	0.0	0.0	0.0	0.0	0.0	0.0	0.0	0.0	0.0	0.0	0.0	0.0	0.0	0.0	1157.0	0.0	48.0	0.0	0.0	0.0	4684.0	0.0	0.0	2.0	30.0	0.0	0.0	5.0	2942.0	0.0	0.0	0.0	0.0	0.0	0.0	0.0	0.0	0.0	0.0	0.0	0.0	0.0	0.0	0.0
JTFB.41.35	0.0	0.0	13.0	0.0	0.0	0.0	0.0	0.0	0.0	0.0	0.0	0.0	0.0	0.0	0.0	0.0	0.0	0.0	0.0	2186.0	0.0	43.0	0.0	0.0	0.0	8762.0	0.0	0.0	0.0	54.0	0.0	0.0	0.0	2292.0	0.0	0.0	0.0	0.0	0.0	0.0	0.0	0.0	0.0	0.0	0.0	0.0	0.0	0.0	0.0
JTFB.41.36	24.0	0.0	26.0	175.0	0.0	0.0	0.0	0.0	0.0	0.0	0.0	0.0	0.0	0.0	0.0	0.0	0.0	0.0	0.0	2378.0	0.0	103.0	0.0	0.0	0.0	7043.0	0.0	0.0	0.0	33.0	0.0	0.0	49.0	2582.0	0.0	0.0	0.0	0.0	0.0	0.0	0.0	0.0	0.0	0.0	0.0	0.0	0.0	0.0	0.0
JTFB.41.39	0.0	0.0	21.0	50.0	0.0	0.0	0.0	0.0	0.0	0.0	0.0	0.0	0.0	0.0	0.0	0.0	0.0	0.0	0.0	1199.0	0.0	123.0	0.0	0.0	0.0	4231.0	0.0	0.0	0.0	12.0	0.0	0.0	0.0	743.0	0.0	0.0	0.0	0.0	0.0	0.0	0.0	0.0	0.0	0.0	0.0	0.0	0.0	0.0	0.0
JTFB.41.40	0.0	0.0	0.0	0.0	0.0	0.0	0.0	0.0	0.0	0.0	0.0	0.0	0.0	0.0	0.0	0.0	0.0	0.0	0.0	185.0	0.0	5.0	0.0	0.0	0.0	4990.0	0.0	0.0	0.0	48.0	0.0	0.0	16.0	1128.0	17.0	0.0	0.0	0.0	0.0	0.0	0.0	0.0	0.0	0.0	0.0	0.0	0.0	0.0	0.0
JTFB.41.41	0.0	0.0	6.0	9.0	0.0	0.0	0.0	0.0	0.0	0.0	0.0	0.0	0.0	0.0	0.0	0.0	0.0	0.0	0.0	202.0	0.0	18.0	0.0	0.0	0.0	4707.0	0.0	0.0	0.0	62.0	0.0	0.0	5.0	430.0	0.0	0.0	0.0	0.0	0.0	0.0	0.0	0.0	0.0	0.0	0.0	0.0	0.0	0.0	0.0
JTFB.41.42	0.0	0.0	19.0	50.0	0.0	0.0	0.0	0.0	0.0	0.0	0.0	0.0	0.0	0.0	0.0	0.0	0.0	0.0	0.0	699.0	0.0	71.0	0.0	0.0	0.0	12770.0	0.0	0.0	0.0	1521.0	0.0	0.0	14.0	9279.0	65.0	0.0	0.0	0.0	0.0	0.0	0.0	0.0	0.0	0.0	0.0	0.0	0.0	0.0	0.0
JTFB.41.45	506.0	0.0	0.0	18.0	0.0	0.0	0.0	0.0	0.0	0.0	0.0	0.0	0.0	0.0	0.0	0.0	0.0	0.0	3.0	507.0	74.0	56.0	0.0	0.0	0.0	11583.0	0.0	0.0	0.0	650.0	0.0	0.0	0.0	7124.0	0.0	0.0	0.0	0.0	0.0	0.0	0.0	0.0	0.0	0.0	0.0	0.0	0.0	0.0	0.0
JTFB.41.46	32.0	0.0	0.0	0.0	0.0	0.0	0.0	0.0	0.0	0.0	0.0	0.0	0.0	0.0	0.0	0.0	0.0	0.0	0.0	482.0	0.0	36.0	0.0	0.0	0.0	6867.0	0.0	3.0	0.0	907.0	0.0	0.0	30.0	4539.0	0.0	0.0	0.0	0.0	0.0	0.0	0.0	0.0	0.0	0.0	0.0	0.0	0.0	0.0	0.0
JTFB.41.47	0.0	0.0	0.0	22.0	0.0	0.0	0.0	0.0	0.0	0.0	0.0	0.0	0.0	0.0	0.0	0.0	0.0	0.0	0.0	514.0	0.0	77.0	0.0	0.0	0.0	9745.0	0.0	0.0	0.0	407.0	0.0	13.0	20.0	4732.0	0.0	0.0	0.0	0.0	0.0	0.0	0.0	0.0	0.0	0.0	0.0	0.0	0.0	0.0	0.0
JTFB.41.57	53.0	0.0	4.0	12.0	112.0	0.0	0.0	0.0	0.0	0.0	0.0	0.0	19.0	0.0	0.0	0.0	0.0	0.0	0.0	102.0	0.0	12.0	0.0	0.0	0.0	1951.0	0.0	0.0	0.0	62.0	0.0	0.0	0.0	2438.0	170.0	0.0	0.0	0.0	0.0	0.0	0.0	0.0	0.0	0.0	4.0	0.0	0.0	0.0	0.0
JTFB.41.58	76.0	0.0	0.0	25.0	0.0	0.0	0.0	0.0	0.0	0.0	0.0	0.0	0.0	0.0	0.0	0.0	0.0	0.0	0.0	14.0	0.0	99.0	0.0	0.0	0.0	9348.0	0.0	0.0	0.0	11.0	0.0	0.0	2.0	2217.0	8.0	0.0	0.0	0.0	0.0	0.0	0.0	0.0	0.0	0.0	0.0	0.0	0.0	0.0	0.0
JTFB.41.59	5.0	0.0	15.0	13.0	0.0	0.0	0.0	0.0	0.0	0.0	0.0	0.0	0.0	0.0	0.0	0.0	0.0	0.0	0.0	32.0	0.0	110.0	0.0	0.0	0.0	10367.0	0.0	0.0	0.0	195.0	0.0	3.0	6.0	4388.0	0.0	0.0	0.0	0.0	0.0	0.0	0.0	0.0	0.0	0.0	0.0	0.0	0.0	0.0	0.0
JTFB.43.01	3.0	0.0	9.0	121.0	0.0	0.0	0.0	0.0	0.0	0.0	0.0	0.0	0.0	0.0	0.0	0.0	0.0	0.0	0.0	129.0	187.0	11.0	0.0	0.0	0.0	4625.0	0.0	0.0	0.0	117.0	0.0	0.0	0.0	5245.0	703.0	0.0	0.0	0.0	0.0	0.0	0.0	0.0	2.0	0.0	0.0	0.0	36.0	12.0	0.0
JTFB.43.02	5.0	0.0	0.0	208.0	0.0	0.0	0.0	0.0	0.0	0.0	0.0	9.0	0.0	0.0	0.0	0.0	0.0	0.0	0.0	127.0	128.0	23.0	0.0	0.0	0.0	1092.0	0.0	0.0	0.0	22.0	0.0	0.0	5.0	359.0	58.0	0.0	0.0	0.0	0.0	0.0	0.0	0.0	0.0	0.0	0.0	0.0	0.0	13.0	0.0
JTFB.43.03	0.0	0.0	22.0	376.0	4.0	0.0	0.0	0.0	0.0	0.0	0.0	0.0	0.0	0.0	0.0	0.0	0.0	0.0	0.0	425.0	364.0	86.0	0.0	0.0	0.0	1800.0	0.0	0.0	0.0	148.0	0.0	0.0	7.0	2011.0	358.0	0.0	0.0	0.0	0.0	0.0	0.0	0.0	0.0	0.0	0.0	0.0	50.0	24.0	0.0
JTFB.43.04	0.0	0.0	0.0	353.0	0.0	0.0	0.0	0.0	0.0	0.0	0.0	0.0	0.0	0.0	0.0	0.0	0.0	0.0	0.0	127.0	273.0	39.0	0.0	0.0	0.0	1434.0	0.0	0.0	0.0	26.0	0.0	0.0	0.0	271.0	15.0	0.0	0.0	2.0	0.0	0.0	0.0	0.0	0.0	0.0	0.0	0.0	0.0	0.0	0.0
JTFB.43.05	0.0	0.0	28.0	356.0	0.0	0.0	0.0	0.0	0.0	0.0	0.0	0.0	0.0	0.0	0.0	0.0	0.0	0.0	4.0	359.0	260.0	115.0	0.0	0.0	0.0	1298.0	0.0	0.0	0.0	47.0	0.0	0.0	3.0	611.0	0.0	0.0	0.0	0.0	0.0	0.0	0.0	0.0	0.0	0.0	0.0	0.0	0.0	11.0	0.0
JTFB.43.06	0.0	0.0	0.0	34.0	0.0	0.0	0.0	0.0	0.0	0.0	0.0	0.0	0.0	0.0	0.0	0.0	0.0	0.0	2.0	106.0	186.0	37.0	0.0	0.0	0.0	1167.0	0.0	0.0	0.0	30.0	0.0	0.0	0.0	636.0	34.0	0.0	0.0	0.0	0.0	0.0	0.0	0.0	0.0	0.0	0.0	0.0	0.0	0.0	0.0
JTFB.43.07	12.0	0.0	4.0	25.0	4.0	0.0	0.0	0.0	0.0	0.0	0.0	0.0	0.0	0.0	0.0	0.0	0.0	0.0	0.0	26.0	743.0	0.0	0.0	0.0	0.0	5403.0	0.0	0.0	0.0	101.0	0.0	0.0	3.0	1875.0	56.0	0.0	0.0	0.0	0.0	0.0	3.0	0.0	0.0	0.0	0.0	0.0	18.0	19.0	0.0
JTFB.43.17	0.0	0.0	32.0	1396.0	4.0	0.0	0.0	0.0	0.0	0.0	0.0	0.0	22.0	0.0	0.0	0.0	0.0	0.0	23.0	1889.0	494.0	103.0	0.0	0.0	0.0	647.0	0.0	0.0	0.0	16.0	0.0	0.0	0.0	55.0	0.0	0.0	0.0	0.0	0.0	0.0	0.0	0.0	0.0	0.0	0.0	0.0	0.0	14.0	0.0
JTFB.43.18	12.0	0.0	14.0	950.0	0.0	0.0	0.0	0.0	0.0	0.0	0.0	0.0	0.0	0.0	0.0	0.0	0.0	0.0	9.0	432.0	428.0	49.0	0.0	0.0	0.0	1916.0	0.0	0.0	0.0	51.0	0.0	0.0	9.0	1335.0	68.0	5.0	0.0	0.0	0.0	0.0	0.0	0.0	0.0	0.0	0.0	0.0	13.0	0.0	0.0
JTFB.43.19	0.0	0.0	18.0	1448.0	0.0	0.0	0.0	0.0	0.0	0.0	0.0	0.0	0.0	0.0	0.0	0.0	0.0	0.0	0.0	848.0	330.0	74.0	0.0	9.0	2.0	2638.0	0.0	0.0	0.0	23.0	0.0	0.0	0.0	658.0	96.0	0.0	0.0	0.0	0.0	0.0	0.0	0.0	0.0	0.0	0.0	0.0	0.0	0.0	0.0
JTFB.43.20	0.0	0.0	17.0	586.0	0.0	0.0	0.0	0.0	0.0	0.0	0.0	0.0	0.0	0.0	0.0	0.0	0.0	0.0	29.0	1287.0	374.0	155.0	0.0	0.0	0.0	4466.0	0.0	0.0	0.0	186.0	0.0	0.0	13.0	2877.0	719.0	0.0	0.0	0.0	0.0	0.0	0.0	0.0	0.0	0.0	0.0	0.0	33.0	0.0	0.0
JTFB.43.22	0.0	0.0	0.0	1056.0	0.0	0.0	0.0	0.0	0.0	0.0	0.0	0.0	11.0	0.0	0.0	0.0	0.0	0.0	22.0	1166.0	664.0	167.0	0.0	0.0	0.0	1567.0	0.0	0.0	0.0	38.0	0.0	0.0	0.0	735.0	52.0	0.0	0.0	0.0	0.0	0.0	0.0	0.0	0.0	0.0	0.0	0.0	21.0	6.0	0.0
JTFB.43.23	5.0	0.0	0.0	315.0	0.0	0.0	0.0	0.0	0.0	0.0	0.0	0.0	6.0	0.0	0.0	0.0	0.0	0.0	13.0	615.0	112.0	45.0	0.0	0.0	0.0	2079.0	0.0	6.0	0.0	37.0	0.0	0.0	16.0	1221.0	130.0	7.0	0.0	0.0	0.0	0.0	0.0	0.0	0.0	0.0	0.0	0.0	86.0	5.0	0.0
JTFB.43.24	0.0	0.0	10.0	147.0	0.0	0.0	2.0	0.0	0.0	0.0	0.0	0.0	0.0	0.0	0.0	0.0	4.0	0.0	8.0	147.0	268.0	12.0	0.0	0.0	0.0	3335.0	0.0	0.0	0.0	31.0	0.0	0.0	0.0	2519.0	405.0	0.0	0.0	0.0	0.0	0.0	0.0	0.0	0.0	0.0	0.0	0.0	15.0	0.0	0.0
JTFB.43.25	11.0	0.0	18.0	174.0	0.0	0.0	0.0	0.0	0.0	0.0	0.0	0.0	5.0	0.0	0.0	0.0	0.0	0.0	19.0	599.0	228.0	41.0	0.0	0.0	0.0	2080.0	0.0	0.0	0.0	21.0	0.0	0.0	0.0	729.0	517.0	2.0	0.0	0.0	0.0	0.0	0.0	0.0	0.0	0.0	0.0	0.0	5.0	0.0	0.0
JTFB.43.26	0.0	0.0	0.0	22.0	0.0	0.0	0.0	0.0	0.0	0.0	0.0	0.0	0.0	0.0	0.0	0.0	0.0	0.0	0.0	23.0	86.0	58.0	0.0	0.0	0.0	2330.0	0.0	0.0	0.0	29.0	0.0	0.0	3.0	499.0	854.0	0.0	0.0	0.0	0.0	0.0	0.0	0.0	0.0	0.0	0.0	0.0	0.0	0.0	0.0
JTFB.43.27	0.0	0.0	67.0	309.0	0.0	0.0	0.0	0.0	0.0	0.0	0.0	0.0	27.0	0.0	0.0	0.0	0.0	0.0	5.0	474.0	140.0	96.0	0.0	0.0	0.0	5011.0	0.0	0.0	0.0	169.0	0.0	0.0	58.0	1357.0	35.0	0.0	0.0	0.0	0.0	0.0	0.0	0.0	0.0	0.0	0.0	0.0	0.0	0.0	0.0
JTFB.43.28	30.0	0.0	0.0	159.0	0.0	0.0	0.0	0.0	0.0	0.0	0.0	0.0	0.0	0.0	3.0	0.0	0.0	0.0	24.0	336.0	348.0	159.0	0.0	0.0	0.0	4124.0	0.0	0.0	0.0	145.0	0.0	0.0	5.0	1996.0	170.0	0.0	0.0	0.0	0.0	0.0	0.0	5.0	0.0	0.0	0.0	0.0	0.0	0.0	0.0
JTFB.43.29	0.0	0.0	3.0	323.0	0.0	0.0	0.0	0.0	0.0	0.0	0.0	0.0	0.0	0.0	0.0	0.0	0.0	0.0	62.0	256.0	237.0	168.0	0.0	0.0	0.0	1078.0	0.0	0.0	0.0	169.0	0.0	0.0	0.0	2880.0	0.0	0.0	0.0	0.0	0.0	0.0	0.0	0.0	0.0	0.0	0.0	0.0	46.0	0.0	0.0
JTFB.43.30	0.0	0.0	5.0	938.0	0.0	0.0	0.0	0.0	0.0	0.0	0.0	0.0	0.0	0.0	0.0	0.0	0.0	0.0	30.0	539.0	592.0	219.0	0.0	0.0	0.0	2637.0	0.0	0.0	0.0	284.0	0.0	0.0	0.0	2670.0	651.0	0.0	0.0	0.0	0.0	0.0	0.0	0.0	0.0	0.0	0.0	0.0	54.0	0.0	0.0
JTFB.43.33	0.0	0.0	4.0	565.0	0.0	0.0	0.0	0.0	0.0	0.0	0.0	0.0	12.0	0.0	0.0	0.0	0.0	0.0	25.0	982.0	302.0	130.0	0.0	0.0	0.0	2139.0	0.0	0.0	0.0	56.0	0.0	0.0	5.0	1155.0	98.0	0.0	0.0	0.0	0.0	0.0	0.0	0.0	0.0	0.0	0.0	0.0	21.0	0.0	0.0
JTFB.43.36	0.0	0.0	19.0	605.0	2.0	0.0	0.0	0.0	0.0	0.0	0.0	0.0	0.0	0.0	0.0	0.0	0.0	0.0	25.0	516.0	371.0	172.0	0.0	0.0	0.0	3054.0	0.0	0.0	0.0	324.0	0.0	0.0	0.0	2862.0	503.0	0.0	0.0	0.0	0.0	0.0	0.0	0.0	0.0	0.0	0.0	0.0	118.0	0.0	0.0
JTFB.43.39	0.0	0.0	11.0	641.0	0.0	0.0	0.0	0.0	0.0	0.0	0.0	0.0	6.0	0.0	0.0	0.0	0.0	0.0	0.0	203.0	167.0	69.0	0.0	0.0	0.0	2308.0	0.0	0.0	0.0	226.0	0.0	0.0	20.0	903.0	33.0	0.0	2.0	0.0	0.0	0.0	0.0	0.0	0.0	0.0	0.0	0.0	0.0	0.0	0.0
JTFB.43.40	0.0	0.0	8.0	642.0	0.0	0.0	0.0	0.0	0.0	0.0	0.0	0.0	0.0	0.0	5.0	0.0	0.0	0.0	23.0	763.0	218.0	78.0	0.0	0.0	0.0	3043.0	0.0	0.0	0.0	62.0	0.0	0.0	0.0	1958.0	118.0	0.0	0.0	0.0	0.0	0.0	0.0	0.0	0.0	0.0	0.0	0.0	24.0	0.0	0.0
JTFB.43.41	0.0	0.0	0.0	153.0	0.0	0.0	0.0	0.0	0.0	0.0	0.0	0.0	2.0	0.0	0.0	0.0	0.0	0.0	0.0	304.0	173.0	26.0	0.0	0.0	0.0	2411.0	0.0	0.0	0.0	103.0	0.0	0.0	0.0	2278.0	461.0	0.0	0.0	0.0	0.0	0.0	0.0	0.0	0.0	0.0	0.0	0.0	5.0	0.0	0.0
JTFB.43.42	0.0	0.0	29.0	505.0	0.0	0.0	0.0	0.0	0.0	0.0	0.0	0.0	0.0	0.0	0.0	0.0	0.0	0.0	32.0	749.0	127.0	10.0	0.0	0.0	0.0	2066.0	0.0	18.0	0.0	31.0	0.0	0.0	0.0	907.0	82.0	0.0	0.0	0.0	0.0	0.0	0.0	0.0	0.0	0.0	0.0	0.0	178.0	0.0	0.0
JTFB.43.43	0.0	0.0	0.0	352.0	0.0	0.0	0.0	0.0	0.0	0.0	0.0	0.0	8.0	0.0	0.0	0.0	0.0	0.0	8.0	401.0	76.0	44.0	0.0	0.0	0.0	2006.0	0.0	0.0	0.0	125.0	0.0	0.0	0.0	765.0	517.0	0.0	3.0	0.0	0.0	0.0	0.0	0.0	0.0	0.0	0.0	0.0	20.0	0.0	0.0
JTFB.43.45	0.0	0.0	18.0	1099.0	0.0	0.0	0.0	0.0	0.0	0.0	0.0	0.0	0.0	0.0	0.0	0.0	0.0	0.0	22.0	3409.0	279.0	74.0	0.0	0.0	0.0	2627.0	0.0	0.0	0.0	83.0	0.0	0.0	3.0	3628.0	986.0	0.0	0.0	0.0	0.0	0.0	0.0	0.0	0.0	0.0	0.0	0.0	0.0	0.0	0.0
JTFB.43.46	0.0	0.0	29.0	1070.0	0.0	0.0	0.0	0.0	0.0	0.0	0.0	0.0	0.0	0.0	0.0	0.0	0.0	0.0	41.0	1022.0	234.0	76.0	0.0	0.0	0.0	3565.0	0.0	0.0	0.0	69.0	0.0	0.0	0.0	1636.0	1047.0	0.0	0.0	0.0	0.0	0.0	0.0	0.0	0.0	0.0	0.0	0.0	0.0	0.0	0.0
[truncated: 136 more columns]
