# Supplementary material for: Epidemiology and associated microbiota changes in deployed military personnel at high risk of traveler's diarrhea
Source: PLoS One. 2020 Aug 12;15(8):e0236703. doi: 10.1371/journal.pone.0236703 (PMC7423091; doi:10.1371/journal.pone.0236703)
Supplement: S2 File — This includes per-sample metadata, and can be viewed at https://view.qiime2.org/. For example, choose taxonomic level 3 to see the class level, and under “Sort Samples By” select “Subject”, then click + to add additional sorting for “Order” and again for “ClinicalTD”. Taxonomies can be toggled by clicking the colored box next to the taxa. (QZV) [file pone.0236703.s003.qzv › fe6ac182-7d58-41eb-9744-6e2c31fcc5cc/data/q2templateassets/css/tab-parent.css]

/*
----------------------------------------------------------------------------
Copyright (c) 2016-2018, QIIME 2 development team.

Distributed under the terms of the Modified BSD License.

The full license is in the file LICENSE, distributed with this software.
----------------------------------------------------------------------------
*/

#tab-frame {
  margin-top: 15px;
  border: none;
  width: 100%;
}
