# Supplementary material for: Epidemiology and associated microbiota changes in deployed military personnel at high risk of traveler's diarrhea
Source: PLoS One. 2020 Aug 12;15(8):e0236703. doi: 10.1371/journal.pone.0236703 (PMC7423091; doi:10.1371/journal.pone.0236703)
Supplement: S2 File — This includes per-sample metadata, and can be viewed at https://view.qiime2.org/. For example, choose taxonomic level 3 to see the class level, and under “Sort Samples By” select “Subject”, then click + to add additional sorting for “Order” and again for “ClinicalTD”. Taxonomies can be toggled by clicking the colored box next to the taxa. (QZV) [file pone.0236703.s003.qzv › fe6ac182-7d58-41eb-9744-6e2c31fcc5cc/data/q2templateassets/js/child.js]

// ----------------------------------------------------------------------------
// Copyright (c) 2016-2018, QIIME 2 development team.
//
// Distributed under the terms of the Modified BSD License.
//
// The full license is in the file LICENSE, distributed with this software.
// ----------------------------------------------------------------------------


document.addEventListener('DOMContentLoaded', function() {
  var height = Math.max(
    Math.max(document.body.scrollHeight, document.documentElement.scrollHeight),
    Math.max(document.body.offsetHeight, document.documentElement.offsetHeight),
    Math.max(document.body.clientHeight, document.documentElement.clientHeight)
  );
  parent.postMessage(height, '*');
});
