# Supplementary material for: Epidemiology and associated microbiota changes in deployed military personnel at high risk of traveler's diarrhea
Source: PLoS One. 2020 Aug 12;15(8):e0236703. doi: 10.1371/journal.pone.0236703 (PMC7423091; doi:10.1371/journal.pone.0236703)
Supplement: S2 File — This includes per-sample metadata, and can be viewed at https://view.qiime2.org/. For example, choose taxonomic level 3 to see the class level, and under “Sort Samples By” select “Subject”, then click + to add additional sorting for “Order” and again for “ClinicalTD”. Taxonomies can be toggled by clicking the colored box next to the taxa. (QZV) [file pone.0236703.s003.qzv › fe6ac182-7d58-41eb-9744-6e2c31fcc5cc/data/q2templateassets/js/parent.js]

// ----------------------------------------------------------------------------
// Copyright (c) 2016-2018, QIIME 2 development team.
//
// Distributed under the terms of the Modified BSD License.
//
// The full license is in the file LICENSE, distributed with this software.
// ----------------------------------------------------------------------------

var frame;

function frameLoad(event) {
  frame.height = `${event.data + 50}px`;
}

function toggleClass() {
  if (document.querySelector('.active').id != this.id) {
    document.querySelector('.active').className = '';
    this.className = 'active';
    frame.height = '0px';
    frame.contentWindow.location.replace(frameSrc[this.id]);
  }
}

function init() {
  for (const frame of Object.keys(frameSrc)) {
    document.getElementById(frame).addEventListener('click', toggleClass);
  }
  frame = document.getElementById('tab-frame');
}

document.addEventListener('DOMContentLoaded', init);
window.addEventListener('message', frameLoad);
