# Supplementary material for: Epidemiology and associated microbiota changes in deployed military personnel at high risk of traveler's diarrhea
Source: PLoS One. 2020 Aug 12;15(8):e0236703. doi: 10.1371/journal.pone.0236703 (PMC7423091; doi:10.1371/journal.pone.0236703)
Supplement: S2 File — This includes per-sample metadata, and can be viewed at https://view.qiime2.org/. For example, choose taxonomic level 3 to see the class level, and under “Sort Samples By” select “Subject”, then click + to add additional sorting for “Order” and again for “ClinicalTD”. Taxonomies can be toggled by clicking the colored box next to the taxa. (QZV) [file pone.0236703.s003.qzv › fe6ac182-7d58-41eb-9744-6e2c31fcc5cc/provenance/citations.bib]

@article{framework|qiime2:2018.8.0|0,
 author = {Caporaso, J Gregory and Kuczynski, Justin and Stombaugh, Jesse and Bittinger, Kyle and Bushman, Frederic D and Costello, Elizabeth K and Fierer, Noah and Peña, Antonio Gonzalez and Goodrich, Julia K and Gordon, Jeffrey I and Huttley, Gavin A and Kelley, Scott T and Knights, Dan and Koenig, Jeremy E and Ley, Ruth E and Lozupone, Catherine A and McDonald, Daniel and Muegge, Brian D and Pirrung, Meg and Reeder, Jens and Sevinsky, Joel R and Turnbaugh, Peter J and Walters, William A and Widmann, Jeremy and Yatsunenko, Tanya and Zaneveld, Jesse and Knight, Rob},
 doi = {10.1038/nmeth.f.303},
 journal = {Nature methods},
 number = {5},
 pages = {335},
 publisher = {Nature Publishing Group},
 title = {QIIME allows analysis of high-throughput community sequencing data},
 volume = {7},
 year = {2010}
}

@article{view|types:2018.8.0|BIOMV210DirFmt|0,
 author = {McDonald, Daniel and Clemente, Jose C and Kuczynski, Justin and Rideout, Jai Ram and Stombaugh, Jesse and Wendel, Doug and Wilke, Andreas and Huse, Susan and Hufnagle, John and Meyer, Folker and Knight, Rob and Caporaso, J Gregory},
 doi = {10.1186/2047-217X-1-7},
 journal = {GigaScience},
 number = {1},
 pages = {7},
 publisher = {BioMed Central},
 title = {The Biological Observation Matrix (BIOM) format or: how I learned to stop worrying and love the ome-ome},
 volume = {1},
 year = {2012}
}

@inproceedings{view|types:2018.8.0|pandas.core.frame:DataFrame|0,
 author = { Wes McKinney },
 booktitle = { Proceedings of the 9th Python in Science Conference },
 editor = { Stéfan van der Walt and Jarrod Millman },
 pages = { 51 -- 56 },
 title = { Data Structures for Statistical Computing in Python },
 year = { 2010 }
}

@inproceedings{view|types:2018.8.0|pandas.core.series:Series|0,
 author = { Wes McKinney },
 booktitle = { Proceedings of the 9th Python in Science Conference },
 editor = { Stéfan van der Walt and Jarrod Millman },
 pages = { 51 -- 56 },
 title = { Data Structures for Statistical Computing in Python },
 year = { 2010 }
}
