# Supplementary material for: Epidemiology and associated microbiota changes in deployed military personnel at high risk of traveler's diarrhea
Source: PLoS One. 2020 Aug 12;15(8):e0236703. doi: 10.1371/journal.pone.0236703 (PMC7423091; doi:10.1371/journal.pone.0236703)
Supplement: S2 File — This includes per-sample metadata, and can be viewed at https://view.qiime2.org/. For example, choose taxonomic level 3 to see the class level, and under “Sort Samples By” select “Subject”, then click + to add additional sorting for “Order” and again for “ClinicalTD”. Taxonomies can be toggled by clicking the colored box next to the taxa. (QZV) [file pone.0236703.s003.qzv › fe6ac182-7d58-41eb-9744-6e2c31fcc5cc/provenance/artifacts/42b548ca-384f-4e38-97e3-59f8a6214286/action/metadata.tsv]

#SampleID	BarcodeSequence	LinkerPrimerSequence	ReversePrimer	Subject	Order	OrderSubjectTD	InitialTimePoint	FinalTimePoint	PreTD	PostTD	TDCurrent	SampleDate	ClinicalTD	TDType	DiseaseAdditional	SubjectHadTD	Numeric_ID	CombinedPlateWell	PlateNumber	Well ID	Filter	SequenceDepth	Description
#q2:types	numeric	categorical	categorical	numeric	numeric	categorical	categorical	categorical	categorical	categorical	categorical	categorical	categorical	categorical	categorical	categorical	categorical	categorical	numeric	categorical	categorical	numeric	categorical
JTFB.20.01		GTGYCAGCMGCCGCGGTAA	GGACTACHVGGGTWTCTAAT	20	1	1_20_no	TRUE	FALSE	TRUE	TRUE	FALSE	03/03/16	no	NA		FALSE	1001	1-A1	1	A1	No	6641	JTFB_20_01
JTFB.20.02		GTGYCAGCMGCCGCGGTAA	GGACTACHVGGGTWTCTAAT	20	2	2_20_no	FALSE	FALSE	TRUE	TRUE	FALSE	10/03/16	no	NA		FALSE	1001	1-A11	1	A11	No	4817	JTFB_20_02
JTFB.20.03		GTGYCAGCMGCCGCGGTAA	GGACTACHVGGGTWTCTAAT	20	3	3_20_no	FALSE	FALSE	TRUE	TRUE	FALSE	14/03/16	no	NA		FALSE	1001	1-B6	1	B6	No	21386	JTFB_20_03
JTFB.20.04		GTGYCAGCMGCCGCGGTAA	GGACTACHVGGGTWTCTAAT	20	4	4_20_no	FALSE	FALSE	TRUE	TRUE	FALSE	21/03/16	no	NA		FALSE	1001	1-C2	1	C2	No	13209	JTFB_20_04
JTFB.20.08		GTGYCAGCMGCCGCGGTAA	GGACTACHVGGGTWTCTAAT	20	8	8_20_no	FALSE	TRUE	TRUE	TRUE	FALSE	26/04/16	no	NA		FALSE	1001	1-E2	1	E2	No	15755	JTFB_20_08
JTFB.22.01		GTGYCAGCMGCCGCGGTAA	GGACTACHVGGGTWTCTAAT	22	1	1_22_no	TRUE	FALSE	TRUE	TRUE	FALSE	03/03/16	no	NA		FALSE	1011	1-A2	1	A2	No	8681	JTFB_22_01
JTFB.22.02		GTGYCAGCMGCCGCGGTAA	GGACTACHVGGGTWTCTAAT	22	2	2_22_no	FALSE	FALSE	TRUE	TRUE	FALSE	10/03/16	no	NA		FALSE	1011	1-A12	1	A12	No	5319	JTFB_22_02
JTFB.22.03		GTGYCAGCMGCCGCGGTAA	GGACTACHVGGGTWTCTAAT	22	3	3_22_no	FALSE	FALSE	TRUE	TRUE	FALSE	17/03/16	no	NA		FALSE	1011	1-B7	1	B7	No	18912	JTFB_22_03
JTFB.22.06		GTGYCAGCMGCCGCGGTAA	GGACTACHVGGGTWTCTAAT	22	6	6_22_no	FALSE	FALSE	TRUE	TRUE	FALSE	04/04/16	no	NA		FALSE	1011	1-D2	1	D2	No	9298	JTFB_22_06
JTFB.22.07		GTGYCAGCMGCCGCGGTAA	GGACTACHVGGGTWTCTAAT	22	7	7_22_no	FALSE	FALSE	TRUE	TRUE	FALSE	21/04/16	no	NA		FALSE	1011	1-E1	1	E1	No	14686	JTFB_22_07
JTFB.22.24		GTGYCAGCMGCCGCGGTAA	GGACTACHVGGGTWTCTAAT	22	24	24_22_no	FALSE	FALSE	TRUE	TRUE	FALSE	23/08/16	no	NA		FALSE	1011	2-D4	2	D4	No	7442	JTFB_22_24
JTFB.22.35		GTGYCAGCMGCCGCGGTAA	GGACTACHVGGGTWTCTAAT	22	35	35_22_no	FALSE	TRUE	TRUE	TRUE	FALSE	17/11/16	no	NA		FALSE	1011	3-E4	3	E4	No	14960	JTFB_22_35
JTFB.23.01		GTGYCAGCMGCCGCGGTAA	GGACTACHVGGGTWTCTAAT	23	1	1_23_no	TRUE	FALSE	TRUE	TRUE	FALSE	09/03/16	no	NA		FALSE	1012	1-A4	1	A4	No	7667	JTFB_23_01
JTFB.23.02		GTGYCAGCMGCCGCGGTAA	GGACTACHVGGGTWTCTAAT	23	2	2_23_no	FALSE	FALSE	TRUE	TRUE	FALSE	14/03/16	no	NA		FALSE	1012	1-B1	1	B1	Yes	4883	JTFB_23_02
JTFB.23.03		GTGYCAGCMGCCGCGGTAA	GGACTACHVGGGTWTCTAAT	23	3	3_23_no	FALSE	FALSE	TRUE	TRUE	FALSE	22/03/16	no	NA		FALSE	1012	1-B8	1	B8	No	20110	JTFB_23_03
JTFB.23.04		GTGYCAGCMGCCGCGGTAA	GGACTACHVGGGTWTCTAAT	23	4	4_23_no	FALSE	FALSE	TRUE	TRUE	FALSE	28/03/16	no	NA		FALSE	1012	1-C3	1	C3	No	14655	JTFB_23_04
JTFB.23.05		GTGYCAGCMGCCGCGGTAA	GGACTACHVGGGTWTCTAAT	23	5	5_23_no	FALSE	FALSE	TRUE	TRUE	FALSE	06/04/16	no	NA		FALSE	1012	1-C8	1	C8	No	16760	JTFB_23_05
JTFB.23.06		GTGYCAGCMGCCGCGGTAA	GGACTACHVGGGTWTCTAAT	23	6	6_23_no	FALSE	FALSE	TRUE	TRUE	FALSE	12/04/16	no	NA		FALSE	1012	1-D3	1	D3	No	8506	JTFB_23_06
JTFB.23.07		GTGYCAGCMGCCGCGGTAA	GGACTACHVGGGTWTCTAAT	23	7	7_23_no	FALSE	FALSE	TRUE	TRUE	FALSE	19/04/16	no	NA		FALSE	1012	1-D8	1	D8	No	22083	JTFB_23_07
JTFB.23.08		GTGYCAGCMGCCGCGGTAA	GGACTACHVGGGTWTCTAAT	23	8	8_23_no	FALSE	FALSE	TRUE	TRUE	FALSE	27/04/16	no	NA		FALSE	1012	1-E8	1	E8	No	23835	JTFB_23_08
JTFB.23.09		GTGYCAGCMGCCGCGGTAA	GGACTACHVGGGTWTCTAAT	23	9	9_23_no	FALSE	FALSE	TRUE	TRUE	FALSE	02/05/16	no	NA		FALSE	1012	1-D11	1	D11	No	5732	JTFB_23_09
JTFB.23.10		GTGYCAGCMGCCGCGGTAA	GGACTACHVGGGTWTCTAAT	23	10	10_23_no	FALSE	FALSE	TRUE	TRUE	FALSE	10/05/16	no	NA		FALSE	1012	1-E12	1	E12	No	18427	JTFB_23_10
JTFB.23.11		GTGYCAGCMGCCGCGGTAA	GGACTACHVGGGTWTCTAAT	23	11	11_23_no	FALSE	FALSE	TRUE	TRUE	FALSE	18/05/16	no	NA		FALSE	1012	1-F9	1	F9	No	28768	JTFB_23_11
JTFB.23.12		GTGYCAGCMGCCGCGGTAA	GGACTACHVGGGTWTCTAAT	23	12	12_23_no	FALSE	FALSE	TRUE	TRUE	FALSE	23/05/16	no	NA		FALSE	1012	1-F12	1	F12	No	19602	JTFB_23_12
JTFB.23.13		GTGYCAGCMGCCGCGGTAA	GGACTACHVGGGTWTCTAAT	23	13	13_23_no	FALSE	FALSE	TRUE	TRUE	FALSE	01/06/16	no	NA		FALSE	1012	1-G5	1	G5	No	20399	JTFB_23_13
JTFB.23.14		GTGYCAGCMGCCGCGGTAA	GGACTACHVGGGTWTCTAAT	23	14	14_23_no	FALSE	FALSE	TRUE	TRUE	FALSE	06/06/16	no	NA		FALSE	1012	1-G10	1	G10	No	22421	JTFB_23_14
JTFB.23.15		GTGYCAGCMGCCGCGGTAA	GGACTACHVGGGTWTCTAAT	23	15	15_23_no	FALSE	FALSE	TRUE	TRUE	FALSE	13/06/16	no	NA		FALSE	1012	1-H2	1	H2	No	23602	JTFB_23_15
JTFB.23.16		GTGYCAGCMGCCGCGGTAA	GGACTACHVGGGTWTCTAAT	23	16	16_23_no	FALSE	FALSE	TRUE	TRUE	FALSE	24/06/16	no	NA		FALSE	1012	1-H9	1	H9	No	29395	JTFB_23_16
JTFB.23.17		GTGYCAGCMGCCGCGGTAA	GGACTACHVGGGTWTCTAAT	23	17	17_23_no	FALSE	FALSE	TRUE	TRUE	FALSE	27/06/16	no	NA		FALSE	1012	2-A1	2	A1	No	5781	JTFB_23_17
JTFB.23.18		GTGYCAGCMGCCGCGGTAA	GGACTACHVGGGTWTCTAAT	23	18	18_23_no	FALSE	FALSE	TRUE	TRUE	FALSE	08/07/16	no	NA		FALSE	1012	2-A5	2	A5	No	8008	JTFB_23_18
JTFB.23.19		GTGYCAGCMGCCGCGGTAA	GGACTACHVGGGTWTCTAAT	23	19	19_23_no	FALSE	FALSE	TRUE	TRUE	FALSE	11/07/16	no	NA		FALSE	1012	2-A7	2	A7	No	8648	JTFB_23_19
JTFB.23.20		GTGYCAGCMGCCGCGGTAA	GGACTACHVGGGTWTCTAAT	23	20	20_23_no	FALSE	FALSE	TRUE	TRUE	FALSE	20/07/16	no	NA		FALSE	1012	2-B3	2	B3	No	22823	JTFB_23_20
JTFB.23.21		GTGYCAGCMGCCGCGGTAA	GGACTACHVGGGTWTCTAAT	23	21	21_23_no	FALSE	FALSE	TRUE	TRUE	FALSE	25/07/16	no	NA		FALSE	1012	2-B6	2	B6	Yes	2996	JTFB_23_21
JTFB.23.22		GTGYCAGCMGCCGCGGTAA	GGACTACHVGGGTWTCTAAT	23	22	22_23_no	FALSE	FALSE	TRUE	TRUE	FALSE	29/07/16	no	NA		FALSE	1012	2-B12	2	B12	No	24004	JTFB_23_22
JTFB.23.23		GTGYCAGCMGCCGCGGTAA	GGACTACHVGGGTWTCTAAT	23	23	23_23_no	FALSE	FALSE	TRUE	TRUE	FALSE	03/08/16	no	NA		FALSE	1012	2-C4	2	C4	No	15585	JTFB_23_23
JTFB.23.24		GTGYCAGCMGCCGCGGTAA	GGACTACHVGGGTWTCTAAT	23	24	24_23_no	FALSE	FALSE	TRUE	TRUE	FALSE	11/08/16	no	NA		FALSE	1012	2-C11	2	C11	No	16832	JTFB_23_24
JTFB.23.25		GTGYCAGCMGCCGCGGTAA	GGACTACHVGGGTWTCTAAT	23	25	25_23_no	FALSE	FALSE	TRUE	TRUE	FALSE	17/08/16	no	NA		FALSE	1012	2-D3	2	D3	No	12487	JTFB_23_25
JTFB.23.26		GTGYCAGCMGCCGCGGTAA	GGACTACHVGGGTWTCTAAT	23	26	26_23_no	FALSE	FALSE	TRUE	TRUE	FALSE	26/08/16	no	NA		FALSE	1012	2-D6	2	D6	No	48	JTFB_23_26
JTFB.23.27		GTGYCAGCMGCCGCGGTAA	GGACTACHVGGGTWTCTAAT	23	27	27_23_no	FALSE	FALSE	TRUE	TRUE	FALSE	30/08/16	no	NA		FALSE	1012	2-D11	2	D11	No	12915	JTFB_23_27
JTFB.23.29		GTGYCAGCMGCCGCGGTAA	GGACTACHVGGGTWTCTAAT	23	29	29_23_no	FALSE	FALSE	TRUE	TRUE	FALSE	14/09/16	no	NA		FALSE	1012	2-E3	2	E3	No	21465	JTFB_23_29
JTFB.23.30		GTGYCAGCMGCCGCGGTAA	GGACTACHVGGGTWTCTAAT	23	30	30_23_no	FALSE	FALSE	TRUE	TRUE	FALSE	20/09/16	no	NA		FALSE	1012	2-E7	2	E7	No	20300	JTFB_23_30
JTFB.23.31		GTGYCAGCMGCCGCGGTAA	GGACTACHVGGGTWTCTAAT	23	31	31_23_no	FALSE	FALSE	TRUE	TRUE	FALSE	27/09/16	no	NA		FALSE	1012	2-E11	2	E11	No	18311	JTFB_23_31
JTFB.23.32		GTGYCAGCMGCCGCGGTAA	GGACTACHVGGGTWTCTAAT	23	32	32_23_no	FALSE	FALSE	TRUE	TRUE	FALSE	04/10/16	no	NA		FALSE	1012	2-G8	2	G8	No	15459	JTFB_23_32
JTFB.23.33		GTGYCAGCMGCCGCGGTAA	GGACTACHVGGGTWTCTAAT	23	33	33_23_no	FALSE	FALSE	TRUE	TRUE	FALSE	12/10/16	no	NA		FALSE	1012	2-G9	2	G9	No	8593	JTFB_23_33
JTFB.23.34		GTGYCAGCMGCCGCGGTAA	GGACTACHVGGGTWTCTAAT	23	34	34_23_no	FALSE	FALSE	TRUE	TRUE	FALSE	18/10/16	no	NA		FALSE	1012	2-G10	2	G10	No	13921	JTFB_23_34
JTFB.23.35		GTGYCAGCMGCCGCGGTAA	GGACTACHVGGGTWTCTAAT	23	35	35_23_no	FALSE	FALSE	TRUE	TRUE	FALSE	25/10/16	no	NA		FALSE	1012	2-G11	2	G11	No	21228	JTFB_23_35
JTFB.23.36		GTGYCAGCMGCCGCGGTAA	GGACTACHVGGGTWTCTAAT	23	36	36_23_no	FALSE	FALSE	TRUE	TRUE	FALSE	04/11/16	no	NA		FALSE	1012	2-G12	2	G12	No	10087	JTFB_23_36
JTFB.23.37		GTGYCAGCMGCCGCGGTAA	GGACTACHVGGGTWTCTAAT	23	37	37_23_no	FALSE	TRUE	TRUE	TRUE	FALSE	08/11/16	no	NA		FALSE	1012	2-H1	2	H1	No	16475	JTFB_23_37
JTFB.24.01		GTGYCAGCMGCCGCGGTAA	GGACTACHVGGGTWTCTAAT	24	1	1_24_no	TRUE	FALSE	TRUE	TRUE	FALSE	03/03/16	no	NA		FALSE	1009	1-A5	1	A5	No	8534	JTFB_24_01
JTFB.24.02		GTGYCAGCMGCCGCGGTAA	GGACTACHVGGGTWTCTAAT	24	2	2_24_no	FALSE	FALSE	TRUE	TRUE	FALSE	08/03/16	no	NA		FALSE	1009	1-B2	1	B2	No	22512	JTFB_24_02
JTFB.24.03		GTGYCAGCMGCCGCGGTAA	GGACTACHVGGGTWTCTAAT	24	3	3_24_no	FALSE	FALSE	TRUE	TRUE	FALSE	18/03/16	no	NA		FALSE	1009	1-B10	1	B10	No	21638	JTFB_24_03
JTFB.24.04		GTGYCAGCMGCCGCGGTAA	GGACTACHVGGGTWTCTAAT	24	4	4_24_no	FALSE	FALSE	TRUE	TRUE	FALSE	23/03/16	no	NA		FALSE	1009	1-C4	1	C4	No	17818	JTFB_24_04
JTFB.24.05		GTGYCAGCMGCCGCGGTAA	GGACTACHVGGGTWTCTAAT	24	5	5_24_no	FALSE	FALSE	TRUE	TRUE	FALSE	29/03/16	no	NA		FALSE	1009	1-C9	1	C9	No	12931	JTFB_24_05
JTFB.24.06		GTGYCAGCMGCCGCGGTAA	GGACTACHVGGGTWTCTAAT	24	6	6_24_no	FALSE	FALSE	TRUE	TRUE	FALSE	13/04/16	no	NA		FALSE	1009	1-D5	1	D5	No	10223	JTFB_24_06
JTFB.24.08		GTGYCAGCMGCCGCGGTAA	GGACTACHVGGGTWTCTAAT	24	8	8_24_no	FALSE	FALSE	TRUE	TRUE	FALSE	27/04/16	no	NA		FALSE	1009	1-E9	1	E9	No	13220	JTFB_24_08
JTFB.24.09		GTGYCAGCMGCCGCGGTAA	GGACTACHVGGGTWTCTAAT	24	9	9_24_no	FALSE	FALSE	TRUE	TRUE	FALSE	04/05/16	no	NA		FALSE	1009	1-E10	1	E10	No	22363	JTFB_24_09
JTFB.24.10		GTGYCAGCMGCCGCGGTAA	GGACTACHVGGGTWTCTAAT	24	10	10_24_no	FALSE	FALSE	TRUE	TRUE	FALSE	16/05/16	no	NA		FALSE	1009	1-F7	1	F7	No	10214	JTFB_24_10
JTFB.24.11		GTGYCAGCMGCCGCGGTAA	GGACTACHVGGGTWTCTAAT	24	11	11_24_no	FALSE	FALSE	TRUE	TRUE	FALSE	25/05/16	no	NA		FALSE	1009	1-G1	1	G1	No	1669	JTFB_24_11
JTFB.24.13		GTGYCAGCMGCCGCGGTAA	GGACTACHVGGGTWTCTAAT	24	13	13_24_no	FALSE	FALSE	TRUE	TRUE	FALSE	06/06/16	no	NA		FALSE	1009	1-G8	1	G8	No	11512	JTFB_24_13
JTFB.24.14		GTGYCAGCMGCCGCGGTAA	GGACTACHVGGGTWTCTAAT	24	14	14_24_no	FALSE	FALSE	TRUE	TRUE	FALSE	20/06/16	no	NA		FALSE	1009	1-H6	1	H6	No	17590	JTFB_24_14
JTFB.24.16		GTGYCAGCMGCCGCGGTAA	GGACTACHVGGGTWTCTAAT	24	16	16_24_no	FALSE	FALSE	TRUE	TRUE	FALSE	08/07/16	no	NA		FALSE	1009	2-A4	2	A4	No	8825	JTFB_24_16
JTFB.24.17		GTGYCAGCMGCCGCGGTAA	GGACTACHVGGGTWTCTAAT	24	17	17_24_no	FALSE	FALSE	TRUE	TRUE	FALSE	13/07/16	no	NA		FALSE	1009	2-A8	2	A8	No	7377	JTFB_24_17
JTFB.24.19		GTGYCAGCMGCCGCGGTAA	GGACTACHVGGGTWTCTAAT	24	19	19_24_no	FALSE	FALSE	TRUE	TRUE	FALSE	25/07/16	no	NA		FALSE	1009	2-B7	2	B7	No	19496	JTFB_24_19
JTFB.24.20		GTGYCAGCMGCCGCGGTAA	GGACTACHVGGGTWTCTAAT	24	20	20_24_no	FALSE	FALSE	TRUE	TRUE	FALSE	02/08/16	no	NA		FALSE	1009	2-C2	2	C2	No	18713	JTFB_24_20
JTFB.24.25		GTGYCAGCMGCCGCGGTAA	GGACTACHVGGGTWTCTAAT	24	25	25_24_no	FALSE	FALSE	TRUE	TRUE	FALSE	07/09/16	no	NA		FALSE	1009	2-E1	2	E1	No	13444	JTFB_24_25
JTFB.24.35		GTGYCAGCMGCCGCGGTAA	GGACTACHVGGGTWTCTAAT	24	35	35_24_no	FALSE	TRUE	TRUE	TRUE	FALSE	17/11/16	no	NA		FALSE	1009	3-F4	3	F4	No	13996	JTFB_24_35
JTFB.25.01		GTGYCAGCMGCCGCGGTAA	GGACTACHVGGGTWTCTAAT	25	1	1_25_no	TRUE	FALSE	TRUE	TRUE	FALSE	10/03/16	no	NA		FALSE	1006	1-A6	1	A6	No	10590	JTFB_25_01
JTFB.25.02		GTGYCAGCMGCCGCGGTAA	GGACTACHVGGGTWTCTAAT	25	2	2_25_no	FALSE	FALSE	TRUE	TRUE	FALSE	17/03/16	no	NA		FALSE	1006	1-B3	1	B3	No	14026	JTFB_25_02
JTFB.25.03		GTGYCAGCMGCCGCGGTAA	GGACTACHVGGGTWTCTAAT	25	3	3_25_no	FALSE	FALSE	TRUE	TRUE	FALSE	22/03/16	no	NA		FALSE	1006	1-B11	1	B11	No	8506	JTFB_25_03
JTFB.25.04		GTGYCAGCMGCCGCGGTAA	GGACTACHVGGGTWTCTAAT	25	4	4_25_no	FALSE	FALSE	TRUE	TRUE	FALSE	30/03/16	no	NA		FALSE	1006	1-C6	1	C6	No	14849	JTFB_25_04
JTFB.25.05		GTGYCAGCMGCCGCGGTAA	GGACTACHVGGGTWTCTAAT	25	5	5_25_no	FALSE	FALSE	TRUE	TRUE	FALSE	05/04/16	no	NA		FALSE	1006	1-C10	1	C10	No	9441	JTFB_25_05
JTFB.25.06		GTGYCAGCMGCCGCGGTAA	GGACTACHVGGGTWTCTAAT	25	6	6_25_no	FALSE	FALSE	TRUE	TRUE	FALSE	14/04/16	no	NA		FALSE	1006	1-D6	1	D6	No	11228	JTFB_25_06
JTFB.25.07		GTGYCAGCMGCCGCGGTAA	GGACTACHVGGGTWTCTAAT	25	7	7_25_no	FALSE	FALSE	TRUE	TRUE	FALSE	19/04/16	no	NA		FALSE	1006	1-E4	1	E4	No	13204	JTFB_25_07
JTFB.25.09		GTGYCAGCMGCCGCGGTAA	GGACTACHVGGGTWTCTAAT	25	9	9_25_no	FALSE	FALSE	TRUE	TRUE	FALSE	11/05/16	no	NA		FALSE	1006	1-F4	1	F4	No	19027	JTFB_25_09
JTFB.25.10		GTGYCAGCMGCCGCGGTAA	GGACTACHVGGGTWTCTAAT	25	10	10_25_no	FALSE	FALSE	TRUE	TRUE	FALSE	20/05/16	no	NA		FALSE	1006	1-F10	1	F10	No	19419	JTFB_25_10
JTFB.25.11		GTGYCAGCMGCCGCGGTAA	GGACTACHVGGGTWTCTAAT	25	11	11_25_no	FALSE	FALSE	TRUE	TRUE	FALSE	25/05/16	no	NA		FALSE	1006	1-G2	1	G2	No	19384	JTFB_25_11
JTFB.25.12		GTGYCAGCMGCCGCGGTAA	GGACTACHVGGGTWTCTAAT	25	12	12_25_no	FALSE	FALSE	TRUE	TRUE	FALSE	03/06/16	no	NA		FALSE	1006	1-G6	1	G6	No	15284	JTFB_25_12
JTFB.25.13		GTGYCAGCMGCCGCGGTAA	GGACTACHVGGGTWTCTAAT	25	13	13_25_no	FALSE	FALSE	TRUE	TRUE	FALSE	07/06/16	no	NA		FALSE	1006	1-G11	1	G11	No	5624	JTFB_25_13
JTFB.25.14		GTGYCAGCMGCCGCGGTAA	GGACTACHVGGGTWTCTAAT	25	14	14_25_no	FALSE	FALSE	TRUE	TRUE	FALSE	17/06/16	no	NA		FALSE	1006	1-H5	1	H5	No	18631	JTFB_25_14
JTFB.25.15		GTGYCAGCMGCCGCGGTAA	GGACTACHVGGGTWTCTAAT	25	15	15_25_no	FALSE	FALSE	TRUE	TRUE	FALSE	22/06/16	no	NA		FALSE	1006	1-H8	1	H8	No	20911	JTFB_25_15
JTFB.25.16		GTGYCAGCMGCCGCGGTAA	GGACTACHVGGGTWTCTAAT	25	16	16_25_no	FALSE	FALSE	TRUE	TRUE	FALSE	28/06/16	no	NA		FALSE	1006	1-H11	1	H11	No	12179	JTFB_25_16
JTFB.25.18		GTGYCAGCMGCCGCGGTAA	GGACTACHVGGGTWTCTAAT	25	18	18_25_no	FALSE	FALSE	TRUE	TRUE	FALSE	15/07/16	no	NA		FALSE	1006	2-A11	2	A11	No	9280	JTFB_25_18
JTFB.25.19		GTGYCAGCMGCCGCGGTAA	GGACTACHVGGGTWTCTAAT	25	19	19_25_no	FALSE	FALSE	TRUE	TRUE	FALSE	22/07/16	no	NA		FALSE	1006	2-B5	2	B5	Yes	4097	JTFB_25_19
JTFB.25.20		GTGYCAGCMGCCGCGGTAA	GGACTACHVGGGTWTCTAAT	25	20	20_25_no	FALSE	FALSE	TRUE	TRUE	FALSE	29/07/16	no	NA		FALSE	1006	2-B9	2	B9	No	22940	JTFB_25_20
JTFB.25.22		GTGYCAGCMGCCGCGGTAA	GGACTACHVGGGTWTCTAAT	25	22	22_25_no	FALSE	FALSE	TRUE	TRUE	FALSE	12/08/16	no	NA		FALSE	1006	2-C12	2	C12	No	14671	JTFB_25_22
JTFB.25.24		GTGYCAGCMGCCGCGGTAA	GGACTACHVGGGTWTCTAAT	25	24	24_25_no	FALSE	FALSE	TRUE	TRUE	FALSE	29/08/16	no	NA		FALSE	1006	2-D8	2	D8	No	6964	JTFB_25_24
JTFB.25.26		GTGYCAGCMGCCGCGGTAA	GGACTACHVGGGTWTCTAAT	25	26	26_25_no	FALSE	FALSE	TRUE	TRUE	FALSE	16/09/16	no	NA		FALSE	1006	2-E6	2	E6	No	15451	JTFB_25_26
JTFB.25.27		GTGYCAGCMGCCGCGGTAA	GGACTACHVGGGTWTCTAAT	25	27	27_25_no	FALSE	FALSE	TRUE	TRUE	FALSE	21/09/16	no	NA		FALSE	1006	2-E10	2	E10	No	18219	JTFB_25_27
JTFB.25.28		GTGYCAGCMGCCGCGGTAA	GGACTACHVGGGTWTCTAAT	25	28	28_25_no	FALSE	FALSE	TRUE	TRUE	FALSE	27/09/16	no	NA		FALSE	1006	2-F1	2	F1	No	11659	JTFB_25_28
JTFB.25.29		GTGYCAGCMGCCGCGGTAA	GGACTACHVGGGTWTCTAAT	25	29	29_25_no	FALSE	FALSE	TRUE	TRUE	FALSE	07/10/16	no	NA		FALSE	1006	2-F8	2	F8	No	13838	JTFB_25_29
JTFB.25.30		GTGYCAGCMGCCGCGGTAA	GGACTACHVGGGTWTCTAAT	25	30	30_25_no	FALSE	FALSE	TRUE	TRUE	FALSE	15/10/16	no	NA		FALSE	1006	2-F9	2	F9	No	14176	JTFB_25_30
JTFB.25.31		GTGYCAGCMGCCGCGGTAA	GGACTACHVGGGTWTCTAAT	25	31	31_25_no	FALSE	FALSE	TRUE	TRUE	FALSE	18/10/16	no	NA		FALSE	1006	2-F11	2	F11	No	21075	JTFB_25_31
JTFB.25.33		GTGYCAGCMGCCGCGGTAA	GGACTACHVGGGTWTCTAAT	25	33	33_25_no	FALSE	FALSE	TRUE	TRUE	FALSE	04/11/16	no	NA		FALSE	1006	2-F12	2	F12	No	16052	JTFB_25_33
JTFB.25.34		GTGYCAGCMGCCGCGGTAA	GGACTACHVGGGTWTCTAAT	25	34	34_25_no	FALSE	TRUE	TRUE	TRUE	FALSE	08/11/16	no	NA		FALSE	1006	2-G1	2	G1	No	14268	JTFB_25_34
JTFB.29.01		GTGYCAGCMGCCGCGGTAA	GGACTACHVGGGTWTCTAAT	29	1	1_29_no	TRUE	FALSE	TRUE	FALSE	FALSE	10/03/16	no	NA		TRUE	1007	1-A7	1	A7	No	9105	JTFB_29_01
JTFB.29.02		GTGYCAGCMGCCGCGGTAA	GGACTACHVGGGTWTCTAAT	29	2	2_29_no	FALSE	FALSE	TRUE	FALSE	FALSE	16/03/16	no	NA		TRUE	1007	1-B4	1	B4	No	25843	JTFB_29_02
JTFB.29.03		GTGYCAGCMGCCGCGGTAA	GGACTACHVGGGTWTCTAAT	29	3	3_29_no	FALSE	FALSE	TRUE	FALSE	FALSE	23/03/16	no	NA		TRUE	1007	1-B12	1	B12	No	13116	JTFB_29_03
JTFB.29.05		GTGYCAGCMGCCGCGGTAA	GGACTACHVGGGTWTCTAAT	29	5	5_29_no	FALSE	FALSE	TRUE	FALSE	FALSE	06/04/16	no	NA		TRUE	1007	1-C11	1	C11	No	7499	JTFB_29_05
JTFB.29.07		GTGYCAGCMGCCGCGGTAA	GGACTACHVGGGTWTCTAAT	29	7	7_29_yes	FALSE	FALSE	FALSE	FALSE	TRUE	19/04/16	yes	None		TRUE	1007	1-E6	1	E6	No	16026	JTFB_29_07
JTFB.29.08		GTGYCAGCMGCCGCGGTAA	GGACTACHVGGGTWTCTAAT	29	8	8_29_yes	FALSE	FALSE	FALSE	FALSE	TRUE	02/05/16	yes	EPEC/ETEC		TRUE	1007	1-D12	1	D12	No	8668	JTFB_29_08
JTFB.29.09		GTGYCAGCMGCCGCGGTAA	GGACTACHVGGGTWTCTAAT	29	9	9_29_no	FALSE	FALSE	FALSE	FALSE	FALSE	09/05/16	no	NA		TRUE	1007	1-E11	1	E11	No	11060	JTFB_29_09
JTFB.29.12		GTGYCAGCMGCCGCGGTAA	GGACTACHVGGGTWTCTAAT	29	12	12_29_yes	FALSE	FALSE	FALSE	FALSE	TRUE	01/06/16	yes	EPEC/ETEC/EAEC		TRUE	1007	1-G3	1	G3	No	17352	JTFB_29_12
JTFB.29.13		GTGYCAGCMGCCGCGGTAA	GGACTACHVGGGTWTCTAAT	29	13	13_29_no	FALSE	FALSE	FALSE	FALSE	FALSE	06/06/16	no	NA		TRUE	1007	1-G9	1	G9	No	22780	JTFB_29_13
JTFB.29.14		GTGYCAGCMGCCGCGGTAA	GGACTACHVGGGTWTCTAAT	29	14	14_29_yes	FALSE	FALSE	FALSE	FALSE	TRUE	15/06/16	yes	ETEC/Cyclospora cayetanensis		TRUE	1007	1-H3	1	H3	No	15947	JTFB_29_14
JTFB.29.15		GTGYCAGCMGCCGCGGTAA	GGACTACHVGGGTWTCTAAT	29	15	15_29_no	FALSE	FALSE	FALSE	TRUE	FALSE	24/06/16	no	NA		TRUE	1007	1-H10	1	H10	No	21780	JTFB_29_15
JTFB.29.17		GTGYCAGCMGCCGCGGTAA	GGACTACHVGGGTWTCTAAT	29	17	17_29_no	FALSE	FALSE	FALSE	TRUE	FALSE	05/07/16	no	NA		TRUE	1007	2-A2	2	A2	No	9467	JTFB_29_17
JTFB.29.18		GTGYCAGCMGCCGCGGTAA	GGACTACHVGGGTWTCTAAT	29	18	18_29_no	FALSE	FALSE	FALSE	TRUE	FALSE	18/07/16	no	NA		TRUE	1007	2-A9	2	A9	No	10625	JTFB_29_18
JTFB.29.19		GTGYCAGCMGCCGCGGTAA	GGACTACHVGGGTWTCTAAT	29	19	19_29_no	FALSE	FALSE	FALSE	TRUE	FALSE	22/07/16	no	NA		TRUE	1007	2-B4	2	B4	No	15228	JTFB_29_19
JTFB.29.21		GTGYCAGCMGCCGCGGTAA	GGACTACHVGGGTWTCTAAT	29	21	21_29_no	FALSE	FALSE	FALSE	TRUE	FALSE	03/08/16	no	NA		TRUE	1007	2-C5	2	C5	No	14006	JTFB_29_21
JTFB.29.22		GTGYCAGCMGCCGCGGTAA	GGACTACHVGGGTWTCTAAT	29	22	22_29_no	FALSE	FALSE	FALSE	TRUE	FALSE	10/08/16	no	NA		TRUE	1007	2-C9	2	C9	No	13616	JTFB_29_22
JTFB.29.34		GTGYCAGCMGCCGCGGTAA	GGACTACHVGGGTWTCTAAT	29	34	34_29_no	FALSE	TRUE	FALSE	TRUE	FALSE	14/11/16	no	NA		TRUE	1007	2-G3	2	G3	No	19045	JTFB_29_34
JTFB.33.01		GTGYCAGCMGCCGCGGTAA	GGACTACHVGGGTWTCTAAT	33	1	1_33_no	TRUE	FALSE	TRUE	FALSE	FALSE	16/03/16	no	NA		TRUE	1004	1-A8	1	A8	No	16151	JTFB_33_01
JTFB.33.02		GTGYCAGCMGCCGCGGTAA	GGACTACHVGGGTWTCTAAT	33	2	2_33_no	FALSE	FALSE	TRUE	FALSE	FALSE	24/03/16	no	NA		TRUE	1004	1-B5	1	B5	No	24048	JTFB_33_02
JTFB.33.03		GTGYCAGCMGCCGCGGTAA	GGACTACHVGGGTWTCTAAT	33	3	3_33_no	FALSE	FALSE	TRUE	FALSE	FALSE	31/03/16	no	NA		TRUE	1004	1-C1	1	C1	No	15028	JTFB_33_03
JTFB.33.04		GTGYCAGCMGCCGCGGTAA	GGACTACHVGGGTWTCTAAT	33	4	4_33_no	FALSE	FALSE	TRUE	FALSE	FALSE	09/04/16	no	NA		TRUE	1004	1-C7	1	C7	No	19935	JTFB_33_04
JTFB.33.05		GTGYCAGCMGCCGCGGTAA	GGACTACHVGGGTWTCTAAT	33	5	5_33_no	FALSE	FALSE	TRUE	FALSE	FALSE	12/04/16	no	NA		TRUE	1004	1-C12	1	C12	No	13693	JTFB_33_05
JTFB.33.06		GTGYCAGCMGCCGCGGTAA	GGACTACHVGGGTWTCTAAT	33	6	6_33_no	FALSE	FALSE	TRUE	FALSE	FALSE	19/04/16	no	NA		TRUE	1004	1-D7	1	D7	No	9947	JTFB_33_06
JTFB.33.07		GTGYCAGCMGCCGCGGTAA	GGACTACHVGGGTWTCTAAT	33	7	7_33_no	FALSE	FALSE	TRUE	FALSE	FALSE	28/04/16	no	NA		TRUE	1004	1-D10	1	D10	No	16446	JTFB_33_07
JTFB.33.08		GTGYCAGCMGCCGCGGTAA	GGACTACHVGGGTWTCTAAT	33	8	8_33_no	FALSE	FALSE	TRUE	FALSE	FALSE	02/05/16	no	NA		TRUE	1004	1-F1	1	F1	No	18903	JTFB_33_08
JTFB.33.09		GTGYCAGCMGCCGCGGTAA	GGACTACHVGGGTWTCTAAT	33	9	9_33_no	FALSE	FALSE	TRUE	FALSE	FALSE	11/05/16	no	NA		TRUE	1004	1-F5	1	F5	No	22288	JTFB_33_09
JTFB.33.10		GTGYCAGCMGCCGCGGTAA	GGACTACHVGGGTWTCTAAT	33	10	10_33_no	FALSE	FALSE	TRUE	FALSE	FALSE	16/05/16	no	NA		TRUE	1004	1-F6	1	F6	No	20374	JTFB_33_10
JTFB.33.11		GTGYCAGCMGCCGCGGTAA	GGACTACHVGGGTWTCTAAT	33	11	11_33_no	FALSE	FALSE	TRUE	FALSE	FALSE	23/05/16	no	NA		TRUE	1004	1-F11	1	F11	No	10357	JTFB_33_11
JTFB.33.12		GTGYCAGCMGCCGCGGTAA	GGACTACHVGGGTWTCTAAT	33	12	12_33_no	FALSE	FALSE	TRUE	FALSE	FALSE	01/06/16	no	NA		TRUE	1004	1-G4	1	G4	No	1376	JTFB_33_12
JTFB.33.13		GTGYCAGCMGCCGCGGTAA	GGACTACHVGGGTWTCTAAT	33	13	13_33_no	FALSE	FALSE	TRUE	FALSE	FALSE	09/06/16	no	NA		TRUE	1004	1-H1	1	H1	No	15246	JTFB_33_13
JTFB.33.14		GTGYCAGCMGCCGCGGTAA	GGACTACHVGGGTWTCTAAT	33	14	14_33_no	FALSE	FALSE	TRUE	FALSE	FALSE	16/06/16	no	NA		TRUE	1004	1-H4	1	H4	No	20842	JTFB_33_14
JTFB.33.15		GTGYCAGCMGCCGCGGTAA	GGACTACHVGGGTWTCTAAT	33	15	15_33_yes	FALSE	FALSE	FALSE	FALSE	TRUE	20/06/16	yes	EAEC/ETEC/STEC/E.coli0157	Parainfluenza virus 3	TRUE	1004	1-H7	1	H7	No	21220	JTFB_33_15
JTFB.33.16		GTGYCAGCMGCCGCGGTAA	GGACTACHVGGGTWTCTAAT	33	16	16_33_no	FALSE	FALSE	FALSE	FALSE	FALSE	29/06/16	no	NA		TRUE	1004	1-H12	1	H12	No	18995	JTFB_33_16
JTFB.33.17		GTGYCAGCMGCCGCGGTAA	GGACTACHVGGGTWTCTAAT	33	17	17_33_yes	FALSE	FALSE	FALSE	FALSE	TRUE	05/07/16	yes	EAEC/ETEC/STEC/E.coli0157		TRUE	1004	2-A3	2	A3	No	11499	JTFB_33_17
JTFB.33.18		GTGYCAGCMGCCGCGGTAA	GGACTACHVGGGTWTCTAAT	33	18	18_33_no	FALSE	FALSE	FALSE	TRUE	FALSE	14/07/16	no	NA		TRUE	1004	2-A10	2	A10	No	9728	JTFB_33_18
JTFB.33.19		GTGYCAGCMGCCGCGGTAA	GGACTACHVGGGTWTCTAAT	33	19	19_33_no	FALSE	FALSE	FALSE	TRUE	FALSE	18/07/16	no	NA		TRUE	1004	2-A12	2	A12	No	4836	JTFB_33_19
JTFB.33.20		GTGYCAGCMGCCGCGGTAA	GGACTACHVGGGTWTCTAAT	33	20	20_33_no	FALSE	FALSE	FALSE	TRUE	FALSE	29/07/16	no	NA		TRUE	1004	2-B10	2	B10	No	22191	JTFB_33_20
JTFB.33.21		GTGYCAGCMGCCGCGGTAA	GGACTACHVGGGTWTCTAAT	33	21	21_33_no	FALSE	FALSE	FALSE	TRUE	FALSE	02/08/16	no	NA		TRUE	1004	2-C3	2	C3	No	16533	JTFB_33_21
JTFB.33.22		GTGYCAGCMGCCGCGGTAA	GGACTACHVGGGTWTCTAAT	33	22	22_33_no	FALSE	FALSE	FALSE	TRUE	FALSE	09/08/16	no	NA		TRUE	1004	2-C8	2	C8	No	15681	JTFB_33_22
JTFB.33.23		GTGYCAGCMGCCGCGGTAA	GGACTACHVGGGTWTCTAAT	33	23	23_33_no	FALSE	FALSE	FALSE	TRUE	FALSE	15/08/16	no	NA		TRUE	1004	2-D1	2	D1	No	10502	JTFB_33_23
JTFB.33.24		GTGYCAGCMGCCGCGGTAA	GGACTACHVGGGTWTCTAAT	33	24	24_33_no	FALSE	FALSE	FALSE	TRUE	FALSE	23/08/16	no	NA		TRUE	1004	2-D5	2	D5	No	102	JTFB_33_24
JTFB.33.25		GTGYCAGCMGCCGCGGTAA	GGACTACHVGGGTWTCTAAT	33	25	25_33_no	FALSE	FALSE	FALSE	TRUE	FALSE	29/08/16	no	NA		TRUE	1004	2-D9	2	D9	No	14546	JTFB_33_25
JTFB.33.27		GTGYCAGCMGCCGCGGTAA	GGACTACHVGGGTWTCTAAT	33	27	27_33_no	FALSE	FALSE	FALSE	TRUE	FALSE	14/09/16	no	NA		TRUE	1004	2-E2	2	E2	No	25836	JTFB_33_27
JTFB.33.28		GTGYCAGCMGCCGCGGTAA	GGACTACHVGGGTWTCTAAT	33	28	28_33_no	FALSE	FALSE	FALSE	TRUE	FALSE	20/09/16	no	NA		TRUE	1004	2-E8	2	E8	No	21289	JTFB_33_28
JTFB.33.29		GTGYCAGCMGCCGCGGTAA	GGACTACHVGGGTWTCTAAT	33	29	29_33_no	FALSE	FALSE	FALSE	TRUE	FALSE	27/09/16	no	NA		TRUE	1004	2-F2	2	F2	No	19546	JTFB_33_29
JTFB.33.30		GTGYCAGCMGCCGCGGTAA	GGACTACHVGGGTWTCTAAT	33	30	30_33_no	FALSE	FALSE	FALSE	TRUE	FALSE	29/09/16	no	NA		TRUE	1004	2-F3	2	F3	No	20466	JTFB_33_30
JTFB.33.31		GTGYCAGCMGCCGCGGTAA	GGACTACHVGGGTWTCTAAT	33	31	31_33_no	FALSE	FALSE	FALSE	TRUE	FALSE	05/10/16	no	NA		TRUE	1004	2-G4	2	G4	No	21795	JTFB_33_31
JTFB.33.34		GTGYCAGCMGCCGCGGTAA	GGACTACHVGGGTWTCTAAT	33	34	34_33_no	FALSE	FALSE	FALSE	TRUE	FALSE	25/10/16	no	NA		TRUE	1004	2-G5	2	G5	No	14367	JTFB_33_34
JTFB.33.35		GTGYCAGCMGCCGCGGTAA	GGACTACHVGGGTWTCTAAT	33	35	35_33_no	FALSE	FALSE	FALSE	TRUE	FALSE	03/11/16	no	NA		TRUE	1004	2-G6	2	G6	No	17637	JTFB_33_35
JTFB.33.36		GTGYCAGCMGCCGCGGTAA	GGACTACHVGGGTWTCTAAT	33	36	36_33_no	FALSE	TRUE	FALSE	TRUE	FALSE	09/11/16	no	NA		TRUE	1004	2-G7	2	G7	No	14764	JTFB_33_36
JTFB.34.01		GTGYCAGCMGCCGCGGTAA	GGACTACHVGGGTWTCTAAT	34	1	1_34_no	TRUE	FALSE	TRUE	FALSE	FALSE	16/03/16	no	NA		TRUE	1008	1-A9	1	A9	No	504	JTFB_34_01
JTFB.34.07		GTGYCAGCMGCCGCGGTAA	GGACTACHVGGGTWTCTAAT	34	7	7_34_no	FALSE	FALSE	TRUE	FALSE	FALSE	27/04/16	no	NA		TRUE	1008	1-E3	1	E3	No	12388	JTFB_34_07
JTFB.34.09		GTGYCAGCMGCCGCGGTAA	GGACTACHVGGGTWTCTAAT	34	9	9_34_yes	FALSE	TRUE	FALSE	FALSE	TRUE	10/05/16	yes	Escherichia vulneris		TRUE	1008	1-F2	1	F2	No	1433	JTFB_34_09
JTFB.35.01		GTGYCAGCMGCCGCGGTAA	GGACTACHVGGGTWTCTAAT	35	1	1_35_no	TRUE	FALSE	TRUE	TRUE	FALSE	17/03/16	no	NA		TRUE	1015	1-A10	1	A10	No	9976	JTFB_35_01
JTFB.35.05		GTGYCAGCMGCCGCGGTAA	GGACTACHVGGGTWTCTAAT	35	5	5_35_no	FALSE	FALSE	TRUE	TRUE	FALSE	14/04/16	no	NA		TRUE	1015	1-D1	1	D1	No	9939	JTFB_35_05
JTFB.35.07		GTGYCAGCMGCCGCGGTAA	GGACTACHVGGGTWTCTAAT	35	7	7_35_no	FALSE	FALSE	TRUE	TRUE	FALSE	27/04/16	no	NA		TRUE	1015	1-E7	1	E7	No	12996	JTFB_35_07
JTFB.35.08		GTGYCAGCMGCCGCGGTAA	GGACTACHVGGGTWTCTAAT	35	8	8_35_no	FALSE	FALSE	TRUE	TRUE	FALSE	04/05/16	no	NA		TRUE	1015	1-D9	1	D9	No	14402	JTFB_35_08
JTFB.35.38		GTGYCAGCMGCCGCGGTAA	GGACTACHVGGGTWTCTAAT	35	38	38_35_no	FALSE	TRUE	TRUE	TRUE	FALSE	12/10/16	no	NA		TRUE	1015	3-A8	3	A8	No	13818	JTFB_35_38
JTFB.41.01		GTGYCAGCMGCCGCGGTAA	GGACTACHVGGGTWTCTAAT	41	1	1_41_no	TRUE	FALSE	TRUE	TRUE	FALSE	11/07/16	no	NA		FALSE	1014	2-A6	2	A6	No	10086	JTFB_41_01
JTFB.41.02		GTGYCAGCMGCCGCGGTAA	GGACTACHVGGGTWTCTAAT	41	2	2_41_no	FALSE	FALSE	TRUE	TRUE	FALSE	18/07/16	no	NA		FALSE	1014	2-B2	2	B2	No	24019	JTFB_41_02
JTFB.41.03		GTGYCAGCMGCCGCGGTAA	GGACTACHVGGGTWTCTAAT	41	3	3_41_no	FALSE	FALSE	TRUE	TRUE	FALSE	25/07/16	no	NA		FALSE	1014	2-B8	2	B8	No	18283	JTFB_41_03
JTFB.41.04		GTGYCAGCMGCCGCGGTAA	GGACTACHVGGGTWTCTAAT	41	4	4_41_no	FALSE	FALSE	TRUE	TRUE	FALSE	01/08/16	no	NA		FALSE	1014	2-C1	2	C1	No	15971	JTFB_41_04
JTFB.41.05		GTGYCAGCMGCCGCGGTAA	GGACTACHVGGGTWTCTAAT	41	5	5_41_no	FALSE	FALSE	TRUE	TRUE	FALSE	09/08/16	no	NA		FALSE	1014	2-C7	2	C7	No	15414	JTFB_41_05
JTFB.41.06		GTGYCAGCMGCCGCGGTAA	GGACTACHVGGGTWTCTAAT	41	6	6_41_no	FALSE	FALSE	TRUE	TRUE	FALSE	15/08/16	no	NA		FALSE	1014	2-D2	2	D2	No	12416	JTFB_41_06
JTFB.41.07		GTGYCAGCMGCCGCGGTAA	GGACTACHVGGGTWTCTAAT	41	7	7_41_no	FALSE	FALSE	TRUE	TRUE	FALSE	26/08/16	no	NA		FALSE	1014	2-D7	2	D7	No	10213	JTFB_41_07
JTFB.41.08		GTGYCAGCMGCCGCGGTAA	GGACTACHVGGGTWTCTAAT	41	8	8_41_no	FALSE	FALSE	TRUE	TRUE	FALSE	29/08/16	no	NA		FALSE	1014	2-D10	2	D10	No	8643	JTFB_41_08
JTFB.41.09		GTGYCAGCMGCCGCGGTAA	GGACTACHVGGGTWTCTAAT	41	9	9_41_no	FALSE	FALSE	TRUE	TRUE	FALSE	07/09/16	no	NA		FALSE	1014	2-D12	2	D12	No	12442	JTFB_41_09
JTFB.41.10		GTGYCAGCMGCCGCGGTAA	GGACTACHVGGGTWTCTAAT	41	10	10_41_no	FALSE	FALSE	TRUE	TRUE	FALSE	14/09/16	no	NA		FALSE	1014	2-E5	2	E5	No	15120	JTFB_41_10
JTFB.41.11		GTGYCAGCMGCCGCGGTAA	GGACTACHVGGGTWTCTAAT	41	11	11_41_no	FALSE	FALSE	TRUE	TRUE	FALSE	20/09/16	no	NA		FALSE	1014	2-E9	2	E9	No	17927	JTFB_41_11
JTFB.41.12		GTGYCAGCMGCCGCGGTAA	GGACTACHVGGGTWTCTAAT	41	12	12_41_no	FALSE	FALSE	TRUE	TRUE	FALSE	27/09/16	no	NA		FALSE	1014	2-E12	2	E12	No	18497	JTFB_41_12
JTFB.41.14		GTGYCAGCMGCCGCGGTAA	GGACTACHVGGGTWTCTAAT	41	14	14_41_no	FALSE	FALSE	TRUE	TRUE	FALSE	13/10/16	no	NA		FALSE	1014	2-F4	2	F4	No	15444	JTFB_41_14
JTFB.41.16		GTGYCAGCMGCCGCGGTAA	GGACTACHVGGGTWTCTAAT	41	16	16_41_no	FALSE	FALSE	TRUE	TRUE	FALSE	26/10/16	no	NA		FALSE	1014	2-F5	2	F5	No	16411	JTFB_41_16
JTFB.41.18		GTGYCAGCMGCCGCGGTAA	GGACTACHVGGGTWTCTAAT	41	18	18_41_no	FALSE	FALSE	TRUE	TRUE	FALSE	06/11/16	no	NA		FALSE	1014	2-F6	2	F6	No	15105	JTFB_41_18
JTFB.41.19		GTGYCAGCMGCCGCGGTAA	GGACTACHVGGGTWTCTAAT	41	19	19_41_no	FALSE	FALSE	TRUE	TRUE	FALSE	14/11/16	no	NA		FALSE	1014	2-F7	2	F7	No	17318	JTFB_41_19
JTFB.41.23		GTGYCAGCMGCCGCGGTAA	GGACTACHVGGGTWTCTAAT	41	23	23_41_no	FALSE	FALSE	TRUE	TRUE	FALSE	12/12/16	no	NA		FALSE	1014	3-B1	3	B1	No	9576	JTFB_41_23
JTFB.41.27		GTGYCAGCMGCCGCGGTAA	GGACTACHVGGGTWTCTAAT	41	27	27_41_no	FALSE	FALSE	TRUE	TRUE	FALSE	06/01/17	no	NA		FALSE	1014	3-C1	3	C1	No	16711	JTFB_41_27
JTFB.41.28		GTGYCAGCMGCCGCGGTAA	GGACTACHVGGGTWTCTAAT	41	28	28_41_no	FALSE	FALSE	TRUE	TRUE	FALSE	10/01/17	no	NA		FALSE	1014	3-D1	3	D1	No	10518	JTFB_41_28
JTFB.41.29		GTGYCAGCMGCCGCGGTAA	GGACTACHVGGGTWTCTAAT	41	29	29_41_no	FALSE	FALSE	TRUE	TRUE	FALSE	17/01/17	no	NA		FALSE	1014	3-E1	3	E1	No	16995	JTFB_41_29
JTFB.41.30		GTGYCAGCMGCCGCGGTAA	GGACTACHVGGGTWTCTAAT	41	30	30_41_no	FALSE	FALSE	TRUE	TRUE	FALSE	25/01/17	no	NA		FALSE	1014	3-F1	3	F1	No	17006	JTFB_41_30
JTFB.41.31		GTGYCAGCMGCCGCGGTAA	GGACTACHVGGGTWTCTAAT	41	31	31_41_no	FALSE	FALSE	TRUE	TRUE	FALSE	30/01/17	no	NA		FALSE	1014	3-G1	3	G1	No	22240	JTFB_41_31
JTFB.41.32		GTGYCAGCMGCCGCGGTAA	GGACTACHVGGGTWTCTAAT	41	32	32_41_no	FALSE	FALSE	TRUE	TRUE	FALSE	06/02/17	no	NA		FALSE	1014	3-H1	3	H1	No	19072	JTFB_41_32
JTFB.41.33		GTGYCAGCMGCCGCGGTAA	GGACTACHVGGGTWTCTAAT	41	33	33_41_no	FALSE	FALSE	TRUE	TRUE	FALSE	13/02/17	no	NA		FALSE	1014	3-A2	3	A2	No	13879	JTFB_41_33
JTFB.41.35		GTGYCAGCMGCCGCGGTAA	GGACTACHVGGGTWTCTAAT	41	35	35_41_no	FALSE	FALSE	TRUE	TRUE	FALSE	27/02/17	no	NA		FALSE	1014	3-B2	3	B2	No	13079	JTFB_41_35
JTFB.41.36		GTGYCAGCMGCCGCGGTAA	GGACTACHVGGGTWTCTAAT	41	36	36_41_no	FALSE	FALSE	TRUE	TRUE	FALSE	10/03/17	no	NA		FALSE	1014	3-C2	3	C2	No	16258	JTFB_41_36
JTFB.41.39		GTGYCAGCMGCCGCGGTAA	GGACTACHVGGGTWTCTAAT	41	39	39_41_no	FALSE	FALSE	TRUE	TRUE	FALSE	27/03/17	no	NA		FALSE	1014	3-E2	3	E2	No	15075	JTFB_41_39
JTFB.41.40		GTGYCAGCMGCCGCGGTAA	GGACTACHVGGGTWTCTAAT	41	40	40_41_no	FALSE	FALSE	TRUE	TRUE	FALSE	03/04/17	no	NA		FALSE	1014	3-A6	3	A6	No	7020	JTFB_41_40
JTFB.41.41		GTGYCAGCMGCCGCGGTAA	GGACTACHVGGGTWTCTAAT	41	41	41_41_no	FALSE	FALSE	TRUE	TRUE	FALSE	10/04/17	no	NA		FALSE	1014	3-B6	3	B6	No	11170	JTFB_41_41
JTFB.41.42		GTGYCAGCMGCCGCGGTAA	GGACTACHVGGGTWTCTAAT	41	42	42_41_no	FALSE	FALSE	TRUE	TRUE	FALSE	18/04/17	no	NA		FALSE	1014	3-G4	3	G4	No	20640	JTFB_41_42
JTFB.41.45		GTGYCAGCMGCCGCGGTAA	GGACTACHVGGGTWTCTAAT	41	45	45_41_no	FALSE	FALSE	TRUE	TRUE	FALSE	09/05/17	no	NA		FALSE	1014	3-H4	3	H4	No	19448	JTFB_41_45
JTFB.41.46		GTGYCAGCMGCCGCGGTAA	GGACTACHVGGGTWTCTAAT	41	46	46_41_no	FALSE	FALSE	TRUE	TRUE	FALSE	16/05/17	no	NA		FALSE	1014	3-A5	3	A5	No	11280	JTFB_41_46
JTFB.41.47		GTGYCAGCMGCCGCGGTAA	GGACTACHVGGGTWTCTAAT	41	47	47_41_no	FALSE	FALSE	TRUE	TRUE	FALSE	24/05/17	no	NA		FALSE	1014	3-B5	3	B5	No	15857	JTFB_41_47
JTFB.41.56		GTGYCAGCMGCCGCGGTAA	GGACTACHVGGGTWTCTAAT	41	56	56_41_no	FALSE	FALSE	TRUE	TRUE	FALSE	24/07/17	no	NA		FALSE	1014	3-G6	3	G6	Yes	17660	JTFB_41_56
JTFB.41.57		GTGYCAGCMGCCGCGGTAA	GGACTACHVGGGTWTCTAAT	41	57	57_41_no	FALSE	FALSE	TRUE	TRUE	FALSE	03/08/17	no	NA		FALSE	1014	3-B7	3	B7	No	12182	JTFB_41_57
JTFB.41.58		GTGYCAGCMGCCGCGGTAA	GGACTACHVGGGTWTCTAAT	41	58	58_41_no	FALSE	FALSE	TRUE	TRUE	FALSE	08/08/17	no	NA		FALSE	1014	3-C7	3	C7	No	16969	JTFB_41_58
JTFB.41.59		GTGYCAGCMGCCGCGGTAA	GGACTACHVGGGTWTCTAAT	41	59	59_41_no	FALSE	TRUE	TRUE	TRUE	FALSE	16/08/17	no	NA		FALSE	1014	3-G7	3	G7	No	15106	JTFB_41_59
JTFB.43.01		GTGYCAGCMGCCGCGGTAA	GGACTACHVGGGTWTCTAAT	43	1	1_43_no	TRUE	FALSE	TRUE	FALSE	FALSE	27/09/16	no	NA		TRUE	1001b	2-H2	2	H2	No	20589	JTFB_43_01
JTFB.43.02		GTGYCAGCMGCCGCGGTAA	GGACTACHVGGGTWTCTAAT	43	2	2_43_yes	FALSE	FALSE	FALSE	FALSE	TRUE	05/10/16	yes	EAE/Epec		TRUE	1001b	2-H3	2	H3	No	16168	JTFB_43_02
JTFB.43.03		GTGYCAGCMGCCGCGGTAA	GGACTACHVGGGTWTCTAAT	43	3	3_43_no	FALSE	FALSE	FALSE	TRUE	FALSE	10/10/16	no	NA		TRUE	1001b	2-H4	2	H4	No	23853	JTFB_43_03
JTFB.43.04		GTGYCAGCMGCCGCGGTAA	GGACTACHVGGGTWTCTAAT	43	4	4_43_no	FALSE	FALSE	FALSE	TRUE	FALSE	20/10/16	no	NA		TRUE	1001b	2-H5	2	H5	No	15906	JTFB_43_04
JTFB.43.05		GTGYCAGCMGCCGCGGTAA	GGACTACHVGGGTWTCTAAT	43	5	5_43_no	FALSE	FALSE	FALSE	TRUE	FALSE	26/10/16	no	NA		TRUE	1001b	2-H6	2	H6	No	22405	JTFB_43_05
JTFB.43.06		GTGYCAGCMGCCGCGGTAA	GGACTACHVGGGTWTCTAAT	43	6	6_43_no	FALSE	FALSE	FALSE	TRUE	FALSE	02/11/16	no	NA		TRUE	1001b	2-H7	2	H7	No	15703	JTFB_43_06
JTFB.43.07		GTGYCAGCMGCCGCGGTAA	GGACTACHVGGGTWTCTAAT	43	7	7_43_no	FALSE	FALSE	FALSE	TRUE	FALSE	11/11/16	no	NA		TRUE	1001b	2-H8	2	H8	No	18623	JTFB_43_07
JTFB.43.17		GTGYCAGCMGCCGCGGTAA	GGACTACHVGGGTWTCTAAT	43	17	17_43_no	FALSE	FALSE	FALSE	TRUE	FALSE	16/01/17	no	NA		TRUE	1001b	3-B3	3	B3	No	11771	JTFB_43_17
JTFB.43.18		GTGYCAGCMGCCGCGGTAA	GGACTACHVGGGTWTCTAAT	43	18	18_43_no	FALSE	FALSE	FALSE	TRUE	FALSE	24/01/17	no	NA		TRUE	1001b	3-D3	3	D3	No	10290	JTFB_43_18
JTFB.43.19		GTGYCAGCMGCCGCGGTAA	GGACTACHVGGGTWTCTAAT	43	19	19_43_no	FALSE	FALSE	FALSE	TRUE	FALSE	30/01/17	no	NA		TRUE	1001b	3-E3	3	E3	No	14712	JTFB_43_19
JTFB.43.20		GTGYCAGCMGCCGCGGTAA	GGACTACHVGGGTWTCTAAT	43	20	20_43_no	FALSE	FALSE	FALSE	TRUE	FALSE	16/02/17	no	NA		TRUE	1001b	3-G3	3	G3	No	17388	JTFB_43_20
JTFB.43.22		GTGYCAGCMGCCGCGGTAA	GGACTACHVGGGTWTCTAAT	43	22	22_43_no	FALSE	FALSE	FALSE	TRUE	FALSE	28/02/17	no	NA		TRUE	1001b	3-H3	3	H3	No	13588	JTFB_43_22
JTFB.43.23		GTGYCAGCMGCCGCGGTAA	GGACTACHVGGGTWTCTAAT	43	23	23_43_no	FALSE	FALSE	FALSE	TRUE	FALSE	02/03/17	no	NA		TRUE	1001b	3-A4	3	A4	No	10836	JTFB_43_23
JTFB.43.24		GTGYCAGCMGCCGCGGTAA	GGACTACHVGGGTWTCTAAT	43	24	24_43_no	FALSE	FALSE	FALSE	TRUE	FALSE	13/03/17	no	NA		TRUE	1001b	3-B4	3	B4	No	14238	JTFB_43_24
JTFB.43.25		GTGYCAGCMGCCGCGGTAA	GGACTACHVGGGTWTCTAAT	43	25	25_43_no	FALSE	FALSE	FALSE	TRUE	FALSE	21/03/17	no	NA		TRUE	1001b	3-C4	3	C4	No	16187	JTFB_43_25
JTFB.43.26		GTGYCAGCMGCCGCGGTAA	GGACTACHVGGGTWTCTAAT	43	26	26_43_no	FALSE	FALSE	FALSE	TRUE	FALSE	27/03/17	no	NA		TRUE	1001b	3-D4	3	D4	No	13790	JTFB_43_26
JTFB.43.27		GTGYCAGCMGCCGCGGTAA	GGACTACHVGGGTWTCTAAT	43	27	27_43_no	FALSE	FALSE	FALSE	TRUE	FALSE	05/04/17	no	NA		TRUE	1001b	3-C6	3	C6	No	20818	JTFB_43_27
JTFB.43.28		GTGYCAGCMGCCGCGGTAA	GGACTACHVGGGTWTCTAAT	43	28	28_43_no	FALSE	FALSE	FALSE	TRUE	FALSE	14/04/17	no	NA		TRUE	1001b	3-D5	3	D5	No	12678	JTFB_43_28
JTFB.43.29		GTGYCAGCMGCCGCGGTAA	GGACTACHVGGGTWTCTAAT	43	29	29_43_no	FALSE	FALSE	FALSE	TRUE	FALSE	20/04/17	no	NA		TRUE	1001b	3-E5	3	E5	No	18639	JTFB_43_29
JTFB.43.30		GTGYCAGCMGCCGCGGTAA	GGACTACHVGGGTWTCTAAT	43	30	30_43_no	FALSE	FALSE	FALSE	TRUE	FALSE	27/04/17	no	NA		TRUE	1001b	3-F5	3	F5	No	21767	JTFB_43_30
JTFB.43.33		GTGYCAGCMGCCGCGGTAA	GGACTACHVGGGTWTCTAAT	43	33	33_43_no	FALSE	FALSE	FALSE	TRUE	FALSE	17/05/17	no	NA		TRUE	1001b	3-G5	3	G5	No	24010	JTFB_43_33
JTFB.43.36		GTGYCAGCMGCCGCGGTAA	GGACTACHVGGGTWTCTAAT	43	36	36_43_no	FALSE	FALSE	FALSE	TRUE	FALSE	09/06/17	no	NA		TRUE	1001b	3-H5	3	H5	No	24876	JTFB_43_36
JTFB.43.39		GTGYCAGCMGCCGCGGTAA	GGACTACHVGGGTWTCTAAT	43	39	39_43_no	FALSE	FALSE	FALSE	TRUE	FALSE	07/07/17	no	NA		TRUE	1001b	3-D6	3	D6	No	9617	JTFB_43_39
JTFB.43.40		GTGYCAGCMGCCGCGGTAA	GGACTACHVGGGTWTCTAAT	43	40	40_43_no	FALSE	FALSE	FALSE	TRUE	FALSE	13/07/17	no	NA		TRUE	1001b	3-F6	3	F6	No	17963	JTFB_43_40
JTFB.43.41		GTGYCAGCMGCCGCGGTAA	GGACTACHVGGGTWTCTAAT	43	41	41_43_no	FALSE	FALSE	FALSE	TRUE	FALSE	21/07/17	no	NA		TRUE	1001b	3-E6	3	E6	No	12256	JTFB_43_41
JTFB.43.42		GTGYCAGCMGCCGCGGTAA	GGACTACHVGGGTWTCTAAT	43	42	42_43_no	FALSE	FALSE	FALSE	TRUE	FALSE	28/07/17	no	NA		TRUE	1001b	3-A7	3	A7	No	12900	JTFB_43_42
JTFB.43.43		GTGYCAGCMGCCGCGGTAA	GGACTACHVGGGTWTCTAAT	43	43	43_43_no	FALSE	FALSE	FALSE	TRUE	FALSE	03/08/17	no	NA		TRUE	1001b	3-E7	3	E7	No	12190	JTFB_43_43
JTFB.43.45		GTGYCAGCMGCCGCGGTAA	GGACTACHVGGGTWTCTAAT	43	45	45_43_no	FALSE	FALSE	FALSE	TRUE	FALSE	17/08/17	no	NA		TRUE	1001b	3-F7	3	F7	No	18805	JTFB_43_45
JTFB.43.46		GTGYCAGCMGCCGCGGTAA	GGACTACHVGGGTWTCTAAT	43	46	46_43_no	FALSE	TRUE	FALSE	TRUE	FALSE	25/08/17	no	NA		TRUE	1001b	3-H7	3	H7	No	18311	JTFB_43_46
