# Supplementary material for: Epidemiology and associated microbiota changes in deployed military personnel at high risk of traveler's diarrhea
Source: PLoS One. 2020 Aug 12;15(8):e0236703. doi: 10.1371/journal.pone.0236703 (PMC7423091; doi:10.1371/journal.pone.0236703)
Supplement: S2 File — This includes per-sample metadata, and can be viewed at https://view.qiime2.org/. For example, choose taxonomic level 3 to see the class level, and under “Sort Samples By” select “Subject”, then click + to add additional sorting for “Order” and again for “ClinicalTD”. Taxonomies can be toggled by clicking the colored box next to the taxa. (QZV) [file pone.0236703.s003.qzv › fe6ac182-7d58-41eb-9744-6e2c31fcc5cc/provenance/artifacts/baed3bb9-c73b-4bbe-b737-04225452eb58/action/metadata.tsv]

#SampleID	BarcodeSequence	LinkerPrimerSequence	ReversePrimer	Subject	Order	InitialTimePoint	FinalTimePoint	PreTD	PostTD	TDCurrent	SampleDate	ClinicalTD	TDType	DiseaseAdditional	SubjectHadTD	Numeric_ID	CombinedPlateWell	PlateNumber	Well ID	Filter	SequenceDepth	Description
#q2:types	numeric	categorical	categorical	categorical	categorical	categorical	categorical	categorical	categorical	categorical	categorical	categorical	categorical	categorical	categorical	categorical	categorical	numeric	categorical	categorical	numeric	categorical
Blank1.1		GTGYCAGCMGCCGCGGTAA	GGACTACHVGGGTWTCTAAT	Blank	NA	FALSE	FALSE	FALSE	FALSE	FALSE	NA	NA	NA		FALSE	NA	1-A3	1	A3	Yes	9	Blank1_1
Blank1.2		GTGYCAGCMGCCGCGGTAA	GGACTACHVGGGTWTCTAAT	Blank	NA	FALSE	FALSE	FALSE	FALSE	FALSE	NA	NA	NA		FALSE	NA	1-C5	1	C5	Yes	1445	Blank1_2
Blank1.3		GTGYCAGCMGCCGCGGTAA	GGACTACHVGGGTWTCTAAT	Blank	NA	FALSE	FALSE	FALSE	FALSE	FALSE	NA	NA	NA		FALSE	NA	1-D4	1	D4	Yes	577	Blank1_3
Blank1.4		GTGYCAGCMGCCGCGGTAA	GGACTACHVGGGTWTCTAAT	Blank	NA	FALSE	FALSE	FALSE	FALSE	FALSE	NA	NA	NA		FALSE	NA	1-F8	1	F8	Yes	599	Blank1_4
Blank1.5		GTGYCAGCMGCCGCGGTAA	GGACTACHVGGGTWTCTAAT	Blank	NA	FALSE	FALSE	FALSE	FALSE	FALSE	NA	NA	NA		FALSE	NA	1-G12	1	G12	Yes	163	Blank1_5
Blank2.1		GTGYCAGCMGCCGCGGTAA	GGACTACHVGGGTWTCTAAT	Blank	NA	FALSE	FALSE	FALSE	FALSE	FALSE	NA	NA	NA		FALSE	NA	2-B1	2	B1	Yes	15665	Blank2_1
Blank2.2		GTGYCAGCMGCCGCGGTAA	GGACTACHVGGGTWTCTAAT	Blank	NA	FALSE	FALSE	FALSE	FALSE	FALSE	NA	NA	NA		FALSE	NA	2-B11	2	B11	Yes	26483	Blank2_2
Blank2.3		GTGYCAGCMGCCGCGGTAA	GGACTACHVGGGTWTCTAAT	Blank	NA	FALSE	FALSE	FALSE	FALSE	FALSE	NA	NA	NA		FALSE	NA	2-C6	2	C6	Yes	251	Blank2_3
Blank2.4		GTGYCAGCMGCCGCGGTAA	GGACTACHVGGGTWTCTAAT	Blank	NA	FALSE	FALSE	FALSE	FALSE	FALSE	NA	NA	NA		FALSE	NA	2-G2	2	G2	Yes	15987	Blank2_4
Blank2.5		GTGYCAGCMGCCGCGGTAA	GGACTACHVGGGTWTCTAAT	Blank	NA	FALSE	FALSE	FALSE	FALSE	FALSE	NA	NA	NA		FALSE	NA	2-H10	2	H10	Yes	10742	Blank2_5
Blank3.1		GTGYCAGCMGCCGCGGTAA	GGACTACHVGGGTWTCTAAT	Blank	NA	FALSE	FALSE	FALSE	FALSE	FALSE	NA	NA	NA		FALSE	NA	3-A1	3	A1	Yes	322	Blank3_1
Blank3.2		GTGYCAGCMGCCGCGGTAA	GGACTACHVGGGTWTCTAAT	Blank	NA	FALSE	FALSE	FALSE	FALSE	FALSE	NA	NA	NA		FALSE	NA	3-C3	3	C3	Yes	16718	Blank3_2
Blank3.3		GTGYCAGCMGCCGCGGTAA	GGACTACHVGGGTWTCTAAT	Blank	NA	FALSE	FALSE	FALSE	FALSE	FALSE	NA	NA	NA		FALSE	NA	3-D7	3	D7	Yes	10099	Blank3_3
Blank3.4		GTGYCAGCMGCCGCGGTAA	GGACTACHVGGGTWTCTAAT	Blank	NA	FALSE	FALSE	FALSE	FALSE	FALSE	NA	NA	NA		FALSE	NA	3-F3	3	F3	Yes	7283	Blank3_4
JTFB.20.01		GTGYCAGCMGCCGCGGTAA	GGACTACHVGGGTWTCTAAT	20	1	TRUE	FALSE	TRUE	TRUE	FALSE	03/03/16	no	NA		FALSE	1001	1-A1	1	A1	No	6641	JTFB_20_01
JTFB.20.02		GTGYCAGCMGCCGCGGTAA	GGACTACHVGGGTWTCTAAT	20	2	FALSE	FALSE	TRUE	TRUE	FALSE	10/03/16	no	NA		FALSE	1001	1-A11	1	A11	No	4817	JTFB_20_02
JTFB.20.03		GTGYCAGCMGCCGCGGTAA	GGACTACHVGGGTWTCTAAT	20	3	FALSE	FALSE	TRUE	TRUE	FALSE	14/03/16	no	NA		FALSE	1001	1-B6	1	B6	No	21386	JTFB_20_03
JTFB.20.04		GTGYCAGCMGCCGCGGTAA	GGACTACHVGGGTWTCTAAT	20	4	FALSE	FALSE	TRUE	TRUE	FALSE	21/03/16	no	NA		FALSE	1001	1-C2	1	C2	No	13209	JTFB_20_04
JTFB.20.08		GTGYCAGCMGCCGCGGTAA	GGACTACHVGGGTWTCTAAT	20	8	FALSE	TRUE	TRUE	TRUE	FALSE	26/04/16	no	NA		FALSE	1001	1-E2	1	E2	No	15755	JTFB_20_08
JTFB.22.01		GTGYCAGCMGCCGCGGTAA	GGACTACHVGGGTWTCTAAT	22	1	TRUE	FALSE	TRUE	TRUE	FALSE	03/03/16	no	NA		FALSE	1011	1-A2	1	A2	No	8681	JTFB_22_01
JTFB.22.02		GTGYCAGCMGCCGCGGTAA	GGACTACHVGGGTWTCTAAT	22	2	FALSE	FALSE	TRUE	TRUE	FALSE	10/03/16	no	NA		FALSE	1011	1-A12	1	A12	No	5319	JTFB_22_02
JTFB.22.03		GTGYCAGCMGCCGCGGTAA	GGACTACHVGGGTWTCTAAT	22	3	FALSE	FALSE	TRUE	TRUE	FALSE	17/03/16	no	NA		FALSE	1011	1-B7	1	B7	No	18912	JTFB_22_03
JTFB.22.06		GTGYCAGCMGCCGCGGTAA	GGACTACHVGGGTWTCTAAT	22	6	FALSE	FALSE	TRUE	TRUE	FALSE	04/04/16	no	NA		FALSE	1011	1-D2	1	D2	No	9298	JTFB_22_06
JTFB.22.07		GTGYCAGCMGCCGCGGTAA	GGACTACHVGGGTWTCTAAT	22	7	FALSE	FALSE	TRUE	TRUE	FALSE	21/04/16	no	NA		FALSE	1011	1-E1	1	E1	No	14686	JTFB_22_07
JTFB.22.24		GTGYCAGCMGCCGCGGTAA	GGACTACHVGGGTWTCTAAT	22	24	FALSE	FALSE	TRUE	TRUE	FALSE	23/08/16	no	NA		FALSE	1011	2-D4	2	D4	No	7442	JTFB_22_24
JTFB.22.35		GTGYCAGCMGCCGCGGTAA	GGACTACHVGGGTWTCTAAT	22	35	FALSE	TRUE	TRUE	TRUE	FALSE	17/11/16	no	NA		FALSE	1011	3-E4	3	E4	No	14960	JTFB_22_35
JTFB.23.01		GTGYCAGCMGCCGCGGTAA	GGACTACHVGGGTWTCTAAT	23	1	TRUE	FALSE	TRUE	TRUE	FALSE	09/03/16	no	NA		FALSE	1012	1-A4	1	A4	No	7667	JTFB_23_01
JTFB.23.02		GTGYCAGCMGCCGCGGTAA	GGACTACHVGGGTWTCTAAT	23	2	FALSE	FALSE	TRUE	TRUE	FALSE	14/03/16	no	NA		FALSE	1012	1-B1	1	B1	No	4883	JTFB_23_02
JTFB.23.03		GTGYCAGCMGCCGCGGTAA	GGACTACHVGGGTWTCTAAT	23	3	FALSE	FALSE	TRUE	TRUE	FALSE	22/03/16	no	NA		FALSE	1012	1-B8	1	B8	No	20110	JTFB_23_03
JTFB.23.04		GTGYCAGCMGCCGCGGTAA	GGACTACHVGGGTWTCTAAT	23	4	FALSE	FALSE	TRUE	TRUE	FALSE	28/03/16	no	NA		FALSE	1012	1-C3	1	C3	No	14655	JTFB_23_04
JTFB.23.05		GTGYCAGCMGCCGCGGTAA	GGACTACHVGGGTWTCTAAT	23	5	FALSE	FALSE	TRUE	TRUE	FALSE	06/04/16	no	NA		FALSE	1012	1-C8	1	C8	No	16760	JTFB_23_05
JTFB.23.06		GTGYCAGCMGCCGCGGTAA	GGACTACHVGGGTWTCTAAT	23	6	FALSE	FALSE	TRUE	TRUE	FALSE	12/04/16	no	NA		FALSE	1012	1-D3	1	D3	No	8506	JTFB_23_06
JTFB.23.07		GTGYCAGCMGCCGCGGTAA	GGACTACHVGGGTWTCTAAT	23	7	FALSE	FALSE	TRUE	TRUE	FALSE	19/04/16	no	NA		FALSE	1012	1-D8	1	D8	No	22083	JTFB_23_07
JTFB.23.08		GTGYCAGCMGCCGCGGTAA	GGACTACHVGGGTWTCTAAT	23	8	FALSE	FALSE	TRUE	TRUE	FALSE	27/04/16	no	NA		FALSE	1012	1-E8	1	E8	No	23835	JTFB_23_08
JTFB.23.09		GTGYCAGCMGCCGCGGTAA	GGACTACHVGGGTWTCTAAT	23	9	FALSE	FALSE	TRUE	TRUE	FALSE	02/05/16	no	NA		FALSE	1012	1-D11	1	D11	No	5732	JTFB_23_09
JTFB.23.10		GTGYCAGCMGCCGCGGTAA	GGACTACHVGGGTWTCTAAT	23	10	FALSE	FALSE	TRUE	TRUE	FALSE	10/05/16	no	NA		FALSE	1012	1-E12	1	E12	No	18427	JTFB_23_10
JTFB.23.11		GTGYCAGCMGCCGCGGTAA	GGACTACHVGGGTWTCTAAT	23	11	FALSE	FALSE	TRUE	TRUE	FALSE	18/05/16	no	NA		FALSE	1012	1-F9	1	F9	No	28768	JTFB_23_11
JTFB.23.12		GTGYCAGCMGCCGCGGTAA	GGACTACHVGGGTWTCTAAT	23	12	FALSE	FALSE	TRUE	TRUE	FALSE	23/05/16	no	NA		FALSE	1012	1-F12	1	F12	No	19602	JTFB_23_12
JTFB.23.13		GTGYCAGCMGCCGCGGTAA	GGACTACHVGGGTWTCTAAT	23	13	FALSE	FALSE	TRUE	TRUE	FALSE	01/06/16	no	NA		FALSE	1012	1-G5	1	G5	No	20399	JTFB_23_13
JTFB.23.14		GTGYCAGCMGCCGCGGTAA	GGACTACHVGGGTWTCTAAT	23	14	FALSE	FALSE	TRUE	TRUE	FALSE	06/06/16	no	NA		FALSE	1012	1-G10	1	G10	No	22421	JTFB_23_14
JTFB.23.15		GTGYCAGCMGCCGCGGTAA	GGACTACHVGGGTWTCTAAT	23	15	FALSE	FALSE	TRUE	TRUE	FALSE	13/06/16	no	NA		FALSE	1012	1-H2	1	H2	No	23602	JTFB_23_15
JTFB.23.16		GTGYCAGCMGCCGCGGTAA	GGACTACHVGGGTWTCTAAT	23	16	FALSE	FALSE	TRUE	TRUE	FALSE	24/06/16	no	NA		FALSE	1012	1-H9	1	H9	No	29395	JTFB_23_16
JTFB.23.17		GTGYCAGCMGCCGCGGTAA	GGACTACHVGGGTWTCTAAT	23	17	FALSE	FALSE	TRUE	TRUE	FALSE	27/06/16	no	NA		FALSE	1012	2-A1	2	A1	No	5781	JTFB_23_17
JTFB.23.18		GTGYCAGCMGCCGCGGTAA	GGACTACHVGGGTWTCTAAT	23	18	FALSE	FALSE	TRUE	TRUE	FALSE	08/07/16	no	NA		FALSE	1012	2-A5	2	A5	No	8008	JTFB_23_18
JTFB.23.19		GTGYCAGCMGCCGCGGTAA	GGACTACHVGGGTWTCTAAT	23	19	FALSE	FALSE	TRUE	TRUE	FALSE	11/07/16	no	NA		FALSE	1012	2-A7	2	A7	No	8648	JTFB_23_19
JTFB.23.20		GTGYCAGCMGCCGCGGTAA	GGACTACHVGGGTWTCTAAT	23	20	FALSE	FALSE	TRUE	TRUE	FALSE	20/07/16	no	NA		FALSE	1012	2-B3	2	B3	No	22823	JTFB_23_20
JTFB.23.21		GTGYCAGCMGCCGCGGTAA	GGACTACHVGGGTWTCTAAT	23	21	FALSE	FALSE	TRUE	TRUE	FALSE	25/07/16	no	NA		FALSE	1012	2-B6	2	B6	No	2996	JTFB_23_21
JTFB.23.22		GTGYCAGCMGCCGCGGTAA	GGACTACHVGGGTWTCTAAT	23	22	FALSE	FALSE	TRUE	TRUE	FALSE	29/07/16	no	NA		FALSE	1012	2-B12	2	B12	No	24004	JTFB_23_22
JTFB.23.23		GTGYCAGCMGCCGCGGTAA	GGACTACHVGGGTWTCTAAT	23	23	FALSE	FALSE	TRUE	TRUE	FALSE	03/08/16	no	NA		FALSE	1012	2-C4	2	C4	No	15585	JTFB_23_23
JTFB.23.24		GTGYCAGCMGCCGCGGTAA	GGACTACHVGGGTWTCTAAT	23	24	FALSE	FALSE	TRUE	TRUE	FALSE	11/08/16	no	NA		FALSE	1012	2-C11	2	C11	No	16832	JTFB_23_24
JTFB.23.25		GTGYCAGCMGCCGCGGTAA	GGACTACHVGGGTWTCTAAT	23	25	FALSE	FALSE	TRUE	TRUE	FALSE	17/08/16	no	NA		FALSE	1012	2-D3	2	D3	No	12487	JTFB_23_25
JTFB.23.26		GTGYCAGCMGCCGCGGTAA	GGACTACHVGGGTWTCTAAT	23	26	FALSE	FALSE	TRUE	TRUE	FALSE	26/08/16	no	NA		FALSE	1012	2-D6	2	D6	No	48	JTFB_23_26
JTFB.23.27		GTGYCAGCMGCCGCGGTAA	GGACTACHVGGGTWTCTAAT	23	27	FALSE	FALSE	TRUE	TRUE	FALSE	30/08/16	no	NA		FALSE	1012	2-D11	2	D11	No	12915	JTFB_23_27
JTFB.23.29		GTGYCAGCMGCCGCGGTAA	GGACTACHVGGGTWTCTAAT	23	29	FALSE	FALSE	TRUE	TRUE	FALSE	14/09/16	no	NA		FALSE	1012	2-E3	2	E3	No	21465	JTFB_23_29
JTFB.23.30		GTGYCAGCMGCCGCGGTAA	GGACTACHVGGGTWTCTAAT	23	30	FALSE	FALSE	TRUE	TRUE	FALSE	20/09/16	no	NA		FALSE	1012	2-E7	2	E7	No	20300	JTFB_23_30
JTFB.23.31		GTGYCAGCMGCCGCGGTAA	GGACTACHVGGGTWTCTAAT	23	31	FALSE	FALSE	TRUE	TRUE	FALSE	27/09/16	no	NA		FALSE	1012	2-E11	2	E11	No	18311	JTFB_23_31
JTFB.23.32		GTGYCAGCMGCCGCGGTAA	GGACTACHVGGGTWTCTAAT	23	32	FALSE	FALSE	TRUE	TRUE	FALSE	04/10/16	no	NA		FALSE	1012	2-G8	2	G8	No	15459	JTFB_23_32
JTFB.23.33		GTGYCAGCMGCCGCGGTAA	GGACTACHVGGGTWTCTAAT	23	33	FALSE	FALSE	TRUE	TRUE	FALSE	12/10/16	no	NA		FALSE	1012	2-G9	2	G9	No	8593	JTFB_23_33
JTFB.23.34		GTGYCAGCMGCCGCGGTAA	GGACTACHVGGGTWTCTAAT	23	34	FALSE	FALSE	TRUE	TRUE	FALSE	18/10/16	no	NA		FALSE	1012	2-G10	2	G10	No	13921	JTFB_23_34
JTFB.23.35		GTGYCAGCMGCCGCGGTAA	GGACTACHVGGGTWTCTAAT	23	35	FALSE	FALSE	TRUE	TRUE	FALSE	25/10/16	no	NA		FALSE	1012	2-G11	2	G11	No	21228	JTFB_23_35
JTFB.23.36		GTGYCAGCMGCCGCGGTAA	GGACTACHVGGGTWTCTAAT	23	36	FALSE	FALSE	TRUE	TRUE	FALSE	04/11/16	no	NA		FALSE	1012	2-G12	2	G12	No	10087	JTFB_23_36
JTFB.23.37		GTGYCAGCMGCCGCGGTAA	GGACTACHVGGGTWTCTAAT	23	37	FALSE	TRUE	TRUE	TRUE	FALSE	08/11/16	no	NA		FALSE	1012	2-H1	2	H1	No	16475	JTFB_23_37
JTFB.24.01		GTGYCAGCMGCCGCGGTAA	GGACTACHVGGGTWTCTAAT	24	1	TRUE	FALSE	TRUE	TRUE	FALSE	03/03/16	no	NA		FALSE	1009	1-A5	1	A5	No	8534	JTFB_24_01
JTFB.24.02		GTGYCAGCMGCCGCGGTAA	GGACTACHVGGGTWTCTAAT	24	2	FALSE	FALSE	TRUE	TRUE	FALSE	08/03/16	no	NA		FALSE	1009	1-B2	1	B2	No	22512	JTFB_24_02
JTFB.24.03		GTGYCAGCMGCCGCGGTAA	GGACTACHVGGGTWTCTAAT	24	3	FALSE	FALSE	TRUE	TRUE	FALSE	18/03/16	no	NA		FALSE	1009	1-B10	1	B10	No	21638	JTFB_24_03
JTFB.24.04		GTGYCAGCMGCCGCGGTAA	GGACTACHVGGGTWTCTAAT	24	4	FALSE	FALSE	TRUE	TRUE	FALSE	23/03/16	no	NA		FALSE	1009	1-C4	1	C4	No	17818	JTFB_24_04
JTFB.24.05		GTGYCAGCMGCCGCGGTAA	GGACTACHVGGGTWTCTAAT	24	5	FALSE	FALSE	TRUE	TRUE	FALSE	29/03/16	no	NA		FALSE	1009	1-C9	1	C9	No	12931	JTFB_24_05
JTFB.24.06		GTGYCAGCMGCCGCGGTAA	GGACTACHVGGGTWTCTAAT	24	6	FALSE	FALSE	TRUE	TRUE	FALSE	13/04/16	no	NA		FALSE	1009	1-D5	1	D5	No	10223	JTFB_24_06
JTFB.24.08		GTGYCAGCMGCCGCGGTAA	GGACTACHVGGGTWTCTAAT	24	8	FALSE	FALSE	TRUE	TRUE	FALSE	27/04/16	no	NA		FALSE	1009	1-E9	1	E9	No	13220	JTFB_24_08
JTFB.24.09		GTGYCAGCMGCCGCGGTAA	GGACTACHVGGGTWTCTAAT	24	9	FALSE	FALSE	TRUE	TRUE	FALSE	04/05/16	no	NA		FALSE	1009	1-E10	1	E10	No	22363	JTFB_24_09
JTFB.24.10		GTGYCAGCMGCCGCGGTAA	GGACTACHVGGGTWTCTAAT	24	10	FALSE	FALSE	TRUE	TRUE	FALSE	16/05/16	no	NA		FALSE	1009	1-F7	1	F7	No	10214	JTFB_24_10
JTFB.24.11		GTGYCAGCMGCCGCGGTAA	GGACTACHVGGGTWTCTAAT	24	11	FALSE	FALSE	TRUE	TRUE	FALSE	25/05/16	no	NA		FALSE	1009	1-G1	1	G1	No	1669	JTFB_24_11
JTFB.24.13		GTGYCAGCMGCCGCGGTAA	GGACTACHVGGGTWTCTAAT	24	13	FALSE	FALSE	TRUE	TRUE	FALSE	06/06/16	no	NA		FALSE	1009	1-G8	1	G8	No	11512	JTFB_24_13
JTFB.24.14		GTGYCAGCMGCCGCGGTAA	GGACTACHVGGGTWTCTAAT	24	14	FALSE	FALSE	TRUE	TRUE	FALSE	20/06/16	no	NA		FALSE	1009	1-H6	1	H6	No	17590	JTFB_24_14
JTFB.24.16		GTGYCAGCMGCCGCGGTAA	GGACTACHVGGGTWTCTAAT	24	16	FALSE	FALSE	TRUE	TRUE	FALSE	08/07/16	no	NA		FALSE	1009	2-A4	2	A4	No	8825	JTFB_24_16
JTFB.24.17		GTGYCAGCMGCCGCGGTAA	GGACTACHVGGGTWTCTAAT	24	17	FALSE	FALSE	TRUE	TRUE	FALSE	13/07/16	no	NA		FALSE	1009	2-A8	2	A8	No	7377	JTFB_24_17
JTFB.24.19		GTGYCAGCMGCCGCGGTAA	GGACTACHVGGGTWTCTAAT	24	19	FALSE	FALSE	TRUE	TRUE	FALSE	25/07/16	no	NA		FALSE	1009	2-B7	2	B7	No	19496	JTFB_24_19
JTFB.24.20		GTGYCAGCMGCCGCGGTAA	GGACTACHVGGGTWTCTAAT	24	20	FALSE	FALSE	TRUE	TRUE	FALSE	02/08/16	no	NA		FALSE	1009	2-C2	2	C2	No	18713	JTFB_24_20
JTFB.24.25		GTGYCAGCMGCCGCGGTAA	GGACTACHVGGGTWTCTAAT	24	25	FALSE	FALSE	TRUE	TRUE	FALSE	07/09/16	no	NA		FALSE	1009	2-E1	2	E1	No	13444	JTFB_24_25
JTFB.24.35		GTGYCAGCMGCCGCGGTAA	GGACTACHVGGGTWTCTAAT	24	35	FALSE	TRUE	TRUE	TRUE	FALSE	17/11/16	no	NA		FALSE	1009	3-F4	3	F4	No	13996	JTFB_24_35
JTFB.25.01		GTGYCAGCMGCCGCGGTAA	GGACTACHVGGGTWTCTAAT	25	1	TRUE	FALSE	TRUE	TRUE	FALSE	10/03/16	no	NA		FALSE	1006	1-A6	1	A6	No	10590	JTFB_25_01
JTFB.25.02		GTGYCAGCMGCCGCGGTAA	GGACTACHVGGGTWTCTAAT	25	2	FALSE	FALSE	TRUE	TRUE	FALSE	17/03/16	no	NA		FALSE	1006	1-B3	1	B3	No	14026	JTFB_25_02
JTFB.25.03		GTGYCAGCMGCCGCGGTAA	GGACTACHVGGGTWTCTAAT	25	3	FALSE	FALSE	TRUE	TRUE	FALSE	22/03/16	no	NA		FALSE	1006	1-B11	1	B11	No	8506	JTFB_25_03
JTFB.25.04		GTGYCAGCMGCCGCGGTAA	GGACTACHVGGGTWTCTAAT	25	4	FALSE	FALSE	TRUE	TRUE	FALSE	30/03/16	no	NA		FALSE	1006	1-C6	1	C6	No	14849	JTFB_25_04
JTFB.25.05		GTGYCAGCMGCCGCGGTAA	GGACTACHVGGGTWTCTAAT	25	5	FALSE	FALSE	TRUE	TRUE	FALSE	05/04/16	no	NA		FALSE	1006	1-C10	1	C10	No	9441	JTFB_25_05
JTFB.25.06		GTGYCAGCMGCCGCGGTAA	GGACTACHVGGGTWTCTAAT	25	6	FALSE	FALSE	TRUE	TRUE	FALSE	14/04/16	no	NA		FALSE	1006	1-D6	1	D6	No	11228	JTFB_25_06
JTFB.25.07		GTGYCAGCMGCCGCGGTAA	GGACTACHVGGGTWTCTAAT	25	7	FALSE	FALSE	TRUE	TRUE	FALSE	19/04/16	no	NA		FALSE	1006	1-E4	1	E4	No	13204	JTFB_25_07
JTFB.25.09		GTGYCAGCMGCCGCGGTAA	GGACTACHVGGGTWTCTAAT	25	9	FALSE	FALSE	TRUE	TRUE	FALSE	11/05/16	no	NA		FALSE	1006	1-F4	1	F4	No	19027	JTFB_25_09
JTFB.25.10		GTGYCAGCMGCCGCGGTAA	GGACTACHVGGGTWTCTAAT	25	10	FALSE	FALSE	TRUE	TRUE	FALSE	20/05/16	no	NA		FALSE	1006	1-F10	1	F10	No	19419	JTFB_25_10
JTFB.25.11		GTGYCAGCMGCCGCGGTAA	GGACTACHVGGGTWTCTAAT	25	11	FALSE	FALSE	TRUE	TRUE	FALSE	25/05/16	no	NA		FALSE	1006	1-G2	1	G2	No	19384	JTFB_25_11
JTFB.25.12		GTGYCAGCMGCCGCGGTAA	GGACTACHVGGGTWTCTAAT	25	12	FALSE	FALSE	TRUE	TRUE	FALSE	03/06/16	no	NA		FALSE	1006	1-G6	1	G6	No	15284	JTFB_25_12
JTFB.25.13		GTGYCAGCMGCCGCGGTAA	GGACTACHVGGGTWTCTAAT	25	13	FALSE	FALSE	TRUE	TRUE	FALSE	07/06/16	no	NA		FALSE	1006	1-G11	1	G11	No	5624	JTFB_25_13
JTFB.25.14		GTGYCAGCMGCCGCGGTAA	GGACTACHVGGGTWTCTAAT	25	14	FALSE	FALSE	TRUE	TRUE	FALSE	17/06/16	no	NA		FALSE	1006	1-H5	1	H5	No	18631	JTFB_25_14
JTFB.25.15		GTGYCAGCMGCCGCGGTAA	GGACTACHVGGGTWTCTAAT	25	15	FALSE	FALSE	TRUE	TRUE	FALSE	22/06/16	no	NA		FALSE	1006	1-H8	1	H8	No	20911	JTFB_25_15
JTFB.25.16		GTGYCAGCMGCCGCGGTAA	GGACTACHVGGGTWTCTAAT	25	16	FALSE	FALSE	TRUE	TRUE	FALSE	28/06/16	no	NA		FALSE	1006	1-H11	1	H11	No	12179	JTFB_25_16
JTFB.25.18		GTGYCAGCMGCCGCGGTAA	GGACTACHVGGGTWTCTAAT	25	18	FALSE	FALSE	TRUE	TRUE	FALSE	15/07/16	no	NA		FALSE	1006	2-A11	2	A11	No	9280	JTFB_25_18
JTFB.25.19		GTGYCAGCMGCCGCGGTAA	GGACTACHVGGGTWTCTAAT	25	19	FALSE	FALSE	TRUE	TRUE	FALSE	22/07/16	no	NA		FALSE	1006	2-B5	2	B5	No	4097	JTFB_25_19
JTFB.25.20		GTGYCAGCMGCCGCGGTAA	GGACTACHVGGGTWTCTAAT	25	20	FALSE	FALSE	TRUE	TRUE	FALSE	29/07/16	no	NA		FALSE	1006	2-B9	2	B9	No	22940	JTFB_25_20
JTFB.25.22		GTGYCAGCMGCCGCGGTAA	GGACTACHVGGGTWTCTAAT	25	22	FALSE	FALSE	TRUE	TRUE	FALSE	12/08/16	no	NA		FALSE	1006	2-C12	2	C12	No	14671	JTFB_25_22
JTFB.25.24		GTGYCAGCMGCCGCGGTAA	GGACTACHVGGGTWTCTAAT	25	24	FALSE	FALSE	TRUE	TRUE	FALSE	29/08/16	no	NA		FALSE	1006	2-D8	2	D8	No	6964	JTFB_25_24
JTFB.25.26		GTGYCAGCMGCCGCGGTAA	GGACTACHVGGGTWTCTAAT	25	26	FALSE	FALSE	TRUE	TRUE	FALSE	16/09/16	no	NA		FALSE	1006	2-E6	2	E6	No	15451	JTFB_25_26
JTFB.25.27		GTGYCAGCMGCCGCGGTAA	GGACTACHVGGGTWTCTAAT	25	27	FALSE	FALSE	TRUE	TRUE	FALSE	21/09/16	no	NA		FALSE	1006	2-E10	2	E10	No	18219	JTFB_25_27
JTFB.25.28		GTGYCAGCMGCCGCGGTAA	GGACTACHVGGGTWTCTAAT	25	28	FALSE	FALSE	TRUE	TRUE	FALSE	27/09/16	no	NA		FALSE	1006	2-F1	2	F1	No	11659	JTFB_25_28
JTFB.25.29		GTGYCAGCMGCCGCGGTAA	GGACTACHVGGGTWTCTAAT	25	29	FALSE	FALSE	TRUE	TRUE	FALSE	07/10/16	no	NA		FALSE	1006	2-F8	2	F8	No	13838	JTFB_25_29
JTFB.25.30		GTGYCAGCMGCCGCGGTAA	GGACTACHVGGGTWTCTAAT	25	30	FALSE	FALSE	TRUE	TRUE	FALSE	15/10/16	no	NA		FALSE	1006	2-F9	2	F9	No	14176	JTFB_25_30
JTFB.25.31		GTGYCAGCMGCCGCGGTAA	GGACTACHVGGGTWTCTAAT	25	31	FALSE	FALSE	TRUE	TRUE	FALSE	18/10/16	no	NA		FALSE	1006	2-F11	2	F11	No	21075	JTFB_25_31
JTFB.25.33		GTGYCAGCMGCCGCGGTAA	GGACTACHVGGGTWTCTAAT	25	33	FALSE	FALSE	TRUE	TRUE	FALSE	04/11/16	no	NA		FALSE	1006	2-F12	2	F12	No	16052	JTFB_25_33
JTFB.25.34		GTGYCAGCMGCCGCGGTAA	GGACTACHVGGGTWTCTAAT	25	34	FALSE	TRUE	TRUE	TRUE	FALSE	08/11/16	no	NA		FALSE	1006	2-G1	2	G1	No	14268	JTFB_25_34
JTFB.29.01		GTGYCAGCMGCCGCGGTAA	GGACTACHVGGGTWTCTAAT	29	1	TRUE	FALSE	TRUE	FALSE	FALSE	10/03/16	no	NA		TRUE	1007	1-A7	1	A7	No	9105	JTFB_29_01
JTFB.29.02		GTGYCAGCMGCCGCGGTAA	GGACTACHVGGGTWTCTAAT	29	2	FALSE	FALSE	TRUE	FALSE	FALSE	16/03/16	no	NA		TRUE	1007	1-B4	1	B4	No	25843	JTFB_29_02
JTFB.29.03		GTGYCAGCMGCCGCGGTAA	GGACTACHVGGGTWTCTAAT	29	3	FALSE	FALSE	TRUE	FALSE	FALSE	23/03/16	no	NA		TRUE	1007	1-B12	1	B12	No	13116	JTFB_29_03
JTFB.29.05		GTGYCAGCMGCCGCGGTAA	GGACTACHVGGGTWTCTAAT	29	5	FALSE	FALSE	TRUE	FALSE	FALSE	06/04/16	no	NA		TRUE	1007	1-C11	1	C11	No	7499	JTFB_29_05
JTFB.29.07		GTGYCAGCMGCCGCGGTAA	GGACTACHVGGGTWTCTAAT	29	7	FALSE	FALSE	FALSE	FALSE	TRUE	19/04/16	yes	None		TRUE	1007	1-E6	1	E6	No	16026	JTFB_29_07
JTFB.29.08		GTGYCAGCMGCCGCGGTAA	GGACTACHVGGGTWTCTAAT	29	8	FALSE	FALSE	FALSE	FALSE	TRUE	02/05/16	yes	EPEC/ETEC		TRUE	1007	1-D12	1	D12	No	8668	JTFB_29_08
JTFB.29.09		GTGYCAGCMGCCGCGGTAA	GGACTACHVGGGTWTCTAAT	29	9	FALSE	FALSE	FALSE	FALSE	FALSE	09/05/16	no	NA		TRUE	1007	1-E11	1	E11	No	11060	JTFB_29_09
JTFB.29.12		GTGYCAGCMGCCGCGGTAA	GGACTACHVGGGTWTCTAAT	29	12	FALSE	FALSE	FALSE	FALSE	TRUE	01/06/16	yes	EPEC/ETEC/EAEC		TRUE	1007	1-G3	1	G3	No	17352	JTFB_29_12
JTFB.29.13		GTGYCAGCMGCCGCGGTAA	GGACTACHVGGGTWTCTAAT	29	13	FALSE	FALSE	FALSE	FALSE	FALSE	06/06/16	no	NA		TRUE	1007	1-G9	1	G9	No	22780	JTFB_29_13
JTFB.29.14		GTGYCAGCMGCCGCGGTAA	GGACTACHVGGGTWTCTAAT	29	14	FALSE	FALSE	FALSE	FALSE	TRUE	15/06/16	yes	ETEC/Cyclospora cayetanensis		TRUE	1007	1-H3	1	H3	No	15947	JTFB_29_14
JTFB.29.15		GTGYCAGCMGCCGCGGTAA	GGACTACHVGGGTWTCTAAT	29	15	FALSE	FALSE	FALSE	TRUE	FALSE	24/06/16	no	NA		TRUE	1007	1-H10	1	H10	No	21780	JTFB_29_15
JTFB.29.17		GTGYCAGCMGCCGCGGTAA	GGACTACHVGGGTWTCTAAT	29	17	FALSE	FALSE	FALSE	TRUE	FALSE	05/07/16	no	NA		TRUE	1007	2-A2	2	A2	No	9467	JTFB_29_17
JTFB.29.18		GTGYCAGCMGCCGCGGTAA	GGACTACHVGGGTWTCTAAT	29	18	FALSE	FALSE	FALSE	TRUE	FALSE	18/07/16	no	NA		TRUE	1007	2-A9	2	A9	No	10625	JTFB_29_18
JTFB.29.19		GTGYCAGCMGCCGCGGTAA	GGACTACHVGGGTWTCTAAT	29	19	FALSE	FALSE	FALSE	TRUE	FALSE	22/07/16	no	NA		TRUE	1007	2-B4	2	B4	No	15228	JTFB_29_19
JTFB.29.21		GTGYCAGCMGCCGCGGTAA	GGACTACHVGGGTWTCTAAT	29	21	FALSE	FALSE	FALSE	TRUE	FALSE	03/08/16	no	NA		TRUE	1007	2-C5	2	C5	No	14006	JTFB_29_21
JTFB.29.22		GTGYCAGCMGCCGCGGTAA	GGACTACHVGGGTWTCTAAT	29	22	FALSE	FALSE	FALSE	TRUE	FALSE	10/08/16	no	NA		TRUE	1007	2-C9	2	C9	No	13616	JTFB_29_22
JTFB.29.34		GTGYCAGCMGCCGCGGTAA	GGACTACHVGGGTWTCTAAT	29	34	FALSE	TRUE	FALSE	TRUE	FALSE	14/11/16	no	NA		TRUE	1007	2-G3	2	G3	No	19045	JTFB_29_34
JTFB.33.01		GTGYCAGCMGCCGCGGTAA	GGACTACHVGGGTWTCTAAT	33	1	TRUE	FALSE	TRUE	FALSE	FALSE	16/03/16	no	NA		TRUE	1004	1-A8	1	A8	No	16151	JTFB_33_01
JTFB.33.02		GTGYCAGCMGCCGCGGTAA	GGACTACHVGGGTWTCTAAT	33	2	FALSE	FALSE	TRUE	FALSE	FALSE	24/03/16	no	NA		TRUE	1004	1-B5	1	B5	No	24048	JTFB_33_02
JTFB.33.03		GTGYCAGCMGCCGCGGTAA	GGACTACHVGGGTWTCTAAT	33	3	FALSE	FALSE	TRUE	FALSE	FALSE	31/03/16	no	NA		TRUE	1004	1-C1	1	C1	No	15028	JTFB_33_03
JTFB.33.04		GTGYCAGCMGCCGCGGTAA	GGACTACHVGGGTWTCTAAT	33	4	FALSE	FALSE	TRUE	FALSE	FALSE	09/04/16	no	NA		TRUE	1004	1-C7	1	C7	No	19935	JTFB_33_04
JTFB.33.05		GTGYCAGCMGCCGCGGTAA	GGACTACHVGGGTWTCTAAT	33	5	FALSE	FALSE	TRUE	FALSE	FALSE	12/04/16	no	NA		TRUE	1004	1-C12	1	C12	No	13693	JTFB_33_05
JTFB.33.06		GTGYCAGCMGCCGCGGTAA	GGACTACHVGGGTWTCTAAT	33	6	FALSE	FALSE	TRUE	FALSE	FALSE	19/04/16	no	NA		TRUE	1004	1-D7	1	D7	No	9947	JTFB_33_06
JTFB.33.07		GTGYCAGCMGCCGCGGTAA	GGACTACHVGGGTWTCTAAT	33	7	FALSE	FALSE	TRUE	FALSE	FALSE	28/04/16	no	NA		TRUE	1004	1-D10	1	D10	No	16446	JTFB_33_07
JTFB.33.08		GTGYCAGCMGCCGCGGTAA	GGACTACHVGGGTWTCTAAT	33	8	FALSE	FALSE	TRUE	FALSE	FALSE	02/05/16	no	NA		TRUE	1004	1-F1	1	F1	No	18903	JTFB_33_08
JTFB.33.09		GTGYCAGCMGCCGCGGTAA	GGACTACHVGGGTWTCTAAT	33	9	FALSE	FALSE	TRUE	FALSE	FALSE	11/05/16	no	NA		TRUE	1004	1-F5	1	F5	No	22288	JTFB_33_09
JTFB.33.10		GTGYCAGCMGCCGCGGTAA	GGACTACHVGGGTWTCTAAT	33	10	FALSE	FALSE	TRUE	FALSE	FALSE	16/05/16	no	NA		TRUE	1004	1-F6	1	F6	No	20374	JTFB_33_10
JTFB.33.11		GTGYCAGCMGCCGCGGTAA	GGACTACHVGGGTWTCTAAT	33	11	FALSE	FALSE	TRUE	FALSE	FALSE	23/05/16	no	NA		TRUE	1004	1-F11	1	F11	No	10357	JTFB_33_11
JTFB.33.12		GTGYCAGCMGCCGCGGTAA	GGACTACHVGGGTWTCTAAT	33	12	FALSE	FALSE	TRUE	FALSE	FALSE	01/06/16	no	NA		TRUE	1004	1-G4	1	G4	No	1376	JTFB_33_12
JTFB.33.13		GTGYCAGCMGCCGCGGTAA	GGACTACHVGGGTWTCTAAT	33	13	FALSE	FALSE	TRUE	FALSE	FALSE	09/06/16	no	NA		TRUE	1004	1-H1	1	H1	No	15246	JTFB_33_13
JTFB.33.14		GTGYCAGCMGCCGCGGTAA	GGACTACHVGGGTWTCTAAT	33	14	FALSE	FALSE	TRUE	FALSE	FALSE	16/06/16	no	NA		TRUE	1004	1-H4	1	H4	No	20842	JTFB_33_14
JTFB.33.15		GTGYCAGCMGCCGCGGTAA	GGACTACHVGGGTWTCTAAT	33	15	FALSE	FALSE	FALSE	FALSE	TRUE	20/06/16	yes	EAEC/ETEC/STEC/E.coli0157	Parainfluenza virus 3	TRUE	1004	1-H7	1	H7	No	21220	JTFB_33_15
JTFB.33.16		GTGYCAGCMGCCGCGGTAA	GGACTACHVGGGTWTCTAAT	33	16	FALSE	FALSE	FALSE	FALSE	FALSE	29/06/16	no	NA		TRUE	1004	1-H12	1	H12	No	18995	JTFB_33_16
JTFB.33.17		GTGYCAGCMGCCGCGGTAA	GGACTACHVGGGTWTCTAAT	33	17	FALSE	FALSE	FALSE	FALSE	TRUE	05/07/16	yes	EAEC/ETEC/STEC/E.coli0157		TRUE	1004	2-A3	2	A3	No	11499	JTFB_33_17
JTFB.33.18		GTGYCAGCMGCCGCGGTAA	GGACTACHVGGGTWTCTAAT	33	18	FALSE	FALSE	FALSE	TRUE	FALSE	14/07/16	no	NA		TRUE	1004	2-A10	2	A10	No	9728	JTFB_33_18
JTFB.33.19		GTGYCAGCMGCCGCGGTAA	GGACTACHVGGGTWTCTAAT	33	19	FALSE	FALSE	FALSE	TRUE	FALSE	18/07/16	no	NA		TRUE	1004	2-A12	2	A12	No	4836	JTFB_33_19
JTFB.33.20		GTGYCAGCMGCCGCGGTAA	GGACTACHVGGGTWTCTAAT	33	20	FALSE	FALSE	FALSE	TRUE	FALSE	29/07/16	no	NA		TRUE	1004	2-B10	2	B10	No	22191	JTFB_33_20
JTFB.33.21		GTGYCAGCMGCCGCGGTAA	GGACTACHVGGGTWTCTAAT	33	21	FALSE	FALSE	FALSE	TRUE	FALSE	02/08/16	no	NA		TRUE	1004	2-C3	2	C3	No	16533	JTFB_33_21
JTFB.33.22		GTGYCAGCMGCCGCGGTAA	GGACTACHVGGGTWTCTAAT	33	22	FALSE	FALSE	FALSE	TRUE	FALSE	09/08/16	no	NA		TRUE	1004	2-C8	2	C8	No	15681	JTFB_33_22
JTFB.33.23		GTGYCAGCMGCCGCGGTAA	GGACTACHVGGGTWTCTAAT	33	23	FALSE	FALSE	FALSE	TRUE	FALSE	15/08/16	no	NA		TRUE	1004	2-D1	2	D1	No	10502	JTFB_33_23
JTFB.33.24		GTGYCAGCMGCCGCGGTAA	GGACTACHVGGGTWTCTAAT	33	24	FALSE	FALSE	FALSE	TRUE	FALSE	23/08/16	no	NA		TRUE	1004	2-D5	2	D5	No	102	JTFB_33_24
JTFB.33.25		GTGYCAGCMGCCGCGGTAA	GGACTACHVGGGTWTCTAAT	33	25	FALSE	FALSE	FALSE	TRUE	FALSE	29/08/16	no	NA		TRUE	1004	2-D9	2	D9	No	14546	JTFB_33_25
JTFB.33.27		GTGYCAGCMGCCGCGGTAA	GGACTACHVGGGTWTCTAAT	33	27	FALSE	FALSE	FALSE	TRUE	FALSE	14/09/16	no	NA		TRUE	1004	2-E2	2	E2	No	25836	JTFB_33_27
JTFB.33.28		GTGYCAGCMGCCGCGGTAA	GGACTACHVGGGTWTCTAAT	33	28	FALSE	FALSE	FALSE	TRUE	FALSE	20/09/16	no	NA		TRUE	1004	2-E8	2	E8	No	21289	JTFB_33_28
JTFB.33.29		GTGYCAGCMGCCGCGGTAA	GGACTACHVGGGTWTCTAAT	33	29	FALSE	FALSE	FALSE	TRUE	FALSE	27/09/16	no	NA		TRUE	1004	2-F2	2	F2	No	19546	JTFB_33_29
JTFB.33.30		GTGYCAGCMGCCGCGGTAA	GGACTACHVGGGTWTCTAAT	33	30	FALSE	FALSE	FALSE	TRUE	FALSE	29/09/16	no	NA		TRUE	1004	2-F3	2	F3	No	20466	JTFB_33_30
JTFB.33.31		GTGYCAGCMGCCGCGGTAA	GGACTACHVGGGTWTCTAAT	33	31	FALSE	FALSE	FALSE	TRUE	FALSE	05/10/16	no	NA		TRUE	1004	2-G4	2	G4	No	21795	JTFB_33_31
JTFB.33.34		GTGYCAGCMGCCGCGGTAA	GGACTACHVGGGTWTCTAAT	33	34	FALSE	FALSE	FALSE	TRUE	FALSE	25/10/16	no	NA		TRUE	1004	2-G5	2	G5	No	14367	JTFB_33_34
JTFB.33.35		GTGYCAGCMGCCGCGGTAA	GGACTACHVGGGTWTCTAAT	33	35	FALSE	FALSE	FALSE	TRUE	FALSE	03/11/16	no	NA		TRUE	1004	2-G6	2	G6	No	17637	JTFB_33_35
JTFB.33.36		GTGYCAGCMGCCGCGGTAA	GGACTACHVGGGTWTCTAAT	33	36	FALSE	TRUE	FALSE	TRUE	FALSE	09/11/16	no	NA		TRUE	1004	2-G7	2	G7	No	14764	JTFB_33_36
JTFB.34.01		GTGYCAGCMGCCGCGGTAA	GGACTACHVGGGTWTCTAAT	34	1	TRUE	FALSE	TRUE	FALSE	FALSE	16/03/16	no	NA		TRUE	1008	1-A9	1	A9	No	504	JTFB_34_01
JTFB.34.07		GTGYCAGCMGCCGCGGTAA	GGACTACHVGGGTWTCTAAT	34	7	FALSE	FALSE	TRUE	FALSE	FALSE	27/04/16	no	NA		TRUE	1008	1-E3	1	E3	No	12388	JTFB_34_07
JTFB.34.09		GTGYCAGCMGCCGCGGTAA	GGACTACHVGGGTWTCTAAT	34	9	FALSE	TRUE	FALSE	FALSE	TRUE	10/05/16	yes	Escherichia vulneris		TRUE	1008	1-F2	1	F2	No	1433	JTFB_34_09
JTFB.35.01		GTGYCAGCMGCCGCGGTAA	GGACTACHVGGGTWTCTAAT	35	1	TRUE	FALSE	TRUE	TRUE	FALSE	17/03/16	no	NA		TRUE	1015	1-A10	1	A10	No	9976	JTFB_35_01
JTFB.35.05		GTGYCAGCMGCCGCGGTAA	GGACTACHVGGGTWTCTAAT	35	5	FALSE	FALSE	TRUE	TRUE	FALSE	14/04/16	no	NA		TRUE	1015	1-D1	1	D1	No	9939	JTFB_35_05
JTFB.35.07		GTGYCAGCMGCCGCGGTAA	GGACTACHVGGGTWTCTAAT	35	7	FALSE	FALSE	TRUE	TRUE	FALSE	27/04/16	no	NA		TRUE	1015	1-E7	1	E7	No	12996	JTFB_35_07
JTFB.35.08		GTGYCAGCMGCCGCGGTAA	GGACTACHVGGGTWTCTAAT	35	8	FALSE	FALSE	TRUE	TRUE	FALSE	04/05/16	no	NA		TRUE	1015	1-D9	1	D9	No	14402	JTFB_35_08
JTFB.35.38		GTGYCAGCMGCCGCGGTAA	GGACTACHVGGGTWTCTAAT	35	38	FALSE	TRUE	TRUE	TRUE	FALSE	12/10/16	no	NA		TRUE	1015	3-A8	3	A8	No	13818	JTFB_35_38
JTFB.41.01		GTGYCAGCMGCCGCGGTAA	GGACTACHVGGGTWTCTAAT	41	1	TRUE	FALSE	TRUE	TRUE	FALSE	11/07/16	no	NA		FALSE	1014	2-A6	2	A6	No	10086	JTFB_41_01
JTFB.41.02		GTGYCAGCMGCCGCGGTAA	GGACTACHVGGGTWTCTAAT	41	2	FALSE	FALSE	TRUE	TRUE	FALSE	18/07/16	no	NA		FALSE	1014	2-B2	2	B2	No	24019	JTFB_41_02
JTFB.41.03		GTGYCAGCMGCCGCGGTAA	GGACTACHVGGGTWTCTAAT	41	3	FALSE	FALSE	TRUE	TRUE	FALSE	25/07/16	no	NA		FALSE	1014	2-B8	2	B8	No	18283	JTFB_41_03
JTFB.41.04		GTGYCAGCMGCCGCGGTAA	GGACTACHVGGGTWTCTAAT	41	4	FALSE	FALSE	TRUE	TRUE	FALSE	01/08/16	no	NA		FALSE	1014	2-C1	2	C1	No	15971	JTFB_41_04
JTFB.41.05		GTGYCAGCMGCCGCGGTAA	GGACTACHVGGGTWTCTAAT	41	5	FALSE	FALSE	TRUE	TRUE	FALSE	09/08/16	no	NA		FALSE	1014	2-C7	2	C7	No	15414	JTFB_41_05
JTFB.41.06		GTGYCAGCMGCCGCGGTAA	GGACTACHVGGGTWTCTAAT	41	6	FALSE	FALSE	TRUE	TRUE	FALSE	15/08/16	no	NA		FALSE	1014	2-D2	2	D2	No	12416	JTFB_41_06
JTFB.41.07		GTGYCAGCMGCCGCGGTAA	GGACTACHVGGGTWTCTAAT	41	7	FALSE	FALSE	TRUE	TRUE	FALSE	26/08/16	no	NA		FALSE	1014	2-D7	2	D7	No	10213	JTFB_41_07
JTFB.41.08		GTGYCAGCMGCCGCGGTAA	GGACTACHVGGGTWTCTAAT	41	8	FALSE	FALSE	TRUE	TRUE	FALSE	29/08/16	no	NA		FALSE	1014	2-D10	2	D10	No	8643	JTFB_41_08
JTFB.41.09		GTGYCAGCMGCCGCGGTAA	GGACTACHVGGGTWTCTAAT	41	9	FALSE	FALSE	TRUE	TRUE	FALSE	07/09/16	no	NA		FALSE	1014	2-D12	2	D12	No	12442	JTFB_41_09
JTFB.41.10		GTGYCAGCMGCCGCGGTAA	GGACTACHVGGGTWTCTAAT	41	10	FALSE	FALSE	TRUE	TRUE	FALSE	14/09/16	no	NA		FALSE	1014	2-E5	2	E5	No	15120	JTFB_41_10
JTFB.41.11		GTGYCAGCMGCCGCGGTAA	GGACTACHVGGGTWTCTAAT	41	11	FALSE	FALSE	TRUE	TRUE	FALSE	20/09/16	no	NA		FALSE	1014	2-E9	2	E9	No	17927	JTFB_41_11
JTFB.41.12		GTGYCAGCMGCCGCGGTAA	GGACTACHVGGGTWTCTAAT	41	12	FALSE	FALSE	TRUE	TRUE	FALSE	27/09/16	no	NA		FALSE	1014	2-E12	2	E12	No	18497	JTFB_41_12
JTFB.41.14		GTGYCAGCMGCCGCGGTAA	GGACTACHVGGGTWTCTAAT	41	14	FALSE	FALSE	TRUE	TRUE	FALSE	13/10/16	no	NA		FALSE	1014	2-F4	2	F4	No	15444	JTFB_41_14
JTFB.41.16		GTGYCAGCMGCCGCGGTAA	GGACTACHVGGGTWTCTAAT	41	16	FALSE	FALSE	TRUE	TRUE	FALSE	26/10/16	no	NA		FALSE	1014	2-F5	2	F5	No	16411	JTFB_41_16
JTFB.41.18		GTGYCAGCMGCCGCGGTAA	GGACTACHVGGGTWTCTAAT	41	18	FALSE	FALSE	TRUE	TRUE	FALSE	06/11/16	no	NA		FALSE	1014	2-F6	2	F6	No	15105	JTFB_41_18
JTFB.41.19		GTGYCAGCMGCCGCGGTAA	GGACTACHVGGGTWTCTAAT	41	19	FALSE	FALSE	TRUE	TRUE	FALSE	14/11/16	no	NA		FALSE	1014	2-F7	2	F7	No	17318	JTFB_41_19
JTFB.41.20		GTGYCAGCMGCCGCGGTAA	GGACTACHVGGGTWTCTAAT	41	20	FALSE	FALSE	TRUE	TRUE	FALSE	20/11/16	no	NA		FALSE	1014	2-H9	2	H9	Yes	20386	JTFB_41_20
JTFB.41.21		GTGYCAGCMGCCGCGGTAA	GGACTACHVGGGTWTCTAAT	41	21	FALSE	FALSE	TRUE	TRUE	FALSE	28/11/16	no	NA		FALSE	1014	2-H11	2	H11	Yes	19482	JTFB_41_21
JTFB.41.22		GTGYCAGCMGCCGCGGTAA	GGACTACHVGGGTWTCTAAT	41	22	FALSE	FALSE	TRUE	TRUE	FALSE	06/12/16	no	NA		FALSE	1014	2-H12	2	H12	Yes	14248	JTFB_41_22
JTFB.41.23		GTGYCAGCMGCCGCGGTAA	GGACTACHVGGGTWTCTAAT	41	23	FALSE	FALSE	TRUE	TRUE	FALSE	12/12/16	no	NA		FALSE	1014	3-B1	3	B1	No	9576	JTFB_41_23
JTFB.41.27		GTGYCAGCMGCCGCGGTAA	GGACTACHVGGGTWTCTAAT	41	27	FALSE	FALSE	TRUE	TRUE	FALSE	06/01/17	no	NA		FALSE	1014	3-C1	3	C1	No	16711	JTFB_41_27
JTFB.41.28		GTGYCAGCMGCCGCGGTAA	GGACTACHVGGGTWTCTAAT	41	28	FALSE	FALSE	TRUE	TRUE	FALSE	10/01/17	no	NA		FALSE	1014	3-D1	3	D1	No	10518	JTFB_41_28
JTFB.41.29		GTGYCAGCMGCCGCGGTAA	GGACTACHVGGGTWTCTAAT	41	29	FALSE	FALSE	TRUE	TRUE	FALSE	17/01/17	no	NA		FALSE	1014	3-E1	3	E1	No	16995	JTFB_41_29
JTFB.41.30		GTGYCAGCMGCCGCGGTAA	GGACTACHVGGGTWTCTAAT	41	30	FALSE	FALSE	TRUE	TRUE	FALSE	25/01/17	no	NA		FALSE	1014	3-F1	3	F1	No	17006	JTFB_41_30
JTFB.41.31		GTGYCAGCMGCCGCGGTAA	GGACTACHVGGGTWTCTAAT	41	31	FALSE	FALSE	TRUE	TRUE	FALSE	30/01/17	no	NA		FALSE	1014	3-G1	3	G1	No	22240	JTFB_41_31
JTFB.41.32		GTGYCAGCMGCCGCGGTAA	GGACTACHVGGGTWTCTAAT	41	32	FALSE	FALSE	TRUE	TRUE	FALSE	06/02/17	no	NA		FALSE	1014	3-H1	3	H1	No	19072	JTFB_41_32
JTFB.41.33		GTGYCAGCMGCCGCGGTAA	GGACTACHVGGGTWTCTAAT	41	33	FALSE	FALSE	TRUE	TRUE	FALSE	13/02/17	no	NA		FALSE	1014	3-A2	3	A2	No	13879	JTFB_41_33
JTFB.41.35		GTGYCAGCMGCCGCGGTAA	GGACTACHVGGGTWTCTAAT	41	35	FALSE	FALSE	TRUE	TRUE	FALSE	27/02/17	no	NA		FALSE	1014	3-B2	3	B2	No	13079	JTFB_41_35
JTFB.41.36		GTGYCAGCMGCCGCGGTAA	GGACTACHVGGGTWTCTAAT	41	36	FALSE	FALSE	TRUE	TRUE	FALSE	10/03/17	no	NA		FALSE	1014	3-C2	3	C2	No	16258	JTFB_41_36
JTFB.41.39		GTGYCAGCMGCCGCGGTAA	GGACTACHVGGGTWTCTAAT	41	39	FALSE	FALSE	TRUE	TRUE	FALSE	27/03/17	no	NA		FALSE	1014	3-E2	3	E2	No	15075	JTFB_41_39
JTFB.41.40		GTGYCAGCMGCCGCGGTAA	GGACTACHVGGGTWTCTAAT	41	40	FALSE	FALSE	TRUE	TRUE	FALSE	03/04/17	no	NA		FALSE	1014	3-A6	3	A6	No	7020	JTFB_41_40
JTFB.41.41		GTGYCAGCMGCCGCGGTAA	GGACTACHVGGGTWTCTAAT	41	41	FALSE	FALSE	TRUE	TRUE	FALSE	10/04/17	no	NA		FALSE	1014	3-B6	3	B6	No	11170	JTFB_41_41
JTFB.41.42		GTGYCAGCMGCCGCGGTAA	GGACTACHVGGGTWTCTAAT	41	42	FALSE	FALSE	TRUE	TRUE	FALSE	18/04/17	no	NA		FALSE	1014	3-G4	3	G4	No	20640	JTFB_41_42
JTFB.41.45		GTGYCAGCMGCCGCGGTAA	GGACTACHVGGGTWTCTAAT	41	45	FALSE	FALSE	TRUE	TRUE	FALSE	09/05/17	no	NA		FALSE	1014	3-H4	3	H4	No	19448	JTFB_41_45
JTFB.41.46		GTGYCAGCMGCCGCGGTAA	GGACTACHVGGGTWTCTAAT	41	46	FALSE	FALSE	TRUE	TRUE	FALSE	16/05/17	no	NA		FALSE	1014	3-A5	3	A5	No	11280	JTFB_41_46
JTFB.41.47		GTGYCAGCMGCCGCGGTAA	GGACTACHVGGGTWTCTAAT	41	47	FALSE	FALSE	TRUE	TRUE	FALSE	24/05/17	no	NA		FALSE	1014	3-B5	3	B5	No	15857	JTFB_41_47
JTFB.41.56		GTGYCAGCMGCCGCGGTAA	GGACTACHVGGGTWTCTAAT	41	56	FALSE	FALSE	TRUE	TRUE	FALSE	24/07/17	no	NA		FALSE	1014	3-G6	3	G6	No	17660	JTFB_41_56
JTFB.41.57		GTGYCAGCMGCCGCGGTAA	GGACTACHVGGGTWTCTAAT	41	57	FALSE	FALSE	TRUE	TRUE	FALSE	03/08/17	no	NA		FALSE	1014	3-B7	3	B7	No	12182	JTFB_41_57
JTFB.41.58		GTGYCAGCMGCCGCGGTAA	GGACTACHVGGGTWTCTAAT	41	58	FALSE	FALSE	TRUE	TRUE	FALSE	08/08/17	no	NA		FALSE	1014	3-C7	3	C7	No	16969	JTFB_41_58
JTFB.41.59		GTGYCAGCMGCCGCGGTAA	GGACTACHVGGGTWTCTAAT	41	59	FALSE	TRUE	TRUE	TRUE	FALSE	16/08/17	no	NA		FALSE	1014	3-G7	3	G7	No	15106	JTFB_41_59
JTFB.43.01		GTGYCAGCMGCCGCGGTAA	GGACTACHVGGGTWTCTAAT	43	1	TRUE	FALSE	TRUE	FALSE	FALSE	27/09/16	no	NA		TRUE	1001b	2-H2	2	H2	No	20589	JTFB_43_01
JTFB.43.02		GTGYCAGCMGCCGCGGTAA	GGACTACHVGGGTWTCTAAT	43	2	FALSE	FALSE	FALSE	FALSE	TRUE	05/10/16	yes	EAE/Epec		TRUE	1001b	2-H3	2	H3	No	16168	JTFB_43_02
JTFB.43.03		GTGYCAGCMGCCGCGGTAA	GGACTACHVGGGTWTCTAAT	43	3	FALSE	FALSE	FALSE	TRUE	FALSE	10/10/16	no	NA		TRUE	1001b	2-H4	2	H4	No	23853	JTFB_43_03
JTFB.43.04		GTGYCAGCMGCCGCGGTAA	GGACTACHVGGGTWTCTAAT	43	4	FALSE	FALSE	FALSE	TRUE	FALSE	20/10/16	no	NA		TRUE	1001b	2-H5	2	H5	No	15906	JTFB_43_04
JTFB.43.05		GTGYCAGCMGCCGCGGTAA	GGACTACHVGGGTWTCTAAT	43	5	FALSE	FALSE	FALSE	TRUE	FALSE	26/10/16	no	NA		TRUE	1001b	2-H6	2	H6	No	22405	JTFB_43_05
JTFB.43.06		GTGYCAGCMGCCGCGGTAA	GGACTACHVGGGTWTCTAAT	43	6	FALSE	FALSE	FALSE	TRUE	FALSE	02/11/16	no	NA		TRUE	1001b	2-H7	2	H7	No	15703	JTFB_43_06
JTFB.43.07		GTGYCAGCMGCCGCGGTAA	GGACTACHVGGGTWTCTAAT	43	7	FALSE	FALSE	FALSE	TRUE	FALSE	11/11/16	no	NA		TRUE	1001b	2-H8	2	H8	No	18623	JTFB_43_07
JTFB.43.09		GTGYCAGCMGCCGCGGTAA	GGACTACHVGGGTWTCTAAT	43	9	FALSE	FALSE	FALSE	TRUE	FALSE	23/11/16	no	NA		TRUE	1001b	3-F2	3	F2	Yes	19412	JTFB_43_09
JTFB.43.10		GTGYCAGCMGCCGCGGTAA	GGACTACHVGGGTWTCTAAT	43	10	FALSE	FALSE	FALSE	TRUE	FALSE	30/11/16	no	NA		TRUE	1001b	3-H2	3	H2	Yes	23344	JTFB_43_10
JTFB.43.11		GTGYCAGCMGCCGCGGTAA	GGACTACHVGGGTWTCTAAT	43	11	FALSE	FALSE	FALSE	TRUE	FALSE	06/12/16	no	NA		TRUE	1001b	3-A3	3	A3	Yes	13342	JTFB_43_11
JTFB.43.17		GTGYCAGCMGCCGCGGTAA	GGACTACHVGGGTWTCTAAT	43	17	FALSE	FALSE	FALSE	TRUE	FALSE	16/01/17	no	NA		TRUE	1001b	3-B3	3	B3	No	11771	JTFB_43_17
JTFB.43.18		GTGYCAGCMGCCGCGGTAA	GGACTACHVGGGTWTCTAAT	43	18	FALSE	FALSE	FALSE	TRUE	FALSE	24/01/17	no	NA		TRUE	1001b	3-D3	3	D3	No	10290	JTFB_43_18
JTFB.43.19		GTGYCAGCMGCCGCGGTAA	GGACTACHVGGGTWTCTAAT	43	19	FALSE	FALSE	FALSE	TRUE	FALSE	30/01/17	no	NA		TRUE	1001b	3-E3	3	E3	No	14712	JTFB_43_19
JTFB.43.20		GTGYCAGCMGCCGCGGTAA	GGACTACHVGGGTWTCTAAT	43	20	FALSE	FALSE	FALSE	TRUE	FALSE	16/02/17	no	NA		TRUE	1001b	3-G3	3	G3	No	17388	JTFB_43_20
JTFB.43.22		GTGYCAGCMGCCGCGGTAA	GGACTACHVGGGTWTCTAAT	43	22	FALSE	FALSE	FALSE	TRUE	FALSE	28/02/17	no	NA		TRUE	1001b	3-H3	3	H3	No	13588	JTFB_43_22
JTFB.43.23		GTGYCAGCMGCCGCGGTAA	GGACTACHVGGGTWTCTAAT	43	23	FALSE	FALSE	FALSE	TRUE	FALSE	02/03/17	no	NA		TRUE	1001b	3-A4	3	A4	No	10836	JTFB_43_23
JTFB.43.24		GTGYCAGCMGCCGCGGTAA	GGACTACHVGGGTWTCTAAT	43	24	FALSE	FALSE	FALSE	TRUE	FALSE	13/03/17	no	NA		TRUE	1001b	3-B4	3	B4	No	14238	JTFB_43_24
JTFB.43.25		GTGYCAGCMGCCGCGGTAA	GGACTACHVGGGTWTCTAAT	43	25	FALSE	FALSE	FALSE	TRUE	FALSE	21/03/17	no	NA		TRUE	1001b	3-C4	3	C4	No	16187	JTFB_43_25
JTFB.43.26		GTGYCAGCMGCCGCGGTAA	GGACTACHVGGGTWTCTAAT	43	26	FALSE	FALSE	FALSE	TRUE	FALSE	27/03/17	no	NA		TRUE	1001b	3-D4	3	D4	No	13790	JTFB_43_26
JTFB.43.27		GTGYCAGCMGCCGCGGTAA	GGACTACHVGGGTWTCTAAT	43	27	FALSE	FALSE	FALSE	TRUE	FALSE	05/04/17	no	NA		TRUE	1001b	3-C6	3	C6	No	20818	JTFB_43_27
JTFB.43.28		GTGYCAGCMGCCGCGGTAA	GGACTACHVGGGTWTCTAAT	43	28	FALSE	FALSE	FALSE	TRUE	FALSE	14/04/17	no	NA		TRUE	1001b	3-D5	3	D5	No	12678	JTFB_43_28
JTFB.43.29		GTGYCAGCMGCCGCGGTAA	GGACTACHVGGGTWTCTAAT	43	29	FALSE	FALSE	FALSE	TRUE	FALSE	20/04/17	no	NA		TRUE	1001b	3-E5	3	E5	No	18639	JTFB_43_29
JTFB.43.30		GTGYCAGCMGCCGCGGTAA	GGACTACHVGGGTWTCTAAT	43	30	FALSE	FALSE	FALSE	TRUE	FALSE	27/04/17	no	NA		TRUE	1001b	3-F5	3	F5	No	21767	JTFB_43_30
JTFB.43.33		GTGYCAGCMGCCGCGGTAA	GGACTACHVGGGTWTCTAAT	43	33	FALSE	FALSE	FALSE	TRUE	FALSE	17/05/17	no	NA		TRUE	1001b	3-G5	3	G5	No	24010	JTFB_43_33
JTFB.43.36		GTGYCAGCMGCCGCGGTAA	GGACTACHVGGGTWTCTAAT	43	36	FALSE	FALSE	FALSE	TRUE	FALSE	09/06/17	no	NA		TRUE	1001b	3-H5	3	H5	No	24876	JTFB_43_36
JTFB.43.39		GTGYCAGCMGCCGCGGTAA	GGACTACHVGGGTWTCTAAT	43	39	FALSE	FALSE	FALSE	TRUE	FALSE	07/07/17	no	NA		TRUE	1001b	3-D6	3	D6	No	9617	JTFB_43_39
JTFB.43.40		GTGYCAGCMGCCGCGGTAA	GGACTACHVGGGTWTCTAAT	43	40	FALSE	FALSE	FALSE	TRUE	FALSE	13/07/17	no	NA		TRUE	1001b	3-F6	3	F6	No	17963	JTFB_43_40
JTFB.43.41		GTGYCAGCMGCCGCGGTAA	GGACTACHVGGGTWTCTAAT	43	41	FALSE	FALSE	FALSE	TRUE	FALSE	21/07/17	no	NA		TRUE	1001b	3-E6	3	E6	No	12256	JTFB_43_41
JTFB.43.42		GTGYCAGCMGCCGCGGTAA	GGACTACHVGGGTWTCTAAT	43	42	FALSE	FALSE	FALSE	TRUE	FALSE	28/07/17	no	NA		TRUE	1001b	3-A7	3	A7	No	12900	JTFB_43_42
JTFB.43.43		GTGYCAGCMGCCGCGGTAA	GGACTACHVGGGTWTCTAAT	43	43	FALSE	FALSE	FALSE	TRUE	FALSE	03/08/17	no	NA		TRUE	1001b	3-E7	3	E7	No	12190	JTFB_43_43
JTFB.43.45		GTGYCAGCMGCCGCGGTAA	GGACTACHVGGGTWTCTAAT	43	45	FALSE	FALSE	FALSE	TRUE	FALSE	17/08/17	no	NA		TRUE	1001b	3-F7	3	F7	No	18805	JTFB_43_45
JTFB.43.46		GTGYCAGCMGCCGCGGTAA	GGACTACHVGGGTWTCTAAT	43	46	FALSE	TRUE	FALSE	TRUE	FALSE	25/08/17	no	NA		TRUE	1001b	3-H7	3	H7	No	18311	JTFB_43_46
PC1.1		GTGYCAGCMGCCGCGGTAA	GGACTACHVGGGTWTCTAAT	PC	NA	FALSE	FALSE	FALSE	FALSE	FALSE	NA	NA	NA		FALSE	NA	1-B9	1	B9	Yes	20402	PC1_1
PC1.2		GTGYCAGCMGCCGCGGTAA	GGACTACHVGGGTWTCTAAT	PC	NA	FALSE	FALSE	FALSE	FALSE	FALSE	NA	NA	NA		FALSE	NA	1-F3	1	F3	Yes	17145	PC1_2
PC1.3		GTGYCAGCMGCCGCGGTAA	GGACTACHVGGGTWTCTAAT	PC	NA	FALSE	FALSE	FALSE	FALSE	FALSE	NA	NA	NA		FALSE	NA	1-G7	1	G7	Yes	19518	PC1_3
PC2.1		GTGYCAGCMGCCGCGGTAA	GGACTACHVGGGTWTCTAAT	PC	NA	FALSE	FALSE	FALSE	FALSE	FALSE	NA	NA	NA		FALSE	NA	2-C10	2	C10	Yes	13761	PC2_1
PC2.2		GTGYCAGCMGCCGCGGTAA	GGACTACHVGGGTWTCTAAT	PC	NA	FALSE	FALSE	FALSE	FALSE	FALSE	NA	NA	NA		FALSE	NA	2-E4	2	E4	Yes	17388	PC2_2
PC2.3		GTGYCAGCMGCCGCGGTAA	GGACTACHVGGGTWTCTAAT	PC	NA	FALSE	FALSE	FALSE	FALSE	FALSE	NA	NA	NA		FALSE	NA	2-F10	2	F10	Yes	13426	PC2_3
PC3.1		GTGYCAGCMGCCGCGGTAA	GGACTACHVGGGTWTCTAAT	PC	NA	FALSE	FALSE	FALSE	FALSE	FALSE	NA	NA	NA		FALSE	NA	3-C5	3	C5	Yes	18187	PC3_1
PC3.2		GTGYCAGCMGCCGCGGTAA	GGACTACHVGGGTWTCTAAT	PC	NA	FALSE	FALSE	FALSE	FALSE	FALSE	NA	NA	NA		FALSE	NA	3-D2	3	D2	Yes	12784	PC3_2
PC3.3		GTGYCAGCMGCCGCGGTAA	GGACTACHVGGGTWTCTAAT	PC	NA	FALSE	FALSE	FALSE	FALSE	FALSE	NA	NA	NA		FALSE	NA	3-G2	3	G2	Yes	16266	PC3_3
