# Supplementary material for: Epidemiology and associated microbiota changes in deployed military personnel at high risk of traveler's diarrhea
Source: PLoS One. 2020 Aug 12;15(8):e0236703. doi: 10.1371/journal.pone.0236703 (PMC7423091; doi:10.1371/journal.pone.0236703)
Supplement: S2 File — This includes per-sample metadata, and can be viewed at https://view.qiime2.org/. For example, choose taxonomic level 3 to see the class level, and under “Sort Samples By” select “Subject”, then click + to add additional sorting for “Order” and again for “ClinicalTD”. Taxonomies can be toggled by clicking the colored box next to the taxa. (QZV) [file pone.0236703.s003.qzv › fe6ac182-7d58-41eb-9744-6e2c31fcc5cc/provenance/artifacts/1a074893-fc93-4b74-a917-72ed4c0d31e8/action/action.yaml]

execution:
    uuid: 8eabaa80-06a8-4164-bf11-81d2c09272ef
    runtime:
        start: 2018-09-19T14:14:09.385114+02:00
        end: 2018-09-19T22:15:18.960880+02:00
        duration: 8 hours, 1 minute, 9 seconds, and 575766 microseconds

action:
    type: method
    plugin: !ref 'environment:plugins:dada2'
    action: denoise_paired
    inputs:
    -   demultiplexed_seqs: a2c97322-e0c3-4bd8-8569-3152b8fc4c23
    parameters:
    -   trunc_len_f: 210
    -   trunc_len_r: 210
    -   trim_left_f: 19
    -   trim_left_r: 20
    -   max_ee: 2.0
    -   trunc_q: 2
    -   chimera_method: consensus
    -   min_fold_parent_over_abundance: 1.0
    -   n_threads: 16
    -   n_reads_learn: 1000000
    -   hashed_feature_ids: true
    output-name: representative_sequences

environment:
    platform: linux-x86_64
    python: |-
        3.5.4 | packaged by conda-forge | (default, Aug 10 2017, 01:38:41)
        [GCC 4.8.2 20140120 (Red Hat 4.8.2-15)]
    framework: 2017.10.0
    plugins:
        dada2:
            version: 2017.10.0
            website: http://benjjneb.github.io/dada2/
    python-packages:
        yarl: 0.14.2
        wrapt: 1.10.11
        widgetsnbextension: 3.0.6
        wheel: 0.30.0
        webencodings: '0.5'
        wcwidth: 0.1.7
        urllib3: '1.22'
        unifrac: 0.9.2
        traitlets: 4.3.2
        tornado: 4.5.2
        testpath: 0.3.1
        terminado: '0.6'
        statsmodels: 0.8.0
        snakemake: 4.3.1
        six: 1.11.0
        simplegeneric: 0.8.1
        setuptools: 36.6.0
        seaborn: 0.8.1
        scipy: 0.19.1
        scikit-learn: 0.19.0
        scikit-bio: 0.5.1
        requests: 2.18.4
        ratelimiter: 1.2.0
        qiime2: 2017.10.0
        qiime-2-ll-quick-viewer: 0.2.8
        q2templates: 2017.10.0
        q2cli: 2017.10.0
        q2-vsearch: 2017.10.0
        q2-types: 2017.10.0
        q2-taxa: 2017.10.0
        q2-sample-classifier: 2017.10.0
        q2-quality-filter: 2017.10.0
        q2-quality-control: 2017.10.0
        q2-phylogeny: 2017.10.0
        q2-metadata: 2017.10.0
        q2-longitudinal: 2017.10.0
        q2-gneiss: 2017.10.0
        q2-feature-table: 2017.10.0
        q2-feature-classifier: 2017.10.0
        q2-emperor: 2017.10.0
        q2-diversity: 2017.10.0
        q2-demux: 2017.10.0
        q2-deblur: 2017.10.0
        q2-dada2: 2017.10.0
        q2-composition: 2017.10.0
        q2-alignment: 2017.10.0
        pyzmq: 16.0.2
        PyYAML: '3.12'
        pytz: '2017.2'
        python-dateutil: 2.6.1
        PySocks: 1.6.7
        pyparsing: 2.2.0
        pyOpenSSL: 17.2.0
        PyNaCl: 1.2.0
        Pygments: 2.2.0
        pycparser: '2.18'
        pyasn1: 0.3.7
        ptyprocess: 0.5.2
        psutil: 5.4.0
        prompt-toolkit: 1.0.15
        pip: 9.0.1
        pickleshare: 0.7.4
        pexpect: 4.2.1
        patsy: 0.4.1
        paramiko: 2.4.0
        pandocfilters: 1.4.1
        pandas: 0.20.3
        numpy: 1.13.1
        notebook: 5.2.0
        nose: 1.3.7
        nbformat: 4.4.0
        nbconvert: 5.3.1
        natsort: 5.0.2
        multidict: 3.3.2
        msgpack-python: 0.4.8
        mistune: 0.7.4
        matplotlib: 2.1.0
        MarkupSafe: '1.0'
        lockfile: 0.12.2
        jupyter-core: 4.3.0
        jupyter-client: 5.1.0
        jsonschema: 2.6.0
        Jinja2: 2.9.6
        jedi: 0.10.2
        ipywidgets: 7.0.3
        ipython: 6.2.1
        ipython-genutils: 0.2.0
        ipykernel: 4.6.1
        idna: '2.6'
        html5lib: '0.999999999'
        h5py: 2.7.0
        future: 0.16.0
        ftputil: '3.2'
        filechunkio: '1.6'
        fastcluster: 1.1.23
        entrypoints: 0.2.3
        emperor: 1.0.0b11
        dropbox: 8.5.0
        docutils: '0.14'
        decorator: 4.1.2
        deblur: 1.0.3
        Cython: 0.27.2
        cryptography: 2.0.3
        ConfigArgParse: 0.12.0
        click: '6.7'
        chardet: 3.0.4
        cffi: 1.10.0
        certifi: 2017.7.27.1
        CacheControl: 0.12.3
        bokeh: 0.12.9
        bleach: 2.0.0
        biopython: '1.69'
        bcrypt: 3.1.4
        backports.functools-lru-cache: '1.4'
        async-timeout: 2.0.0
        asn1crypto: 0.22.0
        appdirs: 1.4.3
        aiohttp: 2.2.5
        aioeasywebdav: 2.2.0
        biom-format: 2.1.6
        cycler: 0.10.0
        gneiss: 0.4.2
        ijson: '2.3'
        pysftp: 0.2.9
        tzlocal: '1.3'
