# Supplementary material for: Epidemiology and associated microbiota changes in deployed military personnel at high risk of traveler's diarrhea
Source: PLoS One. 2020 Aug 12;15(8):e0236703. doi: 10.1371/journal.pone.0236703 (PMC7423091; doi:10.1371/journal.pone.0236703)
Supplement: S2 File — This includes per-sample metadata, and can be viewed at https://view.qiime2.org/. For example, choose taxonomic level 3 to see the class level, and under “Sort Samples By” select “Subject”, then click + to add additional sorting for “Order” and again for “ClinicalTD”. Taxonomies can be toggled by clicking the colored box next to the taxa. (QZV) [file pone.0236703.s003.qzv › fe6ac182-7d58-41eb-9744-6e2c31fcc5cc/provenance/action/metadata.tsv]

#SampleID	BarcodeSequence	LinkerPrimerSequence	ReversePrimer	Subject	Order	OrderSubjectTD	InitialTimePoint	FinalTimePoint	PreTD	PostTD	TDCurrent	SampleDate	ClinicalTD	TDType	DiseaseAdditional	SubjectHadTD	SubjectHadTDorGIdist	GI_distress	Numeric_ID	CombinedPlateWell	PlateNumber	Well ID	Filter	SequenceDepth	SeqDepthAfterFilter	Shannon	ObsOTUs	PD	What time did you wake up today? (please use military time)	How much of your breakfast did you eat?	How much of your lunch did you eat?	How much of it did you eat?	Bottled water	Base purified water	Tap water	Soda	Sports energy drink (e.g. Gatorade)	Coffee or tea	Milk	Fruit juice	Yogurt	Beer, wine, or spirits	How are you feeling today?	Fever	Gastrointestinal issues	Headache	Tiredness	Runny or blocked nose	Rash
#q2:types	numeric	categorical	categorical	numeric	numeric	categorical	categorical	categorical	categorical	categorical	categorical	categorical	categorical	categorical	categorical	categorical	categorical	categorical	categorical	categorical	numeric	categorical	categorical	numeric	numeric	numeric	numeric	numeric	categorical	categorical	categorical	categorical	categorical	categorical	categorical	categorical	categorical	categorical	categorical	categorical	categorical	categorical	categorical	categorical	categorical	categorical	categorical	categorical	categorical
JTFB.20.01		GTGYCAGCMGCCGCGGTAA	GGACTACHVGGGTWTCTAAT	20	1	1_20_no	TRUE	FALSE	TRUE	TRUE	FALSE	03/03/16	no	NA		FALSE	FALSE	FALSE	1001	1-A1	1	A1	No	18737	18663	4.868011065	81	0.767843255	NA	NA	NA	NA	NA	NA	NA	NA	NA	NA	NA	NA	NA	NA	NA	NA	NA	NA	NA	NA	NA
JTFB.20.02		GTGYCAGCMGCCGCGGTAA	GGACTACHVGGGTWTCTAAT	20	2	2_20_no	FALSE	FALSE	TRUE	TRUE	FALSE	10/03/16	no	NA		FALSE	FALSE	FALSE	1001	1-A11	1	A11	No	10515	10397	4.823747532	82	0.758742914	NA	NA	NA	NA	NA	NA	NA	NA	NA	NA	NA	NA	NA	NA	NA	NA	NA	NA	NA	NA	NA
JTFB.20.03		GTGYCAGCMGCCGCGGTAA	GGACTACHVGGGTWTCTAAT	20	3	3_20_no	FALSE	FALSE	TRUE	TRUE	FALSE	14/03/16	no	NA		FALSE	FALSE	FALSE	1001	1-B6	1	B6	No	38101	37645	5.323149244	138	0.748840252	NA	NA	NA	NA	NA	NA	NA	NA	NA	NA	NA	NA	NA	NA	NA	NA	NA	NA	NA	NA	NA
JTFB.20.04		GTGYCAGCMGCCGCGGTAA	GGACTACHVGGGTWTCTAAT	20	4	4_20_no	FALSE	FALSE	TRUE	TRUE	FALSE	21/03/16	no	NA		FALSE	FALSE	FALSE	1001	1-C2	1	C2	No	27973	27384	4.521982335	81	0.7132633	NA	NA	NA	NA	NA	NA	NA	NA	NA	NA	NA	NA	NA	NA	NA	NA	NA	NA	NA	NA	NA
JTFB.20.08		GTGYCAGCMGCCGCGGTAA	GGACTACHVGGGTWTCTAAT	20	8	8_20_no	FALSE	TRUE	TRUE	TRUE	FALSE	26/04/16	no	NA		FALSE	FALSE	FALSE	1001	1-E2	1	E2	No	42709	42502	4.021631554	88	0.622598363	596.67	3.83	4	4	0	0.83	0	0	0.33	0.67	1	0.17	1	0	3	0	0	0	0	0	0
JTFB.22.01		GTGYCAGCMGCCGCGGTAA	GGACTACHVGGGTWTCTAAT	22	1	1_22_no	TRUE	FALSE	TRUE	TRUE	FALSE	03/03/16	no	NA		FALSE	FALSE	FALSE	1011	1-A2	1	A2	No	20735	20391	5.039374195	92	0.772488133	515	4	4	4	1	0	0	0	0	0	0	1	0	0	3	0	0	0	0	0	0
JTFB.22.02		GTGYCAGCMGCCGCGGTAA	GGACTACHVGGGTWTCTAAT	22	2	2_22_no	FALSE	FALSE	TRUE	TRUE	FALSE	10/03/16	no	NA		FALSE	FALSE	FALSE	1011	1-A12	1	A12	No	15508	15449	4.214986627	56	0.725801451	515	3.83	3.67	3.83	1	1	0	0	0.5	0	0.67	0.67	0	0	3	0	0	0	0	0	0
JTFB.22.03		GTGYCAGCMGCCGCGGTAA	GGACTACHVGGGTWTCTAAT	22	3	3_22_no	FALSE	FALSE	TRUE	TRUE	FALSE	17/03/16	no	NA		FALSE	FALSE	FALSE	1011	1-B7	1	B7	No	36091	35378	5.181199684	155	0.712082339	515	NA	3	4	1	0	0	0	1	0	0	1	0	0	3	0	0	0	0	0	0
JTFB.22.06		GTGYCAGCMGCCGCGGTAA	GGACTACHVGGGTWTCTAAT	22	6	6_22_no	FALSE	FALSE	TRUE	TRUE	FALSE	04/04/16	no	NA		FALSE	FALSE	FALSE	1011	1-D2	1	D2	No	27483	27305	4.999402735	86	0.777964016	NA	NA	NA	NA	NA	NA	NA	NA	NA	NA	NA	NA	NA	NA	NA	NA	NA	NA	NA	NA	NA
JTFB.22.07		GTGYCAGCMGCCGCGGTAA	GGACTACHVGGGTWTCTAAT	22	7	7_22_no	FALSE	FALSE	TRUE	TRUE	FALSE	21/04/16	no	NA		FALSE	FALSE	FALSE	1011	1-E1	1	E1	No	37696	37376	4.344436468	87	0.67429374	NA	NA	NA	NA	NA	NA	NA	NA	NA	NA	NA	NA	NA	NA	NA	NA	NA	NA	NA	NA	NA
JTFB.22.24		GTGYCAGCMGCCGCGGTAA	GGACTACHVGGGTWTCTAAT	22	24	24_22_no	FALSE	FALSE	TRUE	TRUE	FALSE	23/08/16	no	NA		FALSE	FALSE	FALSE	1011	2-D4	2	D4	No	19138	19038	4.779564072	90	0.736240331	NA	NA	NA	NA	NA	NA	NA	NA	NA	NA	NA	NA	NA	NA	NA	NA	NA	NA	NA	NA	NA
JTFB.22.35		GTGYCAGCMGCCGCGGTAA	GGACTACHVGGGTWTCTAAT	22	35	35_22_no	FALSE	TRUE	TRUE	TRUE	FALSE	17/11/16	no	NA		FALSE	FALSE	FALSE	1011	3-E4	3	E4	No	37102	36554	5.587675766	125	0.802160322	NA	NA	NA	NA	NA	NA	NA	NA	NA	NA	NA	NA	NA	NA	NA	NA	NA	NA	NA	NA	NA
JTFB.23.01		GTGYCAGCMGCCGCGGTAA	GGACTACHVGGGTWTCTAAT	23	1	1_23_no	TRUE	FALSE	TRUE	TRUE	FALSE	09/03/16	no	NA		FALSE	TRUE	FALSE	1012	1-A4	1	A4	No	20587	20176	5.530294973	132	0.785063254	515	4	3	4	1	0	0	0	0	1	0	1	1	0	3	0	0	1	0	0	1
JTFB.23.02		GTGYCAGCMGCCGCGGTAA	GGACTACHVGGGTWTCTAAT	23	2	2_23_no	FALSE	FALSE	TRUE	TRUE	FALSE	14/03/16	no	NA		FALSE	TRUE	FALSE	1012	1-B1	1	B1	No	8888	8789	4.591890328	94	0.700561154	603.33	3.83	3.17	3.67	1	0	0	0	0.33	0.83	0	0.83	0.33	0	3	0	0	0.17	0	0.17	1
JTFB.23.03		GTGYCAGCMGCCGCGGTAA	GGACTACHVGGGTWTCTAAT	23	3	3_23_no	FALSE	FALSE	TRUE	TRUE	FALSE	22/03/16	no	NA		FALSE	TRUE	FALSE	1012	1-B8	1	B8	No	39556	39004	6.36772976	237	0.807191914	553.57	3.67	3.67	3.86	1	0.29	0	0	0	1	0	1	0.43	0.14	3	0	0	0	0	0	1
JTFB.23.04		GTGYCAGCMGCCGCGGTAA	GGACTACHVGGGTWTCTAAT	23	4	4_23_no	FALSE	FALSE	TRUE	TRUE	FALSE	28/03/16	no	NA		FALSE	TRUE	FALSE	1012	1-C3	1	C3	No	36007	35673	5.910717052	178	0.790653801	560	3.67	4	4	1	0.67	0	0	0	0.83	0.17	0.5	0.17	0	3	0	0	0	0	0	1
JTFB.23.05		GTGYCAGCMGCCGCGGTAA	GGACTACHVGGGTWTCTAAT	23	5	5_23_no	FALSE	FALSE	TRUE	TRUE	FALSE	06/04/16	no	NA		FALSE	TRUE	FALSE	1012	1-C8	1	C8	No	39190	38768	5.215573212	154	0.717727593	581	3.4	4	4	1	0.6	0	0	0.2	0.8	0	0.8	0.2	0	3	0	0	0	0	0	1
JTFB.23.06		GTGYCAGCMGCCGCGGTAA	GGACTACHVGGGTWTCTAAT	23	6	6_23_no	FALSE	FALSE	TRUE	TRUE	FALSE	12/04/16	no	NA		FALSE	TRUE	FALSE	1012	1-D3	1	D3	No	29219	28907	5.197652446	127	0.743723988	513.25	2.67	3.67	4	1	1	0	0	0.5	1	0	0.75	0	0	3	0	0	0	0	0	1
JTFB.23.07		GTGYCAGCMGCCGCGGTAA	GGACTACHVGGGTWTCTAAT	23	7	7_23_no	FALSE	FALSE	TRUE	TRUE	FALSE	19/04/16	no	NA		FALSE	TRUE	FALSE	1012	1-D8	1	D8	No	52197	51586	5.618110876	205	0.731574378	509.33	3.33	4	4	1	1	0	0	0.33	1	0	0.33	0	0	3	0	0	0	0	0	1
JTFB.23.08		GTGYCAGCMGCCGCGGTAA	GGACTACHVGGGTWTCTAAT	23	8	8_23_no	FALSE	FALSE	TRUE	TRUE	FALSE	27/04/16	no	NA		FALSE	TRUE	FALSE	1012	1-E8	1	E8	No	48982	48376	5.93796259	197	0.779050409	558	3.6	3.8	3.5	1	0.8	0	0	0.4	1	0	0.4	0.4	0.4	3	0	0	0.2	0.2	0	1
JTFB.23.09		GTGYCAGCMGCCGCGGTAA	GGACTACHVGGGTWTCTAAT	23	9	9_23_no	FALSE	FALSE	TRUE	TRUE	FALSE	02/05/16	no	NA		FALSE	TRUE	FALSE	1012	1-D11	1	D11	No	11130	11082	5.512458922	92	0.845007522	643.33	4	4	4	1	0.67	0	0	1	0.67	0	0	0.33	0	3	0	0	0	0	0	1
JTFB.23.10		GTGYCAGCMGCCGCGGTAA	GGACTACHVGGGTWTCTAAT	23	10	10_23_no	FALSE	FALSE	TRUE	TRUE	FALSE	10/05/16	no	NA		FALSE	TRUE	FALSE	1012	1-E12	1	E12	No	45329	44814	5.555635346	180	0.741556898	663	3.6	3.4	3.75	1	0.8	0	0	0.6	0.8	0	0	0	0.2	3	0	0	0	0	0	1
JTFB.23.11		GTGYCAGCMGCCGCGGTAA	GGACTACHVGGGTWTCTAAT	23	11	11_23_no	FALSE	FALSE	TRUE	TRUE	FALSE	18/05/16	no	NA		FALSE	TRUE	FALSE	1012	1-F9	1	F9	No	66101	65354	5.766053913	212	0.746132669	503.4	3.8	3.67	4	1	0.8	0	0	0.6	0.6	0	0	0	0.4	3	0	0	0	0	0	0.6
JTFB.23.12		GTGYCAGCMGCCGCGGTAA	GGACTACHVGGGTWTCTAAT	23	12	12_23_no	FALSE	FALSE	TRUE	TRUE	FALSE	23/05/16	no	NA		FALSE	TRUE	FALSE	1012	1-F12	1	F12	No	42640	42153	5.722803556	163	0.778747483	505	3.67	3.5	4	1	1	0	0	1	1	0	0	0	0.33	3	0	0	0	0	0	0.67
JTFB.23.13		GTGYCAGCMGCCGCGGTAA	GGACTACHVGGGTWTCTAAT	23	13	13_23_no	FALSE	FALSE	TRUE	TRUE	FALSE	01/06/16	no	NA		FALSE	TRUE	TRUE	1012	1-G5	1	G5	No	51673	51056	6.075598678	181	0.81009647	507	3	4	4	1	1	0	0	0	1	0	0	0	0	3	0	0.5	0	0	0	1
JTFB.23.14		GTGYCAGCMGCCGCGGTAA	GGACTACHVGGGTWTCTAAT	23	14	14_23_no	FALSE	FALSE	TRUE	TRUE	FALSE	06/06/16	no	NA		FALSE	TRUE	TRUE	1012	1-G10	1	G10	No	53034	52536	6.052216171	196	0.794805882	580.25	3.25	4	4	1	1	0	0	0.5	0.75	0	0	0	0.25	3	0	0.25	0	0	0	1
JTFB.23.15		GTGYCAGCMGCCGCGGTAA	GGACTACHVGGGTWTCTAAT	23	15	15_23_no	FALSE	FALSE	TRUE	TRUE	FALSE	13/06/16	no	NA		FALSE	TRUE	FALSE	1012	1-H2	1	H2	No	56313	55497	3.677983352	148	0.510161196	553.5	3.67	3.5	4	1	1	0	0	0.75	0.75	0	0	0	0.25	3	0	0	0	0	0	1
JTFB.23.16		GTGYCAGCMGCCGCGGTAA	GGACTACHVGGGTWTCTAAT	23	16	16_23_no	FALSE	FALSE	TRUE	TRUE	FALSE	24/06/16	no	NA		FALSE	TRUE	FALSE	1012	1-H9	1	H9	No	60997	60092	5.685437734	193	0.74882712	503.5	3.5	4	4	1	0.5	0	0	1	1	0	0	0	0.5	3	0	0	0	0	0	1
JTFB.23.17		GTGYCAGCMGCCGCGGTAA	GGACTACHVGGGTWTCTAAT	23	17	17_23_no	FALSE	FALSE	TRUE	TRUE	FALSE	27/06/16	no	NA		FALSE	TRUE	FALSE	1012	2-A1	2	A1	No	16053	15906	5.548846492	115	0.810584261	503.5	3.5	4	4	1	0.5	0	0	1	1	0	0	0	0.5	3	0	0	0	0	0	1
JTFB.23.18		GTGYCAGCMGCCGCGGTAA	GGACTACHVGGGTWTCTAAT	23	18	18_23_no	FALSE	FALSE	TRUE	TRUE	FALSE	08/07/16	no	NA		FALSE	TRUE	FALSE	1012	2-A5	2	A5	No	20967	20783	5.649204386	136	0.797070053	555	4	4	4	1	1	0	0	0	1	0	0	0	0	3	0	0	0	0.33	0	1
JTFB.23.19		GTGYCAGCMGCCGCGGTAA	GGACTACHVGGGTWTCTAAT	23	19	19_23_no	FALSE	FALSE	TRUE	TRUE	FALSE	11/07/16	no	NA		FALSE	TRUE	FALSE	1012	2-A7	2	A7	No	18042	17912	5.819999986	141	0.815177271	555	4	4	4	1	1	0	0	0	1	0	0	0	0	3	0	0	0	0.33	0	1
JTFB.23.20		GTGYCAGCMGCCGCGGTAA	GGACTACHVGGGTWTCTAAT	23	20	20_23_no	FALSE	FALSE	TRUE	TRUE	FALSE	20/07/16	no	NA		FALSE	TRUE	FALSE	1012	2-B3	2	B3	No	41092	40552	6.029149508	196	0.791776657	NA	NA	NA	NA	NA	NA	NA	NA	NA	NA	NA	NA	NA	NA	NA	NA	NA	NA	NA	NA	NA
JTFB.23.21		GTGYCAGCMGCCGCGGTAA	GGACTACHVGGGTWTCTAAT	23	21	21_23_no	FALSE	FALSE	TRUE	TRUE	FALSE	25/07/16	no	NA		FALSE	TRUE	FALSE	1012	2-B6	2	B6	No	5023	4944	4.761721002	63	0.796636775	500	4	4	NA	1	0	0	0	0	1	0	0	0	0	3	0	0	0	0	0	0
JTFB.23.22		GTGYCAGCMGCCGCGGTAA	GGACTACHVGGGTWTCTAAT	23	22	22_23_no	FALSE	FALSE	TRUE	TRUE	FALSE	29/07/16	no	NA		FALSE	TRUE	FALSE	1012	2-B12	2	B12	No	44438	43973	6.24605442	210	0.80967794	500	4	4	NA	1	0	0	0	0	1	0	0	0	0	3	0	0	0	0	0	0
JTFB.23.23		GTGYCAGCMGCCGCGGTAA	GGACTACHVGGGTWTCTAAT	23	23	23_23_no	FALSE	FALSE	TRUE	TRUE	FALSE	03/08/16	no	NA		FALSE	TRUE	FALSE	1012	2-C4	2	C4	No	35292	34991	5.550150847	170	0.749069781	NA	NA	NA	NA	NA	NA	NA	NA	NA	NA	NA	NA	NA	NA	NA	NA	NA	NA	NA	NA	NA
JTFB.23.24		GTGYCAGCMGCCGCGGTAA	GGACTACHVGGGTWTCTAAT	23	24	24_23_no	FALSE	FALSE	TRUE	TRUE	FALSE	11/08/16	no	NA		FALSE	TRUE	FALSE	1012	2-C11	2	C11	No	32696	32210	5.556079894	171	0.749014608	505	4	4	4	1	0	0	0	1	1	0	0	0	1	3	0	0	0	0	0	0
JTFB.23.25		GTGYCAGCMGCCGCGGTAA	GGACTACHVGGGTWTCTAAT	23	25	25_23_no	FALSE	FALSE	TRUE	TRUE	FALSE	17/08/16	no	NA		FALSE	TRUE	FALSE	1012	2-D3	2	D3	No	26893	26485	5.986081868	169	0.808833858	631	4	4	4	1	0	0	0	0.8	0.8	0	0	0	0.6	3	0	0	0	0	0	0
JTFB.23.27		GTGYCAGCMGCCGCGGTAA	GGACTACHVGGGTWTCTAAT	23	27	27_23_no	FALSE	FALSE	TRUE	TRUE	FALSE	30/08/16	no	NA		FALSE	TRUE	FALSE	1012	2-D11	2	D11	No	33338	33057	5.30192641	156	0.727746561	NA	NA	NA	NA	NA	NA	NA	NA	NA	NA	NA	NA	NA	NA	NA	NA	NA	NA	NA	NA	NA
JTFB.23.29		GTGYCAGCMGCCGCGGTAA	GGACTACHVGGGTWTCTAAT	23	29	29_23_no	FALSE	FALSE	TRUE	TRUE	FALSE	14/09/16	no	NA		FALSE	TRUE	FALSE	1012	2-E3	2	E3	No	55091	54579	5.488486546	168	0.742458181	NA	NA	NA	NA	NA	NA	NA	NA	NA	NA	NA	NA	NA	NA	NA	NA	NA	NA	NA	NA	NA
JTFB.23.30		GTGYCAGCMGCCGCGGTAA	GGACTACHVGGGTWTCTAAT	23	30	30_23_no	FALSE	FALSE	TRUE	TRUE	FALSE	20/09/16	no	NA		FALSE	TRUE	FALSE	1012	2-E7	2	E7	No	43216	42796	6.08414575	207	0.790817712	NA	NA	NA	NA	NA	NA	NA	NA	NA	NA	NA	NA	NA	NA	NA	NA	NA	NA	NA	NA	NA
JTFB.23.31		GTGYCAGCMGCCGCGGTAA	GGACTACHVGGGTWTCTAAT	23	31	31_23_no	FALSE	FALSE	TRUE	TRUE	FALSE	27/09/16	no	NA		FALSE	TRUE	FALSE	1012	2-E11	2	E11	No	46204	45840	5.003650668	159	0.684224088	NA	NA	NA	NA	NA	NA	NA	NA	NA	NA	NA	NA	NA	NA	NA	NA	NA	NA	NA	NA	NA
JTFB.23.32		GTGYCAGCMGCCGCGGTAA	GGACTACHVGGGTWTCTAAT	23	32	32_23_no	FALSE	FALSE	TRUE	TRUE	FALSE	04/10/16	no	NA		FALSE	TRUE	FALSE	1012	2-G8	2	G8	No	42725	42211	4.233181368	145	0.589587043	NA	NA	NA	NA	NA	NA	NA	NA	NA	NA	NA	NA	NA	NA	NA	NA	NA	NA	NA	NA	NA
JTFB.23.33		GTGYCAGCMGCCGCGGTAA	GGACTACHVGGGTWTCTAAT	23	33	33_23_no	FALSE	FALSE	TRUE	TRUE	FALSE	12/10/16	no	NA		FALSE	TRUE	FALSE	1012	2-G9	2	G9	No	25127	24339	4.112761395	145	0.572815246	NA	NA	NA	NA	NA	NA	NA	NA	NA	NA	NA	NA	NA	NA	NA	NA	NA	NA	NA	NA	NA
JTFB.23.34		GTGYCAGCMGCCGCGGTAA	GGACTACHVGGGTWTCTAAT	23	34	34_23_no	FALSE	FALSE	TRUE	TRUE	FALSE	18/10/16	no	NA		FALSE	TRUE	FALSE	1012	2-G10	2	G10	No	46456	46188	4.674971138	158	0.640075503	NA	NA	NA	NA	NA	NA	NA	NA	NA	NA	NA	NA	NA	NA	NA	NA	NA	NA	NA	NA	NA
JTFB.23.35		GTGYCAGCMGCCGCGGTAA	GGACTACHVGGGTWTCTAAT	23	35	35_23_no	FALSE	FALSE	TRUE	TRUE	FALSE	25/10/16	no	NA		FALSE	TRUE	FALSE	1012	2-G11	2	G11	No	54175	53745	5.862257906	208	0.761288721	NA	NA	NA	NA	NA	NA	NA	NA	NA	NA	NA	NA	NA	NA	NA	NA	NA	NA	NA	NA	NA
JTFB.23.36		GTGYCAGCMGCCGCGGTAA	GGACTACHVGGGTWTCTAAT	23	36	36_23_no	FALSE	FALSE	TRUE	TRUE	FALSE	04/11/16	no	NA		FALSE	TRUE	FALSE	1012	2-G12	2	G12	No	29035	28660	4.504557762	164	0.612235939	NA	NA	NA	NA	NA	NA	NA	NA	NA	NA	NA	NA	NA	NA	NA	NA	NA	NA	NA	NA	NA
JTFB.23.37		GTGYCAGCMGCCGCGGTAA	GGACTACHVGGGTWTCTAAT	23	37	37_23_no	FALSE	TRUE	TRUE	TRUE	FALSE	08/11/16	no	NA		FALSE	TRUE	FALSE	1012	2-H1	2	H1	No	38462	37947	5.525360964	163	0.751879897	NA	NA	NA	NA	NA	NA	NA	NA	NA	NA	NA	NA	NA	NA	NA	NA	NA	NA	NA	NA	NA
JTFB.24.01		GTGYCAGCMGCCGCGGTAA	GGACTACHVGGGTWTCTAAT	24	1	1_24_no	TRUE	FALSE	TRUE	TRUE	FALSE	03/03/16	no	NA		FALSE	FALSE	FALSE	1009	1-A5	1	A5	No	20234	19915	5.160223195	136	0.728077637	500	3	3	3	0	1	0	0	0	0	0	1	0	0	3	0	0	0	0	0	0
JTFB.24.02		GTGYCAGCMGCCGCGGTAA	GGACTACHVGGGTWTCTAAT	24	2	2_24_no	FALSE	FALSE	TRUE	TRUE	FALSE	08/03/16	no	NA		FALSE	FALSE	FALSE	1009	1-B2	1	B2	No	47647	46315	6.260187917	240	0.791738275	588.33	3.33	3.17	2.83	0	1	0	0.17	0.17	0	0	1	0	0.17	3	0	0	0	0	0	0
JTFB.24.03		GTGYCAGCMGCCGCGGTAA	GGACTACHVGGGTWTCTAAT	24	3	3_24_no	FALSE	FALSE	TRUE	TRUE	FALSE	18/03/16	no	NA		FALSE	FALSE	FALSE	1009	1-B10	1	B10	No	44712	43999	5.78206282	205	0.752923732	575	3.25	3	3.5	0	1	0	0	0	0	0.25	1	0	0	3	0	0	0	0	0	0
JTFB.24.04		GTGYCAGCMGCCGCGGTAA	GGACTACHVGGGTWTCTAAT	24	4	4_24_no	FALSE	FALSE	TRUE	TRUE	FALSE	23/03/16	no	NA		FALSE	FALSE	FALSE	1009	1-C4	1	C4	No	37920	37004	4.913392249	174	0.660141012	600	3.33	3.5	3.83	0	1	0	0	0.5	0	0.67	0.83	0	0	3	0	0	0	0	0	0
JTFB.24.05		GTGYCAGCMGCCGCGGTAA	GGACTACHVGGGTWTCTAAT	24	5	5_24_no	FALSE	FALSE	TRUE	TRUE	FALSE	29/03/16	no	NA		FALSE	FALSE	FALSE	1009	1-C9	1	C9	No	33327	32066	4.200013269	127	0.600973353	666.67	3.33	3.67	3.83	0	1	0	0	0	0	0	0.67	0	0.17	3	0	0	0	0	0	0
JTFB.24.06		GTGYCAGCMGCCGCGGTAA	GGACTACHVGGGTWTCTAAT	24	6	6_24_no	FALSE	FALSE	TRUE	TRUE	FALSE	13/04/16	no	NA		FALSE	FALSE	FALSE	1009	1-D5	1	D5	No	25311	24447	4.575054924	140	0.641727213	646	3.8	3.6	3.6	0	1	0	0	0	0	0.4	1	0.2	0	3	0	0	0	0	0	0
JTFB.24.08		GTGYCAGCMGCCGCGGTAA	GGACTACHVGGGTWTCTAAT	24	8	8_24_no	FALSE	FALSE	TRUE	TRUE	FALSE	27/04/16	no	NA		FALSE	FALSE	FALSE	1009	1-E9	1	E9	No	30709	29839	5.257838097	184	0.698849578	540	3.83	3.67	3.67	0	1	0	0.33	0	0	0.83	1	0	0.17	3	0	0	0	0	0	0
JTFB.24.09		GTGYCAGCMGCCGCGGTAA	GGACTACHVGGGTWTCTAAT	24	9	9_24_no	FALSE	FALSE	TRUE	TRUE	FALSE	04/05/16	no	NA		FALSE	FALSE	FALSE	1009	1-E10	1	E10	No	54314	53283	3.97202163	159	0.543154	624	3.8	3.8	3.8	0	1	0	0.2	0	0	0.8	1	0	0.4	3	0	0	0	0	0	0
JTFB.24.10		GTGYCAGCMGCCGCGGTAA	GGACTACHVGGGTWTCTAAT	24	10	10_24_no	FALSE	FALSE	TRUE	TRUE	FALSE	16/05/16	no	NA		FALSE	FALSE	FALSE	1009	1-F7	1	F7	No	23482	22857	5.211700583	169	0.704200174	507.14	3.43	3.57	3.57	0	1	0	0	0	0	0.86	1	0	0.29	3	0	0	0	0	0	0
JTFB.24.11		GTGYCAGCMGCCGCGGTAA	GGACTACHVGGGTWTCTAAT	24	11	11_24_no	FALSE	FALSE	TRUE	TRUE	FALSE	25/05/16	no	NA		FALSE	FALSE	FALSE	1009	1-G1	1	G1	No	5390	5143	3.533800181	74	0.569100044	642.86	3.71	3.71	3.29	0	1	0	0.14	0.14	0	0.57	1	0	0.14	3	0	0	0	0	0	0
JTFB.24.13		GTGYCAGCMGCCGCGGTAA	GGACTACHVGGGTWTCTAAT	24	13	13_24_no	FALSE	FALSE	TRUE	TRUE	FALSE	06/06/16	no	NA		FALSE	FALSE	FALSE	1009	1-G8	1	G8	No	31465	30486	4.466074143	160	0.609958755	576.67	4	3.83	4	0.33	1	0	0.17	0.83	0	0.17	0.83	0	0.33	3	0	0	0	0	0	0
JTFB.24.14		GTGYCAGCMGCCGCGGTAA	GGACTACHVGGGTWTCTAAT	24	14	14_24_no	FALSE	FALSE	TRUE	TRUE	FALSE	20/06/16	no	NA		FALSE	FALSE	FALSE	1009	1-H6	1	H6	No	44730	44063	4.556367099	139	0.640034389	564.29	3.86	3.86	3.86	0	1	0	0	0.71	0	0.29	1	0	0.29	3	0	0	0	0	0	0
JTFB.24.16		GTGYCAGCMGCCGCGGTAA	GGACTACHVGGGTWTCTAAT	24	16	16_24_no	FALSE	FALSE	TRUE	TRUE	FALSE	08/07/16	no	NA		FALSE	FALSE	FALSE	1009	2-A4	2	A4	No	25862	24998	4.555822037	152	0.628568929	642.86	4	4	4	0	1	0	0.71	0.14	0	0	1	0	0.29	3	0	0	0	0	0	0
JTFB.24.17		GTGYCAGCMGCCGCGGTAA	GGACTACHVGGGTWTCTAAT	24	17	17_24_no	FALSE	FALSE	TRUE	TRUE	FALSE	13/07/16	no	NA		FALSE	FALSE	FALSE	1009	2-A8	2	A8	No	18813	18033	5.752389954	163	0.78277354	627.86	4	4	4	0	1	0	0.57	0.43	0	0.14	1	0	0.43	3	0	0	0	0	0	0
JTFB.24.19		GTGYCAGCMGCCGCGGTAA	GGACTACHVGGGTWTCTAAT	24	19	19_24_no	FALSE	FALSE	TRUE	TRUE	FALSE	25/07/16	no	NA		FALSE	FALSE	FALSE	1009	2-B7	2	B7	No	42713	42218	4.522001836	158	0.619131651	618.57	4	3.86	4	0	1	0	0.43	0.71	0	0.14	1	0	0.14	3	0	0	0	0	0	0
JTFB.24.20		GTGYCAGCMGCCGCGGTAA	GGACTACHVGGGTWTCTAAT	24	20	20_24_no	FALSE	FALSE	TRUE	TRUE	FALSE	02/08/16	no	NA		FALSE	FALSE	FALSE	1009	2-C2	2	C2	No	47455	46579	3.944953079	168	0.533655801	555.71	4	4	4	0.43	1	0	0	0.14	0	0.14	1	0	0	3	0	0	0	0	0	0
JTFB.24.25		GTGYCAGCMGCCGCGGTAA	GGACTACHVGGGTWTCTAAT	24	25	25_24_no	FALSE	FALSE	TRUE	TRUE	FALSE	07/09/16	no	NA		FALSE	FALSE	FALSE	1009	2-E1	2	E1	No	39713	38659	4.254843194	149	0.589381337	NA	NA	NA	NA	NA	NA	NA	NA	NA	NA	NA	NA	NA	NA	NA	NA	NA	NA	NA	NA	NA
JTFB.24.35		GTGYCAGCMGCCGCGGTAA	GGACTACHVGGGTWTCTAAT	24	35	35_24_no	FALSE	TRUE	TRUE	TRUE	FALSE	17/11/16	no	NA		FALSE	FALSE	FALSE	1009	3-F4	3	F4	No	38231	35114	5.435352849	216	0.700893836	NA	NA	NA	NA	NA	NA	NA	NA	NA	NA	NA	NA	NA	NA	NA	NA	NA	NA	NA	NA	NA
JTFB.25.01		GTGYCAGCMGCCGCGGTAA	GGACTACHVGGGTWTCTAAT	25	1	1_25_no	TRUE	FALSE	TRUE	TRUE	FALSE	10/03/16	no	NA		FALSE	FALSE	FALSE	1006	1-A6	1	A6	No	25408	25197	5.615165154	112	0.8248674	510	4	4	4	0	1	0	0	1	1	0	0	0	0	3	0	0	0	0	0	0
JTFB.25.02		GTGYCAGCMGCCGCGGTAA	GGACTACHVGGGTWTCTAAT	25	2	2_25_no	FALSE	FALSE	TRUE	TRUE	FALSE	17/03/16	no	NA		FALSE	FALSE	FALSE	1006	1-B3	1	B3	No	30572	30107	5.522781174	137	0.778072163	573.33	4	3.67	3.83	0.5	1	0	0.33	0.5	0.33	0	0	0	0.67	3	0	0	0	0	0	0
JTFB.25.03		GTGYCAGCMGCCGCGGTAA	GGACTACHVGGGTWTCTAAT	25	3	3_25_no	FALSE	FALSE	TRUE	TRUE	FALSE	22/03/16	no	NA		FALSE	FALSE	FALSE	1006	1-B11	1	B11	No	12689	12615	5.338121266	106	0.793428118	520	4	4	3	1	1	0	0	0.5	0.5	0	0	0	1	3	0	0	0	0	0	0
JTFB.25.04		GTGYCAGCMGCCGCGGTAA	GGACTACHVGGGTWTCTAAT	25	4	4_25_no	FALSE	FALSE	TRUE	TRUE	FALSE	30/03/16	no	NA		FALSE	FALSE	FALSE	1006	1-C6	1	C6	No	32742	32464	5.433015322	128	0.776145046	NA	NA	NA	NA	NA	NA	NA	NA	NA	NA	NA	NA	NA	NA	NA	NA	NA	NA	NA	NA	NA
JTFB.25.05		GTGYCAGCMGCCGCGGTAA	GGACTACHVGGGTWTCTAAT	25	5	5_25_no	FALSE	FALSE	TRUE	TRUE	FALSE	05/04/16	no	NA		FALSE	FALSE	FALSE	1006	1-C10	1	C10	No	31081	30793	4.512563129	105	0.672087894	NA	NA	NA	NA	NA	NA	NA	NA	NA	NA	NA	NA	NA	NA	NA	NA	NA	NA	NA	NA	NA
JTFB.25.06		GTGYCAGCMGCCGCGGTAA	GGACTACHVGGGTWTCTAAT	25	6	6_25_no	FALSE	FALSE	TRUE	TRUE	FALSE	14/04/16	no	NA		FALSE	FALSE	FALSE	1006	1-D6	1	D6	No	28010	27830	5.198287468	115	0.759374045	NA	NA	NA	NA	NA	NA	NA	NA	NA	NA	NA	NA	NA	NA	NA	NA	NA	NA	NA	NA	NA
JTFB.25.07		GTGYCAGCMGCCGCGGTAA	GGACTACHVGGGTWTCTAAT	25	7	7_25_no	FALSE	FALSE	TRUE	TRUE	FALSE	19/04/16	no	NA		FALSE	FALSE	FALSE	1006	1-E4	1	E4	No	38659	38425	4.9699411	135	0.702284952	NA	NA	NA	NA	NA	NA	NA	NA	NA	NA	NA	NA	NA	NA	NA	NA	NA	NA	NA	NA	NA
JTFB.25.09		GTGYCAGCMGCCGCGGTAA	GGACTACHVGGGTWTCTAAT	25	9	9_25_no	FALSE	FALSE	TRUE	TRUE	FALSE	11/05/16	no	NA		FALSE	FALSE	FALSE	1006	1-F4	1	F4	No	44914	44566	5.331430758	138	0.750005263	NA	NA	NA	NA	NA	NA	NA	NA	NA	NA	NA	NA	NA	NA	NA	NA	NA	NA	NA	NA	NA
JTFB.25.10		GTGYCAGCMGCCGCGGTAA	GGACTACHVGGGTWTCTAAT	25	10	10_25_no	FALSE	FALSE	TRUE	TRUE	FALSE	20/05/16	no	NA		FALSE	FALSE	FALSE	1006	1-F10	1	F10	No	44004	43701	4.867484024	138	0.684739014	620	4	4	4	1	0	0	0	0.4	0	0	1	0	0.4	3	0	0	0	0	0	0
JTFB.25.11		GTGYCAGCMGCCGCGGTAA	GGACTACHVGGGTWTCTAAT	25	11	11_25_no	FALSE	FALSE	TRUE	TRUE	FALSE	25/05/16	no	NA		FALSE	FALSE	FALSE	1006	1-G2	1	G2	No	47813	47060	4.972075116	129	0.709159029	600	4	4	4	1	0	0	0.14	0.71	0.14	0	0.57	0.29	0.43	3	0	0	0	0	0	0
JTFB.25.12		GTGYCAGCMGCCGCGGTAA	GGACTACHVGGGTWTCTAAT	25	12	12_25_no	FALSE	FALSE	TRUE	TRUE	FALSE	03/06/16	no	NA		FALSE	FALSE	FALSE	1006	1-G6	1	G6	No	43778	43352	5.318173926	144	0.74173355	671.43	4	4	4	1	0	0	0	0.57	0	0	1	0	0.29	3	0	0	0	0	0	0
JTFB.25.13		GTGYCAGCMGCCGCGGTAA	GGACTACHVGGGTWTCTAAT	25	13	13_25_no	FALSE	FALSE	TRUE	TRUE	FALSE	07/06/16	no	NA		FALSE	FALSE	FALSE	1006	1-G11	1	G11	No	14922	14756	5.504169781	119	0.798305332	671.43	4	4	4	1	0	0	0	0.71	0.14	0	0.86	0	0.29	3	0	0	0	0	0	0
JTFB.25.14		GTGYCAGCMGCCGCGGTAA	GGACTACHVGGGTWTCTAAT	25	14	14_25_no	FALSE	FALSE	TRUE	TRUE	FALSE	17/06/16	no	NA		FALSE	FALSE	FALSE	1006	1-H5	1	H5	No	50467	50226	4.826442423	138	0.678965438	647.14	4	4	4	1	0	0	0	0.86	0.14	0	0.86	0.29	0.29	3	0	0	0	0	0	0
JTFB.25.15		GTGYCAGCMGCCGCGGTAA	GGACTACHVGGGTWTCTAAT	25	15	15_25_no	FALSE	FALSE	TRUE	TRUE	FALSE	22/06/16	no	NA		FALSE	FALSE	FALSE	1006	1-H8	1	H8	No	49154	48574	5.379803438	150	0.744216125	714.29	4	4	4	1	0	0	0	0.71	0.14	0	0.71	0.43	0.43	3	0	0	0	0	0	0
JTFB.25.16		GTGYCAGCMGCCGCGGTAA	GGACTACHVGGGTWTCTAAT	25	16	16_25_no	FALSE	FALSE	TRUE	TRUE	FALSE	28/06/16	no	NA		FALSE	FALSE	FALSE	1006	1-H11	1	H11	No	19979	19797	5.444664345	131	0.774113023	633.33	4	4	4	1	0	0	0	1	0	0	0.83	0.5	0.5	3	0	0	0	0	0	0
JTFB.25.18		GTGYCAGCMGCCGCGGTAA	GGACTACHVGGGTWTCTAAT	25	18	18_25_no	FALSE	FALSE	TRUE	TRUE	FALSE	15/07/16	no	NA		FALSE	FALSE	FALSE	1006	2-A11	2	A11	No	28690	28349	5.467115678	141	0.765750593	683.33	4	4	4	1	0	0	0	0.83	0	0	0.83	0.33	0	3	0	0	0	0	0	0
JTFB.25.19		GTGYCAGCMGCCGCGGTAA	GGACTACHVGGGTWTCTAAT	25	19	19_25_no	FALSE	FALSE	TRUE	TRUE	FALSE	22/07/16	no	NA		FALSE	FALSE	FALSE	1006	2-B5	2	B5	No	7117	7064	5.476967806	105	0.815723493	666.67	4	4	4	1	0	0	0.33	1	0	0	0.67	0.67	0	3	0	0	0	0	0	0
JTFB.25.20		GTGYCAGCMGCCGCGGTAA	GGACTACHVGGGTWTCTAAT	25	20	20_25_no	FALSE	FALSE	TRUE	TRUE	FALSE	29/07/16	no	NA		FALSE	FALSE	FALSE	1006	2-B9	2	B9	No	53006	52673	5.251733084	137	0.739885791	685.71	4	4	4	1	0	0	0.14	0.43	0.43	0	0.43	0.57	0	3	0	0	0	0	0	0
JTFB.25.22		GTGYCAGCMGCCGCGGTAA	GGACTACHVGGGTWTCTAAT	25	22	22_25_no	FALSE	FALSE	TRUE	TRUE	FALSE	12/08/16	no	NA		FALSE	FALSE	FALSE	1006	2-C12	2	C12	No	37908	37738	5.169811666	117	0.752479945	571.67	4	4	4	1	0	0	0	0.5	0.17	0	0.33	0.5	0	3	0	0	0	0	0	0
JTFB.25.24		GTGYCAGCMGCCGCGGTAA	GGACTACHVGGGTWTCTAAT	25	24	24_25_no	FALSE	FALSE	TRUE	TRUE	FALSE	29/08/16	no	NA		FALSE	FALSE	FALSE	1006	2-D8	2	D8	No	19504	19407	4.814808622	100	0.724700909	671.43	4	4	4	1	0	0	0	0.57	0	0	0.14	0.29	0	3	0	0	0	0	0	0
JTFB.25.26		GTGYCAGCMGCCGCGGTAA	GGACTACHVGGGTWTCTAAT	25	26	26_25_no	FALSE	FALSE	TRUE	TRUE	FALSE	16/09/16	no	NA		FALSE	FALSE	FALSE	1006	2-E6	2	E6	No	39626	39023	5.246156233	133	0.743578486	650	4	4	4	1	0	0	0	0.67	0	0	0	0.17	0.17	3	0	0	0	0	0	0
JTFB.25.27		GTGYCAGCMGCCGCGGTAA	GGACTACHVGGGTWTCTAAT	25	27	27_25_no	FALSE	FALSE	TRUE	TRUE	FALSE	21/09/16	no	NA		FALSE	FALSE	FALSE	1006	2-E10	2	E10	No	48432	48097	5.216609777	132	0.740533492	726	4	4	4	1	0	0	0	0.8	0	0	0	0.4	0.4	3	0	0	0	0	0	0
JTFB.25.28		GTGYCAGCMGCCGCGGTAA	GGACTACHVGGGTWTCTAAT	25	28	28_25_no	FALSE	FALSE	TRUE	TRUE	FALSE	27/09/16	no	NA		FALSE	FALSE	FALSE	1006	2-F1	2	F1	No	34809	34481	5.220370328	117	0.759838894	600	4	4	4	1	0	0	0	0.33	0	0	0.33	0.67	0.33	3	0	0	0	0	0	0
JTFB.25.29		GTGYCAGCMGCCGCGGTAA	GGACTACHVGGGTWTCTAAT	25	29	29_25_no	FALSE	FALSE	TRUE	TRUE	FALSE	07/10/16	no	NA		FALSE	FALSE	FALSE	1006	2-F8	2	F8	No	33403	33219	5.054327133	118	0.734358458	NA	NA	NA	NA	NA	NA	NA	NA	NA	NA	NA	NA	NA	NA	NA	NA	NA	NA	NA	NA	NA
JTFB.25.30		GTGYCAGCMGCCGCGGTAA	GGACTACHVGGGTWTCTAAT	25	30	30_25_no	FALSE	FALSE	TRUE	TRUE	FALSE	15/10/16	no	NA		FALSE	FALSE	FALSE	1006	2-F9	2	F9	No	43201	43044	4.72344864	108	0.69926385	NA	NA	NA	NA	NA	NA	NA	NA	NA	NA	NA	NA	NA	NA	NA	NA	NA	NA	NA	NA	NA
JTFB.25.31		GTGYCAGCMGCCGCGGTAA	GGACTACHVGGGTWTCTAAT	25	31	31_25_no	FALSE	FALSE	TRUE	TRUE	FALSE	18/10/16	no	NA		FALSE	FALSE	FALSE	1006	2-F11	2	F11	No	49306	48576	5.394720721	155	0.741427774	NA	NA	NA	NA	NA	NA	NA	NA	NA	NA	NA	NA	NA	NA	NA	NA	NA	NA	NA	NA	NA
JTFB.25.33		GTGYCAGCMGCCGCGGTAA	GGACTACHVGGGTWTCTAAT	25	33	33_25_no	FALSE	FALSE	TRUE	TRUE	FALSE	04/11/16	no	NA		FALSE	FALSE	FALSE	1006	2-F12	2	F12	No	46558	45954	5.211442861	139	0.732053097	600	4	4	4	1	0	0	0	0.5	0	0	0	0.25	0.5	3	0	0	0	0	0	0
JTFB.25.34		GTGYCAGCMGCCGCGGTAA	GGACTACHVGGGTWTCTAAT	25	34	34_25_no	FALSE	TRUE	TRUE	TRUE	FALSE	08/11/16	no	NA		FALSE	FALSE	FALSE	1006	2-G1	2	G1	No	40717	40377	5.124251688	127	0.733221188	700	4	4	4	1	0	0	0	0.5	0	0	0	0	0.5	3	0	0	0	0	0	0
JTFB.29.01		GTGYCAGCMGCCGCGGTAA	GGACTACHVGGGTWTCTAAT	29	1	1_29_no	TRUE	FALSE	TRUE	FALSE	FALSE	10/03/16	no	NA		TRUE	TRUE	FALSE	1007	1-A7	1	A7	No	26616	26078	4.872250874	116	0.710449749	NA	NA	NA	NA	NA	NA	NA	NA	NA	NA	NA	NA	NA	NA	NA	NA	NA	NA	NA	NA	NA
JTFB.29.02		GTGYCAGCMGCCGCGGTAA	GGACTACHVGGGTWTCTAAT	29	2	2_29_no	FALSE	FALSE	TRUE	FALSE	FALSE	16/03/16	no	NA		TRUE	TRUE	FALSE	1007	1-B4	1	B4	No	49143	48184	5.043931294	192	0.664990934	520	3	4	4	1	0	0	0	0	0	1	0	0	0	1	0	0	0	0	0	0
JTFB.29.03		GTGYCAGCMGCCGCGGTAA	GGACTACHVGGGTWTCTAAT	29	3	3_29_no	FALSE	FALSE	TRUE	FALSE	FALSE	23/03/16	no	NA		TRUE	TRUE	FALSE	1007	1-B12	1	B12	No	36375	36102	3.798310374	97	0.575509172	659.29	3.83	3.71	4	1	0	0	0	0.14	0	0.71	0	0	0.29	2.86	0	0	0	0	0	0
JTFB.29.05		GTGYCAGCMGCCGCGGTAA	GGACTACHVGGGTWTCTAAT	29	5	5_29_no	FALSE	FALSE	TRUE	FALSE	FALSE	06/04/16	no	NA		TRUE	TRUE	FALSE	1007	1-C11	1	C11	No	14105	13848	4.673798601	105	0.696101831	640	3.17	3.57	3.43	0.86	0.14	0	0	0.14	0	0.71	0	0.14	0.71	3	0	0	0	0	0	0
JTFB.29.07		GTGYCAGCMGCCGCGGTAA	GGACTACHVGGGTWTCTAAT	29	7	7_29_yes	FALSE	FALSE	FALSE	FALSE	TRUE	19/04/16	yes	None		TRUE	TRUE	FALSE	1007	1-E6	1	E6	No	37976	37242	5.292127289	162	0.721013003	658.57	4	3.86	4	0.86	0.14	0	0	0	0	0.14	0	0.57	0.43	3	0	0	0	0	0	0
JTFB.29.08		GTGYCAGCMGCCGCGGTAA	GGACTACHVGGGTWTCTAAT	29	8	8_29_yes	FALSE	FALSE	FALSE	FALSE	TRUE	02/05/16	yes	EPEC/ETEC		TRUE	TRUE	FALSE	1007	1-D12	1	D12	No	23716	23481	4.178435539	86	0.650212168	624	3.8	3.6	3.6	1	0	0	0	0.2	0	0.4	0	0	0.8	3	0	0	0	0	0	0
JTFB.29.09		GTGYCAGCMGCCGCGGTAA	GGACTACHVGGGTWTCTAAT	29	9	9_29_no	FALSE	FALSE	FALSE	FALSE	FALSE	09/05/16	no	NA		TRUE	TRUE	FALSE	1007	1-E11	1	E11	No	17562	17155	5.473596577	124	0.787092618	697.14	3.86	4	3.57	1	0	0	0	0.43	0	0.14	0.14	0	0.29	3	0	0	0	0	0	0
JTFB.29.12		GTGYCAGCMGCCGCGGTAA	GGACTACHVGGGTWTCTAAT	29	12	12_29_yes	FALSE	FALSE	FALSE	FALSE	TRUE	01/06/16	yes	EPEC/ETEC/EAEC		TRUE	TRUE	FALSE	1007	1-G3	1	G3	No	53154	52874	3.568277679	84	0.558213468	707	4	4	4	1	0	0	0	0	0	0.2	0	0.4	0.4	3	0	0	0	0	0	0
JTFB.29.13		GTGYCAGCMGCCGCGGTAA	GGACTACHVGGGTWTCTAAT	29	13	13_29_no	FALSE	FALSE	FALSE	FALSE	FALSE	06/06/16	no	NA		TRUE	TRUE	FALSE	1007	1-G9	1	G9	No	59433	58670	4.061275662	100	0.611282897	633.75	4	4	4	1	0	0	0	0	0	0.5	0	0.25	0.25	3	0	0	0	0	0	0
JTFB.29.14		GTGYCAGCMGCCGCGGTAA	GGACTACHVGGGTWTCTAAT	29	14	14_29_yes	FALSE	FALSE	FALSE	FALSE	TRUE	15/06/16	yes	ETEC/Cyclospora cayetanensis		TRUE	TRUE	TRUE	1007	1-H3	1	H3	No	37990	37040	5.232418889	124	0.752411732	530	4	4	3.25	1	0	0	0	0	0	0	0	0	0	2.5	0	0.5	0	0	0	0
JTFB.29.15		GTGYCAGCMGCCGCGGTAA	GGACTACHVGGGTWTCTAAT	29	15	15_29_no	FALSE	FALSE	FALSE	TRUE	FALSE	24/06/16	no	NA		TRUE	TRUE	FALSE	1007	1-H10	1	H10	No	51336	50879	4.480614856	99	0.675874766	530	4	3.75	3.8	1	0	0	0.2	0.2	0	0	0	0.4	0	2.6	0	0.4	0	0	0.6	0
JTFB.29.17		GTGYCAGCMGCCGCGGTAA	GGACTACHVGGGTWTCTAAT	29	17	17_29_no	FALSE	FALSE	FALSE	TRUE	FALSE	05/07/16	no	NA		TRUE	TRUE	FALSE	1007	2-A2	2	A2	No	27553	27301	4.521726077	98	0.683586459	NA	NA	NA	NA	NA	NA	NA	NA	NA	NA	NA	NA	NA	NA	NA	NA	NA	NA	NA	NA	NA
JTFB.29.18		GTGYCAGCMGCCGCGGTAA	GGACTACHVGGGTWTCTAAT	29	18	18_29_no	FALSE	FALSE	FALSE	TRUE	FALSE	18/07/16	no	NA		TRUE	TRUE	FALSE	1007	2-A9	2	A9	No	23809	23495	4.966750609	109	0.733837965	608.33	4	3.83	3.83	1	0	0	0.33	0	0	0	0	0.33	0.33	3	0	0	0	0	0	0
JTFB.29.19		GTGYCAGCMGCCGCGGTAA	GGACTACHVGGGTWTCTAAT	29	19	19_29_no	FALSE	FALSE	FALSE	TRUE	FALSE	22/07/16	no	NA		TRUE	TRUE	FALSE	1007	2-B4	2	B4	No	28921	28400	5.547867709	165	0.753139429	765	4	4	4	1	0	0	0	0	0	0	0	0	1	3	0	0	0	0	0	0
JTFB.29.21		GTGYCAGCMGCCGCGGTAA	GGACTACHVGGGTWTCTAAT	29	21	21_29_no	FALSE	FALSE	FALSE	TRUE	FALSE	03/08/16	no	NA		TRUE	TRUE	FALSE	1007	2-C5	2	C5	No	28637	28189	4.846238578	107	0.71887003	NA	NA	NA	NA	NA	NA	NA	NA	NA	NA	NA	NA	NA	NA	NA	NA	NA	NA	NA	NA	NA
JTFB.29.22		GTGYCAGCMGCCGCGGTAA	GGACTACHVGGGTWTCTAAT	29	22	22_29_no	FALSE	FALSE	FALSE	TRUE	FALSE	10/08/16	no	NA		TRUE	TRUE	FALSE	1007	2-C9	2	C9	No	26758	25922	5.054784018	132	0.717561217	NA	NA	NA	NA	NA	NA	NA	NA	NA	NA	NA	NA	NA	NA	NA	NA	NA	NA	NA	NA	NA
JTFB.29.34		GTGYCAGCMGCCGCGGTAA	GGACTACHVGGGTWTCTAAT	29	34	34_29_no	FALSE	TRUE	FALSE	TRUE	FALSE	14/11/16	no	NA		TRUE	TRUE	FALSE	1007	2-G3	2	G3	No	50733	49967	5.211243116	154	0.717131718	NA	NA	NA	NA	NA	NA	NA	NA	NA	NA	NA	NA	NA	NA	NA	NA	NA	NA	NA	NA	NA
JTFB.33.01		GTGYCAGCMGCCGCGGTAA	GGACTACHVGGGTWTCTAAT	33	1	1_33_no	TRUE	FALSE	TRUE	FALSE	FALSE	16/03/16	no	NA		TRUE	TRUE	FALSE	1004	1-A8	1	A8	No	31687	30999	6.290064275	198	0.824	450	4	4	3.86	1	0.14	0.14	0.86	0	1	0	1	0	0	3	0	0	0	0	0	0
JTFB.33.02		GTGYCAGCMGCCGCGGTAA	GGACTACHVGGGTWTCTAAT	33	2	2_33_no	FALSE	FALSE	TRUE	FALSE	FALSE	24/03/16	no	NA		TRUE	TRUE	FALSE	1004	1-B5	1	B5	No	37880	37310	6.443000995	211	0.834466808	450	4	3.5	4	1	1	0.17	1	0	1	0	1	0	0	3	0	0.17	0.17	0.17	0.17	0
JTFB.33.03		GTGYCAGCMGCCGCGGTAA	GGACTACHVGGGTWTCTAAT	33	3	3_33_no	FALSE	FALSE	TRUE	FALSE	FALSE	31/03/16	no	NA		TRUE	TRUE	FALSE	1004	1-C1	1	C1	No	28208	27915	5.733535421	156	0.786989551	450	2	4	4	1	1	0	0	0	1	0	1	0	0	3	0	0	0	0	0	0
JTFB.33.04		GTGYCAGCMGCCGCGGTAA	GGACTACHVGGGTWTCTAAT	33	4	4_33_no	FALSE	FALSE	TRUE	FALSE	FALSE	09/04/16	no	NA		TRUE	TRUE	FALSE	1004	1-C7	1	C7	No	37330	36842	6.313164352	196	0.829074841	NA	NA	NA	NA	NA	NA	NA	NA	NA	NA	NA	NA	NA	NA	NA	NA	NA	NA	NA	NA	NA
JTFB.33.05		GTGYCAGCMGCCGCGGTAA	GGACTACHVGGGTWTCTAAT	33	5	5_33_no	FALSE	FALSE	TRUE	FALSE	FALSE	12/04/16	no	NA		TRUE	TRUE	FALSE	1004	1-C12	1	C12	No	34827	34401	6.083398588	180	0.812001852	NA	NA	NA	NA	NA	NA	NA	NA	NA	NA	NA	NA	NA	NA	NA	NA	NA	NA	NA	NA	NA
JTFB.33.06		GTGYCAGCMGCCGCGGTAA	GGACTACHVGGGTWTCTAAT	33	6	6_33_no	FALSE	FALSE	TRUE	FALSE	FALSE	19/04/16	no	NA		TRUE	TRUE	FALSE	1004	1-D7	1	D7	No	23796	23603	5.827183236	166	0.790122316	NA	NA	NA	NA	NA	NA	NA	NA	NA	NA	NA	NA	NA	NA	NA	NA	NA	NA	NA	NA	NA
JTFB.33.07		GTGYCAGCMGCCGCGGTAA	GGACTACHVGGGTWTCTAAT	33	7	7_33_no	FALSE	FALSE	TRUE	FALSE	FALSE	28/04/16	no	NA		TRUE	TRUE	FALSE	1004	1-D10	1	D10	No	40254	39840	5.577719312	165	0.757191873	NA	NA	NA	NA	NA	NA	NA	NA	NA	NA	NA	NA	NA	NA	NA	NA	NA	NA	NA	NA	NA
JTFB.33.08		GTGYCAGCMGCCGCGGTAA	GGACTACHVGGGTWTCTAAT	33	8	8_33_no	FALSE	FALSE	TRUE	FALSE	FALSE	02/05/16	no	NA		TRUE	TRUE	FALSE	1004	1-F1	1	F1	No	37780	37510	6.080832869	189	0.804104461	NA	NA	NA	NA	NA	NA	NA	NA	NA	NA	NA	NA	NA	NA	NA	NA	NA	NA	NA	NA	NA
JTFB.33.09		GTGYCAGCMGCCGCGGTAA	GGACTACHVGGGTWTCTAAT	33	9	9_33_no	FALSE	FALSE	TRUE	FALSE	FALSE	11/05/16	no	NA		TRUE	TRUE	FALSE	1004	1-F5	1	F5	No	52225	50358	6.005003685	224	0.769147009	NA	NA	NA	NA	NA	NA	NA	NA	NA	NA	NA	NA	NA	NA	NA	NA	NA	NA	NA	NA	NA
JTFB.33.10		GTGYCAGCMGCCGCGGTAA	GGACTACHVGGGTWTCTAAT	33	10	10_33_no	FALSE	FALSE	TRUE	FALSE	FALSE	16/05/16	no	NA		TRUE	TRUE	FALSE	1004	1-F6	1	F6	No	38951	38635	6.255383139	192	0.824708512	NA	NA	NA	NA	NA	NA	NA	NA	NA	NA	NA	NA	NA	NA	NA	NA	NA	NA	NA	NA	NA
JTFB.33.11		GTGYCAGCMGCCGCGGTAA	GGACTACHVGGGTWTCTAAT	33	11	11_33_no	FALSE	FALSE	TRUE	FALSE	FALSE	23/05/16	no	NA		TRUE	TRUE	FALSE	1004	1-F11	1	F11	No	13152	12912	6.171911622	148	0.856085934	NA	NA	NA	NA	NA	NA	NA	NA	NA	NA	NA	NA	NA	NA	NA	NA	NA	NA	NA	NA	NA
JTFB.33.12		GTGYCAGCMGCCGCGGTAA	GGACTACHVGGGTWTCTAAT	33	12	12_33_no	FALSE	FALSE	TRUE	FALSE	FALSE	01/06/16	no	NA		TRUE	TRUE	FALSE	1004	1-G4	1	G4	No	15172	15043	5.298497189	83	0.831131673	NA	NA	NA	NA	NA	NA	NA	NA	NA	NA	NA	NA	NA	NA	NA	NA	NA	NA	NA	NA	NA
JTFB.33.13		GTGYCAGCMGCCGCGGTAA	GGACTACHVGGGTWTCTAAT	33	13	13_33_no	FALSE	FALSE	TRUE	FALSE	FALSE	09/06/16	no	NA		TRUE	TRUE	FALSE	1004	1-H1	1	H1	No	32110	31781	5.863706661	166	0.795074618	NA	NA	NA	NA	NA	NA	NA	NA	NA	NA	NA	NA	NA	NA	NA	NA	NA	NA	NA	NA	NA
JTFB.33.14		GTGYCAGCMGCCGCGGTAA	GGACTACHVGGGTWTCTAAT	33	14	14_33_no	FALSE	FALSE	TRUE	FALSE	FALSE	16/06/16	no	NA		TRUE	TRUE	FALSE	1004	1-H4	1	H4	No	37285	36834	6.08593804	191	0.803166638	NA	NA	NA	NA	NA	NA	NA	NA	NA	NA	NA	NA	NA	NA	NA	NA	NA	NA	NA	NA	NA
JTFB.33.15		GTGYCAGCMGCCGCGGTAA	GGACTACHVGGGTWTCTAAT	33	15	15_33_yes	FALSE	FALSE	FALSE	FALSE	TRUE	20/06/16	yes	EAEC/ETEC/STEC/E.coli0157	Parainfluenza virus 3	TRUE	TRUE	FALSE	1004	1-H7	1	H7	No	39501	39069	6.412526353	207	0.833500647	NA	NA	NA	NA	NA	NA	NA	NA	NA	NA	NA	NA	NA	NA	NA	NA	NA	NA	NA	NA	NA
JTFB.33.16		GTGYCAGCMGCCGCGGTAA	GGACTACHVGGGTWTCTAAT	33	16	16_33_no	FALSE	FALSE	FALSE	FALSE	FALSE	29/06/16	no	NA		TRUE	TRUE	FALSE	1004	1-H12	1	H12	No	42765	42197	5.978969319	177	0.800654143	NA	NA	NA	NA	NA	NA	NA	NA	NA	NA	NA	NA	NA	NA	NA	NA	NA	NA	NA	NA	NA
JTFB.33.17		GTGYCAGCMGCCGCGGTAA	GGACTACHVGGGTWTCTAAT	33	17	17_33_yes	FALSE	FALSE	FALSE	FALSE	TRUE	05/07/16	yes	EAEC/ETEC/STEC/E.coli0157		TRUE	TRUE	FALSE	1004	2-A3	2	A3	No	29791	29542	4.931170266	111	0.725768096	NA	NA	NA	NA	NA	NA	NA	NA	NA	NA	NA	NA	NA	NA	NA	NA	NA	NA	NA	NA	NA
JTFB.33.18		GTGYCAGCMGCCGCGGTAA	GGACTACHVGGGTWTCTAAT	33	18	18_33_no	FALSE	FALSE	FALSE	TRUE	FALSE	14/07/16	no	NA		TRUE	TRUE	FALSE	1004	2-A10	2	A10	No	21768	21620	5.645255412	142	0.789574137	NA	NA	NA	NA	NA	NA	NA	NA	NA	NA	NA	NA	NA	NA	NA	NA	NA	NA	NA	NA	NA
JTFB.33.19		GTGYCAGCMGCCGCGGTAA	GGACTACHVGGGTWTCTAAT	33	19	19_33_no	FALSE	FALSE	FALSE	TRUE	FALSE	18/07/16	no	NA		TRUE	TRUE	FALSE	1004	2-A12	2	A12	No	13755	13680	5.121166545	108	0.758142388	NA	NA	NA	NA	NA	NA	NA	NA	NA	NA	NA	NA	NA	NA	NA	NA	NA	NA	NA	NA	NA
JTFB.33.20		GTGYCAGCMGCCGCGGTAA	GGACTACHVGGGTWTCTAAT	33	20	20_33_no	FALSE	FALSE	FALSE	TRUE	FALSE	29/07/16	no	NA		TRUE	TRUE	FALSE	1004	2-B10	2	B10	No	38794	38321	6.186508118	194	0.814023561	NA	NA	NA	NA	NA	NA	NA	NA	NA	NA	NA	NA	NA	NA	NA	NA	NA	NA	NA	NA	NA
JTFB.33.21		GTGYCAGCMGCCGCGGTAA	GGACTACHVGGGTWTCTAAT	33	21	21_33_no	FALSE	FALSE	FALSE	TRUE	FALSE	02/08/16	no	NA		TRUE	TRUE	FALSE	1004	2-C3	2	C3	No	29045	28770	6.14130088	172	0.826970366	NA	NA	NA	NA	NA	NA	NA	NA	NA	NA	NA	NA	NA	NA	NA	NA	NA	NA	NA	NA	NA
JTFB.33.22		GTGYCAGCMGCCGCGGTAA	GGACTACHVGGGTWTCTAAT	33	22	22_33_no	FALSE	FALSE	FALSE	TRUE	FALSE	09/08/16	no	NA		TRUE	TRUE	FALSE	1004	2-C8	2	C8	No	28159	27872	6.049448986	182	0.805755788	NA	NA	NA	NA	NA	NA	NA	NA	NA	NA	NA	NA	NA	NA	NA	NA	NA	NA	NA	NA	NA
JTFB.33.23		GTGYCAGCMGCCGCGGTAA	GGACTACHVGGGTWTCTAAT	33	23	23_33_no	FALSE	FALSE	FALSE	TRUE	FALSE	15/08/16	no	NA		TRUE	TRUE	FALSE	1004	2-D1	2	D1	No	27127	26841	5.892260015	156	0.808776213	NA	NA	NA	NA	NA	NA	NA	NA	NA	NA	NA	NA	NA	NA	NA	NA	NA	NA	NA	NA	NA
JTFB.33.25		GTGYCAGCMGCCGCGGTAA	GGACTACHVGGGTWTCTAAT	33	25	25_33_no	FALSE	FALSE	FALSE	TRUE	FALSE	29/08/16	no	NA		TRUE	TRUE	FALSE	1004	2-D9	2	D9	No	30224	29997	6.615277403	205	0.86142256	NA	NA	NA	NA	NA	NA	NA	NA	NA	NA	NA	NA	NA	NA	NA	NA	NA	NA	NA	NA	NA
JTFB.33.27		GTGYCAGCMGCCGCGGTAA	GGACTACHVGGGTWTCTAAT	33	27	27_33_no	FALSE	FALSE	FALSE	TRUE	FALSE	14/09/16	no	NA		TRUE	TRUE	FALSE	1004	2-E2	2	E2	No	56883	53659	6.50475213	250	0.816586528	NA	NA	NA	NA	NA	NA	NA	NA	NA	NA	NA	NA	NA	NA	NA	NA	NA	NA	NA	NA	NA
JTFB.33.28		GTGYCAGCMGCCGCGGTAA	GGACTACHVGGGTWTCTAAT	33	28	28_33_no	FALSE	FALSE	FALSE	TRUE	FALSE	20/09/16	no	NA		TRUE	TRUE	FALSE	1004	2-E8	2	E8	No	41443	40446	6.26328312	204	0.816336796	NA	NA	NA	NA	NA	NA	NA	NA	NA	NA	NA	NA	NA	NA	NA	NA	NA	NA	NA	NA	NA
JTFB.33.29		GTGYCAGCMGCCGCGGTAA	GGACTACHVGGGTWTCTAAT	33	29	29_33_no	FALSE	FALSE	FALSE	TRUE	FALSE	27/09/16	no	NA		TRUE	TRUE	FALSE	1004	2-F2	2	F2	No	47910	47483	4.820428048	156	0.66165572	NA	NA	NA	NA	NA	NA	NA	NA	NA	NA	NA	NA	NA	NA	NA	NA	NA	NA	NA	NA	NA
JTFB.33.30		GTGYCAGCMGCCGCGGTAA	GGACTACHVGGGTWTCTAAT	33	30	30_33_no	FALSE	FALSE	FALSE	TRUE	FALSE	29/09/16	no	NA		TRUE	TRUE	FALSE	1004	2-F3	2	F3	No	41205	40714	5.87304379	182	0.782259514	NA	NA	NA	NA	NA	NA	NA	NA	NA	NA	NA	NA	NA	NA	NA	NA	NA	NA	NA	NA	NA
JTFB.33.31		GTGYCAGCMGCCGCGGTAA	GGACTACHVGGGTWTCTAAT	33	31	31_33_no	FALSE	FALSE	FALSE	TRUE	FALSE	05/10/16	no	NA		TRUE	TRUE	FALSE	1004	2-G4	2	G4	No	51336	50322	5.900799539	196	0.774921128	NA	NA	NA	NA	NA	NA	NA	NA	NA	NA	NA	NA	NA	NA	NA	NA	NA	NA	NA	NA	NA
JTFB.33.34		GTGYCAGCMGCCGCGGTAA	GGACTACHVGGGTWTCTAAT	33	34	34_33_no	FALSE	FALSE	FALSE	TRUE	FALSE	25/10/16	no	NA		TRUE	TRUE	FALSE	1004	2-G5	2	G5	No	47980	47369	4.375857351	108	0.647806103	NA	NA	NA	NA	NA	NA	NA	NA	NA	NA	NA	NA	NA	NA	NA	NA	NA	NA	NA	NA	NA
JTFB.33.35		GTGYCAGCMGCCGCGGTAA	GGACTACHVGGGTWTCTAAT	33	35	35_33_no	FALSE	FALSE	FALSE	TRUE	FALSE	03/11/16	no	NA		TRUE	TRUE	FALSE	1004	2-G6	2	G6	No	43293	42606	5.093045542	105	0.758543239	NA	NA	NA	NA	NA	NA	NA	NA	NA	NA	NA	NA	NA	NA	NA	NA	NA	NA	NA	NA	NA
JTFB.33.36		GTGYCAGCMGCCGCGGTAA	GGACTACHVGGGTWTCTAAT	33	36	36_33_no	FALSE	TRUE	FALSE	TRUE	FALSE	09/11/16	no	NA		TRUE	TRUE	FALSE	1004	2-G7	2	G7	No	45722	45003	4.536475519	118	0.659118232	NA	NA	NA	NA	NA	NA	NA	NA	NA	NA	NA	NA	NA	NA	NA	NA	NA	NA	NA	NA	NA
JTFB.34.07		GTGYCAGCMGCCGCGGTAA	GGACTACHVGGGTWTCTAAT	34	7	7_34_no	FALSE	FALSE	TRUE	FALSE	FALSE	27/04/16	no	NA		TRUE	TRUE	FALSE	1008	1-E3	1	E3	No	36180	34625	5.832784491	171	0.786317129	NA	NA	NA	NA	NA	NA	NA	NA	NA	NA	NA	NA	NA	NA	NA	NA	NA	NA	NA	NA	NA
JTFB.34.09		GTGYCAGCMGCCGCGGTAA	GGACTACHVGGGTWTCTAAT	34	9	9_34_yes	FALSE	TRUE	FALSE	FALSE	TRUE	10/05/16	yes	Escherichia vulneris		TRUE	TRUE	FALSE	1008	1-F2	1	F2	No	4617	4454	1.696018448	49	0.30206698	NA	NA	NA	NA	NA	NA	NA	NA	NA	NA	NA	NA	NA	NA	NA	NA	NA	NA	NA	NA	NA
JTFB.35.01		GTGYCAGCMGCCGCGGTAA	GGACTACHVGGGTWTCTAAT	35	1	1_35_no	TRUE	FALSE	TRUE	TRUE	FALSE	17/03/16	no	NA		FALSE	TRUE	FALSE	1015	1-A10	1	A10	No	28717	28218	4.144519973	115	0.605438025	505	4	3	4	1	0	0	0	0	1	0	0	0	0	3	0	0	0	0	0	0
JTFB.35.05		GTGYCAGCMGCCGCGGTAA	GGACTACHVGGGTWTCTAAT	35	5	5_35_no	FALSE	FALSE	TRUE	TRUE	FALSE	14/04/16	no	NA		FALSE	TRUE	FALSE	1015	1-D1	1	D1	No	32191	31453	4.504201462	121	0.651003107	519.29	4	3.67	3.8	1	0	0	0	0	1	0.86	0	0	0	3	0	0	0.14	0.43	0	0
JTFB.35.07		GTGYCAGCMGCCGCGGTAA	GGACTACHVGGGTWTCTAAT	35	7	7_35_no	FALSE	FALSE	TRUE	TRUE	FALSE	27/04/16	no	NA		FALSE	TRUE	TRUE	1015	1-E7	1	E7	No	31243	30696	5.111537315	157	0.700726945	540.71	4	4	4	1	0	0	0	0	1	0.43	0.29	0	0	3	0	0.14	0	0.29	0	0
JTFB.35.08		GTGYCAGCMGCCGCGGTAA	GGACTACHVGGGTWTCTAAT	35	8	8_35_no	FALSE	FALSE	TRUE	TRUE	FALSE	04/05/16	no	NA		FALSE	TRUE	TRUE	1015	1-D9	1	D9	No	39410	38618	5.078765449	146	0.706382389	527.14	3.86	3.86	3.57	1	0	0	0	0	0.86	0.43	0.43	0	0.14	3	0	0	0	0.14	0	0
JTFB.35.38		GTGYCAGCMGCCGCGGTAA	GGACTACHVGGGTWTCTAAT	35	38	38_35_no	FALSE	TRUE	TRUE	TRUE	FALSE	12/10/16	no	NA		FALSE	TRUE	FALSE	1015	3-A8	3	A8	No	28975	28183	5.625413856	144	0.784584756	NA	NA	NA	NA	NA	NA	NA	NA	NA	NA	NA	NA	NA	NA	NA	NA	NA	NA	NA	NA	NA
JTFB.41.01		GTGYCAGCMGCCGCGGTAA	GGACTACHVGGGTWTCTAAT	41	1	1_41_no	TRUE	FALSE	TRUE	TRUE	FALSE	11/07/16	no	NA		FALSE	FALSE	FALSE	1014	2-A6	2	A6	No	21621	21490	4.957400669	91	0.761763538	537.5	4	4	4	1	0	0	0.25	0.75	0	0	0	0	0	2.75	0	0.5	0	0	0	0
JTFB.41.02		GTGYCAGCMGCCGCGGTAA	GGACTACHVGGGTWTCTAAT	41	2	2_41_no	FALSE	FALSE	TRUE	TRUE	FALSE	18/07/16	no	NA		FALSE	FALSE	FALSE	1014	2-B2	2	B2	No	42819	42413	5.491718033	150	0.759697852	526	4	4	4	0.75	0	0	0.25	0.5	0	0	0	0	0	3	0	0.25	0	0	0	0
JTFB.41.03		GTGYCAGCMGCCGCGGTAA	GGACTACHVGGGTWTCTAAT	41	3	3_41_no	FALSE	FALSE	TRUE	TRUE	FALSE	25/07/16	no	NA		FALSE	FALSE	FALSE	1014	2-B8	2	B8	No	34041	33793	5.260838338	153	0.724894198	530	4	4	4	1	0	0	0.17	0.83	0	0	0	0	0	3	0	0.17	0	0	0	0
JTFB.41.04		GTGYCAGCMGCCGCGGTAA	GGACTACHVGGGTWTCTAAT	41	4	4_41_no	FALSE	FALSE	TRUE	TRUE	FALSE	01/08/16	no	NA		FALSE	FALSE	FALSE	1014	2-C1	2	C1	No	31716	31384	5.499345761	139	0.772	508	4	4	4	1	0	0	0.25	1	0	0.25	0	0	0	3	0	0	0	0.25	0	0
JTFB.41.05		GTGYCAGCMGCCGCGGTAA	GGACTACHVGGGTWTCTAAT	41	5	5_41_no	FALSE	FALSE	TRUE	TRUE	FALSE	09/08/16	no	NA		FALSE	FALSE	FALSE	1014	2-C7	2	C7	No	29123	28899	5.127128116	121	0.741036199	554	4	4	4	1	0	0	0.4	1	0	0	0	0	0	2.8	0	0.4	0	0.4	0	0
JTFB.41.06		GTGYCAGCMGCCGCGGTAA	GGACTACHVGGGTWTCTAAT	41	6	6_41_no	FALSE	FALSE	TRUE	TRUE	FALSE	15/08/16	no	NA		FALSE	FALSE	FALSE	1014	2-D2	2	D2	No	24505	24322	5.227520246	109	0.772366708	437.5	4	4	4	0.75	0	0	0.25	0.75	0	0.25	0	0	0	3	0	0.25	0	0	0	0
JTFB.41.07		GTGYCAGCMGCCGCGGTAA	GGACTACHVGGGTWTCTAAT	41	7	7_41_no	FALSE	FALSE	TRUE	TRUE	FALSE	26/08/16	no	NA		FALSE	FALSE	FALSE	1014	2-D7	2	D7	No	23297	23209	4.480364529	72	0.726161911	502	4	4	4	1	0	0	0.2	0.8	0	0.4	0	0	0	3	0	0.2	0	0	0	0
JTFB.41.08		GTGYCAGCMGCCGCGGTAA	GGACTACHVGGGTWTCTAAT	41	8	8_41_no	FALSE	FALSE	TRUE	TRUE	FALSE	29/08/16	no	NA		FALSE	FALSE	FALSE	1014	2-D10	2	D10	No	19142	19059	4.585645604	83	0.719312508	516	4	4	4	1	0	0	0	0.8	0	0.2	0	0	0	3	0	0	0	0	0	0
JTFB.41.09		GTGYCAGCMGCCGCGGTAA	GGACTACHVGGGTWTCTAAT	41	9	9_41_no	FALSE	FALSE	TRUE	TRUE	FALSE	07/09/16	no	NA		FALSE	FALSE	FALSE	1014	2-D12	2	D12	No	22693	22330	5.689156637	118	0.826594754	525	4	4	4	1	0	0	0	0.75	0	0	0.25	0	0	3	0	0	0	0.25	0	0
JTFB.41.10		GTGYCAGCMGCCGCGGTAA	GGACTACHVGGGTWTCTAAT	41	10	10_41_no	FALSE	FALSE	TRUE	TRUE	FALSE	14/09/16	no	NA		FALSE	FALSE	FALSE	1014	2-E5	2	E5	No	28943	28729	4.716258391	99	0.711420227	576	4	4	4	1	0	0	0.6	0.8	0	0	0	0	0	3	0	0	0	0	0	0
JTFB.41.11		GTGYCAGCMGCCGCGGTAA	GGACTACHVGGGTWTCTAAT	41	11	11_41_no	FALSE	FALSE	TRUE	TRUE	FALSE	20/09/16	no	NA		FALSE	FALSE	FALSE	1014	2-E9	2	E9	No	38321	38008	4.597755606	137	0.64775075	645	4	4	4	1	0	0	0.67	1	0	0	0.33	0	0	2.67	0	0.33	0	0	0	0
JTFB.41.12		GTGYCAGCMGCCGCGGTAA	GGACTACHVGGGTWTCTAAT	41	12	12_41_no	FALSE	FALSE	TRUE	TRUE	FALSE	27/09/16	no	NA		FALSE	FALSE	FALSE	1014	2-E12	2	E12	No	33242	32391	4.65620836	113	0.682710584	600	4	4	4	1	0	0	0	1	0	0	0	0	0	3	0	0	0	0	0	0
JTFB.41.14		GTGYCAGCMGCCGCGGTAA	GGACTACHVGGGTWTCTAAT	41	14	14_41_no	FALSE	FALSE	TRUE	TRUE	FALSE	13/10/16	no	NA		FALSE	FALSE	FALSE	1014	2-F4	2	F4	No	29660	29400	4.930075435	101	0.740450412	512	3	3	3	1	0	0	0	0	0	0	0	0	0	3	0	0	0	0.6	0	0
JTFB.41.16		GTGYCAGCMGCCGCGGTAA	GGACTACHVGGGTWTCTAAT	41	16	16_41_no	FALSE	FALSE	TRUE	TRUE	FALSE	26/10/16	no	NA		FALSE	FALSE	FALSE	1014	2-F5	2	F5	No	38310	37529	5.077836068	105	0.756277985	NA	NA	NA	NA	NA	NA	NA	NA	NA	NA	NA	NA	NA	NA	NA	NA	NA	NA	NA	NA	NA
JTFB.41.18		GTGYCAGCMGCCGCGGTAA	GGACTACHVGGGTWTCTAAT	41	18	18_41_no	FALSE	FALSE	TRUE	TRUE	FALSE	06/11/16	no	NA		FALSE	FALSE	FALSE	1014	2-F6	2	F6	No	34412	33772	4.711290598	105	0.701685779	483.33	3	4	4	1	0	0	0.67	0.67	0	0	0.33	0	0	2.33	0.33	0.33	0.33	0.33	0.33	0
JTFB.41.19		GTGYCAGCMGCCGCGGTAA	GGACTACHVGGGTWTCTAAT	41	19	19_41_no	FALSE	FALSE	TRUE	TRUE	FALSE	14/11/16	no	NA		FALSE	FALSE	FALSE	1014	2-F7	2	F7	No	31723	31374	5.115827638	112	0.751514751	570	4	3.83	4	1	0	0	0.17	0.83	0	0.17	0	0	0	3	0	0	0	0.5	0.33	0
JTFB.41.23		GTGYCAGCMGCCGCGGTAA	GGACTACHVGGGTWTCTAAT	41	23	23_41_no	FALSE	FALSE	TRUE	TRUE	FALSE	12/12/16	no	NA		FALSE	FALSE	FALSE	1014	3-B1	3	B1	No	23352	23162	4.978098599	78	0.792009553	527.14	4	4	3.86	0.86	0.14	0	0.29	0.29	0	0.14	0.14	0	0	3	0	0.14	0	0.71	0	0
JTFB.41.27		GTGYCAGCMGCCGCGGTAA	GGACTACHVGGGTWTCTAAT	41	27	27_41_no	FALSE	FALSE	TRUE	TRUE	FALSE	06/01/17	no	NA		FALSE	FALSE	FALSE	1014	3-C1	3	C1	No	36600	36340	5.186409904	111	0.763334186	587.14	4	4	4	0.29	0	0.71	0.29	0.14	0	0.14	0.57	0.14	0	3	0	0	0	0.14	0	0
JTFB.41.28		GTGYCAGCMGCCGCGGTAA	GGACTACHVGGGTWTCTAAT	41	28	28_41_no	FALSE	FALSE	TRUE	TRUE	FALSE	10/01/17	no	NA		FALSE	FALSE	FALSE	1014	3-D1	3	D1	No	27336	27149	4.740867892	92	0.726729956	565.71	4	4	4	0.71	0	0.14	0.29	0.43	0	0.14	0	0	0	3	0	0	0	0.29	0	0
JTFB.41.29		GTGYCAGCMGCCGCGGTAA	GGACTACHVGGGTWTCTAAT	41	29	29_41_no	FALSE	FALSE	TRUE	TRUE	FALSE	17/01/17	no	NA		FALSE	FALSE	FALSE	1014	3-E1	3	E1	No	40567	40213	4.758272077	114	0.696377677	608.33	4	4	4	1	0	0	0	0.83	0	0.33	0	0	0	3	0	0	0	0.17	0	0
JTFB.41.30		GTGYCAGCMGCCGCGGTAA	GGACTACHVGGGTWTCTAAT	41	30	30_41_no	FALSE	FALSE	TRUE	TRUE	FALSE	25/01/17	no	NA		FALSE	FALSE	FALSE	1014	3-F1	3	F1	No	43609	43477	4.752242613	107	0.704927076	581	4	4	4	1	0	0	0.4	0	0	0.4	0	0	0	3	0	0	0	0	0	0
JTFB.41.31		GTGYCAGCMGCCGCGGTAA	GGACTACHVGGGTWTCTAAT	41	31	31_41_no	FALSE	FALSE	TRUE	TRUE	FALSE	30/01/17	no	NA		FALSE	FALSE	FALSE	1014	3-G1	3	G1	No	53985	53093	5.327886415	143	0.744131586	547.5	4	4	4	1	0	0	0.33	0.83	0	0	0	0	0	3	0	0	0	0	0	0
JTFB.41.32		GTGYCAGCMGCCGCGGTAA	GGACTACHVGGGTWTCTAAT	41	32	32_41_no	FALSE	FALSE	TRUE	TRUE	FALSE	06/02/17	no	NA		FALSE	FALSE	FALSE	1014	3-H1	3	H1	No	41324	40860	5.150706906	113	0.755215799	575	4	4	4	1	0	0	0.33	1	0	0	0	0	0	3	0	0	0	0	0.17	0
JTFB.41.33		GTGYCAGCMGCCGCGGTAA	GGACTACHVGGGTWTCTAAT	41	33	33_41_no	FALSE	FALSE	TRUE	TRUE	FALSE	13/02/17	no	NA		FALSE	FALSE	FALSE	1014	3-A2	3	A2	No	25798	25604	5.598273328	117	0.814843688	564.29	4	4	4	1	0	0	0.29	0.57	0	0	0	0	0	3	0	0.14	0	0.14	0	0
JTFB.41.35		GTGYCAGCMGCCGCGGTAA	GGACTACHVGGGTWTCTAAT	41	35	35_41_no	FALSE	FALSE	TRUE	TRUE	FALSE	27/02/17	no	NA		FALSE	FALSE	FALSE	1014	3-B2	3	B2	No	25012	24927	5.061066409	98	0.765122965	565	4	4	4	1	0	0	0.33	0.67	0	0	0	0	0	3	0	0.17	0	0	0	0
JTFB.41.36		GTGYCAGCMGCCGCGGTAA	GGACTACHVGGGTWTCTAAT	41	36	36_41_no	FALSE	FALSE	TRUE	TRUE	FALSE	10/03/17	no	NA		FALSE	FALSE	FALSE	1014	3-C2	3	C2	No	30124	29761	5.579814138	127	0.798406909	565	4	4	4	1	0	0	0	0.43	0	0	0	0	0	3	0	0.14	0	0.14	0	0
JTFB.41.39		GTGYCAGCMGCCGCGGTAA	GGACTACHVGGGTWTCTAAT	41	39	39_41_no	FALSE	FALSE	TRUE	TRUE	FALSE	27/03/17	no	NA		FALSE	FALSE	FALSE	1014	3-E2	3	E2	No	29888	29483	5.454904973	107	0.809156966	530	4	4	4	1	0	0	0	0	0	0	0	0	0	3	0	0	0	0	0	0
JTFB.41.40		GTGYCAGCMGCCGCGGTAA	GGACTACHVGGGTWTCTAAT	41	40	40_41_no	FALSE	FALSE	TRUE	TRUE	FALSE	03/04/17	no	NA		FALSE	FALSE	FALSE	1014	3-A6	3	A6	No	19036	18921	5.373938586	96	0.816092512	545	4	4	4	1	0	0	0	0.25	0	0	0	0	0	3	0	0	0.25	0.5	0	0
JTFB.41.41		GTGYCAGCMGCCGCGGTAA	GGACTACHVGGGTWTCTAAT	41	41	41_41_no	FALSE	FALSE	TRUE	TRUE	FALSE	10/04/17	no	NA		FALSE	FALSE	FALSE	1014	3-B6	3	B6	No	17885	17511	5.499767457	96	0.835201029	NA	NA	NA	NA	NA	NA	NA	NA	NA	NA	NA	NA	NA	NA	NA	NA	NA	NA	NA	NA	NA
JTFB.41.42		GTGYCAGCMGCCGCGGTAA	GGACTACHVGGGTWTCTAAT	41	42	42_41_no	FALSE	FALSE	TRUE	TRUE	FALSE	18/04/17	no	NA		FALSE	FALSE	FALSE	1014	3-G4	3	G4	No	47595	46948	5.391280744	131	0.766523035	NA	NA	NA	NA	NA	NA	NA	NA	NA	NA	NA	NA	NA	NA	NA	NA	NA	NA	NA	NA	NA
JTFB.41.45		GTGYCAGCMGCCGCGGTAA	GGACTACHVGGGTWTCTAAT	41	45	45_41_no	FALSE	FALSE	TRUE	TRUE	FALSE	09/05/17	no	NA		FALSE	FALSE	FALSE	1014	3-H4	3	H4	No	42303	41751	4.978172085	132	0.706685628	506	4	4	4	1	0	0	0.6	0	0	0	0.2	0	0	2.75	0	0.4	0	0.2	0.4	0
JTFB.41.46		GTGYCAGCMGCCGCGGTAA	GGACTACHVGGGTWTCTAAT	41	46	46_41_no	FALSE	FALSE	TRUE	TRUE	FALSE	16/05/17	no	NA		FALSE	FALSE	FALSE	1014	3-A5	3	A5	No	30021	29816	5.080548198	114	0.743543096	NA	NA	NA	NA	NA	NA	NA	NA	NA	NA	NA	NA	NA	NA	NA	NA	NA	NA	NA	NA	NA
JTFB.41.47		GTGYCAGCMGCCGCGGTAA	GGACTACHVGGGTWTCTAAT	41	47	47_41_no	FALSE	FALSE	TRUE	TRUE	FALSE	24/05/17	no	NA		FALSE	FALSE	FALSE	1014	3-B5	3	B5	No	31410	30975	5.532399572	119	0.802399681	NA	NA	NA	NA	NA	NA	NA	NA	NA	NA	NA	NA	NA	NA	NA	NA	NA	NA	NA	NA	NA
JTFB.41.56		GTGYCAGCMGCCGCGGTAA	GGACTACHVGGGTWTCTAAT	41	56	56_41_no	FALSE	FALSE	TRUE	TRUE	FALSE	24/07/17	no	NA		FALSE	FALSE	FALSE	1014	3-G6	3	G6	No	50452	48415	4.313056499	112	0.633587722	NA	NA	NA	NA	NA	NA	NA	NA	NA	NA	NA	NA	NA	NA	NA	NA	NA	NA	NA	NA	NA
JTFB.41.57		GTGYCAGCMGCCGCGGTAA	GGACTACHVGGGTWTCTAAT	41	57	57_41_no	FALSE	FALSE	TRUE	TRUE	FALSE	03/08/17	no	NA		FALSE	FALSE	FALSE	1014	3-B7	3	B7	No	28615	27907	4.770571748	131	0.678271696	NA	NA	NA	NA	NA	NA	NA	NA	NA	NA	NA	NA	NA	NA	NA	NA	NA	NA	NA	NA	NA
JTFB.41.58		GTGYCAGCMGCCGCGGTAA	GGACTACHVGGGTWTCTAAT	41	58	58_41_no	FALSE	FALSE	TRUE	TRUE	FALSE	08/08/17	no	NA		FALSE	FALSE	FALSE	1014	3-C7	3	C7	No	25247	24776	4.966737022	114	0.726886722	NA	NA	NA	NA	NA	NA	NA	NA	NA	NA	NA	NA	NA	NA	NA	NA	NA	NA	NA	NA	NA
JTFB.41.59		GTGYCAGCMGCCGCGGTAA	GGACTACHVGGGTWTCTAAT	41	59	59_41_no	FALSE	TRUE	TRUE	TRUE	FALSE	16/08/17	no	NA		FALSE	FALSE	FALSE	1014	3-G7	3	G7	No	44489	44193	4.264781568	107	0.632619217	NA	NA	NA	NA	NA	NA	NA	NA	NA	NA	NA	NA	NA	NA	NA	NA	NA	NA	NA	NA	NA
JTFB.43.01		GTGYCAGCMGCCGCGGTAA	GGACTACHVGGGTWTCTAAT	43	1	1_43_no	TRUE	FALSE	TRUE	FALSE	FALSE	27/09/16	no	NA		TRUE	TRUE	FALSE	1001b	2-H2	2	H2	No	39914	38982	5.912255953	193	0.778701272	NA	NA	NA	NA	NA	NA	NA	NA	NA	NA	NA	NA	NA	NA	NA	NA	NA	NA	NA	NA	NA
JTFB.43.02		GTGYCAGCMGCCGCGGTAA	GGACTACHVGGGTWTCTAAT	43	2	2_43_yes	FALSE	FALSE	FALSE	FALSE	TRUE	05/10/16	yes	EAE/Epec		TRUE	TRUE	FALSE	1001b	2-H3	2	H3	No	43956	43079	5.456941723	182	0.726836839	505.83	4	4	4	1	0	0	0	0	0.67	0	0	0	0	3	0	0	0	0	0	0
JTFB.43.03		GTGYCAGCMGCCGCGGTAA	GGACTACHVGGGTWTCTAAT	43	3	3_43_no	FALSE	FALSE	FALSE	TRUE	FALSE	10/10/16	no	NA		TRUE	TRUE	FALSE	1001b	2-H4	2	H4	No	43493	41855	6.247408914	190	0.825300935	480.71	4	4	4	1	0	0	0	0	0.43	0	0	0	0.14	3	0	0	0.14	0	0	0
JTFB.43.04		GTGYCAGCMGCCGCGGTAA	GGACTACHVGGGTWTCTAAT	43	4	4_43_no	FALSE	FALSE	FALSE	TRUE	FALSE	20/10/16	no	NA		TRUE	TRUE	FALSE	1001b	2-H5	2	H5	No	50295	50002	4.372353951	149	0.60565894	496.43	4	4	4	1	0	0	0	0	0.71	0	0	0	0.14	3	0	0	0	0	0	0
JTFB.43.05		GTGYCAGCMGCCGCGGTAA	GGACTACHVGGGTWTCTAAT	43	5	5_43_no	FALSE	FALSE	FALSE	TRUE	FALSE	26/10/16	no	NA		TRUE	TRUE	FALSE	1001b	2-H6	2	H6	No	40532	39415	6.102831147	188	0.807831011	517.5	4	4	4	1	0	0	0	0	0.83	0	0	0	0.67	3	0	0	0	0	0	0
JTFB.43.06		GTGYCAGCMGCCGCGGTAA	GGACTACHVGGGTWTCTAAT	43	6	6_43_no	FALSE	FALSE	FALSE	TRUE	FALSE	02/11/16	no	NA		TRUE	TRUE	FALSE	1001b	2-H7	2	H7	No	33091	32686	5.219722486	158	0.714660347	502	4	4	4	1	0	0	0	0	0.8	0	0	0	0.8	3	0	0	0	0	0	0
JTFB.43.07		GTGYCAGCMGCCGCGGTAA	GGACTACHVGGGTWTCTAAT	43	7	7_43_no	FALSE	FALSE	FALSE	TRUE	FALSE	11/11/16	no	NA		TRUE	TRUE	FALSE	1001b	2-H8	2	H8	No	46609	44076	6.025863517	193	0.793664487	570	4	4	4	1	0	0	0	0	1	0	0	0	0.33	3	0	0	0	0	0	0
JTFB.43.17		GTGYCAGCMGCCGCGGTAA	GGACTACHVGGGTWTCTAAT	43	17	17_43_no	FALSE	FALSE	FALSE	TRUE	FALSE	16/01/17	no	NA		TRUE	TRUE	FALSE	1001b	3-B3	3	B3	No	27472	27307	5.690302764	129	0.811598677	621.43	4	4	4	0.43	0.57	0	0.14	0	1	0	0	0	0.71	3	0	0	0	0	0	0
JTFB.43.18		GTGYCAGCMGCCGCGGTAA	GGACTACHVGGGTWTCTAAT	43	18	18_43_no	FALSE	FALSE	FALSE	TRUE	FALSE	24/01/17	no	NA		TRUE	TRUE	FALSE	1001b	3-D3	3	D3	No	25809	25437	5.83279099	159	0.797604861	475.83	4	4	4	0	1	0	0	0	1	0	0	0.17	0.17	3	0	0	0	0	0	0
JTFB.43.19		GTGYCAGCMGCCGCGGTAA	GGACTACHVGGGTWTCTAAT	43	19	19_43_no	FALSE	FALSE	FALSE	TRUE	FALSE	30/01/17	no	NA		TRUE	TRUE	FALSE	1001b	3-E3	3	E3	No	34691	34241	5.133447231	152	0.708264152	470.83	4	4	4	0	1	0	0	0	1	0	0	0	0.33	3	0	0	0	0	0	0
JTFB.43.20		GTGYCAGCMGCCGCGGTAA	GGACTACHVGGGTWTCTAAT	43	20	20_43_no	FALSE	FALSE	FALSE	TRUE	FALSE	16/02/17	no	NA		TRUE	TRUE	FALSE	1001b	3-G3	3	G3	No	47595	47108	4.92443681	168	0.666156028	NA	NA	NA	NA	NA	NA	NA	NA	NA	NA	NA	NA	NA	NA	NA	NA	NA	NA	NA	NA	NA
JTFB.43.22		GTGYCAGCMGCCGCGGTAA	GGACTACHVGGGTWTCTAAT	43	22	22_43_no	FALSE	FALSE	FALSE	TRUE	FALSE	28/02/17	no	NA		TRUE	TRUE	FALSE	1001b	3-H3	3	H3	No	36120	35796	5.164884517	154	0.710752199	535.43	4	3.71	4	0	1	0	0	0	0.43	0	0	0	0.43	3	0	0	0.14	0	0	0
JTFB.43.23		GTGYCAGCMGCCGCGGTAA	GGACTACHVGGGTWTCTAAT	43	23	23_43_no	FALSE	FALSE	FALSE	TRUE	FALSE	02/03/17	no	NA		TRUE	TRUE	FALSE	1001b	3-A4	3	A4	No	25674	25361	5.592942662	164	0.760163524	536.33	4	3.67	4	0	1	0	0	0	0.33	0	0	0	0.33	3	0	0	0.17	0	0	0
JTFB.43.24		GTGYCAGCMGCCGCGGTAA	GGACTACHVGGGTWTCTAAT	43	24	24_43_no	FALSE	FALSE	FALSE	TRUE	FALSE	13/03/17	no	NA		TRUE	TRUE	FALSE	1001b	3-B4	3	B4	No	36174	35686	5.726735256	180	0.764395028	582.14	4	4	4	0.14	0.86	0	0	0	0.71	0	0	0	0	3	0	0	0	0	0	0
JTFB.43.25		GTGYCAGCMGCCGCGGTAA	GGACTACHVGGGTWTCTAAT	43	25	25_43_no	FALSE	FALSE	FALSE	TRUE	FALSE	21/03/17	no	NA		TRUE	TRUE	FALSE	1001b	3-C4	3	C4	No	27439	27072	5.514740725	159	0.754113085	526.67	4	4	4	0	1	0	0	0	1	0	0	0	0	3	0	0	0	0	0	0
JTFB.43.26		GTGYCAGCMGCCGCGGTAA	GGACTACHVGGGTWTCTAAT	43	26	26_43_no	FALSE	FALSE	FALSE	TRUE	FALSE	27/03/17	no	NA		TRUE	TRUE	FALSE	1001b	3-D4	3	D4	No	24121	23524	5.387728103	140	0.755718084	498	4	4	4	0.2	1	0	0	0	0.8	0	0	0	0	3	0	0	0	0	0	0
JTFB.43.27		GTGYCAGCMGCCGCGGTAA	GGACTACHVGGGTWTCTAAT	43	27	27_43_no	FALSE	FALSE	FALSE	TRUE	FALSE	05/04/17	no	NA		TRUE	TRUE	FALSE	1001b	3-C6	3	C6	No	39815	39137	6.066733755	190	0.80143322	513.57	3.75	3.8	4	0.29	0.71	0	0	0	0.29	0	0	0	0	2.86	0	0.14	0	0	0	0
JTFB.43.28		GTGYCAGCMGCCGCGGTAA	GGACTACHVGGGTWTCTAAT	43	28	28_43_no	FALSE	FALSE	FALSE	TRUE	FALSE	14/04/17	no	NA		TRUE	TRUE	FALSE	1001b	3-D5	3	D5	No	25406	25108	5.950928011	141	0.833515682	495	4	3.33	4	0	1	0	0	0	0.57	0	0	0	0	3	0	0	0	0	0	0
JTFB.43.29		GTGYCAGCMGCCGCGGTAA	GGACTACHVGGGTWTCTAAT	43	29	29_43_no	FALSE	FALSE	FALSE	TRUE	FALSE	20/04/17	no	NA		TRUE	TRUE	FALSE	1001b	3-E5	3	E5	No	43665	42937	4.227486078	150	0.584810086	464.29	4	3.5	4	0	1	0	0	0	1	0	0	0	0	3	0	0	0	0	0	0
JTFB.43.30		GTGYCAGCMGCCGCGGTAA	GGACTACHVGGGTWTCTAAT	43	30	30_43_no	FALSE	FALSE	FALSE	TRUE	FALSE	27/04/17	no	NA		TRUE	TRUE	FALSE	1001b	3-F5	3	F5	No	45944	45419	5.034939269	163	0.685144308	516	4	4	4	0	1	0	0	0	0.8	0	0	0	0	3	0	0	0	0	0	0
JTFB.43.33		GTGYCAGCMGCCGCGGTAA	GGACTACHVGGGTWTCTAAT	43	33	33_43_no	FALSE	FALSE	FALSE	TRUE	FALSE	17/05/17	no	NA		TRUE	TRUE	FALSE	1001b	3-G5	3	G5	No	48997	48016	5.323051348	187	0.705330037	557.5	4	4	4	0	1	0	0	0	0.75	0	0	0	0	3	0	0	0	0	0	0.75
JTFB.43.36		GTGYCAGCMGCCGCGGTAA	GGACTACHVGGGTWTCTAAT	43	36	36_43_no	FALSE	FALSE	FALSE	TRUE	FALSE	09/06/17	no	NA		TRUE	TRUE	FALSE	1001b	3-H5	3	H5	No	48019	46899	5.095794215	178	0.681644719	567.5	3.5	4	4	0	1	0	0	0	0.67	0	0	0	0	3	0	0	0	0	0	0
JTFB.43.39		GTGYCAGCMGCCGCGGTAA	GGACTACHVGGGTWTCTAAT	43	39	39_43_no	FALSE	FALSE	FALSE	TRUE	FALSE	07/07/17	no	NA		TRUE	TRUE	FALSE	1001b	3-D6	3	D6	No	17697	17501	5.796111494	129	0.826690005	479.29	4	4	4	0	1	0	0	0	0.71	0	0	0	0.14	3	0	0	0	0	0	0
JTFB.43.40		GTGYCAGCMGCCGCGGTAA	GGACTACHVGGGTWTCTAAT	43	40	40_43_no	FALSE	FALSE	FALSE	TRUE	FALSE	13/07/17	no	NA		TRUE	TRUE	FALSE	1001b	3-F6	3	F6	No	31567	31126	5.240275045	163	0.713085984	445	4	4	4	0	1	0	0	0	1	0	0	0	0.29	3	0	0	0	0	0	0
JTFB.43.41		GTGYCAGCMGCCGCGGTAA	GGACTACHVGGGTWTCTAAT	43	41	41_43_no	FALSE	FALSE	FALSE	TRUE	FALSE	21/07/17	no	NA		TRUE	TRUE	FALSE	1001b	3-E6	3	E6	No	28273	27915	5.15446191	131	0.73285254	455.83	4	3.8	4	0	1	0	0	0	1	0	0	0	0	3	0	0	0	0	0	0.17
JTFB.43.42		GTGYCAGCMGCCGCGGTAA	GGACTACHVGGGTWTCTAAT	43	42	42_43_no	FALSE	FALSE	FALSE	TRUE	FALSE	28/07/17	no	NA		TRUE	TRUE	FALSE	1001b	3-A7	3	A7	No	26723	26392	5.363640842	147	0.744984019	449.17	3.75	4	4	0	0.83	0	0	0	0.83	0	0	0	0.5	3	0	0	0	0	0	0
JTFB.43.43		GTGYCAGCMGCCGCGGTAA	GGACTACHVGGGTWTCTAAT	43	43	43_43_no	FALSE	FALSE	FALSE	TRUE	FALSE	03/08/17	no	NA		TRUE	TRUE	FALSE	1001b	3-E7	3	E7	No	28113	27590	5.092971145	153	0.701763672	440	4	4	4	0	1	0	0	0	0.86	0	0	0	0.29	3	0	0	0	0	0	0
JTFB.43.45		GTGYCAGCMGCCGCGGTAA	GGACTACHVGGGTWTCTAAT	43	45	45_43_no	FALSE	FALSE	FALSE	TRUE	FALSE	17/08/17	no	NA		TRUE	TRUE	FALSE	1001b	3-F7	3	F7	No	37852	37358	5.181770859	167	0.701784721	497.71	3.67	3.83	3.75	0	1	0	0	0	0.71	0	0	0	0	3	0	0	0	0	0	0
JTFB.43.46		GTGYCAGCMGCCGCGGTAA	GGACTACHVGGGTWTCTAAT	43	46	46_43_no	FALSE	TRUE	FALSE	TRUE	FALSE	25/08/17	no	NA		TRUE	TRUE	FALSE	1001b	3-H7	3	H7	No	39028	38424	5.457028754	147	0.757955153	450	4	4	4	0	1	0	0	0	0.6	0	0	0	0.4	3	0	0	0	0	0	0
[truncated: 9 more columns]
