# Supplementary material for: Epidemiology and associated microbiota changes in deployed military personnel at high risk of traveler's diarrhea
Source: PLoS One. 2020 Aug 12;15(8):e0236703. doi: 10.1371/journal.pone.0236703 (PMC7423091; doi:10.1371/journal.pone.0236703)
Supplement: S3 File — This can be viewed at https://view.qiime2.org/. For example, to view the data by TD subject, select “Subject” under the scatter dropdown box. Successive time points can be connected by clicking the animations tab, selecting Gradient->Order, Trajectory->Subject, and clicking the play button. (QZV) [file pone.0236703.s004.qzv]

Archive with 138 entries (138 files):
- 7754985f-4143-4ce5-b961-22dcbcc4e402/VERSION
- 7754985f-4143-4ce5-b961-22dcbcc4e402/metadata.yaml
- 7754985f-4143-4ce5-b961-22dcbcc4e402/data/emperor.html
- 7754985f-4143-4ce5-b961-22dcbcc4e402/data/index.html
- 7754985f-4143-4ce5-b961-22dcbcc4e402/data/css/emperor.css
- 7754985f-4143-4ce5-b961-22dcbcc4e402/data/img/emperor.png
- 7754985f-4143-4ce5-b961-22dcbcc4e402/data/img/favicon.ico
- 7754985f-4143-4ce5-b961-22dcbcc4e402/data/img/pause.png
- 7754985f-4143-4ce5-b961-22dcbcc4e402/data/img/play.png
- 7754985f-4143-4ce5-b961-22dcbcc4e402/data/img/reset.png
- 7754985f-4143-4ce5-b961-22dcbcc4e402/data/js/abc-view-controller.js
- 7754985f-4143-4ce5-b961-22dcbcc4e402/data/js/animate.js
- 7754985f-4143-4ce5-b961-22dcbcc4e402/data/js/animations-controller.js
- 7754985f-4143-4ce5-b961-22dcbcc4e402/data/js/axes-controller.js
- 7754985f-4143-4ce5-b961-22dcbcc4e402/data/js/color-editor.js
- 7754985f-4143-4ce5-b961-22dcbcc4e402/data/js/color-view-controller.js
- 7754985f-4143-4ce5-b961-22dcbcc4e402/data/js/controller.js
- 7754985f-4143-4ce5-b961-22dcbcc4e402/data/js/draw.js
- 7754985f-4143-4ce5-b961-22dcbcc4e402/data/js/model.js
- 7754985f-4143-4ce5-b961-22dcbcc4e402/data/js/opacity-view-controller.js
- 7754985f-4143-4ce5-b961-22dcbcc4e402/data/js/scale-editor.js
- 7754985f-4143-4ce5-b961-22dcbcc4e402/data/js/scale-view-controller.js
- 7754985f-4143-4ce5-b961-22dcbcc4e402/data/js/sceneplotview3d.js
- 7754985f-4143-4ce5-b961-22dcbcc4e402/data/js/shape-controller.js
- 7754985f-4143-4ce5-b961-22dcbcc4e402/data/js/shape-editor.js
- 7754985f-4143-4ce5-b961-22dcbcc4e402/data/js/shapes.js
- 7754985f-4143-4ce5-b961-22dcbcc4e402/data/js/trajectory.js
- 7754985f-4143-4ce5-b961-22dcbcc4e402/data/js/util.js
- 7754985f-4143-4ce5-b961-22dcbcc4e402/data/js/view-controller.js
- 7754985f-4143-4ce5-b961-22dcbcc4e402/data/js/view.js
- 7754985f-4143-4ce5-b961-22dcbcc4e402/data/js/visibility-controller.js
- 7754985f-4143-4ce5-b961-22dcbcc4e402/data/templates/jupyter-template.html
- 7754985f-4143-4ce5-b961-22dcbcc4e402/data/templates/logic-template.html
- 7754985f-4143-4ce5-b961-22dcbcc4e402/data/templates/standalone-template.html
- 7754985f-4143-4ce5-b961-22dcbcc4e402/data/templates/style-template.html
- 7754985f-4143-4ce5-b961-22dcbcc4e402/data/vendor/css/chosen-sprite.png
- 7754985f-4143-4ce5-b961-22dcbcc4e402/data/vendor/css/chosen-sprite@2x.png
- 7754985f-4143-4ce5-b961-22dcbcc4e402/data/vendor/css/chosen.min.css
- 7754985f-4143-4ce5-b961-22dcbcc4e402/data/vendor/css/jquery-ui.min.css
- 7754985f-4143-4ce5-b961-22dcbcc4e402/data/vendor/css/jquery.contextMenu.min.css
- 7754985f-4143-4ce5-b961-22dcbcc4e402/data/vendor/css/slick.grid.min.css
- 7754985f-4143-4ce5-b961-22dcbcc4e402/data/vendor/css/spectrum.min.css
- 7754985f-4143-4ce5-b961-22dcbcc4e402/data/vendor/css/font/context-menu-icons.eot
- 7754985f-4143-4ce5-b961-22dcbcc4e402/data/vendor/css/font/context-menu-icons.ttf
- 7754985f-4143-4ce5-b961-22dcbcc4e402/data/vendor/css/font/context-menu-icons.woff
- 7754985f-4143-4ce5-b961-22dcbcc4e402/data/vendor/css/font/context-menu-icons.woff2
- 7754985f-4143-4ce5-b961-22dcbcc4e402/data/vendor/css/images/ui-bg_glass_55_fbf9ee_1x400.png
- 7754985f-4143-4ce5-b961-22dcbcc4e402/data/vendor/css/images/ui-bg_glass_65_ffffff_1x400.png
- 7754985f-4143-4ce5-b961-22dcbcc4e402/data/vendor/css/images/ui-bg_glass_75_dadada_1x400.png
- 7754985f-4143-4ce5-b961-22dcbcc4e402/data/vendor/css/images/ui-bg_glass_75_e6e6e6_1x400.png
- 7754985f-4143-4ce5-b961-22dcbcc4e402/data/vendor/css/images/ui-bg_glass_95_fef1ec_1x400.png
- 7754985f-4143-4ce5-b961-22dcbcc4e402/data/vendor/css/images/ui-bg_highlight-soft_75_cccccc_1x100.png
- 7754985f-4143-4ce5-b961-22dcbcc4e402/data/vendor/css/images/ui-bg_highlight-soft_75_ffe45c_1x100.png
- 7754985f-4143-4ce5-b961-22dcbcc4e402/data/vendor/css/images/ui-icons_222222_256x240.png
- 7754985f-4143-4ce5-b961-22dcbcc4e402/data/vendor/css/images/ui-icons_2e83ff_256x240.png
- 7754985f-4143-4ce5-b961-22dcbcc4e402/data/vendor/css/images/ui-icons_454545_256x240.png
- 7754985f-4143-4ce5-b961-22dcbcc4e402/data/vendor/css/images/ui-icons_888888_256x240.png
- 7754985f-4143-4ce5-b961-22dcbcc4e402/data/vendor/css/images/ui-icons_cd0a0a_256x240.png
- 7754985f-4143-4ce5-b961-22dcbcc4e402/data/vendor/js/Blob.js
- 7754985f-4143-4ce5-b961-22dcbcc4e402/data/vendor/js/FileSaver.min.js
- 7754985f-4143-4ce5-b961-22dcbcc4e402/data/vendor/js/canvas-toBlob.js
- 7754985f-4143-4ce5-b961-22dcbcc4e402/data/vendor/js/chosen.jquery.min.js
- 7754985f-4143-4ce5-b961-22dcbcc4e402/data/vendor/js/chroma.min.js
- 7754985f-4143-4ce5-b961-22dcbcc4e402/data/vendor/js/d3.min.js
- 7754985f-4143-4ce5-b961-22dcbcc4e402/data/vendor/js/jquery-2.1.4.min.js
- 7754985f-4143-4ce5-b961-22dcbcc4e402/data/vendor/js/jquery-ui.min.js
- 7754985f-4143-4ce5-b961-22dcbcc4e402/data/vendor/js/jquery.contextMenu.min.js
- 7754985f-4143-4ce5-b961-22dcbcc4e402/data/vendor/js/jquery.event.drag-2.2.min.js
- 7754985f-4143-4ce5-b961-22dcbcc4e402/data/vendor/js/jquery.ui.position.min.js
- 7754985f-4143-4ce5-b961-22dcbcc4e402/data/vendor/js/require-2.1.22.min.js
- 7754985f-4143-4ce5-b961-22dcbcc4e402/data/vendor/js/slick.core.min.js
- 7754985f-4143-4ce5-b961-22dcbcc4e402/data/vendor/js/slick.editors.min.js
- 7754985f-4143-4ce5-b961-22dcbcc4e402/data/vendor/js/slick.formatters.min.js
- 7754985f-4143-4ce5-b961-22dcbcc4e402/data/vendor/js/slick.grid.min.js
- 7754985f-4143-4ce5-b961-22dcbcc4e402/data/vendor/js/spectrum.min.js
- 7754985f-4143-4ce5-b961-22dcbcc4e402/data/vendor/js/three.min.js
- 7754985f-4143-4ce5-b961-22dcbcc4e402/data/vendor/js/underscore-min.js
- 7754985f-4143-4ce5-b961-22dcbcc4e402/data/vendor/js/three.js-plugins/CanvasRenderer.js
- 7754985f-4143-4ce5-b961-22dcbcc4e402/data/vendor/js/three.js-plugins/OrbitControls.js
- 7754985f-4143-4ce5-b961-22dcbcc4e402/data/vendor/js/three.js-plugins/Projector.js
- 7754985f-4143-4ce5-b961-22dcbcc4e402/data/vendor/js/three.js-plugins/SVGRenderer.js
- 7754985f-4143-4ce5-b961-22dcbcc4e402/data/q2templateassets/css/bootstrap.min.css
- 7754985f-4143-4ce5-b961-22dcbcc4e402/data/q2templateassets/css/normalize.css
- 7754985f-4143-4ce5-b961-22dcbcc4e402/data/q2templateassets/css/tab-parent.css
- 7754985f-4143-4ce5-b961-22dcbcc4e402/data/q2templateassets/fonts/glyphicons-halflings-regular.eot
- 7754985f-4143-4ce5-b961-22dcbcc4e402/data/q2templateassets/fonts/glyphicons-halflings-regular.svg
- 7754985f-4143-4ce5-b961-22dcbcc4e402/data/q2templateassets/fonts/glyphicons-halflings-regular.ttf
- 7754985f-4143-4ce5-b961-22dcbcc4e402/data/q2templateassets/fonts/glyphicons-halflings-regular.woff
- 7754985f-4143-4ce5-b961-22dcbcc4e402/data/q2templateassets/fonts/glyphicons-halflings-regular.woff2
- 7754985f-4143-4ce5-b961-22dcbcc4e402/data/q2templateassets/img/qiime2-rect-200.png
- 7754985f-4143-4ce5-b961-22dcbcc4e402/data/q2templateassets/js/bootstrap.min.js
- 7754985f-4143-4ce5-b961-22dcbcc4e402/data/q2templateassets/js/child.js
- 7754985f-4143-4ce5-b961-22dcbcc4e402/data/q2templateassets/js/jquery-3.2.0.min.js
- 7754985f-4143-4ce5-b961-22dcbcc4e402/data/q2templateassets/js/parent.js
- 7754985f-4143-4ce5-b961-22dcbcc4e402/provenance/metadata.yaml
- 7754985f-4143-4ce5-b961-22dcbcc4e402/provenance/VERSION
- 7754985f-4143-4ce5-b961-22dcbcc4e402/provenance/citations.bib
- 7754985f-4143-4ce5-b961-22dcbcc4e402/provenance/artifacts/3643c953-04c9-4f95-b021-d7cf1b1629a2/metadata.yaml
- 7754985f-4143-4ce5-b961-22dcbcc4e402/provenance/artifacts/3643c953-04c9-4f95-b021-d7cf1b1629a2/VERSION
- 7754985f-4143-4ce5-b961-22dcbcc4e402/provenance/artifacts/3643c953-04c9-4f95-b021-d7cf1b1629a2/citations.bib
- 7754985f-4143-4ce5-b961-22dcbcc4e402/provenance/artifacts/3643c953-04c9-4f95-b021-d7cf1b1629a2/action/metadata.tsv
- 7754985f-4143-4ce5-b961-22dcbcc4e402/provenance/artifacts/3643c953-04c9-4f95-b021-d7cf1b1629a2/action/action.yaml
- 7754985f-4143-4ce5-b961-22dcbcc4e402/provenance/artifacts/1c597da8-a3ca-4779-b03c-a175a38ca681/metadata.yaml
- 7754985f-4143-4ce5-b961-22dcbcc4e402/provenance/artifacts/1c597da8-a3ca-4779-b03c-a175a38ca681/VERSION
- 7754985f-4143-4ce5-b961-22dcbcc4e402/provenance/artifacts/1c597da8-a3ca-4779-b03c-a175a38ca681/citations.bib
- 7754985f-4143-4ce5-b961-22dcbcc4e402/provenance/artifacts/1c597da8-a3ca-4779-b03c-a175a38ca681/action/action.yaml
- 7754985f-4143-4ce5-b961-22dcbcc4e402/provenance/artifacts/a0b1957c-ba64-4bb4-9099-a7dadcbf26ed/metadata.yaml
- 7754985f-4143-4ce5-b961-22dcbcc4e402/provenance/artifacts/a0b1957c-ba64-4bb4-9099-a7dadcbf26ed/VERSION
- 7754985f-4143-4ce5-b961-22dcbcc4e402/provenance/artifacts/a0b1957c-ba64-4bb4-9099-a7dadcbf26ed/citations.bib
- 7754985f-4143-4ce5-b961-22dcbcc4e402/provenance/artifacts/a0b1957c-ba64-4bb4-9099-a7dadcbf26ed/action/action.yaml
- 7754985f-4143-4ce5-b961-22dcbcc4e402/provenance/artifacts/cca56c69-fd98-4c13-8fed-508806e7826d/metadata.yaml
- 7754985f-4143-4ce5-b961-22dcbcc4e402/provenance/artifacts/cca56c69-fd98-4c13-8fed-508806e7826d/VERSION
- 7754985f-4143-4ce5-b961-22dcbcc4e402/provenance/artifacts/cca56c69-fd98-4c13-8fed-508806e7826d/citations.bib
- 7754985f-4143-4ce5-b961-22dcbcc4e402/provenance/artifacts/cca56c69-fd98-4c13-8fed-508806e7826d/action/action.yaml
- 7754985f-4143-4ce5-b961-22dcbcc4e402/provenance/artifacts/3f562d87-2857-40b3-8864-05c3ecb8d53d/metadata.yaml
- 7754985f-4143-4ce5-b961-22dcbcc4e402/provenance/artifacts/3f562d87-2857-40b3-8864-05c3ecb8d53d/VERSION
- 7754985f-4143-4ce5-b961-22dcbcc4e402/provenance/artifacts/3f562d87-2857-40b3-8864-05c3ecb8d53d/citations.bib
- 7754985f-4143-4ce5-b961-22dcbcc4e402/provenance/artifacts/3f562d87-2857-40b3-8864-05c3ecb8d53d/action/metadata.tsv
- 7754985f-4143-4ce5-b961-22dcbcc4e402/provenance/artifacts/3f562d87-2857-40b3-8864-05c3ecb8d53d/action/action.yaml
- 7754985f-4143-4ce5-b961-22dcbcc4e402/provenance/artifacts/0ff580bf-3f9b-450b-a1bb-f6a7c06d1a4c/metadata.yaml
- 7754985f-4143-4ce5-b961-22dcbcc4e402/provenance/artifacts/0ff580bf-3f9b-450b-a1bb-f6a7c06d1a4c/VERSION
- 7754985f-4143-4ce5-b961-22dcbcc4e402/provenance/artifacts/0ff580bf-3f9b-450b-a1bb-f6a7c06d1a4c/citations.bib
- 7754985f-4143-4ce5-b961-22dcbcc4e402/provenance/artifacts/0ff580bf-3f9b-450b-a1bb-f6a7c06d1a4c/action/action.yaml
- 7754985f-4143-4ce5-b961-22dcbcc4e402/provenance/artifacts/e8678602-b74d-4215-bc81-7a0e730d09fc/metadata.yaml
- 7754985f-4143-4ce5-b961-22dcbcc4e402/provenance/artifacts/e8678602-b74d-4215-bc81-7a0e730d09fc/VERSION
- 7754985f-4143-4ce5-b961-22dcbcc4e402/provenance/artifacts/e8678602-b74d-4215-bc81-7a0e730d09fc/citations.bib
- 7754985f-4143-4ce5-b961-22dcbcc4e402/provenance/artifacts/e8678602-b74d-4215-bc81-7a0e730d09fc/action/action.yaml
- 7754985f-4143-4ce5-b961-22dcbcc4e402/provenance/artifacts/c89b814a-ba75-4774-a30e-5ae5c8f3b0d8/metadata.yaml
- 7754985f-4143-4ce5-b961-22dcbcc4e402/provenance/artifacts/c89b814a-ba75-4774-a30e-5ae5c8f3b0d8/VERSION
- 7754985f-4143-4ce5-b961-22dcbcc4e402/provenance/artifacts/c89b814a-ba75-4774-a30e-5ae5c8f3b0d8/citations.bib
- 7754985f-4143-4ce5-b961-22dcbcc4e402/provenance/artifacts/c89b814a-ba75-4774-a30e-5ae5c8f3b0d8/action/metadata.tsv
- 7754985f-4143-4ce5-b961-22dcbcc4e402/provenance/artifacts/c89b814a-ba75-4774-a30e-5ae5c8f3b0d8/action/action.yaml
- 7754985f-4143-4ce5-b961-22dcbcc4e402/provenance/artifacts/06536468-bbfb-4e8d-a4a4-e6796349764f/metadata.yaml
- 7754985f-4143-4ce5-b961-22dcbcc4e402/provenance/artifacts/06536468-bbfb-4e8d-a4a4-e6796349764f/VERSION
- 7754985f-4143-4ce5-b961-22dcbcc4e402/provenance/artifacts/06536468-bbfb-4e8d-a4a4-e6796349764f/citations.bib
- 7754985f-4143-4ce5-b961-22dcbcc4e402/provenance/artifacts/06536468-bbfb-4e8d-a4a4-e6796349764f/action/action.yaml
- 7754985f-4143-4ce5-b961-22dcbcc4e402/provenance/action/metadata.tsv
- 7754985f-4143-4ce5-b961-22dcbcc4e402/provenance/action/action.yaml
