# Supplementary material for: Epidemiology and associated microbiota changes in deployed military personnel at high risk of traveler's diarrhea
Source: PLoS One. 2020 Aug 12;15(8):e0236703. doi: 10.1371/journal.pone.0236703 (PMC7423091; doi:10.1371/journal.pone.0236703)
Supplement: S3 File — This can be viewed at https://view.qiime2.org/. For example, to view the data by TD subject, select “Subject” under the scatter dropdown box. Successive time points can be connected by clicking the animations tab, selecting Gradient->Order, Trajectory->Subject, and clicking the play button. (QZV) [file pone.0236703.s004.qzv › 7754985f-4143-4ce5-b961-22dcbcc4e402/data/css/emperor.css]

/* the plotting area */
div.emperor-plot-wrapper {
  height: 100%;
  width: 73%;

  font-size: 10px;

  overflow: hidden;
  float: left;
  position: relative;
  margin: 0;
}

/* #emperor-menu and #emperor-menu-tabs the two things that show in the right
 * side-bar, #emperor-menu is the container for all the tabs and
 * #emperor-menu-tabs is the container for the name of the tabs */
div.emperor-plot-menu {
  height: 100%;
  width: 27%;

  font-family: Helvetica, sans-serif;
  font-size: 10px;

  overflow: hidden;
  float: left;
  padding: 0px;
  margin: 0;
}

/* class used in the divs that contain the widgets for the menu tabs like:
 * axes, show by, and all the other tabs in the main interface.
 */
div.emperor-tab-div{
  padding-top: 0px;
  padding-bottom: 0px;
  overflow: auto;
  align: center; /*align the contents to the center*/
}

/**
 * Convenience class to make text "unselectabe" but still "clickable". Used in
 * to make the tab names unselectable.
 *
 * Taken from: https://stackoverflow.com/a/2310809/379593
 */
.unselectable {
  -webkit-touch-callout: none;
  -webkit-user-select: none;
  -khtml-user-select: none;
  -moz-user-select: none;
  -ms-user-select: none;
  user-select: none;
}

div.colorbox {
  border: 1px solid black;
  height: 18px;
  width: 18px;
}

.ui-tabs .ui-tabs-nav li a{
  padding: 2px 5px !important;
}

/*
 * SlickGrid specific
 *
 * Gets rid of a horrible blue color that would otherwise get added to the
 * grid, making it look not so slick. As suggested by:
 *
 * http://stackoverflow.com/a/17268879
 **/
.slick-row.ui-widget-content, .slick-cell {
    background: none;
}

/*
 *
 * Used to show a helper when resizing the plot menu. See the call to
 * `resizable` from $plotMenu in controller.js.
 *
 **/
.plot-space-resizable-helper {
  padding: 0px;
  margin: 0;
  border-left: 3px solid black;
  box-shadow: -3px -2px 4px white;
  border-bottom: none;
}
