# Supplementary material for: Epidemiology and associated microbiota changes in deployed military personnel at high risk of traveler's diarrhea
Source: PLoS One. 2020 Aug 12;15(8):e0236703. doi: 10.1371/journal.pone.0236703 (PMC7423091; doi:10.1371/journal.pone.0236703)
Supplement: S3 File — This can be viewed at https://view.qiime2.org/. For example, to view the data by TD subject, select “Subject” under the scatter dropdown box. Successive time points can be connected by clicking the animations tab, selecting Gradient->Order, Trajectory->Subject, and clicking the play button. (QZV) [file pone.0236703.s004.qzv › 7754985f-4143-4ce5-b961-22dcbcc4e402/data/js/visibility-controller.js]

define([
    'jquery',
    'underscore',
    'viewcontroller',
    'chroma',
    'slickformatters',
    'slickeditors'
], function($, _, ViewControllers, chroma, slickformatters, slickeditors) {

  // we only use the base attribute class, no need to get the base class
  /** @private */
  var EmperorAttributeABC = ViewControllers.EmperorAttributeABC;
  /**
   * @class VisibilityController
   *
   * Manipulates and displays the visibility of objects on screen.
   *
   * @param {Node} container Container node to create the controller in.
   * @param {Object} decompViewDict This object is keyed by unique
   * identifiers and the values are DecompositionView objects referring to a
   * set of objects presented on screen. This dictionary will usually be shared
   * by all the tabs in the application. This argument is passed by reference.
   *
   * @return {VisibilityController} An instance of VisibilityController
   * @constructs VisibilityController
   * @extends EmperorAttributeABC
   */
  function VisibilityController(container, decompViewDict) {
    var helpmenu = 'Change the visibility of the attributes on the plot, ' +
                   'such as spheres, vectors and ellipsoids.';
    var title = 'Visibility';

    // Constant for width in slick-grid
    var SLICK_WIDTH = 25, scope = this;

    // Build the options dictionary
    var options = {'valueUpdatedCallback': function(e, args) {
      var visible = args.item.value;
      var group = args.item.plottables;
      var element = scope.getView();
      scope.setPlottableAttributes(element, visible, group);
    },
      'categorySelectionCallback': function(evt, params) {
        var category = scope.$select.val();

        var decompViewDict = scope.getView();

        // getting all unique values per categories
        var uniqueVals = decompViewDict.decomp.getUniqueValuesByCategory(
          category);
        // getting color for each uniqueVals
        var attributes = {};
        _.each(uniqueVals, function(value) {
          attributes[value] = true;
        });
        // fetch the slickgrid-formatted data
        var data = decompViewDict.setCategory(
          attributes, scope.setPlottableAttributes, category);

        scope.setSlickGridDataset(data);
      },
      'slickGridColumn': {id: 'title', name: '', field: 'value',
        sortable: false, maxWidth: SLICK_WIDTH,
        minWidth: SLICK_WIDTH,
        formatter: Slick.Formatters.Checkmark,
        editor: Slick.Editors.Checkbox}};

    EmperorAttributeABC.call(this, container, title, helpmenu,
        decompViewDict, options);
    return this;
  }
  VisibilityController.prototype = Object.create(EmperorAttributeABC.prototype);
  VisibilityController.prototype.constructor = EmperorAttributeABC;

  /**
   *
   * Private method to reset all objects to be visible.
   *
   * @extends EmperorAttributeABC
   * @private
   *
   */
  VisibilityController.prototype._resetAttribute = function() {
    EmperorAttributeABC.prototype._resetAttribute.call(this);

    _.each(this.decompViewDict, function(view) {
      view.setVisibility(true);
      view.showEdgesForPlottables();
    });
  };

  /**
   * Helper function to set the visibility of plottable
   *
   * @param {Object} scope the scope where the plottables exist
   * @param {boolean} visible Visibility of the plottables
   * @param {Object[]} group Array of objects that should be changed in scope
   */
  VisibilityController.prototype.setPlottableAttributes =
      function(scope, visible, group) {
    scope.setVisibility(visible, group);
  };

  return VisibilityController;
});
