# Supplementary material for: Epidemiology and associated microbiota changes in deployed military personnel at high risk of traveler's diarrhea
Source: PLoS One. 2020 Aug 12;15(8):e0236703. doi: 10.1371/journal.pone.0236703 (PMC7423091; doi:10.1371/journal.pone.0236703)
Supplement: S3 File — This can be viewed at https://view.qiime2.org/. For example, to view the data by TD subject, select “Subject” under the scatter dropdown box. Successive time points can be connected by clicking the animations tab, selecting Gradient->Order, Trajectory->Subject, and clicking the play button. (QZV) [file pone.0236703.s004.qzv › 7754985f-4143-4ce5-b961-22dcbcc4e402/data/vendor/js/slick.formatters.min.js]

/**
 * The Checkmark formatter was modified to include a "cursor" of pointer type
 * so the mouse changes icon when the user hovers over.
 */
!function(e){function n(e,n,r,t,o){return null==r||""===r?"-":50>r?"<span style='color:red;font-weight:bold;'>"+r+"%</span>":"<span style='color:green'>"+r+"%</span>"}function r(e,n,r,t,o){if(null==r||""===r)return"";var c;return c=30>r?"red":70>r?"silver":"green","<span class='percent-complete-bar' style='background:"+c+";width:"+r+"%'></span>"}function t(e,n,r,t,o){return r?"Yes":"No"}function o(e,n,r,t,o){return r?"<div style='cursor:pointer' class='ui-state-default ui-corner-all'><span class='ui-icon ui-icon-check'></span></div>":"<div style='cursor:pointer' class='ui-state-default ui-corner-all'><span class='ui-icon ui-icon-closethick'></span></div>"}e.extend(!0,window,{Slick:{Formatters:{PercentComplete:n,PercentCompleteBar:r,YesNo:t,Checkmark:o}}})}(jQuery);
