# Supplementary material for: Epidemiology and associated microbiota changes in deployed military personnel at high risk of traveler's diarrhea
Source: PLoS One. 2020 Aug 12;15(8):e0236703. doi: 10.1371/journal.pone.0236703 (PMC7423091; doi:10.1371/journal.pone.0236703)
Supplement: S3 File — This can be viewed at https://view.qiime2.org/. For example, to view the data by TD subject, select “Subject” under the scatter dropdown box. Successive time points can be connected by clicking the animations tab, selecting Gradient->Order, Trajectory->Subject, and clicking the play button. (QZV) [file pone.0236703.s004.qzv › 7754985f-4143-4ce5-b961-22dcbcc4e402/provenance/artifacts/3f562d87-2857-40b3-8864-05c3ecb8d53d/action/metadata.tsv]

#SampleID	DiseaseAdditional	ClinicalTD	TDType	SampleDate	Study	SubjectHadTD	age	Location	SequenceDepth	Order	Subject	Description
#q2:types	categorical	categorical	categorical	categorical	categorical	categorical	categorical	categorical	categorical	categorical	categorical	categorical
k278B.2	no_data	no_data	no_data	no_data	Yatsunenko	no_data	16.72	Malawi	no_data	no_data	no_data	k278B.2
USygt45.T2	no_data	no_data	no_data	no_data	Yatsunenko	no_data	16	USA	no_data	no_data	no_data	USygt45.T2
USygt45.T1	no_data	no_data	no_data	no_data	Yatsunenko	no_data	16	USA	no_data	no_data	no_data	USygt45.T1
Amz7adltF	no_data	no_data	no_data	no_data	Yatsunenko	no_data	29	Venezuela	no_data	no_data	no_data	Amz7adltF
USygt5.T1	no_data	no_data	no_data	no_data	Yatsunenko	no_data	16	USA	no_data	no_data	no_data	USygt5.T1
USygt5.T2	no_data	no_data	no_data	no_data	Yatsunenko	no_data	16	USA	no_data	no_data	no_data	USygt5.T2
USygt33.T2	no_data	no_data	no_data	no_data	Yatsunenko	no_data	14	USA	no_data	no_data	no_data	USygt33.T2
h122M.1	no_data	no_data	no_data	no_data	Yatsunenko	no_data	38	Malawi	no_data	no_data	no_data	h122M.1
USygt33.T1	no_data	no_data	no_data	no_data	Yatsunenko	no_data	14	USA	no_data	no_data	no_data	USygt33.T1
AmzC10adltF1	no_data	no_data	no_data	no_data	Yatsunenko	no_data	22	Venezuela	no_data	no_data	no_data	AmzC10adltF1
USygt34.F	no_data	no_data	no_data	no_data	Yatsunenko	no_data	40	USA	no_data	no_data	no_data	USygt34.F
TS185	no_data	no_data	no_data	no_data	Yatsunenko	no_data	24	USA	no_data	no_data	no_data	TS185
TS184	no_data	no_data	no_data	no_data	Yatsunenko	no_data	24	USA	no_data	no_data	no_data	TS184
F3T2pre4	no_data	no_data	no_data	no_data	Yatsunenko	no_data	23	USA	no_data	no_data	no_data	F3T2pre4
USygt34.M	no_data	no_data	no_data	no_data	Yatsunenko	no_data	36	USA	no_data	no_data	no_data	USygt34.M
TS1	no_data	no_data	no_data	no_data	Yatsunenko	no_data	28	USA	no_data	no_data	no_data	TS1
USygt31.T2	no_data	no_data	no_data	no_data	Yatsunenko	no_data	14	USA	no_data	no_data	no_data	USygt31.T2
h146M.1	no_data	no_data	no_data	no_data	Yatsunenko	no_data	33	Malawi	no_data	no_data	no_data	h146M.1
TS25	no_data	no_data	no_data	no_data	Yatsunenko	no_data	26	USA	no_data	no_data	no_data	TS25
TS26	no_data	no_data	no_data	no_data	Yatsunenko	no_data	26	USA	no_data	no_data	no_data	TS26
Amz29adlt	no_data	no_data	no_data	no_data	Yatsunenko	no_data	39	Venezuela	no_data	no_data	no_data	Amz29adlt
USygt13.T1	no_data	no_data	no_data	no_data	Yatsunenko	no_data	14	USA	no_data	no_data	no_data	USygt13.T1
AmzC12adltF	no_data	no_data	no_data	no_data	Yatsunenko	no_data	40	Venezuela	no_data	no_data	no_data	AmzC12adltF
TS110	no_data	no_data	no_data	no_data	Yatsunenko	no_data	28	USA	no_data	no_data	no_data	TS110
TS111	no_data	no_data	no_data	no_data	Yatsunenko	no_data	57	USA	no_data	no_data	no_data	TS111
h235M.1	no_data	no_data	no_data	no_data	Yatsunenko	no_data	33	Malawi	no_data	no_data	no_data	h235M.1
USchp33Mom	no_data	no_data	no_data	no_data	Yatsunenko	no_data	45	USA	no_data	no_data	no_data	USchp33Mom
USygt48.T1	no_data	no_data	no_data	no_data	Yatsunenko	no_data	16	USA	no_data	no_data	no_data	USygt48.T1
USygt48.T2	no_data	no_data	no_data	no_data	Yatsunenko	no_data	16	USA	no_data	no_data	no_data	USygt48.T2
AmzC5adltF	no_data	no_data	no_data	no_data	Yatsunenko	no_data	20	Venezuela	no_data	no_data	no_data	AmzC5adltF
USygt32.T1	no_data	no_data	no_data	no_data	Yatsunenko	no_data	16	USA	no_data	no_data	no_data	USygt32.T1
USygt32.T2	no_data	no_data	no_data	no_data	Yatsunenko	no_data	16	USA	no_data	no_data	no_data	USygt32.T2
USygt46.F	no_data	no_data	no_data	no_data	Yatsunenko	no_data	57	USA	no_data	no_data	no_data	USygt46.F
TS8	no_data	no_data	no_data	no_data	Yatsunenko	no_data	26	USA	no_data	no_data	no_data	TS8
TS7	no_data	no_data	no_data	no_data	Yatsunenko	no_data	26	USA	no_data	no_data	no_data	TS7
TS4	no_data	no_data	no_data	no_data	Yatsunenko	no_data	25	USA	no_data	no_data	no_data	TS4
TS5	no_data	no_data	no_data	no_data	Yatsunenko	no_data	25	USA	no_data	no_data	no_data	TS5
USygt3.T2	no_data	no_data	no_data	no_data	Yatsunenko	no_data	14	USA	no_data	no_data	no_data	USygt3.T2
USygt3.T1	no_data	no_data	no_data	no_data	Yatsunenko	no_data	14	USA	no_data	no_data	no_data	USygt3.T1
USygt5.F	no_data	no_data	no_data	no_data	Yatsunenko	no_data	45	USA	no_data	no_data	no_data	USygt5.F
USchp36Mom	no_data	no_data	no_data	no_data	Yatsunenko	no_data	36	USA	no_data	no_data	no_data	USchp36Mom
AmzC3adltF	no_data	no_data	no_data	no_data	Yatsunenko	no_data	33	Venezuela	no_data	no_data	no_data	AmzC3adltF
USygt5.M	no_data	no_data	no_data	no_data	Yatsunenko	no_data	41	USA	no_data	no_data	no_data	USygt5.M
h165M.1	no_data	no_data	no_data	no_data	Yatsunenko	no_data	34	Malawi	no_data	no_data	no_data	h165M.1
USygt30.T2	no_data	no_data	no_data	no_data	Yatsunenko	no_data	14	USA	no_data	no_data	no_data	USygt30.T2
USygt30.T1	no_data	no_data	no_data	no_data	Yatsunenko	no_data	14	USA	no_data	no_data	no_data	USygt30.T1
USygt20.F	no_data	no_data	no_data	no_data	Yatsunenko	no_data	49	USA	no_data	no_data	no_data	USygt20.F
AmzC32adltF	no_data	no_data	no_data	no_data	Yatsunenko	no_data	20	Venezuela	no_data	no_data	no_data	AmzC32adltF
USygt3.M	no_data	no_data	no_data	no_data	Yatsunenko	no_data	41	USA	no_data	no_data	no_data	USygt3.M
AmzC10adltF2	no_data	no_data	no_data	no_data	Yatsunenko	no_data	24	Venezuela	no_data	no_data	no_data	AmzC10adltF2
h95M.1	no_data	no_data	no_data	no_data	Yatsunenko	no_data	24	Malawi	no_data	no_data	no_data	h95M.1
F4T1pre4	no_data	no_data	no_data	no_data	Yatsunenko	no_data	23	USA	no_data	no_data	no_data	F4T1pre4
USygt28.T2	no_data	no_data	no_data	no_data	Yatsunenko	no_data	16	USA	no_data	no_data	no_data	USygt28.T2
USygt44.M	no_data	no_data	no_data	no_data	Yatsunenko	no_data	42	USA	no_data	no_data	no_data	USygt44.M
h37M.1	no_data	no_data	no_data	no_data	Yatsunenko	no_data	27	Malawi	no_data	no_data	no_data	h37M.1
USygt28.T1	no_data	no_data	no_data	no_data	Yatsunenko	no_data	16	USA	no_data	no_data	no_data	USygt28.T1
USygt50.T1	no_data	no_data	no_data	no_data	Yatsunenko	no_data	16	USA	no_data	no_data	no_data	USygt50.T1
USygt50.T2	no_data	no_data	no_data	no_data	Yatsunenko	no_data	16	USA	no_data	no_data	no_data	USygt50.T2
USygt9.M	no_data	no_data	no_data	no_data	Yatsunenko	no_data	46	USA	no_data	no_data	no_data	USygt9.M
AmzC8adltM	no_data	no_data	no_data	no_data	Yatsunenko	no_data	83.2	Venezuela	no_data	no_data	no_data	AmzC8adltM
USygt34.T1	no_data	no_data	no_data	no_data	Yatsunenko	no_data	16	USA	no_data	no_data	no_data	USygt34.T1
USygt51.F	no_data	no_data	no_data	no_data	Yatsunenko	no_data	57	USA	no_data	no_data	no_data	USygt51.F
USygt9.F	no_data	no_data	no_data	no_data	Yatsunenko	no_data	46	USA	no_data	no_data	no_data	USygt9.F
USchp35Mom	no_data	no_data	no_data	no_data	Yatsunenko	no_data	44	USA	no_data	no_data	no_data	USchp35Mom
TS13	no_data	no_data	no_data	no_data	Yatsunenko	no_data	27	USA	no_data	no_data	no_data	TS13
TS14	no_data	no_data	no_data	no_data	Yatsunenko	no_data	27	USA	no_data	no_data	no_data	TS14
USygt1.F	no_data	no_data	no_data	no_data	Yatsunenko	no_data	57	USA	no_data	no_data	no_data	USygt1.F
USygt17.T2	no_data	no_data	no_data	no_data	Yatsunenko	no_data	14	USA	no_data	no_data	no_data	USygt17.T2
USygt1.M	no_data	no_data	no_data	no_data	Yatsunenko	no_data	54	USA	no_data	no_data	no_data	USygt1.M
AmzC2adltF	no_data	no_data	no_data	no_data	Yatsunenko	no_data	24	Venezuela	no_data	no_data	no_data	AmzC2adltF
USygt21.T2	no_data	no_data	no_data	no_data	Yatsunenko	no_data	15	USA	no_data	no_data	no_data	USygt21.T2
USygt7.M	no_data	no_data	no_data	no_data	Yatsunenko	no_data	47	USA	no_data	no_data	no_data	USygt7.M
TS163	no_data	no_data	no_data	no_data	Yatsunenko	no_data	25	USA	no_data	no_data	no_data	TS163
USygt24.T1	no_data	no_data	no_data	no_data	Yatsunenko	no_data	14	USA	no_data	no_data	no_data	USygt24.T1
TS164	no_data	no_data	no_data	no_data	Yatsunenko	no_data	25	USA	no_data	no_data	no_data	TS164
USygt46.M	no_data	no_data	no_data	no_data	Yatsunenko	no_data	50	USA	no_data	no_data	no_data	USygt46.M
USygt26.T1	no_data	no_data	no_data	no_data	Yatsunenko	no_data	16	USA	no_data	no_data	no_data	USygt26.T1
USygt26.T2	no_data	no_data	no_data	no_data	Yatsunenko	no_data	16	USA	no_data	no_data	no_data	USygt26.T2
USygt39.T1	no_data	no_data	no_data	no_data	Yatsunenko	no_data	15	USA	no_data	no_data	no_data	USygt39.T1
USygt39.T2	no_data	no_data	no_data	no_data	Yatsunenko	no_data	15	USA	no_data	no_data	no_data	USygt39.T2
USygt49.M	no_data	no_data	no_data	no_data	Yatsunenko	no_data	44	USA	no_data	no_data	no_data	USygt49.M
USygt49.F	no_data	no_data	no_data	no_data	Yatsunenko	no_data	44	USA	no_data	no_data	no_data	USygt49.F
USygt54.T1	no_data	no_data	no_data	no_data	Yatsunenko	no_data	15	USA	no_data	no_data	no_data	USygt54.T1
USygt31.T1	no_data	no_data	no_data	no_data	Yatsunenko	no_data	14	USA	no_data	no_data	no_data	USygt31.T1
USchp4Mom	no_data	no_data	no_data	no_data	Yatsunenko	no_data	35	USA	no_data	no_data	no_data	USchp4Mom
USchp18Mom	no_data	no_data	no_data	no_data	Yatsunenko	no_data	40	USA	no_data	no_data	no_data	USchp18Mom
h85M.1	no_data	no_data	no_data	no_data	Yatsunenko	no_data	28	Malawi	no_data	no_data	no_data	h85M.1
USygt6.T2	no_data	no_data	no_data	no_data	Yatsunenko	no_data	15	USA	no_data	no_data	no_data	USygt6.T2
TS193	no_data	no_data	no_data	no_data	Yatsunenko	no_data	30	USA	no_data	no_data	no_data	TS193
USygt25.F	no_data	no_data	no_data	no_data	Yatsunenko	no_data	44	USA	no_data	no_data	no_data	USygt25.F
TS194	no_data	no_data	no_data	no_data	Yatsunenko	no_data	30	USA	no_data	no_data	no_data	TS194
USygt41.F	no_data	no_data	no_data	no_data	Yatsunenko	no_data	44	USA	no_data	no_data	no_data	USygt41.F
USygt13.F	no_data	no_data	no_data	no_data	Yatsunenko	no_data	48	USA	no_data	no_data	no_data	USygt13.F
USygt41.M	no_data	no_data	no_data	no_data	Yatsunenko	no_data	42	USA	no_data	no_data	no_data	USygt41.M
USygt25.T1	no_data	no_data	no_data	no_data	Yatsunenko	no_data	14	USA	no_data	no_data	no_data	USygt25.T1
USygt25.T2	no_data	no_data	no_data	no_data	Yatsunenko	no_data	14	USA	no_data	no_data	no_data	USygt25.T2
USygt15.F	no_data	no_data	no_data	no_data	Yatsunenko	no_data	48	USA	no_data	no_data	no_data	USygt15.F
AmzC30adltF	no_data	no_data	no_data	no_data	Yatsunenko	no_data	38	Venezuela	no_data	no_data	no_data	AmzC30adltF
USygt27.M	no_data	no_data	no_data	no_data	Yatsunenko	no_data	46	USA	no_data	no_data	no_data	USygt27.M
USygt15.M	no_data	no_data	no_data	no_data	Yatsunenko	no_data	49	USA	no_data	no_data	no_data	USygt15.M
USygt19.M	no_data	no_data	no_data	no_data	Yatsunenko	no_data	43	USA	no_data	no_data	no_data	USygt19.M
USygt39.M	no_data	no_data	no_data	no_data	Yatsunenko	no_data	54	USA	no_data	no_data	no_data	USygt39.M
USygt10.T1	no_data	no_data	no_data	no_data	Yatsunenko	no_data	16	USA	no_data	no_data	no_data	USygt10.T1
USygt10.T2	no_data	no_data	no_data	no_data	Yatsunenko	no_data	16	USA	no_data	no_data	no_data	USygt10.T2
USygt38.T2	no_data	no_data	no_data	no_data	Yatsunenko	no_data	17	USA	no_data	no_data	no_data	USygt38.T2
USygt38.T1	no_data	no_data	no_data	no_data	Yatsunenko	no_data	17	USA	no_data	no_data	no_data	USygt38.T1
h257M.1	no_data	no_data	no_data	no_data	Yatsunenko	no_data	23	Malawi	no_data	no_data	no_data	h257M.1
TS127	no_data	no_data	no_data	no_data	Yatsunenko	no_data	25	USA	no_data	no_data	no_data	TS127
USygt21.T1	no_data	no_data	no_data	no_data	Yatsunenko	no_data	15	USA	no_data	no_data	no_data	USygt21.T1
USygt51.M	no_data	no_data	no_data	no_data	Yatsunenko	no_data	55	USA	no_data	no_data	no_data	USygt51.M
USygt22.M	no_data	no_data	no_data	no_data	Yatsunenko	no_data	50	USA	no_data	no_data	no_data	USygt22.M
TS129	no_data	no_data	no_data	no_data	Yatsunenko	no_data	53	USA	no_data	no_data	no_data	TS129
TS128	no_data	no_data	no_data	no_data	Yatsunenko	no_data	25	USA	no_data	no_data	no_data	TS128
USygt53.M	no_data	no_data	no_data	no_data	Yatsunenko	no_data	47	USA	no_data	no_data	no_data	USygt53.M
USygt53.F	no_data	no_data	no_data	no_data	Yatsunenko	no_data	48	USA	no_data	no_data	no_data	USygt53.F
USygt52.T2	no_data	no_data	no_data	no_data	Yatsunenko	no_data	16	USA	no_data	no_data	no_data	USygt52.T2
USygt52.T1	no_data	no_data	no_data	no_data	Yatsunenko	no_data	16	USA	no_data	no_data	no_data	USygt52.T1
USygt25.M	no_data	no_data	no_data	no_data	Yatsunenko	no_data	44	USA	no_data	no_data	no_data	USygt25.M
USygt27.F	no_data	no_data	no_data	no_data	Yatsunenko	no_data	47	USA	no_data	no_data	no_data	USygt27.F
USygt21.F	no_data	no_data	no_data	no_data	Yatsunenko	no_data	41	USA	no_data	no_data	no_data	USygt21.F
USygt39.F	no_data	no_data	no_data	no_data	Yatsunenko	no_data	46	USA	no_data	no_data	no_data	USygt39.F
USygt4.T1	no_data	no_data	no_data	no_data	Yatsunenko	no_data	15	USA	no_data	no_data	no_data	USygt4.T1
USchp60Mom	no_data	no_data	no_data	no_data	Yatsunenko	no_data	33	USA	no_data	no_data	no_data	USchp60Mom
USBldAdlt6	no_data	no_data	no_data	no_data	Yatsunenko	no_data	33	USA	no_data	no_data	no_data	USBldAdlt6
USygt15.T2	no_data	no_data	no_data	no_data	Yatsunenko	no_data	16	USA	no_data	no_data	no_data	USygt15.T2
USchp25Mom	no_data	no_data	no_data	no_data	Yatsunenko	no_data	34	USA	no_data	no_data	no_data	USchp25Mom
USygt15.T1	no_data	no_data	no_data	no_data	Yatsunenko	no_data	16	USA	no_data	no_data	no_data	USygt15.T1
USygt33.M	no_data	no_data	no_data	no_data	Yatsunenko	no_data	47	USA	no_data	no_data	no_data	USygt33.M
AmzC4adltF	no_data	no_data	no_data	no_data	Yatsunenko	no_data	31	Venezuela	no_data	no_data	no_data	AmzC4adltF
USygt23.T2	no_data	no_data	no_data	no_data	Yatsunenko	no_data	14	USA	no_data	no_data	no_data	USygt23.T2
USygt31.M	no_data	no_data	no_data	no_data	Yatsunenko	no_data	41	USA	no_data	no_data	no_data	USygt31.M
USygt47.M	no_data	no_data	no_data	no_data	Yatsunenko	no_data	48	USA	no_data	no_data	no_data	USygt47.M
h78M.1	no_data	no_data	no_data	no_data	Yatsunenko	no_data	25	Malawi	no_data	no_data	no_data	h78M.1
USygt45.F	no_data	no_data	no_data	no_data	Yatsunenko	no_data	52	USA	no_data	no_data	no_data	USygt45.F
USygt1.T1	no_data	no_data	no_data	no_data	Yatsunenko	no_data	14	USA	no_data	no_data	no_data	USygt1.T1
USygt1.T2	no_data	no_data	no_data	no_data	Yatsunenko	no_data	14	USA	no_data	no_data	no_data	USygt1.T2
USygt45.M	no_data	no_data	no_data	no_data	Yatsunenko	no_data	53	USA	no_data	no_data	no_data	USygt45.M
USygt11.M	no_data	no_data	no_data	no_data	Yatsunenko	no_data	46	USA	no_data	no_data	no_data	USygt11.M
USygt43.F	no_data	no_data	no_data	no_data	Yatsunenko	no_data	45	USA	no_data	no_data	no_data	USygt43.F
USygt43.M	no_data	no_data	no_data	no_data	Yatsunenko	no_data	48	USA	no_data	no_data	no_data	USygt43.M
USygt11.F	no_data	no_data	no_data	no_data	Yatsunenko	no_data	43	USA	no_data	no_data	no_data	USygt11.F
USygt23.F	no_data	no_data	no_data	no_data	Yatsunenko	no_data	50	USA	no_data	no_data	no_data	USygt23.F
Amz5eldF	no_data	no_data	no_data	no_data	Yatsunenko	no_data	73	Venezuela	no_data	no_data	no_data	Amz5eldF
USygt23.M	no_data	no_data	no_data	no_data	Yatsunenko	no_data	49	USA	no_data	no_data	no_data	USygt23.M
USygt24.T2	no_data	no_data	no_data	no_data	Yatsunenko	no_data	14	USA	no_data	no_data	no_data	USygt24.T2
h305M.1	no_data	no_data	no_data	no_data	Yatsunenko	no_data	23	Malawi	no_data	no_data	no_data	h305M.1
USygt8.T1	no_data	no_data	no_data	no_data	Yatsunenko	no_data	15	USA	no_data	no_data	no_data	USygt8.T1
Amz34eld	no_data	no_data	no_data	no_data	Yatsunenko	no_data	74	Venezuela	no_data	no_data	no_data	Amz34eld
USygt37.M	no_data	no_data	no_data	no_data	Yatsunenko	no_data	51	USA	no_data	no_data	no_data	USygt37.M
USygt17.M	no_data	no_data	no_data	no_data	Yatsunenko	no_data	43	USA	no_data	no_data	no_data	USygt17.M
h279M.1	no_data	no_data	no_data	no_data	Yatsunenko	no_data	24	Malawi	no_data	no_data	no_data	h279M.1
USygt37.F	no_data	no_data	no_data	no_data	Yatsunenko	no_data	52	USA	no_data	no_data	no_data	USygt37.F
USygt35.M	no_data	no_data	no_data	no_data	Yatsunenko	no_data	39	USA	no_data	no_data	no_data	USygt35.M
USchp3Mom	no_data	no_data	no_data	no_data	Yatsunenko	no_data	29	USA	no_data	no_data	no_data	USchp3Mom
AmzC31adltF	no_data	no_data	no_data	no_data	Yatsunenko	no_data	21	Venezuela	no_data	no_data	no_data	AmzC31adltF
USygt47.F	no_data	no_data	no_data	no_data	Yatsunenko	no_data	53	USA	no_data	no_data	no_data	USygt47.F
h208M.1	no_data	no_data	no_data	no_data	Yatsunenko	no_data	21	Malawi	no_data	no_data	no_data	h208M.1
Amz32eldF	no_data	no_data	no_data	no_data	Yatsunenko	no_data	56	Venezuela	no_data	no_data	no_data	Amz32eldF
Amz2adltF	no_data	no_data	no_data	no_data	Yatsunenko	no_data	35	Venezuela	no_data	no_data	no_data	Amz2adltF
USygt13.T2	no_data	no_data	no_data	no_data	Yatsunenko	no_data	14	USA	no_data	no_data	no_data	USygt13.T2
USygt23.T1	no_data	no_data	no_data	no_data	Yatsunenko	no_data	14	USA	no_data	no_data	no_data	USygt23.T1
h147M.1	no_data	no_data	no_data	no_data	Yatsunenko	no_data	20	Malawi	no_data	no_data	no_data	h147M.1
h264M.1	no_data	no_data	no_data	no_data	Yatsunenko	no_data	44	Malawi	no_data	no_data	no_data	h264M.1
h60M.1	no_data	no_data	no_data	no_data	Yatsunenko	no_data	27	Malawi	no_data	no_data	no_data	h60M.1
USygt18.T2	no_data	no_data	no_data	no_data	Yatsunenko	no_data	15	USA	no_data	no_data	no_data	USygt18.T2
AmzC9adltF	no_data	no_data	no_data	no_data	Yatsunenko	no_data	29	Venezuela	no_data	no_data	no_data	AmzC9adltF
AmzC9adltM	no_data	no_data	no_data	no_data	Yatsunenko	no_data	60	Venezuela	no_data	no_data	no_data	AmzC9adltM
AmzC7adltF	no_data	no_data	no_data	no_data	Yatsunenko	no_data	38	Venezuela	no_data	no_data	no_data	AmzC7adltF
USygt54.M	no_data	no_data	no_data	no_data	Yatsunenko	no_data	49	USA	no_data	no_data	no_data	USygt54.M
Amz1teenF	no_data	no_data	no_data	no_data	Yatsunenko	no_data	15	Venezuela	no_data	no_data	no_data	Amz1teenF
USygt9.T1	no_data	no_data	no_data	no_data	Yatsunenko	no_data	16	USA	no_data	no_data	no_data	USygt9.T1
USygt9.T2	no_data	no_data	no_data	no_data	Yatsunenko	no_data	16	USA	no_data	no_data	no_data	USygt9.T2
USygt37.T2	no_data	no_data	no_data	no_data	Yatsunenko	no_data	16	USA	no_data	no_data	no_data	USygt37.T2
F4T2pre4	no_data	no_data	no_data	no_data	Yatsunenko	no_data	23	USA	no_data	no_data	no_data	F4T2pre4
USygt37.T1	no_data	no_data	no_data	no_data	Yatsunenko	no_data	16	USA	no_data	no_data	no_data	USygt37.T1
USygt18.T1	no_data	no_data	no_data	no_data	Yatsunenko	no_data	15	USA	no_data	no_data	no_data	USygt18.T1
USygt4.M	no_data	no_data	no_data	no_data	Yatsunenko	no_data	47	USA	no_data	no_data	no_data	USygt4.M
USygt4.F	no_data	no_data	no_data	no_data	Yatsunenko	no_data	54	USA	no_data	no_data	no_data	USygt4.F
USygt21.M	no_data	no_data	no_data	no_data	Yatsunenko	no_data	39	USA	no_data	no_data	no_data	USygt21.M
AmzC29adltF	no_data	no_data	no_data	no_data	Yatsunenko	no_data	38	Venezuela	no_data	no_data	no_data	AmzC29adltF
USygt2.M	no_data	no_data	no_data	no_data	Yatsunenko	no_data	30	USA	no_data	no_data	no_data	USygt2.M
USygt41.T2	no_data	no_data	no_data	no_data	Yatsunenko	no_data	15	USA	no_data	no_data	no_data	USygt41.T2
USygt41.T1	no_data	no_data	no_data	no_data	Yatsunenko	no_data	15	USA	no_data	no_data	no_data	USygt41.T1
Amz30adlt	no_data	no_data	no_data	no_data	Yatsunenko	no_data	45	Venezuela	no_data	no_data	no_data	Amz30adlt
USygt40.T1	no_data	no_data	no_data	no_data	Yatsunenko	no_data	15	USA	no_data	no_data	no_data	USygt40.T1
USygt28.M	no_data	no_data	no_data	no_data	Yatsunenko	no_data	47	USA	no_data	no_data	no_data	USygt28.M
AmzC11adltF1	no_data	no_data	no_data	no_data	Yatsunenko	no_data	37	Venezuela	no_data	no_data	no_data	AmzC11adltF1
AmzC11adltF2	no_data	no_data	no_data	no_data	Yatsunenko	no_data	23	Venezuela	no_data	no_data	no_data	AmzC11adltF2
USygt8.M	no_data	no_data	no_data	no_data	Yatsunenko	no_data	35	USA	no_data	no_data	no_data	USygt8.M
USygt8.F	no_data	no_data	no_data	no_data	Yatsunenko	no_data	37	USA	no_data	no_data	no_data	USygt8.F
USygt42.F	no_data	no_data	no_data	no_data	Yatsunenko	no_data	46	USA	no_data	no_data	no_data	USygt42.F
USygt6.M	no_data	no_data	no_data	no_data	Yatsunenko	no_data	44	USA	no_data	no_data	no_data	USygt6.M
h273M.1	no_data	no_data	no_data	no_data	Yatsunenko	no_data	32	Malawi	no_data	no_data	no_data	h273M.1
USygt17.T1	no_data	no_data	no_data	no_data	Yatsunenko	no_data	14	USA	no_data	no_data	no_data	USygt17.T1
USygt35.T1	no_data	no_data	no_data	no_data	Yatsunenko	no_data	15	USA	no_data	no_data	no_data	USygt35.T1
USygt35.T2	no_data	no_data	no_data	no_data	Yatsunenko	no_data	15	USA	no_data	no_data	no_data	USygt35.T2
Amz31adlt	no_data	no_data	no_data	no_data	Yatsunenko	no_data	49	Venezuela	no_data	no_data	no_data	Amz31adlt
USygt49.T2	no_data	no_data	no_data	no_data	Yatsunenko	no_data	14	USA	no_data	no_data	no_data	USygt49.T2
USygt49.T1	no_data	no_data	no_data	no_data	Yatsunenko	no_data	14	USA	no_data	no_data	no_data	USygt49.T1
USchp1Mom	no_data	no_data	no_data	no_data	Yatsunenko	no_data	24	USA	no_data	no_data	no_data	USchp1Mom
F3T1pre4	no_data	no_data	no_data	no_data	Yatsunenko	no_data	23	USA	no_data	no_data	no_data	F3T1pre4
USygt48.F	no_data	no_data	no_data	no_data	Yatsunenko	no_data	41	USA	no_data	no_data	no_data	USygt48.F
USygt29.T1	no_data	no_data	no_data	no_data	Yatsunenko	no_data	14	USA	no_data	no_data	no_data	USygt29.T1
USygt29.T2	no_data	no_data	no_data	no_data	Yatsunenko	no_data	14	USA	no_data	no_data	no_data	USygt29.T2
USygt48.M	no_data	no_data	no_data	no_data	Yatsunenko	no_data	41	USA	no_data	no_data	no_data	USygt48.M
USygt51.T2	no_data	no_data	no_data	no_data	Yatsunenko	no_data	16	USA	no_data	no_data	no_data	USygt51.T2
USygt51.T1	no_data	no_data	no_data	no_data	Yatsunenko	no_data	16	USA	no_data	no_data	no_data	USygt51.T1
TS2	no_data	no_data	no_data	no_data	Yatsunenko	no_data	28	USA	no_data	no_data	no_data	TS2
USygt42.T1	no_data	no_data	no_data	no_data	Yatsunenko	no_data	14	USA	no_data	no_data	no_data	USygt42.T1
h186M.1	no_data	no_data	no_data	no_data	Yatsunenko	no_data	32	Malawi	no_data	no_data	no_data	h186M.1
k278A.2	no_data	no_data	no_data	no_data	Yatsunenko	no_data	16.72	Malawi	no_data	no_data	no_data	k278A.2
AmzC11adltF3	no_data	no_data	no_data	no_data	Yatsunenko	no_data	60	Venezuela	no_data	no_data	no_data	AmzC11adltF3
USygt53.T1	no_data	no_data	no_data	no_data	Yatsunenko	no_data	15	USA	no_data	no_data	no_data	USygt53.T1
USygt53.T2	no_data	no_data	no_data	no_data	Yatsunenko	no_data	15	USA	no_data	no_data	no_data	USygt53.T2
USygt38.M	no_data	no_data	no_data	no_data	Yatsunenko	no_data	45	USA	no_data	no_data	no_data	USygt38.M
USygt42.M	no_data	no_data	no_data	no_data	Yatsunenko	no_data	45	USA	no_data	no_data	no_data	USygt42.M
h68M.1	no_data	no_data	no_data	no_data	Yatsunenko	no_data	26	Malawi	no_data	no_data	no_data	h68M.1
USygt20.T2	no_data	no_data	no_data	no_data	Yatsunenko	no_data	14	USA	no_data	no_data	no_data	USygt20.T2
USygt40.M	no_data	no_data	no_data	no_data	Yatsunenko	no_data	49	USA	no_data	no_data	no_data	USygt40.M
USygt20.T1	no_data	no_data	no_data	no_data	Yatsunenko	no_data	14	USA	no_data	no_data	no_data	USygt20.T1
USygt54.T2	no_data	no_data	no_data	no_data	Yatsunenko	no_data	15	USA	no_data	no_data	no_data	USygt54.T2
USygt40.F	no_data	no_data	no_data	no_data	Yatsunenko	no_data	49	USA	no_data	no_data	no_data	USygt40.F
USygt43.T1	no_data	no_data	no_data	no_data	Yatsunenko	no_data	14	USA	no_data	no_data	no_data	USygt43.T1
USygt43.T2	no_data	no_data	no_data	no_data	Yatsunenko	no_data	14	USA	no_data	no_data	no_data	USygt43.T2
USygt46.T1	no_data	no_data	no_data	no_data	Yatsunenko	no_data	16	USA	no_data	no_data	no_data	USygt46.T1
USygt46.T2	no_data	no_data	no_data	no_data	Yatsunenko	no_data	16	USA	no_data	no_data	no_data	USygt46.T2
USygt8.T2	no_data	no_data	no_data	no_data	Yatsunenko	no_data	15	USA	no_data	no_data	no_data	USygt8.T2
TS109	no_data	no_data	no_data	no_data	Yatsunenko	no_data	28	USA	no_data	no_data	no_data	TS109
Amz33eld	no_data	no_data	no_data	no_data	Yatsunenko	no_data	66	Venezuela	no_data	no_data	no_data	Amz33eld
USygt24.M	no_data	no_data	no_data	no_data	Yatsunenko	no_data	43	USA	no_data	no_data	no_data	USygt24.M
AmzC3adltM	no_data	no_data	no_data	no_data	Yatsunenko	no_data	66	Venezuela	no_data	no_data	no_data	AmzC3adltM
USygt26.M	no_data	no_data	no_data	no_data	Yatsunenko	no_data	50	USA	no_data	no_data	no_data	USygt26.M
AmzC6adltF	no_data	no_data	no_data	no_data	Yatsunenko	no_data	24	Venezuela	no_data	no_data	no_data	AmzC6adltF
USygt19.T2	no_data	no_data	no_data	no_data	Yatsunenko	no_data	14	USA	no_data	no_data	no_data	USygt19.T2
USygt16.F	no_data	no_data	no_data	no_data	Yatsunenko	no_data	46	USA	no_data	no_data	no_data	USygt16.F
USygt19.T1	no_data	no_data	no_data	no_data	Yatsunenko	no_data	14	USA	no_data	no_data	no_data	USygt19.T1
h9M.1	no_data	no_data	no_data	no_data	Yatsunenko	no_data	24.03	Malawi	no_data	no_data	no_data	h9M.1
Amz5teenF	no_data	no_data	no_data	no_data	Yatsunenko	no_data	18	Venezuela	no_data	no_data	no_data	Amz5teenF
USygt32.M	no_data	no_data	no_data	no_data	Yatsunenko	no_data	35	USA	no_data	no_data	no_data	USygt32.M
USygt44.F	no_data	no_data	no_data	no_data	Yatsunenko	no_data	44	USA	no_data	no_data	no_data	USygt44.F
h10M.1	no_data	no_data	no_data	no_data	Yatsunenko	no_data	26	Malawi	no_data	no_data	no_data	h10M.1
Amz7eldM	no_data	no_data	no_data	no_data	Yatsunenko	no_data	53	Venezuela	no_data	no_data	no_data	Amz7eldM
USygt20.M	no_data	no_data	no_data	no_data	Yatsunenko	no_data	43	USA	no_data	no_data	no_data	USygt20.M
USygt54.F	no_data	no_data	no_data	no_data	Yatsunenko	no_data	46	USA	no_data	no_data	no_data	USygt54.F
USygt22.T1	no_data	no_data	no_data	no_data	Yatsunenko	no_data	15	USA	no_data	no_data	no_data	USygt22.T1
USygt22.T2	no_data	no_data	no_data	no_data	Yatsunenko	no_data	15	USA	no_data	no_data	no_data	USygt22.T2
USygt47.T1	no_data	no_data	no_data	no_data	Yatsunenko	no_data	15	USA	no_data	no_data	no_data	USygt47.T1
h101M.1	no_data	no_data	no_data	no_data	Yatsunenko	no_data	24	Malawi	no_data	no_data	no_data	h101M.1
Amz4adltF	no_data	no_data	no_data	no_data	Yatsunenko	no_data	28	Venezuela	no_data	no_data	no_data	Amz4adltF
USygt47.T2	no_data	no_data	no_data	no_data	Yatsunenko	no_data	15	USA	no_data	no_data	no_data	USygt47.T2
Amz6teen	no_data	no_data	no_data	no_data	Yatsunenko	no_data	14	Venezuela	no_data	no_data	no_data	Amz6teen
USygt12.M	no_data	no_data	no_data	no_data	Yatsunenko	no_data	43	USA	no_data	no_data	no_data	USygt12.M
USygt12.F	no_data	no_data	no_data	no_data	Yatsunenko	no_data	45	USA	no_data	no_data	no_data	USygt12.F
USygt22.F	no_data	no_data	no_data	no_data	Yatsunenko	no_data	50	USA	no_data	no_data	no_data	USygt22.F
USygt14.M	no_data	no_data	no_data	no_data	Yatsunenko	no_data	49	USA	no_data	no_data	no_data	USygt14.M
USygt50.F	no_data	no_data	no_data	no_data	Yatsunenko	no_data	54	USA	no_data	no_data	no_data	USygt50.F
USygt50.M	no_data	no_data	no_data	no_data	Yatsunenko	no_data	50	USA	no_data	no_data	no_data	USygt50.M
USygt14.F	no_data	no_data	no_data	no_data	Yatsunenko	no_data	51	USA	no_data	no_data	no_data	USygt14.F
USygt30.M	no_data	no_data	no_data	no_data	Yatsunenko	no_data	47	USA	no_data	no_data	no_data	USygt30.M
USygt18.M	no_data	no_data	no_data	no_data	Yatsunenko	no_data	50	USA	no_data	no_data	no_data	USygt18.M
Amz6eldF	no_data	no_data	no_data	no_data	Yatsunenko	no_data	60	Venezuela	no_data	no_data	no_data	Amz6eldF
USygt44.T1	no_data	no_data	no_data	no_data	Yatsunenko	no_data	15	USA	no_data	no_data	no_data	USygt44.T1
USygt44.T2	no_data	no_data	no_data	no_data	Yatsunenko	no_data	15	USA	no_data	no_data	no_data	USygt44.T2
Amz6eldM	no_data	no_data	no_data	no_data	Yatsunenko	no_data	80	Venezuela	no_data	no_data	no_data	Amz6eldM
USygt52.F	no_data	no_data	no_data	no_data	Yatsunenko	no_data	47	USA	no_data	no_data	no_data	USygt52.F
USygt52.M	no_data	no_data	no_data	no_data	Yatsunenko	no_data	43	USA	no_data	no_data	no_data	USygt52.M
TS195	no_data	no_data	no_data	no_data	Yatsunenko	no_data	56	USA	no_data	no_data	no_data	TS195
USygt13.M	no_data	no_data	no_data	no_data	Yatsunenko	no_data	47	USA	no_data	no_data	no_data	USygt13.M
USygt14.T1	no_data	no_data	no_data	no_data	Yatsunenko	no_data	14	USA	no_data	no_data	no_data	USygt14.T1
USygt14.T2	no_data	no_data	no_data	no_data	Yatsunenko	no_data	14	USA	no_data	no_data	no_data	USygt14.T2
USchp41Mom	no_data	no_data	no_data	no_data	Yatsunenko	no_data	26	USA	no_data	no_data	no_data	USchp41Mom
USygt42.T2	no_data	no_data	no_data	no_data	Yatsunenko	no_data	14	USA	no_data	no_data	no_data	USygt42.T2
USygt29.M	no_data	no_data	no_data	no_data	Yatsunenko	no_data	52	USA	no_data	no_data	no_data	USygt29.M
USygt38.F	no_data	no_data	no_data	no_data	Yatsunenko	no_data	44	USA	no_data	no_data	no_data	USygt38.F
USygt4.T2	no_data	no_data	no_data	no_data	Yatsunenko	no_data	15	USA	no_data	no_data	no_data	USygt4.T2
USygt16.M	no_data	no_data	no_data	no_data	Yatsunenko	no_data	42	USA	no_data	no_data	no_data	USygt16.M
USygt40.T2	no_data	no_data	no_data	no_data	Yatsunenko	no_data	15	USA	no_data	no_data	no_data	USygt40.T2
USygt30.F	no_data	no_data	no_data	no_data	Yatsunenko	no_data	50	USA	no_data	no_data	no_data	USygt30.F
USygt36.M	no_data	no_data	no_data	no_data	Yatsunenko	no_data	42	USA	no_data	no_data	no_data	USygt36.M
USygt10.M	no_data	no_data	no_data	no_data	Yatsunenko	no_data	46	USA	no_data	no_data	no_data	USygt10.M
USygt34.T2	no_data	no_data	no_data	no_data	Yatsunenko	no_data	NA	USA	no_data	no_data	no_data	USygt34.T2
JTFB.34.07		no	NA	27/04/16	TD	TRUE	NA	Honduras	12388	7	34	JTFB_34_07
JTFB.41.19		no	NA	14/11/16	TD	FALSE	NA	Honduras	17318	19	41	JTFB_41_19
JTFB.43.46		no	NA	25/08/17	TD	TRUE	NA	Honduras	18311	46	43	JTFB_43_46
JTFB.43.40		no	NA	13/07/17	TD	TRUE	NA	Honduras	17963	40	43	JTFB_43_40
JTFB.43.43		no	NA	03/08/17	TD	TRUE	NA	Honduras	12190	43	43	JTFB_43_43
JTFB.41.47		no	NA	24/05/17	TD	FALSE	NA	Honduras	15857	47	41	JTFB_41_47
JTFB.41.46		no	NA	16/05/17	TD	FALSE	NA	Honduras	11280	46	41	JTFB_41_46
JTFB.41.45		no	NA	09/05/17	TD	FALSE	NA	Honduras	19448	45	41	JTFB_41_45
JTFB.41.42		no	NA	18/04/17	TD	FALSE	NA	Honduras	20640	42	41	JTFB_41_42
JTFB.41.40		no	NA	03/04/17	TD	FALSE	NA	Honduras	7020	40	41	JTFB_41_40
JTFB.43.01		no	NA	27/09/16	TD	TRUE	NA	Honduras	20589	1	43	JTFB_43_01
JTFB.43.05		no	NA	26/10/16	TD	TRUE	NA	Honduras	22405	5	43	JTFB_43_05
JTFB.41.32		no	NA	06/02/17	TD	FALSE	NA	Honduras	19072	32	41	JTFB_41_32
JTFB.41.33		no	NA	13/02/17	TD	FALSE	NA	Honduras	13879	33	41	JTFB_41_33
JTFB.41.30		no	NA	25/01/17	TD	FALSE	NA	Honduras	17006	30	41	JTFB_41_30
JTFB.41.31		no	NA	30/01/17	TD	FALSE	NA	Honduras	22240	31	41	JTFB_41_31
JTFB.41.36		no	NA	10/03/17	TD	FALSE	NA	Honduras	16258	36	41	JTFB_41_36
JTFB.41.35		no	NA	27/02/17	TD	FALSE	NA	Honduras	13079	35	41	JTFB_41_35
JTFB.20.04		no	NA	21/03/16	TD	FALSE	NA	Honduras	13209	4	20	JTFB_20_04
JTFB.20.02		no	NA	10/03/16	TD	FALSE	NA	Honduras	4817	2	20	JTFB_20_02
JTFB.20.01		no	NA	03/03/16	TD	FALSE	NA	Honduras	6641	1	20	JTFB_20_01
JTFB.20.08		no	NA	26/04/16	TD	FALSE	NA	Honduras	15755	8	20	JTFB_20_08
JTFB.43.36		no	NA	09/06/17	TD	TRUE	NA	Honduras	24876	36	43	JTFB_43_36
JTFB.43.30		no	NA	27/04/17	TD	TRUE	NA	Honduras	21767	30	43	JTFB_43_30
JTFB.43.33		no	NA	17/05/17	TD	TRUE	NA	Honduras	24010	33	43	JTFB_43_33
JTFB.24.11		no	NA	25/05/16	TD	FALSE	NA	Honduras	1669	11	24	JTFB_24_11
JTFB.24.10		no	NA	16/05/16	TD	FALSE	NA	Honduras	10214	10	24	JTFB_24_10
JTFB.24.13		no	NA	06/06/16	TD	FALSE	NA	Honduras	11512	13	24	JTFB_24_13
JTFB.24.16		no	NA	08/07/16	TD	FALSE	NA	Honduras	8825	16	24	JTFB_24_16
JTFB.24.19		no	NA	25/07/16	TD	FALSE	NA	Honduras	19496	19	24	JTFB_24_19
JTFB.43.26		no	NA	27/03/17	TD	TRUE	NA	Honduras	13790	26	43	JTFB_43_26
JTFB.43.45		no	NA	17/08/17	TD	TRUE	NA	Honduras	18805	45	43	JTFB_43_45
JTFB.33.17		yes	EAEC/ETEC/STEC/E.coli0157	05/07/16	TD	TRUE	NA	Honduras	11499	17	33	JTFB_33_17
JTFB.41.21		no	NA	28/11/16	TD	FALSE	NA	Honduras	19482	21	41	JTFB_41_21
JTFB.35.38		no	NA	12/10/16	TD	FALSE	NA	Honduras	13818	38	35	JTFB_35_38
JTFB.41.27		no	NA	06/01/17	TD	FALSE	NA	Honduras	16711	27	41	JTFB_41_27
JTFB.23.18		no	NA	08/07/16	TD	FALSE	NA	Honduras	8008	18	23	JTFB_23_18
JTFB.23.19		no	NA	11/07/16	TD	FALSE	NA	Honduras	8648	19	23	JTFB_23_19
JTFB.23.36		no	NA	04/11/16	TD	FALSE	NA	Honduras	10087	36	23	JTFB_23_36
JTFB.23.14		no	NA	06/06/16	TD	FALSE	NA	Honduras	22421	14	23	JTFB_23_14
JTFB.23.15		no	NA	13/06/16	TD	FALSE	NA	Honduras	23602	15	23	JTFB_23_15
JTFB.23.16		no	NA	24/06/16	TD	FALSE	NA	Honduras	29395	16	23	JTFB_23_16
JTFB.23.17		no	NA	27/06/16	TD	FALSE	NA	Honduras	5781	17	23	JTFB_23_17
JTFB.23.10		no	NA	10/05/16	TD	FALSE	NA	Honduras	18427	10	23	JTFB_23_10
JTFB.23.11		no	NA	18/05/16	TD	FALSE	NA	Honduras	28768	11	23	JTFB_23_11
JTFB.23.12		no	NA	23/05/16	TD	FALSE	NA	Honduras	19602	12	23	JTFB_23_12
JTFB.23.13		no	NA	01/06/16	TD	FALSE	NA	Honduras	20399	13	23	JTFB_23_13
JTFB.33.30		no	NA	29/09/16	TD	TRUE	NA	Honduras	20466	30	33	JTFB_33_30
JTFB.33.36		no	NA	09/11/16	TD	TRUE	NA	Honduras	14764	36	33	JTFB_33_36
JTFB.33.35		no	NA	03/11/16	TD	TRUE	NA	Honduras	17637	35	33	JTFB_33_35
JTFB.33.34		no	NA	25/10/16	TD	TRUE	NA	Honduras	14367	34	33	JTFB_33_34
JTFB.25.29		no	NA	07/10/16	TD	FALSE	NA	Honduras	13838	29	25	JTFB_25_29
JTFB.25.28		no	NA	27/09/16	TD	FALSE	NA	Honduras	11659	28	25	JTFB_25_28
JTFB.25.26		no	NA	16/09/16	TD	FALSE	NA	Honduras	15451	26	25	JTFB_25_26
JTFB.25.22		no	NA	12/08/16	TD	FALSE	NA	Honduras	14671	22	25	JTFB_25_22
JTFB.25.20		no	NA	29/07/16	TD	FALSE	NA	Honduras	22940	20	25	JTFB_25_20
JTFB.29.22		no	NA	10/08/16	TD	TRUE	NA	Honduras	13616	22	29	JTFB_29_22
JTFB.29.21		no	NA	03/08/16	TD	TRUE	NA	Honduras	14006	21	29	JTFB_29_21
JTFB.29.18		no	NA	18/07/16	TD	TRUE	NA	Honduras	10625	18	29	JTFB_29_18
JTFB.41.41		no	NA	10/04/17	TD	FALSE	NA	Honduras	11170	41	41	JTFB_41_41
JTFB.34.01		no	NA	16/03/16	TD	TRUE	NA	Honduras	504	1	34	JTFB_34_01
JTFB.22.35		no	NA	17/11/16	TD	FALSE	NA	Honduras	14960	35	22	JTFB_22_35
JTFB.41.20		no	NA	20/11/16	TD	FALSE	NA	Honduras	20386	20	41	JTFB_41_20
JTFB.41.23		no	NA	12/12/16	TD	FALSE	NA	Honduras	9576	23	41	JTFB_41_23
JTFB.41.22		no	NA	06/12/16	TD	FALSE	NA	Honduras	14248	22	41	JTFB_41_22
JTFB.41.29		no	NA	17/01/17	TD	FALSE	NA	Honduras	16995	29	41	JTFB_41_29
JTFB.41.28		no	NA	10/01/17	TD	FALSE	NA	Honduras	10518	28	41	JTFB_41_28
JTFB.29.12		yes	EPEC/ETEC/EAEC	01/06/16	TD	TRUE	NA	Honduras	17352	12	29	JTFB_29_12
JTFB.29.13		no	NA	06/06/16	TD	TRUE	NA	Honduras	22780	13	29	JTFB_29_13
JTFB.29.17		no	NA	05/07/16	TD	TRUE	NA	Honduras	9467	17	29	JTFB_29_17
JTFB.29.14		yes	ETEC/Cyclospora cayetanensis	15/06/16	TD	TRUE	NA	Honduras	15947	14	29	JTFB_29_14
JTFB.29.15		no	NA	24/06/16	TD	TRUE	NA	Honduras	21780	15	29	JTFB_29_15
JTFB.29.19		no	NA	22/07/16	TD	TRUE	NA	Honduras	15228	19	29	JTFB_29_19
JTFB.43.17		no	NA	16/01/17	TD	TRUE	NA	Honduras	11771	17	43	JTFB_43_17
JTFB.33.08		no	NA	02/05/16	TD	TRUE	NA	Honduras	18903	8	33	JTFB_33_08
JTFB.33.09		no	NA	11/05/16	TD	TRUE	NA	Honduras	22288	9	33	JTFB_33_09
JTFB.24.25		no	NA	07/09/16	TD	FALSE	NA	Honduras	13444	25	24	JTFB_24_25
JTFB.25.16		no	NA	28/06/16	TD	FALSE	NA	Honduras	12179	16	25	JTFB_25_16
JTFB.25.14		no	NA	17/06/16	TD	FALSE	NA	Honduras	18631	14	25	JTFB_25_14
JTFB.25.15		no	NA	22/06/16	TD	FALSE	NA	Honduras	20911	15	25	JTFB_25_15
JTFB.25.11		no	NA	25/05/16	TD	FALSE	NA	Honduras	19384	11	25	JTFB_25_11
JTFB.43.28		no	NA	14/04/17	TD	TRUE	NA	Honduras	12678	28	43	JTFB_43_28
JTFB.43.23		no	NA	02/03/17	TD	TRUE	NA	Honduras	10836	23	43	JTFB_43_23
JTFB.43.22		no	NA	28/02/17	TD	TRUE	NA	Honduras	13588	22	43	JTFB_43_22
JTFB.43.27		no	NA	05/04/17	TD	TRUE	NA	Honduras	20818	27	43	JTFB_43_27
JTFB.33.01		no	NA	16/03/16	TD	TRUE	NA	Honduras	16151	1	33	JTFB_33_01
JTFB.33.06		no	NA	19/04/16	TD	TRUE	NA	Honduras	9947	6	33	JTFB_33_06
JTFB.33.07		no	NA	28/04/16	TD	TRUE	NA	Honduras	16446	7	33	JTFB_33_07
JTFB.35.01		no	NA	17/03/16	TD	FALSE	NA	Honduras	9976	1	35	JTFB_35_01
JTFB.35.05		no	NA	14/04/16	TD	FALSE	NA	Honduras	9939	5	35	JTFB_35_05
JTFB.35.07		no	NA	27/04/16	TD	FALSE	NA	Honduras	12996	7	35	JTFB_35_07
JTFB.35.08		no	NA	04/05/16	TD	FALSE	NA	Honduras	14402	8	35	JTFB_35_08
JTFB.23.02		no	NA	14/03/16	TD	FALSE	NA	Honduras	4883	2	23	JTFB_23_02
JTFB.23.07		no	NA	19/04/16	TD	FALSE	NA	Honduras	22083	7	23	JTFB_23_07
JTFB.23.05		no	NA	06/04/16	TD	FALSE	NA	Honduras	16760	5	23	JTFB_23_05
JTFB.23.04		no	NA	28/03/16	TD	FALSE	NA	Honduras	14655	4	23	JTFB_23_04
JTFB.24.20		no	NA	02/08/16	TD	FALSE	NA	Honduras	18713	20	24	JTFB_24_20
JTFB.23.09		no	NA	02/05/16	TD	FALSE	NA	Honduras	5732	9	23	JTFB_23_09
JTFB.23.08		no	NA	27/04/16	TD	FALSE	NA	Honduras	23835	8	23	JTFB_23_08
JTFB.33.31		no	NA	05/10/16	TD	TRUE	NA	Honduras	21795	31	33	JTFB_33_31
JTFB.22.24		no	NA	23/08/16	TD	FALSE	NA	Honduras	7442	24	22	JTFB_22_24
JTFB.43.41		no	NA	21/07/17	TD	TRUE	NA	Honduras	12256	41	43	JTFB_43_41
JTFB.25.12		no	NA	03/06/16	TD	FALSE	NA	Honduras	15284	12	25	JTFB_25_12
JTFB.25.13		no	NA	07/06/16	TD	FALSE	NA	Honduras	5624	13	25	JTFB_25_13
JTFB.41.39		no	NA	27/03/17	TD	FALSE	NA	Honduras	15075	39	41	JTFB_41_39
JTFB.25.10		no	NA	20/05/16	TD	FALSE	NA	Honduras	19419	10	25	JTFB_25_10
JTFB.43.10		no	NA	30/11/16	TD	TRUE	NA	Honduras	23344	10	43	JTFB_43_10
JTFB.43.11		no	NA	06/12/16	TD	TRUE	NA	Honduras	13342	11	43	JTFB_43_11
JTFB.43.18		no	NA	24/01/17	TD	TRUE	NA	Honduras	10290	18	43	JTFB_43_18
JTFB.43.19		no	NA	30/01/17	TD	TRUE	NA	Honduras	14712	19	43	JTFB_43_19
JTFB.25.27		no	NA	21/09/16	TD	FALSE	NA	Honduras	18219	27	25	JTFB_25_27
JTFB.25.18		no	NA	15/07/16	TD	FALSE	NA	Honduras	9280	18	25	JTFB_25_18
JTFB.25.19		no	NA	22/07/16	TD	FALSE	NA	Honduras	4097	19	25	JTFB_25_19
JTFB.25.24		no	NA	29/08/16	TD	FALSE	NA	Honduras	6964	24	25	JTFB_25_24
JTFB.43.42		no	NA	28/07/17	TD	TRUE	NA	Honduras	12900	42	43	JTFB_43_42
PC2.1		NA	NA	NA	TD	FALSE	NA	USA	13761	NA	PC	PC2_1
PC2.2		NA	NA	NA	TD	FALSE	NA	USA	17388	NA	PC	PC2_2
PC2.3		NA	NA	NA	TD	FALSE	NA	USA	13426	NA	PC	PC2_3
JTFB.22.01		no	NA	03/03/16	TD	FALSE	NA	Honduras	8681	1	22	JTFB_22_01
JTFB.22.02		no	NA	10/03/16	TD	FALSE	NA	Honduras	5319	2	22	JTFB_22_02
JTFB.22.03		no	NA	17/03/16	TD	FALSE	NA	Honduras	18912	3	22	JTFB_22_03
JTFB.22.06		no	NA	04/04/16	TD	FALSE	NA	Honduras	9298	6	22	JTFB_22_06
JTFB.22.07		no	NA	21/04/16	TD	FALSE	NA	Honduras	14686	7	22	JTFB_22_07
JTFB.41.14		no	NA	13/10/16	TD	FALSE	NA	Honduras	15444	14	41	JTFB_41_14
JTFB.41.16		no	NA	26/10/16	TD	FALSE	NA	Honduras	16411	16	41	JTFB_41_16
JTFB.41.10		no	NA	14/09/16	TD	FALSE	NA	Honduras	15120	10	41	JTFB_41_10
JTFB.41.11		no	NA	20/09/16	TD	FALSE	NA	Honduras	17927	11	41	JTFB_41_11
JTFB.41.12		no	NA	27/09/16	TD	FALSE	NA	Honduras	18497	12	41	JTFB_41_12
JTFB.23.32		no	NA	04/10/16	TD	FALSE	NA	Honduras	15459	32	23	JTFB_23_32
JTFB.23.33		no	NA	12/10/16	TD	FALSE	NA	Honduras	8593	33	23	JTFB_23_33
JTFB.23.30		no	NA	20/09/16	TD	FALSE	NA	Honduras	20300	30	23	JTFB_23_30
JTFB.23.31		no	NA	27/09/16	TD	FALSE	NA	Honduras	18311	31	23	JTFB_23_31
JTFB.41.18		no	NA	06/11/16	TD	FALSE	NA	Honduras	15105	18	41	JTFB_41_18
JTFB.23.37		no	NA	08/11/16	TD	FALSE	NA	Honduras	16475	37	23	JTFB_23_37
JTFB.23.34		no	NA	18/10/16	TD	FALSE	NA	Honduras	13921	34	23	JTFB_23_34
JTFB.23.35		no	NA	25/10/16	TD	FALSE	NA	Honduras	21228	35	23	JTFB_23_35
JTFB.29.03		no	NA	23/03/16	TD	TRUE	NA	Honduras	13116	3	29	JTFB_29_03
JTFB.29.02		no	NA	16/03/16	TD	TRUE	NA	Honduras	25843	2	29	JTFB_29_02
JTFB.29.05		no	NA	06/04/16	TD	TRUE	NA	Honduras	7499	5	29	JTFB_29_05
JTFB.29.07		yes	None	19/04/16	TD	TRUE	NA	Honduras	16026	7	29	JTFB_29_07
JTFB.29.09		no	NA	09/05/16	TD	TRUE	NA	Honduras	11060	9	29	JTFB_29_09
JTFB.29.08		yes	EPEC/ETEC	02/05/16	TD	TRUE	NA	Honduras	8668	8	29	JTFB_29_08
JTFB.20.03		no	NA	14/03/16	TD	FALSE	NA	Honduras	21386	3	20	JTFB_20_03
JTFB.33.19		no	NA	18/07/16	TD	TRUE	NA	Honduras	4836	19	33	JTFB_33_19
JTFB.33.18		no	NA	14/07/16	TD	TRUE	NA	Honduras	9728	18	33	JTFB_33_18
JTFB.33.11		no	NA	23/05/16	TD	TRUE	NA	Honduras	10357	11	33	JTFB_33_11
JTFB.33.10		no	NA	16/05/16	TD	TRUE	NA	Honduras	20374	10	33	JTFB_33_10
JTFB.33.13		no	NA	09/06/16	TD	TRUE	NA	Honduras	15246	13	33	JTFB_33_13
JTFB.33.12		no	NA	01/06/16	TD	TRUE	NA	Honduras	1376	12	33	JTFB_33_12
JTFB.33.15	Parainfluenza virus 3	yes	EAEC/ETEC/STEC/E.coli0157	20/06/16	TD	TRUE	NA	Honduras	21220	15	33	JTFB_33_15
JTFB.33.14		no	NA	16/06/16	TD	TRUE	NA	Honduras	20842	14	33	JTFB_33_14
JTFB.24.35		no	NA	17/11/16	TD	FALSE	NA	Honduras	13996	35	24	JTFB_24_35
JTFB.33.16		no	NA	29/06/16	TD	TRUE	NA	Honduras	18995	16	33	JTFB_33_16
JTFB.25.05		no	NA	05/04/16	TD	FALSE	NA	Honduras	9441	5	25	JTFB_25_05
JTFB.25.04		no	NA	30/03/16	TD	FALSE	NA	Honduras	14849	4	25	JTFB_25_04
JTFB.25.07		no	NA	19/04/16	TD	FALSE	NA	Honduras	13204	7	25	JTFB_25_07
JTFB.25.06		no	NA	14/04/16	TD	FALSE	NA	Honduras	11228	6	25	JTFB_25_06
JTFB.25.01		no	NA	10/03/16	TD	FALSE	NA	Honduras	10590	1	25	JTFB_25_01
JTFB.25.03		no	NA	22/03/16	TD	FALSE	NA	Honduras	8506	3	25	JTFB_25_03
JTFB.25.02		no	NA	17/03/16	TD	FALSE	NA	Honduras	14026	2	25	JTFB_25_02
JTFB.25.09		no	NA	11/05/16	TD	FALSE	NA	Honduras	19027	9	25	JTFB_25_09
JTFB.33.02		no	NA	24/03/16	TD	TRUE	NA	Honduras	24048	2	33	JTFB_33_02
JTFB.41.56		no	NA	24/07/17	TD	FALSE	NA	Honduras	17660	56	41	JTFB_41_56
JTFB.41.57		no	NA	03/08/17	TD	FALSE	NA	Honduras	12182	57	41	JTFB_41_57
JTFB.41.58		no	NA	08/08/17	TD	FALSE	NA	Honduras	16969	58	41	JTFB_41_58
JTFB.41.59		no	NA	16/08/17	TD	FALSE	NA	Honduras	15106	59	41	JTFB_41_59
JTFB.43.29		no	NA	20/04/17	TD	TRUE	NA	Honduras	18639	29	43	JTFB_43_29
JTFB.33.03		no	NA	31/03/16	TD	TRUE	NA	Honduras	15028	3	33	JTFB_33_03
JTFB.43.39		no	NA	07/07/17	TD	TRUE	NA	Honduras	9617	39	43	JTFB_43_39
JTFB.43.20		no	NA	16/02/17	TD	TRUE	NA	Honduras	17388	20	43	JTFB_43_20
JTFB.43.25		no	NA	21/03/17	TD	TRUE	NA	Honduras	16187	25	43	JTFB_43_25
JTFB.43.24		no	NA	13/03/17	TD	TRUE	NA	Honduras	14238	24	43	JTFB_43_24
JTFB.24.14		no	NA	20/06/16	TD	FALSE	NA	Honduras	17590	14	24	JTFB_24_14
JTFB.24.17		no	NA	13/07/16	TD	FALSE	NA	Honduras	7377	17	24	JTFB_24_17
JTFB.34.09		yes	Escherichia vulneris	10/05/16	TD	TRUE	NA	Honduras	1433	9	34	JTFB_34_09
JTFB.43.03		no	NA	10/10/16	TD	TRUE	NA	Honduras	23853	3	43	JTFB_43_03
JTFB.43.02		yes	EAE/Epec	05/10/16	TD	TRUE	NA	Honduras	16168	2	43	JTFB_43_02
JTFB.33.04		no	NA	09/04/16	TD	TRUE	NA	Honduras	19935	4	33	JTFB_33_04
JTFB.43.04		no	NA	20/10/16	TD	TRUE	NA	Honduras	15906	4	43	JTFB_43_04
JTFB.43.07		no	NA	11/11/16	TD	TRUE	NA	Honduras	18623	7	43	JTFB_43_07
JTFB.43.06		no	NA	02/11/16	TD	TRUE	NA	Honduras	15703	6	43	JTFB_43_06
JTFB.43.09		no	NA	23/11/16	TD	TRUE	NA	Honduras	19412	9	43	JTFB_43_09
JTFB.24.02		no	NA	08/03/16	TD	FALSE	NA	Honduras	22512	2	24	JTFB_24_02
JTFB.24.03		no	NA	18/03/16	TD	FALSE	NA	Honduras	21638	3	24	JTFB_24_03
JTFB.24.06		no	NA	13/04/16	TD	FALSE	NA	Honduras	10223	6	24	JTFB_24_06
JTFB.24.04		no	NA	23/03/16	TD	FALSE	NA	Honduras	17818	4	24	JTFB_24_04
JTFB.24.05		no	NA	29/03/16	TD	FALSE	NA	Honduras	12931	5	24	JTFB_24_05
JTFB.24.08		no	NA	27/04/16	TD	FALSE	NA	Honduras	13220	8	24	JTFB_24_08
JTFB.24.09		no	NA	04/05/16	TD	FALSE	NA	Honduras	22363	9	24	JTFB_24_09
JTFB.33.05		no	NA	12/04/16	TD	TRUE	NA	Honduras	13693	5	33	JTFB_33_05
PC3.1		NA	NA	NA	TD	FALSE	NA	USA	18187	NA	PC	PC3_1
PC3.3		NA	NA	NA	TD	FALSE	NA	USA	16266	NA	PC	PC3_3
PC3.2		NA	NA	NA	TD	FALSE	NA	USA	12784	NA	PC	PC3_2
JTFB.41.09		no	NA	07/09/16	TD	FALSE	NA	Honduras	12442	9	41	JTFB_41_09
JTFB.41.08		no	NA	29/08/16	TD	FALSE	NA	Honduras	8643	8	41	JTFB_41_08
JTFB.41.03		no	NA	25/07/16	TD	FALSE	NA	Honduras	18283	3	41	JTFB_41_03
JTFB.41.02		no	NA	18/07/16	TD	FALSE	NA	Honduras	24019	2	41	JTFB_41_02
JTFB.41.01		no	NA	11/07/16	TD	FALSE	NA	Honduras	10086	1	41	JTFB_41_01
JTFB.41.07		no	NA	26/08/16	TD	FALSE	NA	Honduras	10213	7	41	JTFB_41_07
JTFB.41.06		no	NA	15/08/16	TD	FALSE	NA	Honduras	12416	6	41	JTFB_41_06
JTFB.41.05		no	NA	09/08/16	TD	FALSE	NA	Honduras	15414	5	41	JTFB_41_05
JTFB.41.04		no	NA	01/08/16	TD	FALSE	NA	Honduras	15971	4	41	JTFB_41_04
JTFB.23.29		no	NA	14/09/16	TD	FALSE	NA	Honduras	21465	29	23	JTFB_23_29
PC1.3		NA	NA	NA	TD	FALSE	NA	USA	19518	NA	PC	PC1_3
PC1.2		NA	NA	NA	TD	FALSE	NA	USA	17145	NA	PC	PC1_2
PC1.1		NA	NA	NA	TD	FALSE	NA	USA	20402	NA	PC	PC1_1
JTFB.23.21		no	NA	25/07/16	TD	FALSE	NA	Honduras	2996	21	23	JTFB_23_21
JTFB.23.20		no	NA	20/07/16	TD	FALSE	NA	Honduras	22823	20	23	JTFB_23_20
JTFB.23.23		no	NA	03/08/16	TD	FALSE	NA	Honduras	15585	23	23	JTFB_23_23
JTFB.23.22		no	NA	29/07/16	TD	FALSE	NA	Honduras	24004	22	23	JTFB_23_22
JTFB.23.25		no	NA	17/08/16	TD	FALSE	NA	Honduras	12487	25	23	JTFB_23_25
JTFB.23.24		no	NA	11/08/16	TD	FALSE	NA	Honduras	16832	24	23	JTFB_23_24
JTFB.23.27		no	NA	30/08/16	TD	FALSE	NA	Honduras	12915	27	23	JTFB_23_27
JTFB.23.26		no	NA	26/08/16	TD	FALSE	NA	Honduras	48	26	23	JTFB_23_26
JTFB.29.34		no	NA	14/11/16	TD	TRUE	NA	Honduras	19045	34	29	JTFB_29_34
JTFB.29.01		no	NA	10/03/16	TD	TRUE	NA	Honduras	9105	1	29	JTFB_29_01
JTFB.23.03		no	NA	22/03/16	TD	FALSE	NA	Honduras	20110	3	23	JTFB_23_03
JTFB.23.01		no	NA	09/03/16	TD	FALSE	NA	Honduras	7667	1	23	JTFB_23_01
JTFB.23.06		no	NA	12/04/16	TD	FALSE	NA	Honduras	8506	6	23	JTFB_23_06
JTFB.33.28		no	NA	20/09/16	TD	TRUE	NA	Honduras	21289	28	33	JTFB_33_28
JTFB.33.29		no	NA	27/09/16	TD	TRUE	NA	Honduras	19546	29	33	JTFB_33_29
JTFB.33.24		no	NA	23/08/16	TD	TRUE	NA	Honduras	102	24	33	JTFB_33_24
JTFB.33.25		no	NA	29/08/16	TD	TRUE	NA	Honduras	14546	25	33	JTFB_33_25
JTFB.33.27		no	NA	14/09/16	TD	TRUE	NA	Honduras	25836	27	33	JTFB_33_27
JTFB.33.20		no	NA	29/07/16	TD	TRUE	NA	Honduras	22191	20	33	JTFB_33_20
JTFB.33.21		no	NA	02/08/16	TD	TRUE	NA	Honduras	16533	21	33	JTFB_33_21
JTFB.33.22		no	NA	09/08/16	TD	TRUE	NA	Honduras	15681	22	33	JTFB_33_22
JTFB.33.23		no	NA	15/08/16	TD	TRUE	NA	Honduras	10502	23	33	JTFB_33_23
JTFB.25.30		no	NA	15/10/16	TD	FALSE	NA	Honduras	14176	30	25	JTFB_25_30
JTFB.25.31		no	NA	18/10/16	TD	FALSE	NA	Honduras	21075	31	25	JTFB_25_31
JTFB.25.33		no	NA	04/11/16	TD	FALSE	NA	Honduras	16052	33	25	JTFB_25_33
JTFB.25.34		no	NA	08/11/16	TD	FALSE	NA	Honduras	14268	34	25	JTFB_25_34
JTFB.24.01		no	NA	03/03/16	TD	FALSE	NA	Honduras	8534	1	24	JTFB_24_01
JTFB.23.07.b	no_data	no_data	no_data	no_data	TD	no_data	NA	Honduras	no_data	no_data	no_data	JTFB.23.07.b
JTFB.23.16.b	no_data	no_data	no_data	no_data	TD	no_data	NA	Honduras	no_data	no_data	no_data	JTFB.23.16.b
JTFB.24.16.b	no_data	no_data	no_data	no_data	TD	no_data	NA	Honduras	no_data	no_data	no_data	JTFB.24.16.b
JTFB.43.41.b	no_data	no_data	no_data	no_data	TD	no_data	NA	Honduras	no_data	no_data	no_data	JTFB.43.41.b
JTFB.43.45.b	no_data	no_data	no_data	no_data	TD	no_data	NA	Honduras	no_data	no_data	no_data	JTFB.43.45.b
