# Supplementary material for: Epidemiology and associated microbiota changes in deployed military personnel at high risk of traveler's diarrhea
Source: PLoS One. 2020 Aug 12;15(8):e0236703. doi: 10.1371/journal.pone.0236703 (PMC7423091; doi:10.1371/journal.pone.0236703)
Supplement: S3 File — This can be viewed at https://view.qiime2.org/. For example, to view the data by TD subject, select “Subject” under the scatter dropdown box. Successive time points can be connected by clicking the animations tab, selecting Gradient->Order, Trajectory->Subject, and clicking the play button. (QZV) [file pone.0236703.s004.qzv › 7754985f-4143-4ce5-b961-22dcbcc4e402/provenance/artifacts/e8678602-b74d-4215-bc81-7a0e730d09fc/citations.bib]

@article{framework|qiime2:2018.8.0|0,
 author = {Caporaso, J Gregory and Kuczynski, Justin and Stombaugh, Jesse and Bittinger, Kyle and Bushman, Frederic D and Costello, Elizabeth K and Fierer, Noah and Peña, Antonio Gonzalez and Goodrich, Julia K and Gordon, Jeffrey I and Huttley, Gavin A and Kelley, Scott T and Knights, Dan and Koenig, Jeremy E and Ley, Ruth E and Lozupone, Catherine A and McDonald, Daniel and Muegge, Brian D and Pirrung, Meg and Reeder, Jens and Sevinsky, Joel R and Turnbaugh, Peter J and Walters, William A and Widmann, Jeremy and Yatsunenko, Tanya and Zaneveld, Jesse and Knight, Rob},
 doi = {10.1038/nmeth.f.303},
 journal = {Nature methods},
 number = {5},
 pages = {335},
 publisher = {Nature Publishing Group},
 title = {QIIME allows analysis of high-throughput community sequencing data},
 volume = {7},
 year = {2010}
}

@article{action|diversity:2018.8.0|method:beta_phylogenetic|0,
 author = {Lozupone, Catherine and Knight, Rob},
 doi = {10.1128/AEM.71.12.8228-8235.2005},
 journal = {Applied and environmental microbiology},
 number = {12},
 pages = {8228--8235},
 publisher = {Am Soc Microbiol},
 title = {UniFrac: a new phylogenetic method for comparing microbial communities},
 volume = {71},
 year = {2005}
}

@article{action|diversity:2018.8.0|method:beta_phylogenetic|1,
 author = {Lozupone, Catherine A and Hamady, Micah and Kelley, Scott T and Knight, Rob},
 doi = {10.1128/AEM.01996-06},
 journal = {Applied and environmental microbiology},
 number = {5},
 pages = {1576--1585},
 publisher = {Am Soc Microbiol},
 title = {Quantitative and qualitative $\beta$ diversity measures lead to different insights into factors that structure microbial communities},
 volume = {73},
 year = {2007}
}

@article{view|types:2018.8.0|BIOMV210DirFmt|0,
 author = {McDonald, Daniel and Clemente, Jose C and Kuczynski, Justin and Rideout, Jai Ram and Stombaugh, Jesse and Wendel, Doug and Wilke, Andreas and Huse, Susan and Hufnagle, John and Meyer, Folker and Knight, Rob and Caporaso, J Gregory},
 doi = {10.1186/2047-217X-1-7},
 journal = {GigaScience},
 number = {1},
 pages = {7},
 publisher = {BioMed Central},
 title = {The Biological Observation Matrix (BIOM) format or: how I learned to stop worrying and love the ome-ome},
 volume = {1},
 year = {2012}
}

@article{view|types:2018.8.0|biom.table:Table|0,
 author = {McDonald, Daniel and Clemente, Jose C and Kuczynski, Justin and Rideout, Jai Ram and Stombaugh, Jesse and Wendel, Doug and Wilke, Andreas and Huse, Susan and Hufnagle, John and Meyer, Folker and Knight, Rob and Caporaso, J Gregory},
 doi = {10.1186/2047-217X-1-7},
 journal = {GigaScience},
 number = {1},
 pages = {7},
 publisher = {BioMed Central},
 title = {The Biological Observation Matrix (BIOM) format or: how I learned to stop worrying and love the ome-ome},
 volume = {1},
 year = {2012}
}
