# Supplementary material for: Epidemiology and associated microbiota changes in deployed military personnel at high risk of traveler's diarrhea
Source: PLoS One. 2020 Aug 12;15(8):e0236703. doi: 10.1371/journal.pone.0236703 (PMC7423091; doi:10.1371/journal.pone.0236703)
Supplement: S3 File — This can be viewed at https://view.qiime2.org/. For example, to view the data by TD subject, select “Subject” under the scatter dropdown box. Successive time points can be connected by clicking the animations tab, selecting Gradient->Order, Trajectory->Subject, and clicking the play button. (QZV) [file pone.0236703.s004.qzv › 7754985f-4143-4ce5-b961-22dcbcc4e402/provenance/artifacts/06536468-bbfb-4e8d-a4a4-e6796349764f/citations.bib]

@article{framework|qiime2:2018.8.0|0,
 author = {Caporaso, J Gregory and Kuczynski, Justin and Stombaugh, Jesse and Bittinger, Kyle and Bushman, Frederic D and Costello, Elizabeth K and Fierer, Noah and Peña, Antonio Gonzalez and Goodrich, Julia K and Gordon, Jeffrey I and Huttley, Gavin A and Kelley, Scott T and Knights, Dan and Koenig, Jeremy E and Ley, Ruth E and Lozupone, Catherine A and McDonald, Daniel and Muegge, Brian D and Pirrung, Meg and Reeder, Jens and Sevinsky, Joel R and Turnbaugh, Peter J and Walters, William A and Widmann, Jeremy and Yatsunenko, Tanya and Zaneveld, Jesse and Knight, Rob},
 doi = {10.1038/nmeth.f.303},
 journal = {Nature methods},
 number = {5},
 pages = {335},
 publisher = {Nature Publishing Group},
 title = {QIIME allows analysis of high-throughput community sequencing data},
 volume = {7},
 year = {2010}
}

@article{action|feature-table:2018.8.0|method:rarefy|0,
 author = {Weiss, Sophie and Xu, Zhenjiang Zech and Peddada, Shyamal and Amir, Amnon and Bittinger, Kyle and Gonzalez, Antonio and Lozupone, Catherine and Zaneveld, Jesse R. and Vázquez-Baeza, Yoshiki and Birmingham, Amanda and Hyde, Embriette R. and Knight, Rob},
 doi = {10.1186/s40168-017-0237-y},
 issn = {2049-2618},
 journal = {Microbiome},
 month = {Mar},
 number = {1},
 pages = {27},
 title = {Normalization and microbial differential abundance strategies depend upon data characteristics},
 volume = {5},
 year = {2017}
}

@article{view|types:2018.8.0|BIOMV210DirFmt|0,
 author = {McDonald, Daniel and Clemente, Jose C and Kuczynski, Justin and Rideout, Jai Ram and Stombaugh, Jesse and Wendel, Doug and Wilke, Andreas and Huse, Susan and Hufnagle, John and Meyer, Folker and Knight, Rob and Caporaso, J Gregory},
 doi = {10.1186/2047-217X-1-7},
 journal = {GigaScience},
 number = {1},
 pages = {7},
 publisher = {BioMed Central},
 title = {The Biological Observation Matrix (BIOM) format or: how I learned to stop worrying and love the ome-ome},
 volume = {1},
 year = {2012}
}

@article{view|types:2018.8.0|biom.table:Table|0,
 author = {McDonald, Daniel and Clemente, Jose C and Kuczynski, Justin and Rideout, Jai Ram and Stombaugh, Jesse and Wendel, Doug and Wilke, Andreas and Huse, Susan and Hufnagle, John and Meyer, Folker and Knight, Rob and Caporaso, J Gregory},
 doi = {10.1186/2047-217X-1-7},
 journal = {GigaScience},
 number = {1},
 pages = {7},
 publisher = {BioMed Central},
 title = {The Biological Observation Matrix (BIOM) format or: how I learned to stop worrying and love the ome-ome},
 volume = {1},
 year = {2012}
}
