# Supplementary material for: Epidemiology and associated microbiota changes in deployed military personnel at high risk of traveler's diarrhea
Source: PLoS One. 2020 Aug 12;15(8):e0236703. doi: 10.1371/journal.pone.0236703 (PMC7423091; doi:10.1371/journal.pone.0236703)
Supplement: S2 Table — (TXT) [file pone.0236703.s006.txt]

#SampleID	BarcodeSequence	LinkerPrimerSequence	ReversePrimer	Subject	Order	MatchingIPodData	OrderSubjectTD	InitialTimePoint	FinalTimePoint	PreTD	PostTD	TDCurrent	SampleDate	ClinicalTD	TDType	DiseaseAdditional	SubjectHadTD	SubjectHadTDorGIdist	GI_distress	Numeric_ID	CombinedPlateWell	PlateNumber	Well ID	Filter	SequenceDepth	SeqDepthAfterFilter	Shannon	ObsOTUs	PD	What time did you wake up today? (please use military time)	How much of your breakfast did you eat?	How much of your lunch did you eat?	How much of it did you eat?	Bottled water	Base purified water	Tap water	Soda	Sports energy drink (e.g. Gatorade)	Coffee or tea	Milk	Fruit juice	Yogurt	Beer, wine, or spirits	How are you feeling today?	Fever	Gastrointestinal issues	Headache	Tiredness	Runny or blocked nose	Rash	Muscle strain	Cramp	How much exercise did you do?	How many times did you urinate today?	How many times did you have a bowel movement today?	Please describe the consistency of your stool.	What time did you get into bed before going to sleep today? (please use military time)	Time_Slept	Description
JTFB.20.01		GTGYCAGCMGCCGCGGTAA	GGACTACHVGGGTWTCTAAT	20	1	FALSE	1_20_no	TRUE	FALSE	TRUE	TRUE	FALSE	03/03/16	no	NA		FALSE	FALSE	FALSE	1001	1-A1	1	A1	No	18737	18663	4.868011065	81	0.767843255	NA	NA	NA	NA	NA	NA	NA	NA	NA	NA	NA	NA	NA	NA	NA	NA	NA	NA	NA	NA	NA	NA	NA	NA	NA	NA	NA	NA	NA	JTFB_20_01
JTFB.20.02		GTGYCAGCMGCCGCGGTAA	GGACTACHVGGGTWTCTAAT	20	2	FALSE	2_20_no	FALSE	FALSE	TRUE	TRUE	FALSE	10/03/16	no	NA		FALSE	FALSE	FALSE	1001	1-A11	1	A11	No	10515	10397	4.823747532	82	0.758742914	NA	NA	NA	NA	NA	NA	NA	NA	NA	NA	NA	NA	NA	NA	NA	NA	NA	NA	NA	NA	NA	NA	NA	NA	NA	NA	NA	NA	NA	JTFB_20_02
JTFB.20.03		GTGYCAGCMGCCGCGGTAA	GGACTACHVGGGTWTCTAAT	20	3	FALSE	3_20_no	FALSE	FALSE	TRUE	TRUE	FALSE	14/03/16	no	NA		FALSE	FALSE	FALSE	1001	1-B6	1	B6	No	38101	37645	5.323149244	138	0.748840252	NA	NA	NA	NA	NA	NA	NA	NA	NA	NA	NA	NA	NA	NA	NA	NA	NA	NA	NA	NA	NA	NA	NA	NA	NA	NA	NA	NA	NA	JTFB_20_03
JTFB.20.04		GTGYCAGCMGCCGCGGTAA	GGACTACHVGGGTWTCTAAT	20	4	FALSE	4_20_no	FALSE	FALSE	TRUE	TRUE	FALSE	21/03/16	no	NA		FALSE	FALSE	FALSE	1001	1-C2	1	C2	No	27973	27384	4.521982335	81	0.7132633	NA	NA	NA	NA	NA	NA	NA	NA	NA	NA	NA	NA	NA	NA	NA	NA	NA	NA	NA	NA	NA	NA	NA	NA	NA	NA	NA	NA	NA	JTFB_20_04
JTFB.20.08		GTGYCAGCMGCCGCGGTAA	GGACTACHVGGGTWTCTAAT	20	8	TRUE	8_20_no	FALSE	TRUE	TRUE	TRUE	FALSE	26/04/16	no	NA		FALSE	FALSE	FALSE	1001	1-E2	1	E2	No	42709	42502	4.021631554	88	0.622598363	596.67	3.83	4	4	0	0.83	0	0	0.33	0.67	1	0.17	1	0	3	0	0	0	0	0	0	1	0	2	4	2.5	2.17	1740	8.9	JTFB_20_08
JTFB.22.01		GTGYCAGCMGCCGCGGTAA	GGACTACHVGGGTWTCTAAT	22	1	TRUE	1_22_no	TRUE	FALSE	TRUE	TRUE	FALSE	03/03/16	no	NA		FALSE	FALSE	FALSE	1011	1-A2	1	A2	No	20735	20391	5.039374195	92	0.772488133	515	4	4	4	1	0	0	0	0	0	0	1	0	0	3	0	0	0	0	0	0	0	0	2	1.5	1	1	2200	NA	JTFB_22_01
JTFB.22.02		GTGYCAGCMGCCGCGGTAA	GGACTACHVGGGTWTCTAAT	22	2	TRUE	2_22_no	FALSE	FALSE	TRUE	TRUE	FALSE	10/03/16	no	NA		FALSE	FALSE	FALSE	1011	1-A12	1	A12	No	15508	15449	4.214986627	56	0.725801451	515	3.83	3.67	3.83	1	1	0	0	0.5	0	0.67	0.67	0	0	3	0	0	0	0	0	0	0	0	2.2	3.58	1.5	1.17	2250	6.92	JTFB_22_02
JTFB.22.03		GTGYCAGCMGCCGCGGTAA	GGACTACHVGGGTWTCTAAT	22	3	TRUE	3_22_no	FALSE	FALSE	TRUE	TRUE	FALSE	17/03/16	no	NA		FALSE	FALSE	FALSE	1011	1-B7	1	B7	No	36091	35378	5.181199684	155	0.712082339	515	NA	3	4	1	0	0	0	1	0	0	1	0	0	3	0	0	0	0	0	0	0	0	NA	4	0	NA	NA	NA	JTFB_22_03
JTFB.22.06		GTGYCAGCMGCCGCGGTAA	GGACTACHVGGGTWTCTAAT	22	6	FALSE	6_22_no	FALSE	FALSE	TRUE	TRUE	FALSE	04/04/16	no	NA		FALSE	FALSE	FALSE	1011	1-D2	1	D2	No	27483	27305	4.999402735	86	0.777964016	NA	NA	NA	NA	NA	NA	NA	NA	NA	NA	NA	NA	NA	NA	NA	NA	NA	NA	NA	NA	NA	NA	NA	NA	NA	NA	NA	NA	NA	JTFB_22_06
JTFB.22.07		GTGYCAGCMGCCGCGGTAA	GGACTACHVGGGTWTCTAAT	22	7	FALSE	7_22_no	FALSE	FALSE	TRUE	TRUE	FALSE	21/04/16	no	NA		FALSE	FALSE	FALSE	1011	1-E1	1	E1	No	37696	37376	4.344436468	87	0.67429374	NA	NA	NA	NA	NA	NA	NA	NA	NA	NA	NA	NA	NA	NA	NA	NA	NA	NA	NA	NA	NA	NA	NA	NA	NA	NA	NA	NA	NA	JTFB_22_07
JTFB.22.24		GTGYCAGCMGCCGCGGTAA	GGACTACHVGGGTWTCTAAT	22	24	FALSE	24_22_no	FALSE	FALSE	TRUE	TRUE	FALSE	23/08/16	no	NA		FALSE	FALSE	FALSE	1011	2-D4	2	D4	No	19138	19038	4.779564072	90	0.736240331	NA	NA	NA	NA	NA	NA	NA	NA	NA	NA	NA	NA	NA	NA	NA	NA	NA	NA	NA	NA	NA	NA	NA	NA	NA	NA	NA	NA	NA	JTFB_22_24
JTFB.22.35		GTGYCAGCMGCCGCGGTAA	GGACTACHVGGGTWTCTAAT	22	35	FALSE	35_22_no	FALSE	TRUE	TRUE	TRUE	FALSE	17/11/16	no	NA		FALSE	FALSE	FALSE	1011	3-E4	3	E4	No	37102	36554	5.587675766	125	0.802160322	NA	NA	NA	NA	NA	NA	NA	NA	NA	NA	NA	NA	NA	NA	NA	NA	NA	NA	NA	NA	NA	NA	NA	NA	NA	NA	NA	NA	NA	JTFB_22_35
JTFB.23.01		GTGYCAGCMGCCGCGGTAA	GGACTACHVGGGTWTCTAAT	23	1	TRUE	1_23_no	TRUE	FALSE	TRUE	TRUE	FALSE	09/03/16	no	NA		FALSE	TRUE	FALSE	1012	1-A4	1	A4	No	20587	20176	5.530294973	132	0.785063254	515	4	3	4	1	0	0	0	0	1	0	1	1	0	3	0	0	1	0	0	1	0	0	4	7.5	3	2	2100	NA	JTFB_23_01
JTFB.23.02		GTGYCAGCMGCCGCGGTAA	GGACTACHVGGGTWTCTAAT	23	2	TRUE	2_23_no	FALSE	FALSE	TRUE	TRUE	FALSE	14/03/16	no	NA		FALSE	TRUE	FALSE	1012	1-B1	1	B1	No	8888	8789	4.591890328	94	0.700561154	603.33	3.83	3.17	3.67	1	0	0	0	0.33	0.83	0	0.83	0.33	0	3	0	0	0.17	0	0.17	1	0	0	3	6.92	2.17	1.83	2194.67	8.32	JTFB_23_02
JTFB.23.03		GTGYCAGCMGCCGCGGTAA	GGACTACHVGGGTWTCTAAT	23	3	TRUE	3_23_no	FALSE	FALSE	TRUE	TRUE	FALSE	22/03/16	no	NA		FALSE	TRUE	FALSE	1012	1-B8	1	B8	No	39556	39004	6.36772976	237	0.807191914	553.57	3.67	3.67	3.86	1	0.29	0	0	0	1	0	1	0.43	0.14	3	0	0	0	0	0	1	0	0	2	7.21	2.14	1.86	2117.14	8.11	JTFB_23_03
JTFB.23.04		GTGYCAGCMGCCGCGGTAA	GGACTACHVGGGTWTCTAAT	23	4	TRUE	4_23_no	FALSE	FALSE	TRUE	TRUE	FALSE	28/03/16	no	NA		FALSE	TRUE	FALSE	1012	1-C3	1	C3	No	36007	35673	5.910717052	178	0.790653801	560	3.67	4	4	1	0.67	0	0	0	0.83	0.17	0.5	0.17	0	3	0	0	0	0	0	1	0	0	2	6.33	2	1.83	2133.33	8.4	JTFB_23_04
JTFB.23.05		GTGYCAGCMGCCGCGGTAA	GGACTACHVGGGTWTCTAAT	23	5	TRUE	5_23_no	FALSE	FALSE	TRUE	TRUE	FALSE	06/04/16	no	NA		FALSE	TRUE	FALSE	1012	1-C8	1	C8	No	39190	38768	5.215573212	154	0.717727593	581	3.4	4	4	1	0.6	0	0	0.2	0.8	0	0.8	0.2	0	3	0	0	0	0	0	1	0.2	0	1.8	7.1	2	1.4	2234	7.86	JTFB_23_05
JTFB.23.06		GTGYCAGCMGCCGCGGTAA	GGACTACHVGGGTWTCTAAT	23	6	TRUE	6_23_no	FALSE	FALSE	TRUE	TRUE	FALSE	12/04/16	no	NA		FALSE	TRUE	FALSE	1012	1-D3	1	D3	No	29219	28907	5.197652446	127	0.743723988	513.25	2.67	3.67	4	1	1	0	0	0.5	1	0	0.75	0	0	3	0	0	0	0	0	1	0	0	1.75	7	2.25	2	1715	6.88	JTFB_23_06
JTFB.23.07		GTGYCAGCMGCCGCGGTAA	GGACTACHVGGGTWTCTAAT	23	7	TRUE	7_23_no	FALSE	FALSE	TRUE	TRUE	FALSE	19/04/16	no	NA		FALSE	TRUE	FALSE	1012	1-D8	1	D8	No	52197	51586	5.618110876	205	0.731574378	509.33	3.33	4	4	1	1	0	0	0.33	1	0	0.33	0	0	3	0	0	0	0	0	1	0	0	1.67	7.5	2	1.67	2120	7.4	JTFB_23_07
JTFB.23.08		GTGYCAGCMGCCGCGGTAA	GGACTACHVGGGTWTCTAAT	23	8	TRUE	8_23_no	FALSE	FALSE	TRUE	TRUE	FALSE	27/04/16	no	NA		FALSE	TRUE	FALSE	1012	1-E8	1	E8	No	48982	48376	5.93796259	197	0.779050409	558	3.6	3.8	3.5	1	0.8	0	0	0.4	1	0	0.4	0.4	0.4	3	0	0	0.2	0.2	0	1	0.4	0	2.25	7.5	1.8	1.6	2232	7.56	JTFB_23_08
JTFB.23.09		GTGYCAGCMGCCGCGGTAA	GGACTACHVGGGTWTCTAAT	23	9	TRUE	9_23_no	FALSE	FALSE	TRUE	TRUE	FALSE	02/05/16	no	NA		FALSE	TRUE	FALSE	1012	1-D11	1	D11	No	11130	11082	5.512458922	92	0.845007522	643.33	4	4	4	1	0.67	0	0	1	0.67	0	0	0.33	0	3	0	0	0	0	0	1	1	0	3	6.33	1.33	2	2176.67	7.25	JTFB_23_09
JTFB.23.10		GTGYCAGCMGCCGCGGTAA	GGACTACHVGGGTWTCTAAT	23	10	TRUE	10_23_no	FALSE	FALSE	TRUE	TRUE	FALSE	10/05/16	no	NA		FALSE	TRUE	FALSE	1012	1-E12	1	E12	No	45329	44814	5.555635346	180	0.741556898	663	3.6	3.4	3.75	1	0.8	0	0	0.6	0.8	0	0	0	0.2	3	0	0	0	0	0	1	0	0	1.8	6.1	1.6	1.4	1752	8.56	JTFB_23_10
JTFB.23.11		GTGYCAGCMGCCGCGGTAA	GGACTACHVGGGTWTCTAAT	23	11	TRUE	11_23_no	FALSE	FALSE	TRUE	TRUE	FALSE	18/05/16	no	NA		FALSE	TRUE	FALSE	1012	1-F9	1	F9	No	66101	65354	5.766053913	212	0.746132669	503.4	3.8	3.67	4	1	0.8	0	0	0.6	0.6	0	0	0	0.4	3	0	0	0	0	0	0.6	0	0	2	8.25	1.8	1.8	2170	7.22	JTFB_23_11
JTFB.23.12		GTGYCAGCMGCCGCGGTAA	GGACTACHVGGGTWTCTAAT	23	12	TRUE	12_23_no	FALSE	FALSE	TRUE	TRUE	FALSE	23/05/16	no	NA		FALSE	TRUE	FALSE	1012	1-F12	1	F12	No	42640	42153	5.722803556	163	0.778747483	505	3.67	3.5	4	1	1	0	0	1	1	0	0	0	0.33	3	0	0	0	0	0	0.67	0	0	2.33	8	2	2	2176.67	7.47	JTFB_23_12
JTFB.23.13		GTGYCAGCMGCCGCGGTAA	GGACTACHVGGGTWTCTAAT	23	13	TRUE	13_23_no	FALSE	FALSE	TRUE	TRUE	FALSE	01/06/16	no	NA		FALSE	TRUE	TRUE	1012	1-G5	1	G5	No	51673	51056	6.075598678	181	0.81009647	507	3	4	4	1	1	0	0	0	1	0	0	0	0	3	0	0.5	0	0	0	1	0	0	1.5	7.5	4	3	2115	8.62	JTFB_23_13
JTFB.23.14		GTGYCAGCMGCCGCGGTAA	GGACTACHVGGGTWTCTAAT	23	14	TRUE	14_23_no	FALSE	FALSE	TRUE	TRUE	FALSE	06/06/16	no	NA		FALSE	TRUE	TRUE	1012	1-G10	1	G10	No	53034	52536	6.052216171	196	0.794805882	580.25	3.25	4	4	1	1	0	0	0.5	0.75	0	0	0	0.25	3	0	0.25	0	0	0	1	0	0	2.25	7.5	2.75	2.25	2157.5	7.87	JTFB_23_14
JTFB.23.15		GTGYCAGCMGCCGCGGTAA	GGACTACHVGGGTWTCTAAT	23	15	TRUE	15_23_no	FALSE	FALSE	TRUE	TRUE	FALSE	13/06/16	no	NA		FALSE	TRUE	FALSE	1012	1-H2	1	H2	No	56313	55497	3.677983352	148	0.510161196	553.5	3.67	3.5	4	1	1	0	0	0.75	0.75	0	0	0	0.25	3	0	0	0	0	0	1	0	0	2	7.5	1	1.25	2200	7.08	JTFB_23_15
JTFB.23.16		GTGYCAGCMGCCGCGGTAA	GGACTACHVGGGTWTCTAAT	23	16	TRUE	16_23_no	FALSE	FALSE	TRUE	TRUE	FALSE	24/06/16	no	NA		FALSE	TRUE	FALSE	1012	1-H9	1	H9	No	60997	60092	5.685437734	193	0.74882712	503.5	3.5	4	4	1	0.5	0	0	1	1	0	0	0	0.5	3	0	0	0	0	0	1	0	0	3	7.5	1.5	1	2170	8.45	JTFB_23_16
JTFB.23.17		GTGYCAGCMGCCGCGGTAA	GGACTACHVGGGTWTCTAAT	23	17	TRUE	17_23_no	FALSE	FALSE	TRUE	TRUE	FALSE	27/06/16	no	NA		FALSE	TRUE	FALSE	1012	2-A1	2	A1	No	16053	15906	5.548846492	115	0.810584261	503.5	3.5	4	4	1	0.5	0	0	1	1	0	0	0	0.5	3	0	0	0	0	0	1	0	0	3	7.5	1.5	1	2170	8.45	JTFB_23_17
JTFB.23.18		GTGYCAGCMGCCGCGGTAA	GGACTACHVGGGTWTCTAAT	23	18	TRUE	18_23_no	FALSE	FALSE	TRUE	TRUE	FALSE	08/07/16	no	NA		FALSE	TRUE	FALSE	1012	2-A5	2	A5	No	20967	20783	5.649204386	136	0.797070053	555	4	4	4	1	1	0	0	0	1	0	0	0	0	3	0	0	0	0.33	0	1	0.67	0	NA	7.5	1.33	1.67	2236.67	7.38	JTFB_23_18
JTFB.23.19		GTGYCAGCMGCCGCGGTAA	GGACTACHVGGGTWTCTAAT	23	19	TRUE	19_23_no	FALSE	FALSE	TRUE	TRUE	FALSE	11/07/16	no	NA		FALSE	TRUE	FALSE	1012	2-A7	2	A7	No	18042	17912	5.819999986	141	0.815177271	555	4	4	4	1	1	0	0	0	1	0	0	0	0	3	0	0	0	0.33	0	1	0.67	0	NA	7.5	1.33	1.67	2236.67	7.38	JTFB_23_19
JTFB.23.20		GTGYCAGCMGCCGCGGTAA	GGACTACHVGGGTWTCTAAT	23	20	FALSE	20_23_no	FALSE	FALSE	TRUE	TRUE	FALSE	20/07/16	no	NA		FALSE	TRUE	FALSE	1012	2-B3	2	B3	No	41092	40552	6.029149508	196	0.791776657	NA	NA	NA	NA	NA	NA	NA	NA	NA	NA	NA	NA	NA	NA	NA	NA	NA	NA	NA	NA	NA	NA	NA	NA	NA	NA	NA	NA	NA	JTFB_23_20
JTFB.23.21		GTGYCAGCMGCCGCGGTAA	GGACTACHVGGGTWTCTAAT	23	21	TRUE	21_23_no	FALSE	FALSE	TRUE	TRUE	FALSE	25/07/16	no	NA		FALSE	TRUE	FALSE	1012	2-B6	2	B6	No	5023	4944	4.761721002	63	0.796636775	500	4	4	NA	1	0	0	0	0	1	0	0	0	0	3	0	0	0	0	0	0	0	0	2	7.5	2	1	2200	NA	JTFB_23_21
JTFB.23.22		GTGYCAGCMGCCGCGGTAA	GGACTACHVGGGTWTCTAAT	23	22	TRUE	22_23_no	FALSE	FALSE	TRUE	TRUE	FALSE	29/07/16	no	NA		FALSE	TRUE	FALSE	1012	2-B12	2	B12	No	44438	43973	6.24605442	210	0.80967794	500	4	4	NA	1	0	0	0	0	1	0	0	0	0	3	0	0	0	0	0	0	0	0	2	7.5	2	1	2200	NA	JTFB_23_22
JTFB.23.23		GTGYCAGCMGCCGCGGTAA	GGACTACHVGGGTWTCTAAT	23	23	FALSE	23_23_no	FALSE	FALSE	TRUE	TRUE	FALSE	03/08/16	no	NA		FALSE	TRUE	FALSE	1012	2-C4	2	C4	No	35292	34991	5.550150847	170	0.749069781	NA	NA	NA	NA	NA	NA	NA	NA	NA	NA	NA	NA	NA	NA	NA	NA	NA	NA	NA	NA	NA	NA	NA	NA	NA	NA	NA	NA	NA	JTFB_23_23
JTFB.23.24		GTGYCAGCMGCCGCGGTAA	GGACTACHVGGGTWTCTAAT	23	24	TRUE	24_23_no	FALSE	FALSE	TRUE	TRUE	FALSE	11/08/16	no	NA		FALSE	TRUE	FALSE	1012	2-C11	2	C11	No	32696	32210	5.556079894	171	0.749014608	505	4	4	4	1	0	0	0	1	1	0	0	0	1	3	0	0	0	0	0	0	0	0	2	7.5	2	2	2330	NA	JTFB_23_24
JTFB.23.25		GTGYCAGCMGCCGCGGTAA	GGACTACHVGGGTWTCTAAT	23	25	TRUE	25_23_no	FALSE	FALSE	TRUE	TRUE	FALSE	17/08/16	no	NA		FALSE	TRUE	FALSE	1012	2-D3	2	D3	No	26893	26485	5.986081868	169	0.808833858	631	4	4	4	1	0	0	0	0.8	0.8	0	0	0	0.6	3	0	0	0	0	0	0	0	0	2.33	6.8	1.2	1.4	2246	8.42	JTFB_23_25
JTFB.23.27		GTGYCAGCMGCCGCGGTAA	GGACTACHVGGGTWTCTAAT	23	27	FALSE	27_23_no	FALSE	FALSE	TRUE	TRUE	FALSE	30/08/16	no	NA		FALSE	TRUE	FALSE	1012	2-D11	2	D11	No	33338	33057	5.30192641	156	0.727746561	NA	NA	NA	NA	NA	NA	NA	NA	NA	NA	NA	NA	NA	NA	NA	NA	NA	NA	NA	NA	NA	NA	NA	NA	NA	NA	NA	NA	NA	JTFB_23_27
JTFB.23.29		GTGYCAGCMGCCGCGGTAA	GGACTACHVGGGTWTCTAAT	23	29	FALSE	29_23_no	FALSE	FALSE	TRUE	TRUE	FALSE	14/09/16	no	NA		FALSE	TRUE	FALSE	1012	2-E3	2	E3	No	55091	54579	5.488486546	168	0.742458181	NA	NA	NA	NA	NA	NA	NA	NA	NA	NA	NA	NA	NA	NA	NA	NA	NA	NA	NA	NA	NA	NA	NA	NA	NA	NA	NA	NA	NA	JTFB_23_29
JTFB.23.30		GTGYCAGCMGCCGCGGTAA	GGACTACHVGGGTWTCTAAT	23	30	FALSE	30_23_no	FALSE	FALSE	TRUE	TRUE	FALSE	20/09/16	no	NA		FALSE	TRUE	FALSE	1012	2-E7	2	E7	No	43216	42796	6.08414575	207	0.790817712	NA	NA	NA	NA	NA	NA	NA	NA	NA	NA	NA	NA	NA	NA	NA	NA	NA	NA	NA	NA	NA	NA	NA	NA	NA	NA	NA	NA	NA	JTFB_23_30
JTFB.23.31		GTGYCAGCMGCCGCGGTAA	GGACTACHVGGGTWTCTAAT	23	31	FALSE	31_23_no	FALSE	FALSE	TRUE	TRUE	FALSE	27/09/16	no	NA		FALSE	TRUE	FALSE	1012	2-E11	2	E11	No	46204	45840	5.003650668	159	0.684224088	NA	NA	NA	NA	NA	NA	NA	NA	NA	NA	NA	NA	NA	NA	NA	NA	NA	NA	NA	NA	NA	NA	NA	NA	NA	NA	NA	NA	NA	JTFB_23_31
JTFB.23.32		GTGYCAGCMGCCGCGGTAA	GGACTACHVGGGTWTCTAAT	23	32	FALSE	32_23_no	FALSE	FALSE	TRUE	TRUE	FALSE	04/10/16	no	NA		FALSE	TRUE	FALSE	1012	2-G8	2	G8	No	42725	42211	4.233181368	145	0.589587043	NA	NA	NA	NA	NA	NA	NA	NA	NA	NA	NA	NA	NA	NA	NA	NA	NA	NA	NA	NA	NA	NA	NA	NA	NA	NA	NA	NA	NA	JTFB_23_32
JTFB.23.33		GTGYCAGCMGCCGCGGTAA	GGACTACHVGGGTWTCTAAT	23	33	FALSE	33_23_no	FALSE	FALSE	TRUE	TRUE	FALSE	12/10/16	no	NA		FALSE	TRUE	FALSE	1012	2-G9	2	G9	No	25127	24339	4.112761395	145	0.572815246	NA	NA	NA	NA	NA	NA	NA	NA	NA	NA	NA	NA	NA	NA	NA	NA	NA	NA	NA	NA	NA	NA	NA	NA	NA	NA	NA	NA	NA	JTFB_23_33
JTFB.23.34		GTGYCAGCMGCCGCGGTAA	GGACTACHVGGGTWTCTAAT	23	34	FALSE	34_23_no	FALSE	FALSE	TRUE	TRUE	FALSE	18/10/16	no	NA		FALSE	TRUE	FALSE	1012	2-G10	2	G10	No	46456	46188	4.674971138	158	0.640075503	NA	NA	NA	NA	NA	NA	NA	NA	NA	NA	NA	NA	NA	NA	NA	NA	NA	NA	NA	NA	NA	NA	NA	NA	NA	NA	NA	NA	NA	JTFB_23_34
JTFB.23.35		GTGYCAGCMGCCGCGGTAA	GGACTACHVGGGTWTCTAAT	23	35	FALSE	35_23_no	FALSE	FALSE	TRUE	TRUE	FALSE	25/10/16	no	NA		FALSE	TRUE	FALSE	1012	2-G11	2	G11	No	54175	53745	5.862257906	208	0.761288721	NA	NA	NA	NA	NA	NA	NA	NA	NA	NA	NA	NA	NA	NA	NA	NA	NA	NA	NA	NA	NA	NA	NA	NA	NA	NA	NA	NA	NA	JTFB_23_35
JTFB.23.36		GTGYCAGCMGCCGCGGTAA	GGACTACHVGGGTWTCTAAT	23	36	FALSE	36_23_no	FALSE	FALSE	TRUE	TRUE	FALSE	04/11/16	no	NA		FALSE	TRUE	FALSE	1012	2-G12	2	G12	No	29035	28660	4.504557762	164	0.612235939	NA	NA	NA	NA	NA	NA	NA	NA	NA	NA	NA	NA	NA	NA	NA	NA	NA	NA	NA	NA	NA	NA	NA	NA	NA	NA	NA	NA	NA	JTFB_23_36
JTFB.23.37		GTGYCAGCMGCCGCGGTAA	GGACTACHVGGGTWTCTAAT	23	37	FALSE	37_23_no	FALSE	TRUE	TRUE	TRUE	FALSE	08/11/16	no	NA		FALSE	TRUE	FALSE	1012	2-H1	2	H1	No	38462	37947	5.525360964	163	0.751879897	NA	NA	NA	NA	NA	NA	NA	NA	NA	NA	NA	NA	NA	NA	NA	NA	NA	NA	NA	NA	NA	NA	NA	NA	NA	NA	NA	NA	NA	JTFB_23_37
JTFB.24.01		GTGYCAGCMGCCGCGGTAA	GGACTACHVGGGTWTCTAAT	24	1	TRUE	1_24_no	TRUE	FALSE	TRUE	TRUE	FALSE	03/03/16	no	NA		FALSE	FALSE	FALSE	1009	1-A5	1	A5	No	20234	19915	5.160223195	136	0.728077637	500	3	3	3	0	1	0	0	0	0	0	1	0	0	3	0	0	0	0	0	0	0	0	3	4	1	2	2200	NA	JTFB_24_01
JTFB.24.02		GTGYCAGCMGCCGCGGTAA	GGACTACHVGGGTWTCTAAT	24	2	TRUE	2_24_no	FALSE	FALSE	TRUE	TRUE	FALSE	08/03/16	no	NA		FALSE	FALSE	FALSE	1009	1-B2	1	B2	No	47647	46315	6.260187917	240	0.791738275	588.33	3.33	3.17	2.83	0	1	0	0.17	0.17	0	0	1	0	0.17	3	0	0	0	0	0	0	0	0	3	5.75	1	2	2220	7.8	JTFB_24_02
JTFB.24.03		GTGYCAGCMGCCGCGGTAA	GGACTACHVGGGTWTCTAAT	24	3	TRUE	3_24_no	FALSE	FALSE	TRUE	TRUE	FALSE	18/03/16	no	NA		FALSE	FALSE	FALSE	1009	1-B10	1	B10	No	44712	43999	5.78206282	205	0.752923732	575	3.25	3	3.5	0	1	0	0	0	0	0.25	1	0	0	3	0	0	0	0	0	0	0	0	2	6.62	1.25	1.75	2265	6.25	JTFB_24_03
JTFB.24.04		GTGYCAGCMGCCGCGGTAA	GGACTACHVGGGTWTCTAAT	24	4	TRUE	4_24_no	FALSE	FALSE	TRUE	TRUE	FALSE	23/03/16	no	NA		FALSE	FALSE	FALSE	1009	1-C4	1	C4	No	37920	37004	4.913392249	174	0.660141012	600	3.33	3.5	3.83	0	1	0	0	0.5	0	0.67	0.83	0	0	3	0	0	0	0	0	0	0	0	1.67	8	2	1.5	2258.33	7.75	JTFB_24_04
JTFB.24.05		GTGYCAGCMGCCGCGGTAA	GGACTACHVGGGTWTCTAAT	24	5	TRUE	5_24_no	FALSE	FALSE	TRUE	TRUE	FALSE	29/03/16	no	NA		FALSE	FALSE	FALSE	1009	1-C9	1	C9	No	33327	32066	4.200013269	127	0.600973353	666.67	3.33	3.67	3.83	0	1	0	0	0	0	0	0.67	0	0.17	3	0	0	0	0	0	0	0	0	2.17	9	1.5	1.83	2220	7.5	JTFB_24_05
JTFB.24.06		GTGYCAGCMGCCGCGGTAA	GGACTACHVGGGTWTCTAAT	24	6	TRUE	6_24_no	FALSE	FALSE	TRUE	TRUE	FALSE	13/04/16	no	NA		FALSE	FALSE	FALSE	1009	1-D5	1	D5	No	25311	24447	4.575054924	140	0.641727213	646	3.8	3.6	3.6	0	1	0	0	0	0	0.4	1	0.2	0	3	0	0	0	0	0	0	0	0	1.8	8.7	1.2	1.8	2247.5	6.5	JTFB_24_06
JTFB.24.08		GTGYCAGCMGCCGCGGTAA	GGACTACHVGGGTWTCTAAT	24	8	TRUE	8_24_no	FALSE	FALSE	TRUE	TRUE	FALSE	27/04/16	no	NA		FALSE	FALSE	FALSE	1009	1-E9	1	E9	No	30709	29839	5.257838097	184	0.698849578	540	3.83	3.67	3.67	0	1	0	0.33	0	0	0.83	1	0	0.17	3	0	0	0	0	0	0	0	0	1.33	9	1.17	1.83	2231.67	7.13	JTFB_24_08
JTFB.24.09		GTGYCAGCMGCCGCGGTAA	GGACTACHVGGGTWTCTAAT	24	9	TRUE	9_24_no	FALSE	FALSE	TRUE	TRUE	FALSE	04/05/16	no	NA		FALSE	FALSE	FALSE	1009	1-E10	1	E10	No	54314	53283	3.97202163	159	0.543154	624	3.8	3.8	3.8	0	1	0	0.2	0	0	0.8	1	0	0.4	3	0	0	0	0	0	0	0	0	1.6	9	1.4	2	2264	7.71	JTFB_24_09
JTFB.24.10		GTGYCAGCMGCCGCGGTAA	GGACTACHVGGGTWTCTAAT	24	10	TRUE	10_24_no	FALSE	FALSE	TRUE	TRUE	FALSE	16/05/16	no	NA		FALSE	FALSE	FALSE	1009	1-F7	1	F7	No	23482	22857	5.211700583	169	0.704200174	507.14	3.43	3.57	3.57	0	1	0	0	0	0	0.86	1	0	0.29	3	0	0	0	0	0	0	0	0	1.43	9	1	1.86	2221.43	6.73	JTFB_24_10
JTFB.24.11		GTGYCAGCMGCCGCGGTAA	GGACTACHVGGGTWTCTAAT	24	11	TRUE	11_24_no	FALSE	FALSE	TRUE	TRUE	FALSE	25/05/16	no	NA		FALSE	FALSE	FALSE	1009	1-G1	1	G1	No	5390	5143	3.533800181	74	0.569100044	642.86	3.71	3.71	3.29	0	1	0	0.14	0.14	0	0.57	1	0	0.14	3	0	0	0	0	0	0	0	0	1.71	9	1	1.43	2250	7.88	JTFB_24_11
JTFB.24.13		GTGYCAGCMGCCGCGGTAA	GGACTACHVGGGTWTCTAAT	24	13	TRUE	13_24_no	FALSE	FALSE	TRUE	TRUE	FALSE	06/06/16	no	NA		FALSE	FALSE	FALSE	1009	1-G8	1	G8	No	31465	30486	4.466074143	160	0.609958755	576.67	4	3.83	4	0.33	1	0	0.17	0.83	0	0.17	0.83	0	0.33	3	0	0	0	0	0	0	0	0	2	8.5	1	1.33	2225	7.6	JTFB_24_13
JTFB.24.14		GTGYCAGCMGCCGCGGTAA	GGACTACHVGGGTWTCTAAT	24	14	TRUE	14_24_no	FALSE	FALSE	TRUE	TRUE	FALSE	20/06/16	no	NA		FALSE	FALSE	FALSE	1009	1-H6	1	H6	No	44730	44063	4.556367099	139	0.640034389	564.29	3.86	3.86	3.86	0	1	0	0	0.71	0	0.29	1	0	0.29	3	0	0	0	0	0	0	0	0	1.86	9	1	1.86	2254.29	7.07	JTFB_24_14
JTFB.24.16		GTGYCAGCMGCCGCGGTAA	GGACTACHVGGGTWTCTAAT	24	16	TRUE	16_24_no	FALSE	FALSE	TRUE	TRUE	FALSE	08/07/16	no	NA		FALSE	FALSE	FALSE	1009	2-A4	2	A4	No	25862	24998	4.555822037	152	0.628568929	642.86	4	4	4	0	1	0	0.71	0.14	0	0	1	0	0.29	3	0	0	0	0	0	0	0	0	2	9	1	1.86	2260.71	7.88	JTFB_24_16
JTFB.24.17		GTGYCAGCMGCCGCGGTAA	GGACTACHVGGGTWTCTAAT	24	17	TRUE	17_24_no	FALSE	FALSE	TRUE	TRUE	FALSE	13/07/16	no	NA		FALSE	FALSE	FALSE	1009	2-A8	2	A8	No	18813	18033	5.752389954	163	0.78277354	627.86	4	4	4	0	1	0	0.57	0.43	0	0.14	1	0	0.43	3	0	0	0	0	0	0	0	0	1.86	9	1	2	2252.14	7.69	JTFB_24_17
JTFB.24.19		GTGYCAGCMGCCGCGGTAA	GGACTACHVGGGTWTCTAAT	24	19	TRUE	19_24_no	FALSE	FALSE	TRUE	TRUE	FALSE	25/07/16	no	NA		FALSE	FALSE	FALSE	1009	2-B7	2	B7	No	42713	42218	4.522001836	158	0.619131651	618.57	4	3.86	4	0	1	0	0.43	0.71	0	0.14	1	0	0.14	3	0	0	0	0	0	0	0	0	1.86	9	1	2	2242.14	7.63	JTFB_24_19
JTFB.24.20		GTGYCAGCMGCCGCGGTAA	GGACTACHVGGGTWTCTAAT	24	20	TRUE	20_24_no	FALSE	FALSE	TRUE	TRUE	FALSE	02/08/16	no	NA		FALSE	FALSE	FALSE	1009	2-C2	2	C2	No	47455	46579	3.944953079	168	0.533655801	555.71	4	4	4	0.43	1	0	0	0.14	0	0.14	1	0	0	3	0	0	0	0	0	0	0	0	1.86	9	1	2	2217.14	7.28	JTFB_24_20
JTFB.24.25		GTGYCAGCMGCCGCGGTAA	GGACTACHVGGGTWTCTAAT	24	25	FALSE	25_24_no	FALSE	FALSE	TRUE	TRUE	FALSE	07/09/16	no	NA		FALSE	FALSE	FALSE	1009	2-E1	2	E1	No	39713	38659	4.254843194	149	0.589381337	NA	NA	NA	NA	NA	NA	NA	NA	NA	NA	NA	NA	NA	NA	NA	NA	NA	NA	NA	NA	NA	NA	NA	NA	NA	NA	NA	NA	NA	JTFB_24_25
JTFB.24.35		GTGYCAGCMGCCGCGGTAA	GGACTACHVGGGTWTCTAAT	24	35	FALSE	35_24_no	FALSE	TRUE	TRUE	TRUE	FALSE	17/11/16	no	NA		FALSE	FALSE	FALSE	1009	3-F4	3	F4	No	38231	35114	5.435352849	216	0.700893836	NA	NA	NA	NA	NA	NA	NA	NA	NA	NA	NA	NA	NA	NA	NA	NA	NA	NA	NA	NA	NA	NA	NA	NA	NA	NA	NA	NA	NA	JTFB_24_35
JTFB.25.01		GTGYCAGCMGCCGCGGTAA	GGACTACHVGGGTWTCTAAT	25	1	TRUE	1_25_no	TRUE	FALSE	TRUE	TRUE	FALSE	10/03/16	no	NA		FALSE	FALSE	FALSE	1006	1-A6	1	A6	No	25408	25197	5.615165154	112	0.8248674	510	4	4	4	0	1	0	0	1	1	0	0	0	0	3	0	0	0	0	0	0	1	0	3	4	1	1	2300	NA	JTFB_25_01
JTFB.25.02		GTGYCAGCMGCCGCGGTAA	GGACTACHVGGGTWTCTAAT	25	2	TRUE	2_25_no	FALSE	FALSE	TRUE	TRUE	FALSE	17/03/16	no	NA		FALSE	FALSE	FALSE	1006	1-B3	1	B3	No	30572	30107	5.522781174	137	0.778072163	573.33	4	3.67	3.83	0.5	1	0	0.33	0.5	0.33	0	0	0	0.67	3	0	0	0	0	0	0	0.67	0	2.2	7.5	0.5	1	1893.33	6.7	JTFB_25_02
JTFB.25.03		GTGYCAGCMGCCGCGGTAA	GGACTACHVGGGTWTCTAAT	25	3	TRUE	3_25_no	FALSE	FALSE	TRUE	TRUE	FALSE	22/03/16	no	NA		FALSE	FALSE	FALSE	1006	1-B11	1	B11	No	12689	12615	5.338121266	106	0.793428118	520	4	4	3	1	1	0	0	0.5	0.5	0	0	0	1	3	0	0	0	0	0	0	0.5	0	2.5	7.5	1.5	1	2265	7.17	JTFB_25_03
JTFB.25.04		GTGYCAGCMGCCGCGGTAA	GGACTACHVGGGTWTCTAAT	25	4	FALSE	4_25_no	FALSE	FALSE	TRUE	TRUE	FALSE	30/03/16	no	NA		FALSE	FALSE	FALSE	1006	1-C6	1	C6	No	32742	32464	5.433015322	128	0.776145046	NA	NA	NA	NA	NA	NA	NA	NA	NA	NA	NA	NA	NA	NA	NA	NA	NA	NA	NA	NA	NA	NA	NA	NA	NA	NA	NA	NA	NA	JTFB_25_04
JTFB.25.05		GTGYCAGCMGCCGCGGTAA	GGACTACHVGGGTWTCTAAT	25	5	FALSE	5_25_no	FALSE	FALSE	TRUE	TRUE	FALSE	05/04/16	no	NA		FALSE	FALSE	FALSE	1006	1-C10	1	C10	No	31081	30793	4.512563129	105	0.672087894	NA	NA	NA	NA	NA	NA	NA	NA	NA	NA	NA	NA	NA	NA	NA	NA	NA	NA	NA	NA	NA	NA	NA	NA	NA	NA	NA	NA	NA	JTFB_25_05
JTFB.25.06		GTGYCAGCMGCCGCGGTAA	GGACTACHVGGGTWTCTAAT	25	6	FALSE	6_25_no	FALSE	FALSE	TRUE	TRUE	FALSE	14/04/16	no	NA		FALSE	FALSE	FALSE	1006	1-D6	1	D6	No	28010	27830	5.198287468	115	0.759374045	NA	NA	NA	NA	NA	NA	NA	NA	NA	NA	NA	NA	NA	NA	NA	NA	NA	NA	NA	NA	NA	NA	NA	NA	NA	NA	NA	NA	NA	JTFB_25_06
JTFB.25.07		GTGYCAGCMGCCGCGGTAA	GGACTACHVGGGTWTCTAAT	25	7	FALSE	7_25_no	FALSE	FALSE	TRUE	TRUE	FALSE	19/04/16	no	NA		FALSE	FALSE	FALSE	1006	1-E4	1	E4	No	38659	38425	4.9699411	135	0.702284952	NA	NA	NA	NA	NA	NA	NA	NA	NA	NA	NA	NA	NA	NA	NA	NA	NA	NA	NA	NA	NA	NA	NA	NA	NA	NA	NA	NA	NA	JTFB_25_07
JTFB.25.09		GTGYCAGCMGCCGCGGTAA	GGACTACHVGGGTWTCTAAT	25	9	FALSE	9_25_no	FALSE	FALSE	TRUE	TRUE	FALSE	11/05/16	no	NA		FALSE	FALSE	FALSE	1006	1-F4	1	F4	No	44914	44566	5.331430758	138	0.750005263	NA	NA	NA	NA	NA	NA	NA	NA	NA	NA	NA	NA	NA	NA	NA	NA	NA	NA	NA	NA	NA	NA	NA	NA	NA	NA	NA	NA	NA	JTFB_25_09
JTFB.25.10		GTGYCAGCMGCCGCGGTAA	GGACTACHVGGGTWTCTAAT	25	10	TRUE	10_25_no	FALSE	FALSE	TRUE	TRUE	FALSE	20/05/16	no	NA		FALSE	FALSE	FALSE	1006	1-F10	1	F10	No	44004	43701	4.867484024	138	0.684739014	620	4	4	4	1	0	0	0	0.4	0	0	1	0	0.4	3	0	0	0	0	0	0	0	0	2	NA	NA	NA	2300	6.67	JTFB_25_10
JTFB.25.11		GTGYCAGCMGCCGCGGTAA	GGACTACHVGGGTWTCTAAT	25	11	TRUE	11_25_no	FALSE	FALSE	TRUE	TRUE	FALSE	25/05/16	no	NA		FALSE	FALSE	FALSE	1006	1-G2	1	G2	No	47813	47060	4.972075116	129	0.709159029	600	4	4	4	1	0	0	0.14	0.71	0.14	0	0.57	0.29	0.43	3	0	0	0	0	0	0	0	0	2.33	NA	NA	NA	2290	7.07	JTFB_25_11
JTFB.25.12		GTGYCAGCMGCCGCGGTAA	GGACTACHVGGGTWTCTAAT	25	12	TRUE	12_25_no	FALSE	FALSE	TRUE	TRUE	FALSE	03/06/16	no	NA		FALSE	FALSE	FALSE	1006	1-G6	1	G6	No	43778	43352	5.318173926	144	0.74173355	671.43	4	4	4	1	0	0	0	0.57	0	0	1	0	0.29	3	0	0	0	0	0	0	0	0	1.83	NA	NA	NA	1975.71	7.5	JTFB_25_12
JTFB.25.13		GTGYCAGCMGCCGCGGTAA	GGACTACHVGGGTWTCTAAT	25	13	TRUE	13_25_no	FALSE	FALSE	TRUE	TRUE	FALSE	07/06/16	no	NA		FALSE	FALSE	FALSE	1006	1-G11	1	G11	No	14922	14756	5.504169781	119	0.798305332	671.43	4	4	4	1	0	0	0	0.71	0.14	0	0.86	0	0.29	3	0	0	0	0	0	0	0	0	1.86	NA	NA	NA	2290	7.79	JTFB_25_13
JTFB.25.14		GTGYCAGCMGCCGCGGTAA	GGACTACHVGGGTWTCTAAT	25	14	TRUE	14_25_no	FALSE	FALSE	TRUE	TRUE	FALSE	17/06/16	no	NA		FALSE	FALSE	FALSE	1006	1-H5	1	H5	No	50467	50226	4.826442423	138	0.678965438	647.14	4	4	4	1	0	0	0	0.86	0.14	0	0.86	0.29	0.29	3	0	0	0	0	0	0	0	0	2.25	NA	NA	NA	2300	7.36	JTFB_25_14
JTFB.25.15		GTGYCAGCMGCCGCGGTAA	GGACTACHVGGGTWTCTAAT	25	15	TRUE	15_25_no	FALSE	FALSE	TRUE	TRUE	FALSE	22/06/16	no	NA		FALSE	FALSE	FALSE	1006	1-H8	1	H8	No	49154	48574	5.379803438	150	0.744216125	714.29	4	4	4	1	0	0	0	0.71	0.14	0	0.71	0.43	0.43	3	0	0	0	0	0	0	0	0	2.33	NA	NA	NA	1971.43	8	JTFB_25_15
JTFB.25.16		GTGYCAGCMGCCGCGGTAA	GGACTACHVGGGTWTCTAAT	25	16	TRUE	16_25_no	FALSE	FALSE	TRUE	TRUE	FALSE	28/06/16	no	NA		FALSE	FALSE	FALSE	1006	1-H11	1	H11	No	19979	19797	5.444664345	131	0.774113023	633.33	4	4	4	1	0	0	0	1	0	0	0.83	0.5	0.5	3	0	0	0	0	0	0	0	0	2.67	NA	NA	NA	2305	7.6	JTFB_25_16
JTFB.25.18		GTGYCAGCMGCCGCGGTAA	GGACTACHVGGGTWTCTAAT	25	18	TRUE	18_25_no	FALSE	FALSE	TRUE	TRUE	FALSE	15/07/16	no	NA		FALSE	FALSE	FALSE	1006	2-A11	2	A11	No	28690	28349	5.467115678	141	0.765750593	683.33	4	4	4	1	0	0	0	0.83	0	0	0.83	0.33	0	3	0	0	0	0	0	0	0	0	2.83	NA	NA	NA	2300	7.83	JTFB_25_18
JTFB.25.19		GTGYCAGCMGCCGCGGTAA	GGACTACHVGGGTWTCTAAT	25	19	TRUE	19_25_no	FALSE	FALSE	TRUE	TRUE	FALSE	22/07/16	no	NA		FALSE	FALSE	FALSE	1006	2-B5	2	B5	No	7117	7064	5.476967806	105	0.815723493	666.67	4	4	4	1	0	0	0.33	1	0	0	0.67	0.67	0	3	0	0	0	0	0	0	0	0	3.17	NA	NA	NA	2283.33	7.2	JTFB_25_19
JTFB.25.20		GTGYCAGCMGCCGCGGTAA	GGACTACHVGGGTWTCTAAT	25	20	TRUE	20_25_no	FALSE	FALSE	TRUE	TRUE	FALSE	29/07/16	no	NA		FALSE	FALSE	FALSE	1006	2-B9	2	B9	No	53006	52673	5.251733084	137	0.739885791	685.71	4	4	4	1	0	0	0.14	0.43	0.43	0	0.43	0.57	0	3	0	0	0	0	0	0	0	0	3.17	NA	NA	NA	1661.43	7.64	JTFB_25_20
JTFB.25.22		GTGYCAGCMGCCGCGGTAA	GGACTACHVGGGTWTCTAAT	25	22	TRUE	22_25_no	FALSE	FALSE	TRUE	TRUE	FALSE	12/08/16	no	NA		FALSE	FALSE	FALSE	1006	2-C12	2	C12	No	37908	37738	5.169811666	117	0.752479945	571.67	4	4	4	1	0	0	0	0.5	0.17	0	0.33	0.5	0	3	0	0	0	0	0	0	0	0	2.75	NA	NA	NA	2300	6.88	JTFB_25_22
JTFB.25.24		GTGYCAGCMGCCGCGGTAA	GGACTACHVGGGTWTCTAAT	25	24	TRUE	24_25_no	FALSE	FALSE	TRUE	TRUE	FALSE	29/08/16	no	NA		FALSE	FALSE	FALSE	1006	2-D8	2	D8	No	19504	19407	4.814808622	100	0.724700909	671.43	4	4	4	1	0	0	0	0.57	0	0	0.14	0.29	0	3	0	0	0	0	0	0	0	0	2.83	NA	NA	NA	2304.29	7.64	JTFB_25_24
JTFB.25.26		GTGYCAGCMGCCGCGGTAA	GGACTACHVGGGTWTCTAAT	25	26	TRUE	26_25_no	FALSE	FALSE	TRUE	TRUE	FALSE	16/09/16	no	NA		FALSE	FALSE	FALSE	1006	2-E6	2	E6	No	39626	39023	5.246156233	133	0.743578486	650	4	4	4	1	0	0	0	0.67	0	0	0	0.17	0.17	3	0	0	0	0	0	0	0	0	3	NA	NA	NA	2300	7.5	JTFB_25_26
JTFB.25.27		GTGYCAGCMGCCGCGGTAA	GGACTACHVGGGTWTCTAAT	25	27	TRUE	27_25_no	FALSE	FALSE	TRUE	TRUE	FALSE	21/09/16	no	NA		FALSE	FALSE	FALSE	1006	2-E10	2	E10	No	48432	48097	5.216609777	132	0.740533492	726	4	4	4	1	0	0	0	0.8	0	0	0	0.4	0.4	3	0	0	0	0	0	0	0	0	2.6	NA	NA	NA	2300	6.83	JTFB_25_27
JTFB.25.28		GTGYCAGCMGCCGCGGTAA	GGACTACHVGGGTWTCTAAT	25	28	TRUE	28_25_no	FALSE	FALSE	TRUE	TRUE	FALSE	27/09/16	no	NA		FALSE	FALSE	FALSE	1006	2-F1	2	F1	No	34809	34481	5.220370328	117	0.759838894	600	4	4	4	1	0	0	0	0.33	0	0	0.33	0.67	0.33	3	0	0	0	0	0	0	0	0	2.5	NA	NA	NA	2300	7	JTFB_25_28
JTFB.25.29		GTGYCAGCMGCCGCGGTAA	GGACTACHVGGGTWTCTAAT	25	29	FALSE	29_25_no	FALSE	FALSE	TRUE	TRUE	FALSE	07/10/16	no	NA		FALSE	FALSE	FALSE	1006	2-F8	2	F8	No	33403	33219	5.054327133	118	0.734358458	NA	NA	NA	NA	NA	NA	NA	NA	NA	NA	NA	NA	NA	NA	NA	NA	NA	NA	NA	NA	NA	NA	NA	NA	NA	NA	NA	NA	NA	JTFB_25_29
JTFB.25.30		GTGYCAGCMGCCGCGGTAA	GGACTACHVGGGTWTCTAAT	25	30	FALSE	30_25_no	FALSE	FALSE	TRUE	TRUE	FALSE	15/10/16	no	NA		FALSE	FALSE	FALSE	1006	2-F9	2	F9	No	43201	43044	4.72344864	108	0.69926385	NA	NA	NA	NA	NA	NA	NA	NA	NA	NA	NA	NA	NA	NA	NA	NA	NA	NA	NA	NA	NA	NA	NA	NA	NA	NA	NA	NA	NA	JTFB_25_30
JTFB.25.31		GTGYCAGCMGCCGCGGTAA	GGACTACHVGGGTWTCTAAT	25	31	FALSE	31_25_no	FALSE	FALSE	TRUE	TRUE	FALSE	18/10/16	no	NA		FALSE	FALSE	FALSE	1006	2-F11	2	F11	No	49306	48576	5.394720721	155	0.741427774	NA	NA	NA	NA	NA	NA	NA	NA	NA	NA	NA	NA	NA	NA	NA	NA	NA	NA	NA	NA	NA	NA	NA	NA	NA	NA	NA	NA	NA	JTFB_25_31
JTFB.25.33		GTGYCAGCMGCCGCGGTAA	GGACTACHVGGGTWTCTAAT	25	33	TRUE	33_25_no	FALSE	FALSE	TRUE	TRUE	FALSE	04/11/16	no	NA		FALSE	FALSE	FALSE	1006	2-F12	2	F12	No	46558	45954	5.211442861	139	0.732053097	600	4	4	4	1	0	0	0	0.5	0	0	0	0.25	0.5	3	0	0	0	0	0	0	0	0	3	NA	NA	NA	1728.75	6.58	JTFB_25_33
JTFB.25.34		GTGYCAGCMGCCGCGGTAA	GGACTACHVGGGTWTCTAAT	25	34	TRUE	34_25_no	FALSE	TRUE	TRUE	TRUE	FALSE	08/11/16	no	NA		FALSE	FALSE	FALSE	1006	2-G1	2	G1	No	40717	40377	5.124251688	127	0.733221188	700	4	4	4	1	0	0	0	0.5	0	0	0	0	0.5	3	0	0	0	0	0	0	0	0	3	NA	NA	NA	2300	7.69	JTFB_25_34
JTFB.29.01		GTGYCAGCMGCCGCGGTAA	GGACTACHVGGGTWTCTAAT	29	1	FALSE	1_29_no	TRUE	FALSE	TRUE	FALSE	FALSE	10/03/16	no	NA		TRUE	TRUE	FALSE	1007	1-A7	1	A7	No	26616	26078	4.872250874	116	0.710449749	NA	NA	NA	NA	NA	NA	NA	NA	NA	NA	NA	NA	NA	NA	NA	NA	NA	NA	NA	NA	NA	NA	NA	NA	NA	NA	NA	NA	NA	JTFB_29_01
JTFB.29.02		GTGYCAGCMGCCGCGGTAA	GGACTACHVGGGTWTCTAAT	29	2	TRUE	2_29_no	FALSE	FALSE	TRUE	FALSE	FALSE	16/03/16	no	NA		TRUE	TRUE	FALSE	1007	1-B4	1	B4	No	49143	48184	5.043931294	192	0.664990934	520	3	4	4	1	0	0	0	0	0	1	0	0	0	1	0	0	0	0	0	0	0	0	3	4	1	1	2230	NA	JTFB_29_02
JTFB.29.03		GTGYCAGCMGCCGCGGTAA	GGACTACHVGGGTWTCTAAT	29	3	TRUE	3_29_no	FALSE	FALSE	TRUE	FALSE	FALSE	23/03/16	no	NA		TRUE	TRUE	FALSE	1007	1-B12	1	B12	No	36375	36102	3.798310374	97	0.575509172	659.29	3.83	3.71	4	1	0	0	0	0.14	0	0.71	0	0	0.29	2.86	0	0	0	0	0	0	0	0	2.17	5	1.14	1.6	1986.43	7.4	JTFB_29_03
JTFB.29.05		GTGYCAGCMGCCGCGGTAA	GGACTACHVGGGTWTCTAAT	29	5	TRUE	5_29_no	FALSE	FALSE	TRUE	FALSE	FALSE	06/04/16	no	NA		TRUE	TRUE	FALSE	1007	1-C11	1	C11	No	14105	13848	4.673798601	105	0.696101831	640	3.17	3.57	3.43	0.86	0.14	0	0	0.14	0	0.71	0	0.14	0.71	3	0	0	0	0	0	0	0	0	2.29	5.5	1	2	2246.43	7.88	JTFB_29_05
JTFB.29.07		GTGYCAGCMGCCGCGGTAA	GGACTACHVGGGTWTCTAAT	29	7	TRUE	7_29_yes	FALSE	FALSE	FALSE	FALSE	TRUE	19/04/16	yes	None		TRUE	TRUE	FALSE	1007	1-E6	1	E6	No	37976	37242	5.292127289	162	0.721013003	658.57	4	3.86	4	0.86	0.14	0	0	0	0	0.14	0	0.57	0.43	3	0	0	0	0	0	0	0	0	1.71	6	1	1.4	1955.71	7.71	JTFB_29_07
JTFB.29.08		GTGYCAGCMGCCGCGGTAA	GGACTACHVGGGTWTCTAAT	29	8	TRUE	8_29_yes	FALSE	FALSE	FALSE	FALSE	TRUE	02/05/16	yes	EPEC/ETEC		TRUE	TRUE	FALSE	1007	1-D12	1	D12	No	23716	23481	4.178435539	86	0.650212168	624	3.8	3.6	3.6	1	0	0	0	0.2	0	0.4	0	0	0.8	3	0	0	0	0	0	0	0	0	2.4	5.4	0.6	1.5	2230	8.38	JTFB_29_08
JTFB.29.09		GTGYCAGCMGCCGCGGTAA	GGACTACHVGGGTWTCTAAT	29	9	TRUE	9_29_no	FALSE	FALSE	FALSE	FALSE	FALSE	09/05/16	no	NA		TRUE	TRUE	FALSE	1007	1-E11	1	E11	No	17562	17155	5.473596577	124	0.787092618	697.14	3.86	4	3.57	1	0	0	0	0.43	0	0.14	0.14	0	0.29	3	0	0	0	0	0	0	0	0	2.83	6	0.86	2.5	1976.43	7.96	JTFB_29_09
JTFB.29.12		GTGYCAGCMGCCGCGGTAA	GGACTACHVGGGTWTCTAAT	29	12	TRUE	12_29_yes	FALSE	FALSE	FALSE	FALSE	TRUE	01/06/16	yes	EPEC/ETEC/EAEC		TRUE	TRUE	FALSE	1007	1-G3	1	G3	No	53154	52874	3.568277679	84	0.558213468	707	4	4	4	1	0	0	0	0	0	0.2	0	0.4	0.4	3	0	0	0	0	0	0	0	0	1.8	6.1	0.8	1.67	1384	7.5	JTFB_29_12
JTFB.29.13		GTGYCAGCMGCCGCGGTAA	GGACTACHVGGGTWTCTAAT	29	13	TRUE	13_29_no	FALSE	FALSE	FALSE	FALSE	FALSE	06/06/16	no	NA		TRUE	TRUE	FALSE	1007	1-G9	1	G9	No	59433	58670	4.061275662	100	0.611282897	633.75	4	4	4	1	0	0	0	0	0	0.5	0	0.25	0.25	3	0	0	0	0	0	0	0	0	2.5	7.5	1.5	1.75	2290	6.5	JTFB_29_13
JTFB.29.14		GTGYCAGCMGCCGCGGTAA	GGACTACHVGGGTWTCTAAT	29	14	TRUE	14_29_yes	FALSE	FALSE	FALSE	FALSE	TRUE	15/06/16	yes	ETEC/Cyclospora cayetanensis		TRUE	TRUE	TRUE	1007	1-H3	1	H3	No	37990	37040	5.232418889	124	0.752411732	530	4	4	3.25	1	0	0	0	0	0	0	0	0	0	2.5	0	0.5	0	0	0	0	0	0	2.67	5.75	2.33	2	2251.25	6.83	JTFB_29_14
JTFB.29.15		GTGYCAGCMGCCGCGGTAA	GGACTACHVGGGTWTCTAAT	29	15	TRUE	15_29_no	FALSE	FALSE	FALSE	TRUE	FALSE	24/06/16	no	NA		TRUE	TRUE	FALSE	1007	1-H10	1	H10	No	51336	50879	4.480614856	99	0.675874766	530	4	3.75	3.8	1	0	0	0.2	0.2	0	0	0	0.4	0	2.6	0	0.4	0	0	0.6	0	0	0	2.6	4.9	2.25	2.67	2275	6.81	JTFB_29_15
JTFB.29.17		GTGYCAGCMGCCGCGGTAA	GGACTACHVGGGTWTCTAAT	29	17	FALSE	17_29_no	FALSE	FALSE	FALSE	TRUE	FALSE	05/07/16	no	NA		TRUE	TRUE	FALSE	1007	2-A2	2	A2	No	27553	27301	4.521726077	98	0.683586459	NA	NA	NA	NA	NA	NA	NA	NA	NA	NA	NA	NA	NA	NA	NA	NA	NA	NA	NA	NA	NA	NA	NA	NA	NA	NA	NA	NA	NA	JTFB_29_17
JTFB.29.18		GTGYCAGCMGCCGCGGTAA	GGACTACHVGGGTWTCTAAT	29	18	TRUE	18_29_no	FALSE	FALSE	FALSE	TRUE	FALSE	18/07/16	no	NA		TRUE	TRUE	FALSE	1007	2-A9	2	A9	No	23809	23495	4.966750609	109	0.733837965	608.33	4	3.83	3.83	1	0	0	0.33	0	0	0	0	0.33	0.33	3	0	0	0	0	0	0	0	0	2.8	5.75	0.5	1	2300.83	7.12	JTFB_29_18
JTFB.29.19		GTGYCAGCMGCCGCGGTAA	GGACTACHVGGGTWTCTAAT	29	19	TRUE	19_29_no	FALSE	FALSE	FALSE	TRUE	FALSE	22/07/16	no	NA		TRUE	TRUE	FALSE	1007	2-B4	2	B4	No	28921	28400	5.547867709	165	0.753139429	765	4	4	4	1	0	0	0	0	0	0	0	0	1	3	0	0	0	0	0	0	0	0	2	5.75	0	NA	2315	8.5	JTFB_29_19
JTFB.29.21		GTGYCAGCMGCCGCGGTAA	GGACTACHVGGGTWTCTAAT	29	21	FALSE	21_29_no	FALSE	FALSE	FALSE	TRUE	FALSE	03/08/16	no	NA		TRUE	TRUE	FALSE	1007	2-C5	2	C5	No	28637	28189	4.846238578	107	0.71887003	NA	NA	NA	NA	NA	NA	NA	NA	NA	NA	NA	NA	NA	NA	NA	NA	NA	NA	NA	NA	NA	NA	NA	NA	NA	NA	NA	NA	NA	JTFB_29_21
JTFB.29.22		GTGYCAGCMGCCGCGGTAA	GGACTACHVGGGTWTCTAAT	29	22	FALSE	22_29_no	FALSE	FALSE	FALSE	TRUE	FALSE	10/08/16	no	NA		TRUE	TRUE	FALSE	1007	2-C9	2	C9	No	26758	25922	5.054784018	132	0.717561217	NA	NA	NA	NA	NA	NA	NA	NA	NA	NA	NA	NA	NA	NA	NA	NA	NA	NA	NA	NA	NA	NA	NA	NA	NA	NA	NA	NA	NA	JTFB_29_22
JTFB.29.34		GTGYCAGCMGCCGCGGTAA	GGACTACHVGGGTWTCTAAT	29	34	FALSE	34_29_no	FALSE	TRUE	FALSE	TRUE	FALSE	14/11/16	no	NA		TRUE	TRUE	FALSE	1007	2-G3	2	G3	No	50733	49967	5.211243116	154	0.717131718	NA	NA	NA	NA	NA	NA	NA	NA	NA	NA	NA	NA	NA	NA	NA	NA	NA	NA	NA	NA	NA	NA	NA	NA	NA	NA	NA	NA	NA	JTFB_29_34
JTFB.33.01		GTGYCAGCMGCCGCGGTAA	GGACTACHVGGGTWTCTAAT	33	1	TRUE	1_33_no	TRUE	FALSE	TRUE	FALSE	FALSE	16/03/16	no	NA		TRUE	TRUE	FALSE	1004	1-A8	1	A8	No	31687	30999	6.290064275	198	8.24E-01	450	4	4	3.86	1	0.14	0.14	0.86	0	1	0	1	0	0	3	0	0	0	0	0	0	0	0	1.71	7.5	3	1.14	1842.86	7.16	JTFB_33_01
JTFB.33.02		GTGYCAGCMGCCGCGGTAA	GGACTACHVGGGTWTCTAAT	33	2	TRUE	2_33_no	FALSE	FALSE	TRUE	FALSE	FALSE	24/03/16	no	NA		TRUE	TRUE	FALSE	1004	1-B5	1	B5	No	37880	37310	6.443000995	211	0.834466808	450	4	3.5	4	1	1	0.17	1	0	1	0	1	0	0	3	0	0.17	0.17	0.17	0.17	0	0	0	1.83	7.5	3.17	1.67	1533.33	5.63	JTFB_33_02
JTFB.33.03		GTGYCAGCMGCCGCGGTAA	GGACTACHVGGGTWTCTAAT	33	3	TRUE	3_33_no	FALSE	FALSE	TRUE	FALSE	FALSE	31/03/16	no	NA		TRUE	TRUE	FALSE	1004	1-C1	1	C1	No	28208	27915	5.733535421	156	0.786989551	450	2	4	4	1	1	0	0	0	1	0	1	0	0	3	0	0	0	0	0	0	0	0	2	7.5	3	2	2100	4.83	JTFB_33_03
JTFB.33.04		GTGYCAGCMGCCGCGGTAA	GGACTACHVGGGTWTCTAAT	33	4	FALSE	4_33_no	FALSE	FALSE	TRUE	FALSE	FALSE	09/04/16	no	NA		TRUE	TRUE	FALSE	1004	1-C7	1	C7	No	37330	36842	6.313164352	196	0.829074841	NA	NA	NA	NA	NA	NA	NA	NA	NA	NA	NA	NA	NA	NA	NA	NA	NA	NA	NA	NA	NA	NA	NA	NA	NA	NA	NA	NA	NA	JTFB_33_04
JTFB.33.05		GTGYCAGCMGCCGCGGTAA	GGACTACHVGGGTWTCTAAT	33	5	FALSE	5_33_no	FALSE	FALSE	TRUE	FALSE	FALSE	12/04/16	no	NA		TRUE	TRUE	FALSE	1004	1-C12	1	C12	No	34827	34401	6.083398588	180	0.812001852	NA	NA	NA	NA	NA	NA	NA	NA	NA	NA	NA	NA	NA	NA	NA	NA	NA	NA	NA	NA	NA	NA	NA	NA	NA	NA	NA	NA	NA	JTFB_33_05
JTFB.33.06		GTGYCAGCMGCCGCGGTAA	GGACTACHVGGGTWTCTAAT	33	6	FALSE	6_33_no	FALSE	FALSE	TRUE	FALSE	FALSE	19/04/16	no	NA		TRUE	TRUE	FALSE	1004	1-D7	1	D7	No	23796	23603	5.827183236	166	0.790122316	NA	NA	NA	NA	NA	NA	NA	NA	NA	NA	NA	NA	NA	NA	NA	NA	NA	NA	NA	NA	NA	NA	NA	NA	NA	NA	NA	NA	NA	JTFB_33_06
JTFB.33.07		GTGYCAGCMGCCGCGGTAA	GGACTACHVGGGTWTCTAAT	33	7	FALSE	7_33_no	FALSE	FALSE	TRUE	FALSE	FALSE	28/04/16	no	NA		TRUE	TRUE	FALSE	1004	1-D10	1	D10	No	40254	39840	5.577719312	165	0.757191873	NA	NA	NA	NA	NA	NA	NA	NA	NA	NA	NA	NA	NA	NA	NA	NA	NA	NA	NA	NA	NA	NA	NA	NA	NA	NA	NA	NA	NA	JTFB_33_07
JTFB.33.08		GTGYCAGCMGCCGCGGTAA	GGACTACHVGGGTWTCTAAT	33	8	FALSE	8_33_no	FALSE	FALSE	TRUE	FALSE	FALSE	02/05/16	no	NA		TRUE	TRUE	FALSE	1004	1-F1	1	F1	No	37780	37510	6.080832869	189	0.804104461	NA	NA	NA	NA	NA	NA	NA	NA	NA	NA	NA	NA	NA	NA	NA	NA	NA	NA	NA	NA	NA	NA	NA	NA	NA	NA	NA	NA	NA	JTFB_33_08
JTFB.33.09		GTGYCAGCMGCCGCGGTAA	GGACTACHVGGGTWTCTAAT	33	9	FALSE	9_33_no	FALSE	FALSE	TRUE	FALSE	FALSE	11/05/16	no	NA		TRUE	TRUE	FALSE	1004	1-F5	1	F5	No	52225	50358	6.005003685	224	0.769147009	NA	NA	NA	NA	NA	NA	NA	NA	NA	NA	NA	NA	NA	NA	NA	NA	NA	NA	NA	NA	NA	NA	NA	NA	NA	NA	NA	NA	NA	JTFB_33_09
JTFB.33.10		GTGYCAGCMGCCGCGGTAA	GGACTACHVGGGTWTCTAAT	33	10	FALSE	10_33_no	FALSE	FALSE	TRUE	FALSE	FALSE	16/05/16	no	NA		TRUE	TRUE	FALSE	1004	1-F6	1	F6	No	38951	38635	6.255383139	192	0.824708512	NA	NA	NA	NA	NA	NA	NA	NA	NA	NA	NA	NA	NA	NA	NA	NA	NA	NA	NA	NA	NA	NA	NA	NA	NA	NA	NA	NA	NA	JTFB_33_10
JTFB.33.11		GTGYCAGCMGCCGCGGTAA	GGACTACHVGGGTWTCTAAT	33	11	FALSE	11_33_no	FALSE	FALSE	TRUE	FALSE	FALSE	23/05/16	no	NA		TRUE	TRUE	FALSE	1004	1-F11	1	F11	No	13152	12912	6.171911622	148	0.856085934	NA	NA	NA	NA	NA	NA	NA	NA	NA	NA	NA	NA	NA	NA	NA	NA	NA	NA	NA	NA	NA	NA	NA	NA	NA	NA	NA	NA	NA	JTFB_33_11
JTFB.33.12		GTGYCAGCMGCCGCGGTAA	GGACTACHVGGGTWTCTAAT	33	12	FALSE	12_33_no	FALSE	FALSE	TRUE	FALSE	FALSE	01/06/16	no	NA		TRUE	TRUE	FALSE	1004	1-G4	1	G4	No	15172	15043	5.298497189	83	0.831131673	NA	NA	NA	NA	NA	NA	NA	NA	NA	NA	NA	NA	NA	NA	NA	NA	NA	NA	NA	NA	NA	NA	NA	NA	NA	NA	NA	NA	NA	JTFB_33_12
JTFB.33.13		GTGYCAGCMGCCGCGGTAA	GGACTACHVGGGTWTCTAAT	33	13	FALSE	13_33_no	FALSE	FALSE	TRUE	FALSE	FALSE	09/06/16	no	NA		TRUE	TRUE	FALSE	1004	1-H1	1	H1	No	32110	31781	5.863706661	166	0.795074618	NA	NA	NA	NA	NA	NA	NA	NA	NA	NA	NA	NA	NA	NA	NA	NA	NA	NA	NA	NA	NA	NA	NA	NA	NA	NA	NA	NA	NA	JTFB_33_13
JTFB.33.14		GTGYCAGCMGCCGCGGTAA	GGACTACHVGGGTWTCTAAT	33	14	FALSE	14_33_no	FALSE	FALSE	TRUE	FALSE	FALSE	16/06/16	no	NA		TRUE	TRUE	FALSE	1004	1-H4	1	H4	No	37285	36834	6.08593804	191	0.803166638	NA	NA	NA	NA	NA	NA	NA	NA	NA	NA	NA	NA	NA	NA	NA	NA	NA	NA	NA	NA	NA	NA	NA	NA	NA	NA	NA	NA	NA	JTFB_33_14
JTFB.33.15		GTGYCAGCMGCCGCGGTAA	GGACTACHVGGGTWTCTAAT	33	15	FALSE	15_33_yes	FALSE	FALSE	FALSE	FALSE	TRUE	20/06/16	yes	EAEC/ETEC/STEC/E.coli0157	Parainfluenza virus 3	TRUE	TRUE	FALSE	1004	1-H7	1	H7	No	39501	39069	6.412526353	207	0.833500647	NA	NA	NA	NA	NA	NA	NA	NA	NA	NA	NA	NA	NA	NA	NA	NA	NA	NA	NA	NA	NA	NA	NA	NA	NA	NA	NA	NA	NA	JTFB_33_15
JTFB.33.16		GTGYCAGCMGCCGCGGTAA	GGACTACHVGGGTWTCTAAT	33	16	FALSE	16_33_no	FALSE	FALSE	FALSE	FALSE	FALSE	29/06/16	no	NA		TRUE	TRUE	FALSE	1004	1-H12	1	H12	No	42765	42197	5.978969319	177	0.800654143	NA	NA	NA	NA	NA	NA	NA	NA	NA	NA	NA	NA	NA	NA	NA	NA	NA	NA	NA	NA	NA	NA	NA	NA	NA	NA	NA	NA	NA	JTFB_33_16
JTFB.33.17		GTGYCAGCMGCCGCGGTAA	GGACTACHVGGGTWTCTAAT	33	17	FALSE	17_33_yes	FALSE	FALSE	FALSE	FALSE	TRUE	05/07/16	yes	EAEC/ETEC/STEC/E.coli0157		TRUE	TRUE	FALSE	1004	2-A3	2	A3	No	29791	29542	4.931170266	111	0.725768096	NA	NA	NA	NA	NA	NA	NA	NA	NA	NA	NA	NA	NA	NA	NA	NA	NA	NA	NA	NA	NA	NA	NA	NA	NA	NA	NA	NA	NA	JTFB_33_17
JTFB.33.18		GTGYCAGCMGCCGCGGTAA	GGACTACHVGGGTWTCTAAT	33	18	FALSE	18_33_no	FALSE	FALSE	FALSE	TRUE	FALSE	14/07/16	no	NA		TRUE	TRUE	FALSE	1004	2-A10	2	A10	No	21768	21620	5.645255412	142	0.789574137	NA	NA	NA	NA	NA	NA	NA	NA	NA	NA	NA	NA	NA	NA	NA	NA	NA	NA	NA	NA	NA	NA	NA	NA	NA	NA	NA	NA	NA	JTFB_33_18
JTFB.33.19		GTGYCAGCMGCCGCGGTAA	GGACTACHVGGGTWTCTAAT	33	19	FALSE	19_33_no	FALSE	FALSE	FALSE	TRUE	FALSE	18/07/16	no	NA		TRUE	TRUE	FALSE	1004	2-A12	2	A12	No	13755	13680	5.121166545	108	0.758142388	NA	NA	NA	NA	NA	NA	NA	NA	NA	NA	NA	NA	NA	NA	NA	NA	NA	NA	NA	NA	NA	NA	NA	NA	NA	NA	NA	NA	NA	JTFB_33_19
JTFB.33.20		GTGYCAGCMGCCGCGGTAA	GGACTACHVGGGTWTCTAAT	33	20	FALSE	20_33_no	FALSE	FALSE	FALSE	TRUE	FALSE	29/07/16	no	NA		TRUE	TRUE	FALSE	1004	2-B10	2	B10	No	38794	38321	6.186508118	194	0.814023561	NA	NA	NA	NA	NA	NA	NA	NA	NA	NA	NA	NA	NA	NA	NA	NA	NA	NA	NA	NA	NA	NA	NA	NA	NA	NA	NA	NA	NA	JTFB_33_20
JTFB.33.21		GTGYCAGCMGCCGCGGTAA	GGACTACHVGGGTWTCTAAT	33	21	FALSE	21_33_no	FALSE	FALSE	FALSE	TRUE	FALSE	02/08/16	no	NA		TRUE	TRUE	FALSE	1004	2-C3	2	C3	No	29045	28770	6.14130088	172	0.826970366	NA	NA	NA	NA	NA	NA	NA	NA	NA	NA	NA	NA	NA	NA	NA	NA	NA	NA	NA	NA	NA	NA	NA	NA	NA	NA	NA	NA	NA	JTFB_33_21
JTFB.33.22		GTGYCAGCMGCCGCGGTAA	GGACTACHVGGGTWTCTAAT	33	22	FALSE	22_33_no	FALSE	FALSE	FALSE	TRUE	FALSE	09/08/16	no	NA		TRUE	TRUE	FALSE	1004	2-C8	2	C8	No	28159	27872	6.049448986	182	0.805755788	NA	NA	NA	NA	NA	NA	NA	NA	NA	NA	NA	NA	NA	NA	NA	NA	NA	NA	NA	NA	NA	NA	NA	NA	NA	NA	NA	NA	NA	JTFB_33_22
JTFB.33.23		GTGYCAGCMGCCGCGGTAA	GGACTACHVGGGTWTCTAAT	33	23	FALSE	23_33_no	FALSE	FALSE	FALSE	TRUE	FALSE	15/08/16	no	NA		TRUE	TRUE	FALSE	1004	2-D1	2	D1	No	27127	26841	5.892260015	156	0.808776213	NA	NA	NA	NA	NA	NA	NA	NA	NA	NA	NA	NA	NA	NA	NA	NA	NA	NA	NA	NA	NA	NA	NA	NA	NA	NA	NA	NA	NA	JTFB_33_23
JTFB.33.25		GTGYCAGCMGCCGCGGTAA	GGACTACHVGGGTWTCTAAT	33	25	FALSE	25_33_no	FALSE	FALSE	FALSE	TRUE	FALSE	29/08/16	no	NA		TRUE	TRUE	FALSE	1004	2-D9	2	D9	No	30224	29997	6.615277403	205	0.86142256	NA	NA	NA	NA	NA	NA	NA	NA	NA	NA	NA	NA	NA	NA	NA	NA	NA	NA	NA	NA	NA	NA	NA	NA	NA	NA	NA	NA	NA	JTFB_33_25
JTFB.33.27		GTGYCAGCMGCCGCGGTAA	GGACTACHVGGGTWTCTAAT	33	27	FALSE	27_33_no	FALSE	FALSE	FALSE	TRUE	FALSE	14/09/16	no	NA		TRUE	TRUE	FALSE	1004	2-E2	2	E2	No	56883	53659	6.50475213	250	0.816586528	NA	NA	NA	NA	NA	NA	NA	NA	NA	NA	NA	NA	NA	NA	NA	NA	NA	NA	NA	NA	NA	NA	NA	NA	NA	NA	NA	NA	NA	JTFB_33_27
JTFB.33.28		GTGYCAGCMGCCGCGGTAA	GGACTACHVGGGTWTCTAAT	33	28	FALSE	28_33_no	FALSE	FALSE	FALSE	TRUE	FALSE	20/09/16	no	NA		TRUE	TRUE	FALSE	1004	2-E8	2	E8	No	41443	40446	6.26328312	204	0.816336796	NA	NA	NA	NA	NA	NA	NA	NA	NA	NA	NA	NA	NA	NA	NA	NA	NA	NA	NA	NA	NA	NA	NA	NA	NA	NA	NA	NA	NA	JTFB_33_28
JTFB.33.29		GTGYCAGCMGCCGCGGTAA	GGACTACHVGGGTWTCTAAT	33	29	FALSE	29_33_no	FALSE	FALSE	FALSE	TRUE	FALSE	27/09/16	no	NA		TRUE	TRUE	FALSE	1004	2-F2	2	F2	No	47910	47483	4.820428048	156	0.66165572	NA	NA	NA	NA	NA	NA	NA	NA	NA	NA	NA	NA	NA	NA	NA	NA	NA	NA	NA	NA	NA	NA	NA	NA	NA	NA	NA	NA	NA	JTFB_33_29
JTFB.33.30		GTGYCAGCMGCCGCGGTAA	GGACTACHVGGGTWTCTAAT	33	30	FALSE	30_33_no	FALSE	FALSE	FALSE	TRUE	FALSE	29/09/16	no	NA		TRUE	TRUE	FALSE	1004	2-F3	2	F3	No	41205	40714	5.87304379	182	0.782259514	NA	NA	NA	NA	NA	NA	NA	NA	NA	NA	NA	NA	NA	NA	NA	NA	NA	NA	NA	NA	NA	NA	NA	NA	NA	NA	NA	NA	NA	JTFB_33_30
JTFB.33.31		GTGYCAGCMGCCGCGGTAA	GGACTACHVGGGTWTCTAAT	33	31	FALSE	31_33_no	FALSE	FALSE	FALSE	TRUE	FALSE	05/10/16	no	NA		TRUE	TRUE	FALSE	1004	2-G4	2	G4	No	51336	50322	5.900799539	196	0.774921128	NA	NA	NA	NA	NA	NA	NA	NA	NA	NA	NA	NA	NA	NA	NA	NA	NA	NA	NA	NA	NA	NA	NA	NA	NA	NA	NA	NA	NA	JTFB_33_31
JTFB.33.34		GTGYCAGCMGCCGCGGTAA	GGACTACHVGGGTWTCTAAT	33	34	FALSE	34_33_no	FALSE	FALSE	FALSE	TRUE	FALSE	25/10/16	no	NA		TRUE	TRUE	FALSE	1004	2-G5	2	G5	No	47980	47369	4.375857351	108	0.647806103	NA	NA	NA	NA	NA	NA	NA	NA	NA	NA	NA	NA	NA	NA	NA	NA	NA	NA	NA	NA	NA	NA	NA	NA	NA	NA	NA	NA	NA	JTFB_33_34
JTFB.33.35		GTGYCAGCMGCCGCGGTAA	GGACTACHVGGGTWTCTAAT	33	35	FALSE	35_33_no	FALSE	FALSE	FALSE	TRUE	FALSE	03/11/16	no	NA		TRUE	TRUE	FALSE	1004	2-G6	2	G6	No	43293	42606	5.093045542	105	0.758543239	NA	NA	NA	NA	NA	NA	NA	NA	NA	NA	NA	NA	NA	NA	NA	NA	NA	NA	NA	NA	NA	NA	NA	NA	NA	NA	NA	NA	NA	JTFB_33_35
JTFB.33.36		GTGYCAGCMGCCGCGGTAA	GGACTACHVGGGTWTCTAAT	33	36	FALSE	36_33_no	FALSE	TRUE	FALSE	TRUE	FALSE	09/11/16	no	NA		TRUE	TRUE	FALSE	1004	2-G7	2	G7	No	45722	45003	4.536475519	118	0.659118232	NA	NA	NA	NA	NA	NA	NA	NA	NA	NA	NA	NA	NA	NA	NA	NA	NA	NA	NA	NA	NA	NA	NA	NA	NA	NA	NA	NA	NA	JTFB_33_36
JTFB.34.07		GTGYCAGCMGCCGCGGTAA	GGACTACHVGGGTWTCTAAT	34	7	FALSE	7_34_no	FALSE	FALSE	TRUE	FALSE	FALSE	27/04/16	no	NA		TRUE	TRUE	FALSE	1008	1-E3	1	E3	No	36180	34625	5.832784491	171	0.786317129	NA	NA	NA	NA	NA	NA	NA	NA	NA	NA	NA	NA	NA	NA	NA	NA	NA	NA	NA	NA	NA	NA	NA	NA	NA	NA	NA	NA	NA	JTFB_34_07
JTFB.34.09		GTGYCAGCMGCCGCGGTAA	GGACTACHVGGGTWTCTAAT	34	9	FALSE	9_34_yes	FALSE	TRUE	FALSE	FALSE	TRUE	10/05/16	yes	Escherichia vulneris		TRUE	TRUE	FALSE	1008	1-F2	1	F2	No	4617	4454	1.696018448	49	0.30206698	NA	NA	NA	NA	NA	NA	NA	NA	NA	NA	NA	NA	NA	NA	NA	NA	NA	NA	NA	NA	NA	NA	NA	NA	NA	NA	NA	NA	NA	JTFB_34_09
JTFB.35.01		GTGYCAGCMGCCGCGGTAA	GGACTACHVGGGTWTCTAAT	35	1	TRUE	1_35_no	TRUE	FALSE	TRUE	TRUE	FALSE	17/03/16	no	NA		TRUE	TRUE	FALSE	1015	1-A10	1	A10	No	28717	28218	4.144519973	115	0.605438025	505	4	3	4	1	0	0	0	0	1	0	0	0	0	3	0	0	0	0	0	0	0	0	1	4	1	1	2230	NA	JTFB_35_01
JTFB.35.05		GTGYCAGCMGCCGCGGTAA	GGACTACHVGGGTWTCTAAT	35	5	TRUE	5_35_no	FALSE	FALSE	TRUE	TRUE	FALSE	14/04/16	no	NA		TRUE	TRUE	FALSE	1015	1-D1	1	D1	No	32191	31453	4.504201462	121	0.651003107	519.29	4	3.67	3.8	1	0	0	0	0	1	0.86	0	0	0	3	0	0	0.14	0.43	0	0	0	0	1.14	4	0.57	1	1985	5.96	JTFB_35_05
JTFB.35.07		GTGYCAGCMGCCGCGGTAA	GGACTACHVGGGTWTCTAAT	35	7	TRUE	7_35_no	FALSE	FALSE	TRUE	TRUE	FALSE	27/04/16	no	NA		TRUE	TRUE	TRUE	1015	1-E7	1	E7	No	31243	30696	5.111537315	157	0.700726945	540.71	4	4	4	1	0	0	0	0	1	0.43	0.29	0	0	3	0	0.14	0	0.29	0	0	0	0	2.14	4	1	1	1949.29	6.59	JTFB_35_07
JTFB.35.08		GTGYCAGCMGCCGCGGTAA	GGACTACHVGGGTWTCTAAT	35	8	TRUE	8_35_no	FALSE	FALSE	TRUE	TRUE	FALSE	04/05/16	no	NA		TRUE	TRUE	TRUE	1015	1-D9	1	D9	No	39410	38618	5.078765449	146	0.706382389	527.14	3.86	3.86	3.57	1	0	0	0	0	0.86	0.43	0.43	0	0.14	3	0	0	0	0.14	0	0	0	0	1.71	4	0.71	1	2241.43	6.86	JTFB_35_08
JTFB.35.38		GTGYCAGCMGCCGCGGTAA	GGACTACHVGGGTWTCTAAT	35	38	FALSE	38_35_no	FALSE	TRUE	TRUE	TRUE	FALSE	12/10/16	no	NA		TRUE	TRUE	FALSE	1015	3-A8	3	A8	No	28975	28183	5.625413856	144	0.784584756	NA	NA	NA	NA	NA	NA	NA	NA	NA	NA	NA	NA	NA	NA	NA	NA	NA	NA	NA	NA	NA	NA	NA	NA	NA	NA	NA	NA	NA	JTFB_35_38
JTFB.41.01		GTGYCAGCMGCCGCGGTAA	GGACTACHVGGGTWTCTAAT	41	1	TRUE	1_41_no	TRUE	FALSE	TRUE	TRUE	FALSE	11/07/16	no	NA		FALSE	FALSE	FALSE	1014	2-A6	2	A6	No	21621	21490	4.957400669	91	0.761763538	537.5	4	4	4	1	0	0	0.25	0.75	0	0	0	0	0	2.75	0	0.5	0	0	0	0	0	0	1.75	4	1.75	2.25	2100	8.62	JTFB_41_01
JTFB.41.02		GTGYCAGCMGCCGCGGTAA	GGACTACHVGGGTWTCTAAT	41	2	TRUE	2_41_no	FALSE	FALSE	TRUE	TRUE	FALSE	18/07/16	no	NA		FALSE	FALSE	FALSE	1014	2-B2	2	B2	No	42819	42413	5.491718033	150	0.759697852	526	4	4	4	0.75	0	0	0.25	0.5	0	0	0	0	0	3	0	0.25	0	0	0	0	0	0	2	5.17	2.67	2.33	2176.67	8.19	JTFB_41_02
JTFB.41.03		GTGYCAGCMGCCGCGGTAA	GGACTACHVGGGTWTCTAAT	41	3	TRUE	3_41_no	FALSE	FALSE	TRUE	TRUE	FALSE	25/07/16	no	NA		FALSE	FALSE	FALSE	1014	2-B8	2	B8	No	34041	33793	5.260838338	153	0.724894198	530	4	4	4	1	0	0	0.17	0.83	0	0	0	0	0	3	0	0.17	0	0	0	0	0	0	1.83	4.58	2.67	2	2165	7.57	JTFB_41_03
JTFB.41.04		GTGYCAGCMGCCGCGGTAA	GGACTACHVGGGTWTCTAAT	41	4	TRUE	4_41_no	FALSE	FALSE	TRUE	TRUE	FALSE	01/08/16	no	NA		FALSE	FALSE	FALSE	1014	2-C1	2	C1	No	31716	31384	5.499345761	139	7.72E-01	508	4	4	4	1	0	0	0.25	1	0	0.25	0	0	0	3	0	0	0	0.25	0	0	0.75	0	2.25	4	2.5	1.75	2172.5	7.5	JTFB_41_04
JTFB.41.05		GTGYCAGCMGCCGCGGTAA	GGACTACHVGGGTWTCTAAT	41	5	TRUE	5_41_no	FALSE	FALSE	TRUE	TRUE	FALSE	09/08/16	no	NA		FALSE	FALSE	FALSE	1014	2-C7	2	C7	No	29123	28899	5.127128116	121	0.741036199	554	4	4	4	1	0	0	0.4	1	0	0	0	0	0	2.8	0	0.4	0	0.4	0	0	0.4	0	2	4.7	2.2	2.4	2140	8.41	JTFB_41_05
JTFB.41.06		GTGYCAGCMGCCGCGGTAA	GGACTACHVGGGTWTCTAAT	41	6	TRUE	6_41_no	FALSE	FALSE	TRUE	TRUE	FALSE	15/08/16	no	NA		FALSE	FALSE	FALSE	1014	2-D2	2	D2	No	24505	24322	5.227520246	109	0.772366708	437.5	4	4	4	0.75	0	0	0.25	0.75	0	0.25	0	0	0	3	0	0.25	0	0	0	0	0.5	0	2	5.17	2.25	2.25	2100	7.67	JTFB_41_06
JTFB.41.07		GTGYCAGCMGCCGCGGTAA	GGACTACHVGGGTWTCTAAT	41	7	TRUE	7_41_no	FALSE	FALSE	TRUE	TRUE	FALSE	26/08/16	no	NA		FALSE	FALSE	FALSE	1014	2-D7	2	D7	No	23297	23209	4.480364529	72	0.726161911	502	4	4	4	1	0	0	0.2	0.8	0	0.4	0	0	0	3	0	0.2	0	0	0	0	0.4	0	1.8	4	3	2.2	2106	7.83	JTFB_41_07
JTFB.41.08		GTGYCAGCMGCCGCGGTAA	GGACTACHVGGGTWTCTAAT	41	8	TRUE	8_41_no	FALSE	FALSE	TRUE	TRUE	FALSE	29/08/16	no	NA		FALSE	FALSE	FALSE	1014	2-D10	2	D10	No	19142	19059	4.585645604	83	0.719312508	516	4	4	4	1	0	0	0	0.8	0	0.2	0	0	0	3	0	0	0	0	0	0	0.6	0	1.8	4.7	2.4	2	2110	8.33	JTFB_41_08
JTFB.41.09		GTGYCAGCMGCCGCGGTAA	GGACTACHVGGGTWTCTAAT	41	9	TRUE	9_41_no	FALSE	FALSE	TRUE	TRUE	FALSE	07/09/16	no	NA		FALSE	FALSE	FALSE	1014	2-D12	2	D12	No	22693	22330	5.689156637	118	0.826594754	525	4	4	4	1	0	0	0	0.75	0	0	0.25	0	0	3	0	0	0	0.25	0	0	0.75	0	1.75	4	2.75	2	2175	7.67	JTFB_41_09
JTFB.41.10		GTGYCAGCMGCCGCGGTAA	GGACTACHVGGGTWTCTAAT	41	10	TRUE	10_41_no	FALSE	FALSE	TRUE	TRUE	FALSE	14/09/16	no	NA		FALSE	FALSE	FALSE	1014	2-E5	2	E5	No	28943	28729	4.716258391	99	0.711420227	576	4	4	4	1	0	0	0.6	0.8	0	0	0	0	0	3	0	0	0	0	0	0	0.2	0	2.4	4	2.4	1.8	2160	8.67	JTFB_41_10
JTFB.41.11		GTGYCAGCMGCCGCGGTAA	GGACTACHVGGGTWTCTAAT	41	11	TRUE	11_41_no	FALSE	FALSE	TRUE	TRUE	FALSE	20/09/16	no	NA		FALSE	FALSE	FALSE	1014	2-E9	2	E9	No	38321	38008	4.597755606	137	0.64775075	645	4	4	4	1	0	0	0.67	1	0	0	0.33	0	0	2.67	0	0.33	0	0	0	0	0	0	2.33	4	3	2.33	2100	9.53	JTFB_41_11
JTFB.41.12		GTGYCAGCMGCCGCGGTAA	GGACTACHVGGGTWTCTAAT	41	12	TRUE	12_41_no	FALSE	FALSE	TRUE	TRUE	FALSE	27/09/16	no	NA		FALSE	FALSE	FALSE	1014	2-E12	2	E12	No	33242	32391	4.65620836	113	0.682710584	600	4	4	4	1	0	0	0	1	0	0	0	0	0	3	0	0	0	0	0	0	0	0	2	4	2	2	2160	NA	JTFB_41_12
JTFB.41.14		GTGYCAGCMGCCGCGGTAA	GGACTACHVGGGTWTCTAAT	41	14	TRUE	14_41_no	FALSE	FALSE	TRUE	TRUE	FALSE	13/10/16	no	NA		FALSE	FALSE	FALSE	1014	2-F4	2	F4	No	29660	29400	4.930075435	101	0.740450412	512	3	3	3	1	0	0	0	0	0	0	0	0	0	3	0	0	0	0.6	0	0	0	0	1	4	1	1	2206	7.25	JTFB_41_14
JTFB.41.16		GTGYCAGCMGCCGCGGTAA	GGACTACHVGGGTWTCTAAT	41	16	FALSE	16_41_no	FALSE	FALSE	TRUE	TRUE	FALSE	26/10/16	no	NA		FALSE	FALSE	FALSE	1014	2-F5	2	F5	No	38310	37529	5.077836068	105	0.756277985	NA	NA	NA	NA	NA	NA	NA	NA	NA	NA	NA	NA	NA	NA	NA	NA	NA	NA	NA	NA	NA	NA	NA	NA	NA	NA	NA	NA	NA	JTFB_41_16
JTFB.41.18		GTGYCAGCMGCCGCGGTAA	GGACTACHVGGGTWTCTAAT	41	18	TRUE	18_41_no	FALSE	FALSE	TRUE	TRUE	FALSE	06/11/16	no	NA		FALSE	FALSE	FALSE	1014	2-F6	2	F6	No	34412	33772	4.711290598	105	0.701685779	483.33	3	4	4	1	0	0	0.67	0.67	0	0	0.33	0	0	2.33	0.33	0.33	0.33	0.33	0.33	0	0	0	1.33	4	3	2.67	2176.67	6.67	JTFB_41_18
JTFB.41.19		GTGYCAGCMGCCGCGGTAA	GGACTACHVGGGTWTCTAAT	41	19	TRUE	19_41_no	FALSE	FALSE	TRUE	TRUE	FALSE	14/11/16	no	NA		FALSE	FALSE	FALSE	1014	2-F7	2	F7	No	31723	31374	5.115827638	112	0.751514751	570	4	3.83	4	1	0	0	0.17	0.83	0	0.17	0	0	0	3	0	0	0	0.5	0.33	0	0	0	1.67	4	3.17	2.33	2148.33	8.3	JTFB_41_19
JTFB.41.23		GTGYCAGCMGCCGCGGTAA	GGACTACHVGGGTWTCTAAT	41	23	TRUE	23_41_no	FALSE	FALSE	TRUE	TRUE	FALSE	12/12/16	no	NA		FALSE	FALSE	FALSE	1014	3-B1	3	B1	No	23352	23162	4.978098599	78	0.792009553	527.14	4	4	3.86	0.86	0.14	0	0.29	0.29	0	0.14	0.14	0	0	3	0	0.14	0	0.71	0	0	0.14	0	2.14	4.5	2.86	2.14	2122.86	8.09	JTFB_41_23
JTFB.41.27		GTGYCAGCMGCCGCGGTAA	GGACTACHVGGGTWTCTAAT	41	27	TRUE	27_41_no	FALSE	FALSE	TRUE	TRUE	FALSE	06/01/17	no	NA		FALSE	FALSE	FALSE	1014	3-C1	3	C1	No	36600	36340	5.186409904	111	0.763334186	587.14	4	4	4	0.29	0	0.71	0.29	0.14	0	0.14	0.57	0.14	0	3	0	0	0	0.14	0	0	0	0	2.14	7.5	3.14	2	1894.29	7.62	JTFB_41_27
JTFB.41.28		GTGYCAGCMGCCGCGGTAA	GGACTACHVGGGTWTCTAAT	41	28	TRUE	28_41_no	FALSE	FALSE	TRUE	TRUE	FALSE	10/01/17	no	NA		FALSE	FALSE	FALSE	1014	3-D1	3	D1	No	27336	27149	4.740867892	92	0.726729956	565.71	4	4	4	0.71	0	0.14	0.29	0.43	0	0.14	0	0	0	3	0	0	0	0.29	0	0	0	0	1.86	6	3	2	1838.33	7.28	JTFB_41_28
JTFB.41.29		GTGYCAGCMGCCGCGGTAA	GGACTACHVGGGTWTCTAAT	41	29	TRUE	29_41_no	FALSE	FALSE	TRUE	TRUE	FALSE	17/01/17	no	NA		FALSE	FALSE	FALSE	1014	3-E1	3	E1	No	40567	40213	4.758272077	114	0.696377677	608.33	4	4	4	1	0	0	0	0.83	0	0.33	0	0	0	3	0	0	0	0.17	0	0	0	0	2.17	6.92	2.5	1.83	2170	8.5	JTFB_41_29
JTFB.41.30		GTGYCAGCMGCCGCGGTAA	GGACTACHVGGGTWTCTAAT	41	30	TRUE	30_41_no	FALSE	FALSE	TRUE	TRUE	FALSE	25/01/17	no	NA		FALSE	FALSE	FALSE	1014	3-F1	3	F1	No	43609	43477	4.752242613	107	0.704927076	581	4	4	4	1	0	0	0.4	0	0	0.4	0	0	0	3	0	0	0	0	0	0	0	0	1.5	6.8	3	2	2175	8.12	JTFB_41_30
JTFB.41.31		GTGYCAGCMGCCGCGGTAA	GGACTACHVGGGTWTCTAAT	41	31	TRUE	31_41_no	FALSE	FALSE	TRUE	TRUE	FALSE	30/01/17	no	NA		FALSE	FALSE	FALSE	1014	3-G1	3	G1	No	53985	53093	5.327886415	143	0.744131586	547.5	4	4	4	1	0	0	0.33	0.83	0	0	0	0	0	3	0	0	0	0	0	0	0.17	0	1.8	6.92	2.5	2	2150.83	8.12	JTFB_41_31
JTFB.41.32		GTGYCAGCMGCCGCGGTAA	GGACTACHVGGGTWTCTAAT	41	32	TRUE	32_41_no	FALSE	FALSE	TRUE	TRUE	FALSE	06/02/17	no	NA		FALSE	FALSE	FALSE	1014	3-H1	3	H1	No	41324	40860	5.150706906	113	0.755215799	575	4	4	4	1	0	0	0.33	1	0	0	0	0	0	3	0	0	0	0	0.17	0	0	0	2	6.92	3.17	2	2110	9	JTFB_41_32
JTFB.41.33		GTGYCAGCMGCCGCGGTAA	GGACTACHVGGGTWTCTAAT	41	33	TRUE	33_41_no	FALSE	FALSE	TRUE	TRUE	FALSE	13/02/17	no	NA		FALSE	FALSE	FALSE	1014	3-A2	3	A2	No	25798	25604	5.598273328	117	0.814843688	564.29	4	4	4	1	0	0	0.29	0.57	0	0	0	0	0	3	0	0.14	0	0.14	0	0	0	0	2.17	7	2.57	2	2130.71	8.32	JTFB_41_33
JTFB.41.35		GTGYCAGCMGCCGCGGTAA	GGACTACHVGGGTWTCTAAT	41	35	TRUE	35_41_no	FALSE	FALSE	TRUE	TRUE	FALSE	27/02/17	no	NA		FALSE	FALSE	FALSE	1014	3-B2	3	B2	No	25012	24927	5.061066409	98	0.765122965	565	4	4	4	1	0	0	0.33	0.67	0	0	0	0	0	3	0	0.17	0	0	0	0	0	0	2	7.5	3.17	2.17	2131.67	8.5	JTFB_41_35
JTFB.41.36		GTGYCAGCMGCCGCGGTAA	GGACTACHVGGGTWTCTAAT	41	36	TRUE	36_41_no	FALSE	FALSE	TRUE	TRUE	FALSE	10/03/17	no	NA		FALSE	FALSE	FALSE	1014	3-C2	3	C2	No	30124	29761	5.579814138	127	0.798406909	565	4	4	4	1	0	0	0	0.43	0	0	0	0	0	3	0	0.14	0	0.14	0	0	0	0	2.29	7	2.71	2.14	2114.29	8.8	JTFB_41_36
JTFB.41.39		GTGYCAGCMGCCGCGGTAA	GGACTACHVGGGTWTCTAAT	41	39	TRUE	39_41_no	FALSE	FALSE	TRUE	TRUE	FALSE	27/03/17	no	NA		FALSE	FALSE	FALSE	1014	3-E2	3	E2	No	29888	29483	5.454904973	107	0.809156966	530	4	4	4	1	0	0	0	0	0	0	0	0	0	3	0	0	0	0	0	0	0	0	2	7.5	3	2	2130	NA	JTFB_41_39
JTFB.41.40		GTGYCAGCMGCCGCGGTAA	GGACTACHVGGGTWTCTAAT	41	40	TRUE	40_41_no	FALSE	FALSE	TRUE	TRUE	FALSE	03/04/17	no	NA		FALSE	FALSE	FALSE	1014	3-A6	3	A6	No	19036	18921	5.373938586	96	0.816092512	545	4	4	4	1	0	0	0	0.25	0	0	0	0	0	3	0	0	0.25	0.5	0	0	0	0	2.25	7.5	3.5	2	2157.5	8.28	JTFB_41_40
JTFB.41.41		GTGYCAGCMGCCGCGGTAA	GGACTACHVGGGTWTCTAAT	41	41	FALSE	41_41_no	FALSE	FALSE	TRUE	TRUE	FALSE	10/04/17	no	NA		FALSE	FALSE	FALSE	1014	3-B6	3	B6	No	17885	17511	5.499767457	96	0.835201029	NA	NA	NA	NA	NA	NA	NA	NA	NA	NA	NA	NA	NA	NA	NA	NA	NA	NA	NA	NA	NA	NA	NA	NA	NA	NA	NA	NA	NA	JTFB_41_41
JTFB.41.42		GTGYCAGCMGCCGCGGTAA	GGACTACHVGGGTWTCTAAT	41	42	FALSE	42_41_no	FALSE	FALSE	TRUE	TRUE	FALSE	18/04/17	no	NA		FALSE	FALSE	FALSE	1014	3-G4	3	G4	No	47595	46948	5.391280744	131	0.766523035	NA	NA	NA	NA	NA	NA	NA	NA	NA	NA	NA	NA	NA	NA	NA	NA	NA	NA	NA	NA	NA	NA	NA	NA	NA	NA	NA	NA	NA	JTFB_41_42
JTFB.41.45		GTGYCAGCMGCCGCGGTAA	GGACTACHVGGGTWTCTAAT	41	45	TRUE	45_41_no	FALSE	FALSE	TRUE	TRUE	FALSE	09/05/17	no	NA		FALSE	FALSE	FALSE	1014	3-H4	3	H4	No	42303	41751	4.978172085	132	0.706685628	506	4	4	4	1	0	0	0.6	0	0	0	0.2	0	0	2.75	0	0.4	0	0.2	0.4	0	0	0	1.2	4	2.4	2	2126	7.8	JTFB_41_45
JTFB.41.46		GTGYCAGCMGCCGCGGTAA	GGACTACHVGGGTWTCTAAT	41	46	FALSE	46_41_no	FALSE	FALSE	TRUE	TRUE	FALSE	16/05/17	no	NA		FALSE	FALSE	FALSE	1014	3-A5	3	A5	No	30021	29816	5.080548198	114	0.743543096	NA	NA	NA	NA	NA	NA	NA	NA	NA	NA	NA	NA	NA	NA	NA	NA	NA	NA	NA	NA	NA	NA	NA	NA	NA	NA	NA	NA	NA	JTFB_41_46
JTFB.41.47		GTGYCAGCMGCCGCGGTAA	GGACTACHVGGGTWTCTAAT	41	47	FALSE	47_41_no	FALSE	FALSE	TRUE	TRUE	FALSE	24/05/17	no	NA		FALSE	FALSE	FALSE	1014	3-B5	3	B5	No	31410	30975	5.532399572	119	0.802399681	NA	NA	NA	NA	NA	NA	NA	NA	NA	NA	NA	NA	NA	NA	NA	NA	NA	NA	NA	NA	NA	NA	NA	NA	NA	NA	NA	NA	NA	JTFB_41_47
JTFB.41.56		GTGYCAGCMGCCGCGGTAA	GGACTACHVGGGTWTCTAAT	41	56	FALSE	56_41_no	FALSE	FALSE	TRUE	TRUE	FALSE	24/07/17	no	NA		FALSE	FALSE	FALSE	1014	3-G6	3	G6	No	50452	48415	4.313056499	112	0.633587722	NA	NA	NA	NA	NA	NA	NA	NA	NA	NA	NA	NA	NA	NA	NA	NA	NA	NA	NA	NA	NA	NA	NA	NA	NA	NA	NA	NA	NA	JTFB_41_56
JTFB.41.57		GTGYCAGCMGCCGCGGTAA	GGACTACHVGGGTWTCTAAT	41	57	FALSE	57_41_no	FALSE	FALSE	TRUE	TRUE	FALSE	03/08/17	no	NA		FALSE	FALSE	FALSE	1014	3-B7	3	B7	No	28615	27907	4.770571748	131	0.678271696	NA	NA	NA	NA	NA	NA	NA	NA	NA	NA	NA	NA	NA	NA	NA	NA	NA	NA	NA	NA	NA	NA	NA	NA	NA	NA	NA	NA	NA	JTFB_41_57
JTFB.41.58		GTGYCAGCMGCCGCGGTAA	GGACTACHVGGGTWTCTAAT	41	58	FALSE	58_41_no	FALSE	FALSE	TRUE	TRUE	FALSE	08/08/17	no	NA		FALSE	FALSE	FALSE	1014	3-C7	3	C7	No	25247	24776	4.966737022	114	0.726886722	NA	NA	NA	NA	NA	NA	NA	NA	NA	NA	NA	NA	NA	NA	NA	NA	NA	NA	NA	NA	NA	NA	NA	NA	NA	NA	NA	NA	NA	JTFB_41_58
JTFB.41.59		GTGYCAGCMGCCGCGGTAA	GGACTACHVGGGTWTCTAAT	41	59	FALSE	59_41_no	FALSE	TRUE	TRUE	TRUE	FALSE	16/08/17	no	NA		FALSE	FALSE	FALSE	1014	3-G7	3	G7	No	44489	44193	4.264781568	107	0.632619217	NA	NA	NA	NA	NA	NA	NA	NA	NA	NA	NA	NA	NA	NA	NA	NA	NA	NA	NA	NA	NA	NA	NA	NA	NA	NA	NA	NA	NA	JTFB_41_59
JTFB.43.01		GTGYCAGCMGCCGCGGTAA	GGACTACHVGGGTWTCTAAT	43	1	FALSE	1_43_no	TRUE	FALSE	TRUE	FALSE	FALSE	27/09/16	no	NA		TRUE	TRUE	FALSE	1001b	2-H2	2	H2	No	39914	38982	5.912255953	193	0.778701272	NA	NA	NA	NA	NA	NA	NA	NA	NA	NA	NA	NA	NA	NA	NA	NA	NA	NA	NA	NA	NA	NA	NA	NA	NA	NA	NA	NA	NA	JTFB_43_01
JTFB.43.02		GTGYCAGCMGCCGCGGTAA	GGACTACHVGGGTWTCTAAT	43	2	TRUE	2_43_yes	FALSE	FALSE	FALSE	FALSE	TRUE	05/10/16	yes	EAE/Epec		TRUE	TRUE	FALSE	1001b	2-H3	2	H3	No	43956	43079	5.456941723	182	0.726836839	505.83	4	4	4	1	0	0	0	0	0.67	0	0	0	0	3	0	0	0	0	0	0	0.67	0	1.4	5.75	1.33	1.83	2153.33	7.55	JTFB_43_02
JTFB.43.03		GTGYCAGCMGCCGCGGTAA	GGACTACHVGGGTWTCTAAT	43	3	TRUE	3_43_no	FALSE	FALSE	FALSE	TRUE	FALSE	10/10/16	no	NA		TRUE	TRUE	FALSE	1001b	2-H4	2	H4	No	43493	41855	6.247408914	190	0.825300935	480.71	4	4	4	1	0	0	0	0	0.43	0	0	0	0.14	3	0	0	0.14	0	0	0	1	0	1.29	7.5	1.14	1.71	2135.71	7.32	JTFB_43_03
JTFB.43.04		GTGYCAGCMGCCGCGGTAA	GGACTACHVGGGTWTCTAAT	43	4	TRUE	4_43_no	FALSE	FALSE	FALSE	TRUE	FALSE	20/10/16	no	NA		TRUE	TRUE	FALSE	1001b	2-H5	2	H5	No	50295	50002	4.372353951	149	0.60565894	496.43	4	4	4	1	0	0	0	0	0.71	0	0	0	0.14	3	0	0	0	0	0	0	0	0	1.14	7.5	1.14	2	2137.14	7.71	JTFB_43_04
JTFB.43.05		GTGYCAGCMGCCGCGGTAA	GGACTACHVGGGTWTCTAAT	43	5	TRUE	5_43_no	FALSE	FALSE	FALSE	TRUE	FALSE	26/10/16	no	NA		TRUE	TRUE	FALSE	1001b	2-H6	2	H6	No	40532	39415	6.102831147	188	0.807831011	517.5	4	4	4	1	0	0	0	0	0.83	0	0	0	0.67	3	0	0	0	0	0	0	0	0	2.33	6.92	1.17	1.67	2138.33	7.95	JTFB_43_05
JTFB.43.06		GTGYCAGCMGCCGCGGTAA	GGACTACHVGGGTWTCTAAT	43	6	TRUE	6_43_no	FALSE	FALSE	FALSE	TRUE	FALSE	02/11/16	no	NA		TRUE	TRUE	FALSE	1001b	2-H7	2	H7	No	33091	32686	5.219722486	158	0.714660347	502	4	4	4	1	0	0	0	0	0.8	0	0	0	0.8	3	0	0	0	0	0	0	0	0	3.2	6.1	0.8	1.75	2126	7.83	JTFB_43_06
JTFB.43.07		GTGYCAGCMGCCGCGGTAA	GGACTACHVGGGTWTCTAAT	43	7	TRUE	7_43_no	FALSE	FALSE	FALSE	TRUE	FALSE	11/11/16	no	NA		TRUE	TRUE	FALSE	1001b	2-H8	2	H8	No	46609	44076	6.025863517	193	0.793664487	570	4	4	4	1	0	0	0	0	1	0	0	0	0.33	3	0	0	0	0	0	0	0	0	2	7.5	1	1.33	2155	8.2	JTFB_43_07
JTFB.43.17		GTGYCAGCMGCCGCGGTAA	GGACTACHVGGGTWTCTAAT	43	17	TRUE	17_43_no	FALSE	FALSE	FALSE	TRUE	FALSE	16/01/17	no	NA		TRUE	TRUE	FALSE	1001b	3-B3	3	B3	No	27472	27307	5.690302764	129	0.811598677	621.43	4	4	4	0.43	0.57	0	0.14	0	1	0	0	0	0.71	3	0	0	0	0	0	0	0	0	2.57	7.5	1	1.43	2237.14	8.07	JTFB_43_17
JTFB.43.18		GTGYCAGCMGCCGCGGTAA	GGACTACHVGGGTWTCTAAT	43	18	TRUE	18_43_no	FALSE	FALSE	FALSE	TRUE	FALSE	24/01/17	no	NA		TRUE	TRUE	FALSE	1001b	3-D3	3	D3	No	25809	25437	5.83279099	159	0.797604861	475.83	4	4	4	0	1	0	0	0	1	0	0	0.17	0.17	3	0	0	0	0	0	0	0	0	2.33	7.75	0.83	2	2265	6.15	JTFB_43_18
JTFB.43.19		GTGYCAGCMGCCGCGGTAA	GGACTACHVGGGTWTCTAAT	43	19	TRUE	19_43_no	FALSE	FALSE	FALSE	TRUE	FALSE	30/01/17	no	NA		TRUE	TRUE	FALSE	1001b	3-E3	3	E3	No	34691	34241	5.133447231	152	0.708264152	470.83	4	4	4	0	1	0	0	0	1	0	0	0	0.33	3	0	0	0	0	0	0	0	0	2.17	7.75	1	1.6	2215	6.7	JTFB_43_19
JTFB.43.20		GTGYCAGCMGCCGCGGTAA	GGACTACHVGGGTWTCTAAT	43	20	FALSE	20_43_no	FALSE	FALSE	FALSE	TRUE	FALSE	16/02/17	no	NA		TRUE	TRUE	FALSE	1001b	3-G3	3	G3	No	47595	47108	4.92443681	168	0.666156028	NA	NA	NA	NA	NA	NA	NA	NA	NA	NA	NA	NA	NA	NA	NA	NA	NA	NA	NA	NA	NA	NA	NA	NA	NA	NA	NA	NA	NA	JTFB_43_20
JTFB.43.22		GTGYCAGCMGCCGCGGTAA	GGACTACHVGGGTWTCTAAT	43	22	TRUE	22_43_no	FALSE	FALSE	FALSE	TRUE	FALSE	28/02/17	no	NA		TRUE	TRUE	FALSE	1001b	3-H3	3	H3	No	36120	35796	5.164884517	154	0.710752199	535.43	4	3.71	4	0	1	0	0	0	0.43	0	0	0	0.43	3	0	0	0.14	0	0	0	0	0	1.86	7.21	0.86	1.67	2198.57	7.45	JTFB_43_22
JTFB.43.23		GTGYCAGCMGCCGCGGTAA	GGACTACHVGGGTWTCTAAT	43	23	TRUE	23_43_no	FALSE	FALSE	FALSE	TRUE	FALSE	02/03/17	no	NA		TRUE	TRUE	FALSE	1001b	3-A4	3	A4	No	25674	25361	5.592942662	164	0.760163524	536.33	4	3.67	4	0	1	0	0	0	0.33	0	0	0	0.33	3	0	0	0.17	0	0	0	0	0	1.83	7.17	0.83	2	2193.33	7.52	JTFB_43_23
JTFB.43.24		GTGYCAGCMGCCGCGGTAA	GGACTACHVGGGTWTCTAAT	43	24	TRUE	24_43_no	FALSE	FALSE	FALSE	TRUE	FALSE	13/03/17	no	NA		TRUE	TRUE	FALSE	1001b	3-B4	3	B4	No	36174	35686	5.726735256	180	0.764395028	582.14	4	4	4	0.14	0.86	0	0	0	0.71	0	0	0	0	3	0	0	0	0	0	0	0	0	2.14	6.5	0.57	2	2212.86	7.54	JTFB_43_24
JTFB.43.25		GTGYCAGCMGCCGCGGTAA	GGACTACHVGGGTWTCTAAT	43	25	TRUE	25_43_no	FALSE	FALSE	FALSE	TRUE	FALSE	21/03/17	no	NA		TRUE	TRUE	FALSE	1001b	3-C4	3	C4	No	27439	27072	5.514740725	159	0.754113085	526.67	4	4	4	0	1	0	0	0	1	0	0	0	0	3	0	0	0	0	0	0	0.17	0	2	7.5	1	2	2188.33	7.5	JTFB_43_25
JTFB.43.26		GTGYCAGCMGCCGCGGTAA	GGACTACHVGGGTWTCTAAT	43	26	TRUE	26_43_no	FALSE	FALSE	FALSE	TRUE	FALSE	27/03/17	no	NA		TRUE	TRUE	FALSE	1001b	3-D4	3	D4	No	24121	23524	5.387728103	140	0.755718084	498	4	4	4	0.2	1	0	0	0	0.8	0	0	0	0	3	0	0	0	0	0	0	0	0	2.2	6.3	1	2.25	2206	7.25	JTFB_43_26
JTFB.43.27		GTGYCAGCMGCCGCGGTAA	GGACTACHVGGGTWTCTAAT	43	27	TRUE	27_43_no	FALSE	FALSE	FALSE	TRUE	FALSE	05/04/17	no	NA		TRUE	TRUE	FALSE	1001b	3-C6	3	C6	No	39815	39137	6.066733755	190	0.80143322	513.57	3.75	3.8	4	0.29	0.71	0	0	0	0.29	0	0	0	0	2.86	0	0.14	0	0	0	0	0	0.14	2.14	6.93	1.71	3.17	2153.57	7.86	JTFB_43_27
JTFB.43.28		GTGYCAGCMGCCGCGGTAA	GGACTACHVGGGTWTCTAAT	43	28	TRUE	28_43_no	FALSE	FALSE	FALSE	TRUE	FALSE	14/04/17	no	NA		TRUE	TRUE	FALSE	1001b	3-D5	3	D5	No	25406	25108	5.950928011	141	0.833515682	495	4	3.33	4	0	1	0	0	0	0.57	0	0	0	0	3	0	0	0	0	0	0	0	0	3.17	7.5	0.71	2.2	2161.43	7.46	JTFB_43_28
JTFB.43.29		GTGYCAGCMGCCGCGGTAA	GGACTACHVGGGTWTCTAAT	43	29	TRUE	29_43_no	FALSE	FALSE	FALSE	TRUE	FALSE	20/04/17	no	NA		TRUE	TRUE	FALSE	1001b	3-E5	3	E5	No	43665	42937	4.227486078	150	0.584810086	464.29	4	3.5	4	0	1	0	0	0	1	0	0	0	0	3	0	0	0	0	0	0	0	0	2.29	7.5	1.29	1.29	2194.29	6.79	JTFB_43_29
JTFB.43.30		GTGYCAGCMGCCGCGGTAA	GGACTACHVGGGTWTCTAAT	43	30	TRUE	30_43_no	FALSE	FALSE	FALSE	TRUE	FALSE	27/04/17	no	NA		TRUE	TRUE	FALSE	1001b	3-F5	3	F5	No	45944	45419	5.034939269	163	0.685144308	516	4	4	4	0	1	0	0	0	0.8	0	0	0	0	3	0	0	0	0	0	0	0	0	1.4	7.5	1.6	2	2166	7.33	JTFB_43_30
JTFB.43.33		GTGYCAGCMGCCGCGGTAA	GGACTACHVGGGTWTCTAAT	43	33	TRUE	33_43_no	FALSE	FALSE	FALSE	TRUE	FALSE	17/05/17	no	NA		TRUE	TRUE	FALSE	1001b	3-G5	3	G5	No	48997	48016	5.323051348	187	0.705330037	557.5	4	4	4	0	1	0	0	0	0.75	0	0	0	0	3	0	0	0	0	0	0.75	0	0	1.5	7.5	0.75	1.67	2090	8.33	JTFB_43_33
JTFB.43.36		GTGYCAGCMGCCGCGGTAA	GGACTACHVGGGTWTCTAAT	43	36	TRUE	36_43_no	FALSE	FALSE	FALSE	TRUE	FALSE	09/06/17	no	NA		TRUE	TRUE	FALSE	1001b	3-H5	3	H5	No	48019	46899	5.095794215	178	0.681644719	567.5	3.5	4	4	0	1	0	0	0	0.67	0	0	0	0	3	0	0	0	0	0	0	0	0	2	7.5	1	1.5	2133.33	8.46	JTFB_43_36
JTFB.43.39		GTGYCAGCMGCCGCGGTAA	GGACTACHVGGGTWTCTAAT	43	39	TRUE	39_43_no	FALSE	FALSE	FALSE	TRUE	FALSE	07/07/17	no	NA		TRUE	TRUE	FALSE	1001b	3-D6	3	D6	No	17697	17501	5.796111494	129	0.826690005	479.29	4	4	4	0	1	0	0	0	0.71	0	0	0	0.14	3	0	0	0	0	0	0	0	0	2.71	7.5	1.29	1	2157.14	7.46	JTFB_43_39
JTFB.43.40		GTGYCAGCMGCCGCGGTAA	GGACTACHVGGGTWTCTAAT	43	40	TRUE	40_43_no	FALSE	FALSE	FALSE	TRUE	FALSE	13/07/17	no	NA		TRUE	TRUE	FALSE	1001b	3-F6	3	F6	No	31567	31126	5.240275045	163	0.713085984	445	4	4	4	0	1	0	0	0	1	0	0	0	0.29	3	0	0	0	0	0	0	0	0	2.71	7.5	0.8	1.5	2090	7.39	JTFB_43_40
JTFB.43.41		GTGYCAGCMGCCGCGGTAA	GGACTACHVGGGTWTCTAAT	43	41	TRUE	41_43_no	FALSE	FALSE	FALSE	TRUE	FALSE	21/07/17	no	NA		TRUE	TRUE	FALSE	1001b	3-E6	3	E6	No	28273	27915	5.15446191	131	0.73285254	455.83	4	3.8	4	0	1	0	0	0	1	0	0	0	0	3	0	0	0	0	0	0.17	0	0	1.83	6.33	1	1.5	2088.33	6.35	JTFB_43_41
JTFB.43.42		GTGYCAGCMGCCGCGGTAA	GGACTACHVGGGTWTCTAAT	43	42	TRUE	42_43_no	FALSE	FALSE	FALSE	TRUE	FALSE	28/07/17	no	NA		TRUE	TRUE	FALSE	1001b	3-A7	3	A7	No	26723	26392	5.363640842	147	0.744984019	449.17	3.75	4	4	0	0.83	0	0	0	0.83	0	0	0	0.5	3	0	0	0	0	0	0	0	0	2.33	7.5	0.83	1.4	2121.67	7.45	JTFB_43_42
JTFB.43.43		GTGYCAGCMGCCGCGGTAA	GGACTACHVGGGTWTCTAAT	43	43	TRUE	43_43_no	FALSE	FALSE	FALSE	TRUE	FALSE	03/08/17	no	NA		TRUE	TRUE	FALSE	1001b	3-E7	3	E7	No	28113	27590	5.092971145	153	0.701763672	440	4	4	4	0	1	0	0	0	0.86	0	0	0	0.29	3	0	0	0	0	0	0	0	0	2.86	7.5	0.86	1.33	2080	7.57	JTFB_43_43
JTFB.43.45		GTGYCAGCMGCCGCGGTAA	GGACTACHVGGGTWTCTAAT	43	45	TRUE	45_43_no	FALSE	FALSE	FALSE	TRUE	FALSE	17/08/17	no	NA		TRUE	TRUE	FALSE	1001b	3-F7	3	F7	No	37852	37358	5.181770859	167	0.701784721	497.71	3.67	3.83	3.75	0	1	0	0	0	0.71	0	0	0	0	3	0	0	0	0	0	0	0	0	2.67	8.75	0.71	1.25	2084.29	8.35	JTFB_43_45
JTFB.43.46		GTGYCAGCMGCCGCGGTAA	GGACTACHVGGGTWTCTAAT	43	46	TRUE	46_43_no	FALSE	TRUE	FALSE	TRUE	FALSE	25/08/17	no	NA		TRUE	TRUE	FALSE	1001b	3-H7	3	H7	No	39028	38424	5.457028754	147	0.757955153	450	4	4	4	0	1	0	0	0	0.6	0	0	0	0.4	3	0	0	0	0	0	0	0	0	2.6	7.8	0.6	1.67	2075	7.85	JTFB_43_46
