# Supplementary material for: Epidemiology and associated microbiota changes in deployed military personnel at high risk of traveler's diarrhea
Source: PLoS One. 2020 Aug 12;15(8):e0236703. doi: 10.1371/journal.pone.0236703 (PMC7423091; doi:10.1371/journal.pone.0236703)
Supplement: S4 Table — (TXT) [file pone.0236703.s008.txt]

#SampleID	BarcodeSequence	LinkerPrimerSequence	DiseaseAdditional	ClinicalTD	Well ID	life_stage	PlateNumber	TDType	CombinedPlateWell	Numeric_ID	SampleDate	Study	SubjectHadTD	Filter	age	OrderSubjectTD	Location	ReversePrimer	SequenceDepth	Order	Subject	Description
USygt33.T2			no_data	no_data	no_data	adult	no_data	no_data	no_data	no_data	no_data	GG	no_data	no_data	14	no_data	USA	no_data	no_data	no_data	no_data	USygt33.T2
USygt33.T1			no_data	no_data	no_data	adult	no_data	no_data	no_data	no_data	no_data	GG	no_data	no_data	14	no_data	USA	no_data	no_data	no_data	no_data	USygt33.T1
USygt31.T2			no_data	no_data	no_data	adult	no_data	no_data	no_data	no_data	no_data	GG	no_data	no_data	14	no_data	USA	no_data	no_data	no_data	no_data	USygt31.T2
USygt13.T1			no_data	no_data	no_data	adult	no_data	no_data	no_data	no_data	no_data	GG	no_data	no_data	14	no_data	USA	no_data	no_data	no_data	no_data	USygt13.T1
USygt3.T2			no_data	no_data	no_data	adult	no_data	no_data	no_data	no_data	no_data	GG	no_data	no_data	14	no_data	USA	no_data	no_data	no_data	no_data	USygt3.T2
USygt3.T1			no_data	no_data	no_data	adult	no_data	no_data	no_data	no_data	no_data	GG	no_data	no_data	14	no_data	USA	no_data	no_data	no_data	no_data	USygt3.T1
USygt30.T2			no_data	no_data	no_data	adult	no_data	no_data	no_data	no_data	no_data	GG	no_data	no_data	14	no_data	USA	no_data	no_data	no_data	no_data	USygt30.T2
USygt30.T1			no_data	no_data	no_data	adult	no_data	no_data	no_data	no_data	no_data	GG	no_data	no_data	14	no_data	USA	no_data	no_data	no_data	no_data	USygt30.T1
USygt17.T2			no_data	no_data	no_data	adult	no_data	no_data	no_data	no_data	no_data	GG	no_data	no_data	14	no_data	USA	no_data	no_data	no_data	no_data	USygt17.T2
USygt24.T1			no_data	no_data	no_data	adult	no_data	no_data	no_data	no_data	no_data	GG	no_data	no_data	14	no_data	USA	no_data	no_data	no_data	no_data	USygt24.T1
USygt31.T1			no_data	no_data	no_data	adult	no_data	no_data	no_data	no_data	no_data	GG	no_data	no_data	14	no_data	USA	no_data	no_data	no_data	no_data	USygt31.T1
USygt25.T1			no_data	no_data	no_data	adult	no_data	no_data	no_data	no_data	no_data	GG	no_data	no_data	14	no_data	USA	no_data	no_data	no_data	no_data	USygt25.T1
USygt25.T2			no_data	no_data	no_data	adult	no_data	no_data	no_data	no_data	no_data	GG	no_data	no_data	14	no_data	USA	no_data	no_data	no_data	no_data	USygt25.T2
USygt23.T2			no_data	no_data	no_data	adult	no_data	no_data	no_data	no_data	no_data	GG	no_data	no_data	14	no_data	USA	no_data	no_data	no_data	no_data	USygt23.T2
USygt1.T1			no_data	no_data	no_data	adult	no_data	no_data	no_data	no_data	no_data	GG	no_data	no_data	14	no_data	USA	no_data	no_data	no_data	no_data	USygt1.T1
USygt1.T2			no_data	no_data	no_data	adult	no_data	no_data	no_data	no_data	no_data	GG	no_data	no_data	14	no_data	USA	no_data	no_data	no_data	no_data	USygt1.T2
USygt24.T2			no_data	no_data	no_data	adult	no_data	no_data	no_data	no_data	no_data	GG	no_data	no_data	14	no_data	USA	no_data	no_data	no_data	no_data	USygt24.T2
USygt13.T2			no_data	no_data	no_data	adult	no_data	no_data	no_data	no_data	no_data	GG	no_data	no_data	14	no_data	USA	no_data	no_data	no_data	no_data	USygt13.T2
USygt23.T1			no_data	no_data	no_data	adult	no_data	no_data	no_data	no_data	no_data	GG	no_data	no_data	14	no_data	USA	no_data	no_data	no_data	no_data	USygt23.T1
USygt17.T1			no_data	no_data	no_data	adult	no_data	no_data	no_data	no_data	no_data	GG	no_data	no_data	14	no_data	USA	no_data	no_data	no_data	no_data	USygt17.T1
USygt49.T2			no_data	no_data	no_data	adult	no_data	no_data	no_data	no_data	no_data	GG	no_data	no_data	14	no_data	USA	no_data	no_data	no_data	no_data	USygt49.T2
USygt49.T1			no_data	no_data	no_data	adult	no_data	no_data	no_data	no_data	no_data	GG	no_data	no_data	14	no_data	USA	no_data	no_data	no_data	no_data	USygt49.T1
USygt29.T1			no_data	no_data	no_data	adult	no_data	no_data	no_data	no_data	no_data	GG	no_data	no_data	14	no_data	USA	no_data	no_data	no_data	no_data	USygt29.T1
USygt29.T2			no_data	no_data	no_data	adult	no_data	no_data	no_data	no_data	no_data	GG	no_data	no_data	14	no_data	USA	no_data	no_data	no_data	no_data	USygt29.T2
USygt42.T1			no_data	no_data	no_data	adult	no_data	no_data	no_data	no_data	no_data	GG	no_data	no_data	14	no_data	USA	no_data	no_data	no_data	no_data	USygt42.T1
USygt20.T2			no_data	no_data	no_data	adult	no_data	no_data	no_data	no_data	no_data	GG	no_data	no_data	14	no_data	USA	no_data	no_data	no_data	no_data	USygt20.T2
USygt20.T1			no_data	no_data	no_data	adult	no_data	no_data	no_data	no_data	no_data	GG	no_data	no_data	14	no_data	USA	no_data	no_data	no_data	no_data	USygt20.T1
USygt43.T1			no_data	no_data	no_data	adult	no_data	no_data	no_data	no_data	no_data	GG	no_data	no_data	14	no_data	USA	no_data	no_data	no_data	no_data	USygt43.T1
USygt43.T2			no_data	no_data	no_data	adult	no_data	no_data	no_data	no_data	no_data	GG	no_data	no_data	14	no_data	USA	no_data	no_data	no_data	no_data	USygt43.T2
USygt19.T2			no_data	no_data	no_data	adult	no_data	no_data	no_data	no_data	no_data	GG	no_data	no_data	14	no_data	USA	no_data	no_data	no_data	no_data	USygt19.T2
USygt19.T1			no_data	no_data	no_data	adult	no_data	no_data	no_data	no_data	no_data	GG	no_data	no_data	14	no_data	USA	no_data	no_data	no_data	no_data	USygt19.T1
Amz6teen			no_data	no_data	no_data	adult	no_data	no_data	no_data	no_data	no_data	GG	no_data	no_data	14	no_data	Venezuela	no_data	no_data	no_data	no_data	Amz6teen
USygt14.T1			no_data	no_data	no_data	adult	no_data	no_data	no_data	no_data	no_data	GG	no_data	no_data	14	no_data	USA	no_data	no_data	no_data	no_data	USygt14.T1
USygt14.T2			no_data	no_data	no_data	adult	no_data	no_data	no_data	no_data	no_data	GG	no_data	no_data	14	no_data	USA	no_data	no_data	no_data	no_data	USygt14.T2
USygt42.T2			no_data	no_data	no_data	adult	no_data	no_data	no_data	no_data	no_data	GG	no_data	no_data	14	no_data	USA	no_data	no_data	no_data	no_data	USygt42.T2
USygt21.T2			no_data	no_data	no_data	adult	no_data	no_data	no_data	no_data	no_data	GG	no_data	no_data	15	no_data	USA	no_data	no_data	no_data	no_data	USygt21.T2
USygt39.T1			no_data	no_data	no_data	adult	no_data	no_data	no_data	no_data	no_data	GG	no_data	no_data	15	no_data	USA	no_data	no_data	no_data	no_data	USygt39.T1
USygt39.T2			no_data	no_data	no_data	adult	no_data	no_data	no_data	no_data	no_data	GG	no_data	no_data	15	no_data	USA	no_data	no_data	no_data	no_data	USygt39.T2
USygt54.T1			no_data	no_data	no_data	adult	no_data	no_data	no_data	no_data	no_data	GG	no_data	no_data	15	no_data	USA	no_data	no_data	no_data	no_data	USygt54.T1
USygt6.T2			no_data	no_data	no_data	adult	no_data	no_data	no_data	no_data	no_data	GG	no_data	no_data	15	no_data	USA	no_data	no_data	no_data	no_data	USygt6.T2
USygt21.T1			no_data	no_data	no_data	adult	no_data	no_data	no_data	no_data	no_data	GG	no_data	no_data	15	no_data	USA	no_data	no_data	no_data	no_data	USygt21.T1
USygt4.T1			no_data	no_data	no_data	adult	no_data	no_data	no_data	no_data	no_data	GG	no_data	no_data	15	no_data	USA	no_data	no_data	no_data	no_data	USygt4.T1
USygt8.T1			no_data	no_data	no_data	adult	no_data	no_data	no_data	no_data	no_data	GG	no_data	no_data	15	no_data	USA	no_data	no_data	no_data	no_data	USygt8.T1
USygt18.T2			no_data	no_data	no_data	adult	no_data	no_data	no_data	no_data	no_data	GG	no_data	no_data	15	no_data	USA	no_data	no_data	no_data	no_data	USygt18.T2
Amz1teenF			no_data	no_data	no_data	adult	no_data	no_data	no_data	no_data	no_data	GG	no_data	no_data	15	no_data	Venezuela	no_data	no_data	no_data	no_data	Amz1teenF
USygt18.T1			no_data	no_data	no_data	adult	no_data	no_data	no_data	no_data	no_data	GG	no_data	no_data	15	no_data	USA	no_data	no_data	no_data	no_data	USygt18.T1
USygt41.T2			no_data	no_data	no_data	adult	no_data	no_data	no_data	no_data	no_data	GG	no_data	no_data	15	no_data	USA	no_data	no_data	no_data	no_data	USygt41.T2
USygt41.T1			no_data	no_data	no_data	adult	no_data	no_data	no_data	no_data	no_data	GG	no_data	no_data	15	no_data	USA	no_data	no_data	no_data	no_data	USygt41.T1
USygt40.T1			no_data	no_data	no_data	adult	no_data	no_data	no_data	no_data	no_data	GG	no_data	no_data	15	no_data	USA	no_data	no_data	no_data	no_data	USygt40.T1
USygt35.T1			no_data	no_data	no_data	adult	no_data	no_data	no_data	no_data	no_data	GG	no_data	no_data	15	no_data	USA	no_data	no_data	no_data	no_data	USygt35.T1
USygt35.T2			no_data	no_data	no_data	adult	no_data	no_data	no_data	no_data	no_data	GG	no_data	no_data	15	no_data	USA	no_data	no_data	no_data	no_data	USygt35.T2
USygt53.T1			no_data	no_data	no_data	adult	no_data	no_data	no_data	no_data	no_data	GG	no_data	no_data	15	no_data	USA	no_data	no_data	no_data	no_data	USygt53.T1
USygt53.T2			no_data	no_data	no_data	adult	no_data	no_data	no_data	no_data	no_data	GG	no_data	no_data	15	no_data	USA	no_data	no_data	no_data	no_data	USygt53.T2
USygt54.T2			no_data	no_data	no_data	adult	no_data	no_data	no_data	no_data	no_data	GG	no_data	no_data	15	no_data	USA	no_data	no_data	no_data	no_data	USygt54.T2
USygt8.T2			no_data	no_data	no_data	adult	no_data	no_data	no_data	no_data	no_data	GG	no_data	no_data	15	no_data	USA	no_data	no_data	no_data	no_data	USygt8.T2
USygt22.T1			no_data	no_data	no_data	adult	no_data	no_data	no_data	no_data	no_data	GG	no_data	no_data	15	no_data	USA	no_data	no_data	no_data	no_data	USygt22.T1
USygt22.T2			no_data	no_data	no_data	adult	no_data	no_data	no_data	no_data	no_data	GG	no_data	no_data	15	no_data	USA	no_data	no_data	no_data	no_data	USygt22.T2
USygt47.T1			no_data	no_data	no_data	adult	no_data	no_data	no_data	no_data	no_data	GG	no_data	no_data	15	no_data	USA	no_data	no_data	no_data	no_data	USygt47.T1
USygt47.T2			no_data	no_data	no_data	adult	no_data	no_data	no_data	no_data	no_data	GG	no_data	no_data	15	no_data	USA	no_data	no_data	no_data	no_data	USygt47.T2
USygt44.T1			no_data	no_data	no_data	adult	no_data	no_data	no_data	no_data	no_data	GG	no_data	no_data	15	no_data	USA	no_data	no_data	no_data	no_data	USygt44.T1
USygt44.T2			no_data	no_data	no_data	adult	no_data	no_data	no_data	no_data	no_data	GG	no_data	no_data	15	no_data	USA	no_data	no_data	no_data	no_data	USygt44.T2
USygt4.T2			no_data	no_data	no_data	adult	no_data	no_data	no_data	no_data	no_data	GG	no_data	no_data	15	no_data	USA	no_data	no_data	no_data	no_data	USygt4.T2
USygt40.T2			no_data	no_data	no_data	adult	no_data	no_data	no_data	no_data	no_data	GG	no_data	no_data	15	no_data	USA	no_data	no_data	no_data	no_data	USygt40.T2
USygt45.T2			no_data	no_data	no_data	adult	no_data	no_data	no_data	no_data	no_data	GG	no_data	no_data	16	no_data	USA	no_data	no_data	no_data	no_data	USygt45.T2
USygt45.T1			no_data	no_data	no_data	adult	no_data	no_data	no_data	no_data	no_data	GG	no_data	no_data	16	no_data	USA	no_data	no_data	no_data	no_data	USygt45.T1
USygt5.T1			no_data	no_data	no_data	adult	no_data	no_data	no_data	no_data	no_data	GG	no_data	no_data	16	no_data	USA	no_data	no_data	no_data	no_data	USygt5.T1
USygt5.T2			no_data	no_data	no_data	adult	no_data	no_data	no_data	no_data	no_data	GG	no_data	no_data	16	no_data	USA	no_data	no_data	no_data	no_data	USygt5.T2
USygt48.T1			no_data	no_data	no_data	adult	no_data	no_data	no_data	no_data	no_data	GG	no_data	no_data	16	no_data	USA	no_data	no_data	no_data	no_data	USygt48.T1
USygt48.T2			no_data	no_data	no_data	adult	no_data	no_data	no_data	no_data	no_data	GG	no_data	no_data	16	no_data	USA	no_data	no_data	no_data	no_data	USygt48.T2
USygt32.T1			no_data	no_data	no_data	adult	no_data	no_data	no_data	no_data	no_data	GG	no_data	no_data	16	no_data	USA	no_data	no_data	no_data	no_data	USygt32.T1
USygt32.T2			no_data	no_data	no_data	adult	no_data	no_data	no_data	no_data	no_data	GG	no_data	no_data	16	no_data	USA	no_data	no_data	no_data	no_data	USygt32.T2
USygt28.T2			no_data	no_data	no_data	adult	no_data	no_data	no_data	no_data	no_data	GG	no_data	no_data	16	no_data	USA	no_data	no_data	no_data	no_data	USygt28.T2
USygt28.T1			no_data	no_data	no_data	adult	no_data	no_data	no_data	no_data	no_data	GG	no_data	no_data	16	no_data	USA	no_data	no_data	no_data	no_data	USygt28.T1
USygt50.T1			no_data	no_data	no_data	adult	no_data	no_data	no_data	no_data	no_data	GG	no_data	no_data	16	no_data	USA	no_data	no_data	no_data	no_data	USygt50.T1
USygt50.T2			no_data	no_data	no_data	adult	no_data	no_data	no_data	no_data	no_data	GG	no_data	no_data	16	no_data	USA	no_data	no_data	no_data	no_data	USygt50.T2
USygt34.T1			no_data	no_data	no_data	adult	no_data	no_data	no_data	no_data	no_data	GG	no_data	no_data	16	no_data	USA	no_data	no_data	no_data	no_data	USygt34.T1
USygt26.T1			no_data	no_data	no_data	adult	no_data	no_data	no_data	no_data	no_data	GG	no_data	no_data	16	no_data	USA	no_data	no_data	no_data	no_data	USygt26.T1
USygt26.T2			no_data	no_data	no_data	adult	no_data	no_data	no_data	no_data	no_data	GG	no_data	no_data	16	no_data	USA	no_data	no_data	no_data	no_data	USygt26.T2
USygt10.T1			no_data	no_data	no_data	adult	no_data	no_data	no_data	no_data	no_data	GG	no_data	no_data	16	no_data	USA	no_data	no_data	no_data	no_data	USygt10.T1
USygt10.T2			no_data	no_data	no_data	adult	no_data	no_data	no_data	no_data	no_data	GG	no_data	no_data	16	no_data	USA	no_data	no_data	no_data	no_data	USygt10.T2
USygt52.T2			no_data	no_data	no_data	adult	no_data	no_data	no_data	no_data	no_data	GG	no_data	no_data	16	no_data	USA	no_data	no_data	no_data	no_data	USygt52.T2
USygt52.T1			no_data	no_data	no_data	adult	no_data	no_data	no_data	no_data	no_data	GG	no_data	no_data	16	no_data	USA	no_data	no_data	no_data	no_data	USygt52.T1
USygt15.T2			no_data	no_data	no_data	adult	no_data	no_data	no_data	no_data	no_data	GG	no_data	no_data	16	no_data	USA	no_data	no_data	no_data	no_data	USygt15.T2
USygt15.T1			no_data	no_data	no_data	adult	no_data	no_data	no_data	no_data	no_data	GG	no_data	no_data	16	no_data	USA	no_data	no_data	no_data	no_data	USygt15.T1
USygt9.T1			no_data	no_data	no_data	adult	no_data	no_data	no_data	no_data	no_data	GG	no_data	no_data	16	no_data	USA	no_data	no_data	no_data	no_data	USygt9.T1
USygt9.T2			no_data	no_data	no_data	adult	no_data	no_data	no_data	no_data	no_data	GG	no_data	no_data	16	no_data	USA	no_data	no_data	no_data	no_data	USygt9.T2
USygt37.T2			no_data	no_data	no_data	adult	no_data	no_data	no_data	no_data	no_data	GG	no_data	no_data	16	no_data	USA	no_data	no_data	no_data	no_data	USygt37.T2
USygt37.T1			no_data	no_data	no_data	adult	no_data	no_data	no_data	no_data	no_data	GG	no_data	no_data	16	no_data	USA	no_data	no_data	no_data	no_data	USygt37.T1
USygt51.T2			no_data	no_data	no_data	adult	no_data	no_data	no_data	no_data	no_data	GG	no_data	no_data	16	no_data	USA	no_data	no_data	no_data	no_data	USygt51.T2
USygt51.T1			no_data	no_data	no_data	adult	no_data	no_data	no_data	no_data	no_data	GG	no_data	no_data	16	no_data	USA	no_data	no_data	no_data	no_data	USygt51.T1
USygt46.T1			no_data	no_data	no_data	adult	no_data	no_data	no_data	no_data	no_data	GG	no_data	no_data	16	no_data	USA	no_data	no_data	no_data	no_data	USygt46.T1
USygt46.T2			no_data	no_data	no_data	adult	no_data	no_data	no_data	no_data	no_data	GG	no_data	no_data	16	no_data	USA	no_data	no_data	no_data	no_data	USygt46.T2
k278B.2			no_data	no_data	no_data	adult	no_data	no_data	no_data	no_data	no_data	GG	no_data	no_data	16.72	no_data	Malawi	no_data	no_data	no_data	no_data	k278B.2
k278A.2			no_data	no_data	no_data	adult	no_data	no_data	no_data	no_data	no_data	GG	no_data	no_data	16.72	no_data	Malawi	no_data	no_data	no_data	no_data	k278A.2
USygt38.T2			no_data	no_data	no_data	adult	no_data	no_data	no_data	no_data	no_data	GG	no_data	no_data	17	no_data	USA	no_data	no_data	no_data	no_data	USygt38.T2
USygt38.T1			no_data	no_data	no_data	adult	no_data	no_data	no_data	no_data	no_data	GG	no_data	no_data	17	no_data	USA	no_data	no_data	no_data	no_data	USygt38.T1
Amz5teenF			no_data	no_data	no_data	adult	no_data	no_data	no_data	no_data	no_data	GG	no_data	no_data	18	no_data	Venezuela	no_data	no_data	no_data	no_data	Amz5teenF
AmzC5adltF			no_data	no_data	no_data	adult	no_data	no_data	no_data	no_data	no_data	GG	no_data	no_data	20	no_data	Venezuela	no_data	no_data	no_data	no_data	AmzC5adltF
AmzC32adltF			no_data	no_data	no_data	adult	no_data	no_data	no_data	no_data	no_data	GG	no_data	no_data	20	no_data	Venezuela	no_data	no_data	no_data	no_data	AmzC32adltF
h147M.1			no_data	no_data	no_data	adult	no_data	no_data	no_data	no_data	no_data	GG	no_data	no_data	20	no_data	Malawi	no_data	no_data	no_data	no_data	h147M.1
AmzC31adltF			no_data	no_data	no_data	adult	no_data	no_data	no_data	no_data	no_data	GG	no_data	no_data	21	no_data	Venezuela	no_data	no_data	no_data	no_data	AmzC31adltF
h208M.1			no_data	no_data	no_data	adult	no_data	no_data	no_data	no_data	no_data	GG	no_data	no_data	21	no_data	Malawi	no_data	no_data	no_data	no_data	h208M.1
AmzC10adltF1			no_data	no_data	no_data	adult	no_data	no_data	no_data	no_data	no_data	GG	no_data	no_data	22	no_data	Venezuela	no_data	no_data	no_data	no_data	AmzC10adltF1
F3T2pre4			no_data	no_data	no_data	adult	no_data	no_data	no_data	no_data	no_data	GG	no_data	no_data	23	no_data	USA	no_data	no_data	no_data	no_data	F3T2pre4
F4T1pre4			no_data	no_data	no_data	adult	no_data	no_data	no_data	no_data	no_data	GG	no_data	no_data	23	no_data	USA	no_data	no_data	no_data	no_data	F4T1pre4
h257M.1			no_data	no_data	no_data	adult	no_data	no_data	no_data	no_data	no_data	GG	no_data	no_data	23	no_data	Malawi	no_data	no_data	no_data	no_data	h257M.1
h305M.1			no_data	no_data	no_data	adult	no_data	no_data	no_data	no_data	no_data	GG	no_data	no_data	23	no_data	Malawi	no_data	no_data	no_data	no_data	h305M.1
F4T2pre4			no_data	no_data	no_data	adult	no_data	no_data	no_data	no_data	no_data	GG	no_data	no_data	23	no_data	USA	no_data	no_data	no_data	no_data	F4T2pre4
AmzC11adltF2			no_data	no_data	no_data	adult	no_data	no_data	no_data	no_data	no_data	GG	no_data	no_data	23	no_data	Venezuela	no_data	no_data	no_data	no_data	AmzC11adltF2
F3T1pre4			no_data	no_data	no_data	adult	no_data	no_data	no_data	no_data	no_data	GG	no_data	no_data	23	no_data	USA	no_data	no_data	no_data	no_data	F3T1pre4
TS185			no_data	no_data	no_data	adult	no_data	no_data	no_data	no_data	no_data	GG	no_data	no_data	24	no_data	USA	no_data	no_data	no_data	no_data	TS185
TS184			no_data	no_data	no_data	adult	no_data	no_data	no_data	no_data	no_data	GG	no_data	no_data	24	no_data	USA	no_data	no_data	no_data	no_data	TS184
AmzC10adltF2			no_data	no_data	no_data	adult	no_data	no_data	no_data	no_data	no_data	GG	no_data	no_data	24	no_data	Venezuela	no_data	no_data	no_data	no_data	AmzC10adltF2
h95M.1			no_data	no_data	no_data	adult	no_data	no_data	no_data	no_data	no_data	GG	no_data	no_data	24	no_data	Malawi	no_data	no_data	no_data	no_data	h95M.1
AmzC2adltF			no_data	no_data	no_data	adult	no_data	no_data	no_data	no_data	no_data	GG	no_data	no_data	24	no_data	Venezuela	no_data	no_data	no_data	no_data	AmzC2adltF
h279M.1			no_data	no_data	no_data	adult	no_data	no_data	no_data	no_data	no_data	GG	no_data	no_data	24	no_data	Malawi	no_data	no_data	no_data	no_data	h279M.1
USchp1Mom			no_data	no_data	no_data	adult	no_data	no_data	no_data	no_data	no_data	GG	no_data	no_data	24	no_data	USA	no_data	no_data	no_data	no_data	USchp1Mom
AmzC6adltF			no_data	no_data	no_data	adult	no_data	no_data	no_data	no_data	no_data	GG	no_data	no_data	24	no_data	Venezuela	no_data	no_data	no_data	no_data	AmzC6adltF
h101M.1			no_data	no_data	no_data	adult	no_data	no_data	no_data	no_data	no_data	GG	no_data	no_data	24	no_data	Malawi	no_data	no_data	no_data	no_data	h101M.1
h9M.1			no_data	no_data	no_data	adult	no_data	no_data	no_data	no_data	no_data	GG	no_data	no_data	24.03	no_data	Malawi	no_data	no_data	no_data	no_data	h9M.1
TS4			no_data	no_data	no_data	adult	no_data	no_data	no_data	no_data	no_data	GG	no_data	no_data	25	no_data	USA	no_data	no_data	no_data	no_data	TS4
TS5			no_data	no_data	no_data	adult	no_data	no_data	no_data	no_data	no_data	GG	no_data	no_data	25	no_data	USA	no_data	no_data	no_data	no_data	TS5
TS163			no_data	no_data	no_data	adult	no_data	no_data	no_data	no_data	no_data	GG	no_data	no_data	25	no_data	USA	no_data	no_data	no_data	no_data	TS163
TS164			no_data	no_data	no_data	adult	no_data	no_data	no_data	no_data	no_data	GG	no_data	no_data	25	no_data	USA	no_data	no_data	no_data	no_data	TS164
TS127			no_data	no_data	no_data	adult	no_data	no_data	no_data	no_data	no_data	GG	no_data	no_data	25	no_data	USA	no_data	no_data	no_data	no_data	TS127
TS128			no_data	no_data	no_data	adult	no_data	no_data	no_data	no_data	no_data	GG	no_data	no_data	25	no_data	USA	no_data	no_data	no_data	no_data	TS128
h78M.1			no_data	no_data	no_data	adult	no_data	no_data	no_data	no_data	no_data	GG	no_data	no_data	25	no_data	Malawi	no_data	no_data	no_data	no_data	h78M.1
TS25			no_data	no_data	no_data	adult	no_data	no_data	no_data	no_data	no_data	GG	no_data	no_data	26	no_data	USA	no_data	no_data	no_data	no_data	TS25
TS26			no_data	no_data	no_data	adult	no_data	no_data	no_data	no_data	no_data	GG	no_data	no_data	26	no_data	USA	no_data	no_data	no_data	no_data	TS26
TS8			no_data	no_data	no_data	adult	no_data	no_data	no_data	no_data	no_data	GG	no_data	no_data	26	no_data	USA	no_data	no_data	no_data	no_data	TS8
TS7			no_data	no_data	no_data	adult	no_data	no_data	no_data	no_data	no_data	GG	no_data	no_data	26	no_data	USA	no_data	no_data	no_data	no_data	TS7
h68M.1			no_data	no_data	no_data	adult	no_data	no_data	no_data	no_data	no_data	GG	no_data	no_data	26	no_data	Malawi	no_data	no_data	no_data	no_data	h68M.1
h10M.1			no_data	no_data	no_data	adult	no_data	no_data	no_data	no_data	no_data	GG	no_data	no_data	26	no_data	Malawi	no_data	no_data	no_data	no_data	h10M.1
USchp41Mom			no_data	no_data	no_data	adult	no_data	no_data	no_data	no_data	no_data	GG	no_data	no_data	26	no_data	USA	no_data	no_data	no_data	no_data	USchp41Mom
h37M.1			no_data	no_data	no_data	adult	no_data	no_data	no_data	no_data	no_data	GG	no_data	no_data	27	no_data	Malawi	no_data	no_data	no_data	no_data	h37M.1
TS13			no_data	no_data	no_data	adult	no_data	no_data	no_data	no_data	no_data	GG	no_data	no_data	27	no_data	USA	no_data	no_data	no_data	no_data	TS13
TS14			no_data	no_data	no_data	adult	no_data	no_data	no_data	no_data	no_data	GG	no_data	no_data	27	no_data	USA	no_data	no_data	no_data	no_data	TS14
h60M.1			no_data	no_data	no_data	adult	no_data	no_data	no_data	no_data	no_data	GG	no_data	no_data	27	no_data	Malawi	no_data	no_data	no_data	no_data	h60M.1
TS1			no_data	no_data	no_data	adult	no_data	no_data	no_data	no_data	no_data	GG	no_data	no_data	28	no_data	USA	no_data	no_data	no_data	no_data	TS1
TS110			no_data	no_data	no_data	adult	no_data	no_data	no_data	no_data	no_data	GG	no_data	no_data	28	no_data	USA	no_data	no_data	no_data	no_data	TS110
h85M.1			no_data	no_data	no_data	adult	no_data	no_data	no_data	no_data	no_data	GG	no_data	no_data	28	no_data	Malawi	no_data	no_data	no_data	no_data	h85M.1
TS2			no_data	no_data	no_data	adult	no_data	no_data	no_data	no_data	no_data	GG	no_data	no_data	28	no_data	USA	no_data	no_data	no_data	no_data	TS2
TS109			no_data	no_data	no_data	adult	no_data	no_data	no_data	no_data	no_data	GG	no_data	no_data	28	no_data	USA	no_data	no_data	no_data	no_data	TS109
Amz4adltF			no_data	no_data	no_data	adult	no_data	no_data	no_data	no_data	no_data	GG	no_data	no_data	28	no_data	Venezuela	no_data	no_data	no_data	no_data	Amz4adltF
Amz7adltF			no_data	no_data	no_data	adult	no_data	no_data	no_data	no_data	no_data	GG	no_data	no_data	29	no_data	Venezuela	no_data	no_data	no_data	no_data	Amz7adltF
USchp3Mom			no_data	no_data	no_data	adult	no_data	no_data	no_data	no_data	no_data	GG	no_data	no_data	29	no_data	USA	no_data	no_data	no_data	no_data	USchp3Mom
AmzC9adltF			no_data	no_data	no_data	adult	no_data	no_data	no_data	no_data	no_data	GG	no_data	no_data	29	no_data	Venezuela	no_data	no_data	no_data	no_data	AmzC9adltF
TS193			no_data	no_data	no_data	adult	no_data	no_data	no_data	no_data	no_data	GG	no_data	no_data	30	no_data	USA	no_data	no_data	no_data	no_data	TS193
TS194			no_data	no_data	no_data	adult	no_data	no_data	no_data	no_data	no_data	GG	no_data	no_data	30	no_data	USA	no_data	no_data	no_data	no_data	TS194
USygt2.M			no_data	no_data	no_data	adult	no_data	no_data	no_data	no_data	no_data	GG	no_data	no_data	30	no_data	USA	no_data	no_data	no_data	no_data	USygt2.M
AmzC4adltF			no_data	no_data	no_data	adult	no_data	no_data	no_data	no_data	no_data	GG	no_data	no_data	31	no_data	Venezuela	no_data	no_data	no_data	no_data	AmzC4adltF
h273M.1			no_data	no_data	no_data	adult	no_data	no_data	no_data	no_data	no_data	GG	no_data	no_data	32	no_data	Malawi	no_data	no_data	no_data	no_data	h273M.1
h186M.1			no_data	no_data	no_data	adult	no_data	no_data	no_data	no_data	no_data	GG	no_data	no_data	32	no_data	Malawi	no_data	no_data	no_data	no_data	h186M.1
h146M.1			no_data	no_data	no_data	adult	no_data	no_data	no_data	no_data	no_data	GG	no_data	no_data	33	no_data	Malawi	no_data	no_data	no_data	no_data	h146M.1
h235M.1			no_data	no_data	no_data	adult	no_data	no_data	no_data	no_data	no_data	GG	no_data	no_data	33	no_data	Malawi	no_data	no_data	no_data	no_data	h235M.1
AmzC3adltF			no_data	no_data	no_data	adult	no_data	no_data	no_data	no_data	no_data	GG	no_data	no_data	33	no_data	Venezuela	no_data	no_data	no_data	no_data	AmzC3adltF
USchp60Mom			no_data	no_data	no_data	adult	no_data	no_data	no_data	no_data	no_data	GG	no_data	no_data	33	no_data	USA	no_data	no_data	no_data	no_data	USchp60Mom
USBldAdlt6			no_data	no_data	no_data	adult	no_data	no_data	no_data	no_data	no_data	GG	no_data	no_data	33	no_data	USA	no_data	no_data	no_data	no_data	USBldAdlt6
h165M.1			no_data	no_data	no_data	adult	no_data	no_data	no_data	no_data	no_data	GG	no_data	no_data	34	no_data	Malawi	no_data	no_data	no_data	no_data	h165M.1
USchp25Mom			no_data	no_data	no_data	adult	no_data	no_data	no_data	no_data	no_data	GG	no_data	no_data	34	no_data	USA	no_data	no_data	no_data	no_data	USchp25Mom
USchp4Mom			no_data	no_data	no_data	adult	no_data	no_data	no_data	no_data	no_data	GG	no_data	no_data	35	no_data	USA	no_data	no_data	no_data	no_data	USchp4Mom
Amz2adltF			no_data	no_data	no_data	adult	no_data	no_data	no_data	no_data	no_data	GG	no_data	no_data	35	no_data	Venezuela	no_data	no_data	no_data	no_data	Amz2adltF
USygt8.M			no_data	no_data	no_data	adult	no_data	no_data	no_data	no_data	no_data	GG	no_data	no_data	35	no_data	USA	no_data	no_data	no_data	no_data	USygt8.M
USygt32.M			no_data	no_data	no_data	adult	no_data	no_data	no_data	no_data	no_data	GG	no_data	no_data	35	no_data	USA	no_data	no_data	no_data	no_data	USygt32.M
USygt34.M			no_data	no_data	no_data	adult	no_data	no_data	no_data	no_data	no_data	GG	no_data	no_data	36	no_data	USA	no_data	no_data	no_data	no_data	USygt34.M
USchp36Mom			no_data	no_data	no_data	adult	no_data	no_data	no_data	no_data	no_data	GG	no_data	no_data	36	no_data	USA	no_data	no_data	no_data	no_data	USchp36Mom
AmzC11adltF1			no_data	no_data	no_data	adult	no_data	no_data	no_data	no_data	no_data	GG	no_data	no_data	37	no_data	Venezuela	no_data	no_data	no_data	no_data	AmzC11adltF1
USygt8.F			no_data	no_data	no_data	adult	no_data	no_data	no_data	no_data	no_data	GG	no_data	no_data	37	no_data	USA	no_data	no_data	no_data	no_data	USygt8.F
h122M.1			no_data	no_data	no_data	adult	no_data	no_data	no_data	no_data	no_data	GG	no_data	no_data	38	no_data	Malawi	no_data	no_data	no_data	no_data	h122M.1
AmzC30adltF			no_data	no_data	no_data	adult	no_data	no_data	no_data	no_data	no_data	GG	no_data	no_data	38	no_data	Venezuela	no_data	no_data	no_data	no_data	AmzC30adltF
AmzC7adltF			no_data	no_data	no_data	adult	no_data	no_data	no_data	no_data	no_data	GG	no_data	no_data	38	no_data	Venezuela	no_data	no_data	no_data	no_data	AmzC7adltF
AmzC29adltF			no_data	no_data	no_data	adult	no_data	no_data	no_data	no_data	no_data	GG	no_data	no_data	38	no_data	Venezuela	no_data	no_data	no_data	no_data	AmzC29adltF
Amz29adlt			no_data	no_data	no_data	adult	no_data	no_data	no_data	no_data	no_data	GG	no_data	no_data	39	no_data	Venezuela	no_data	no_data	no_data	no_data	Amz29adlt
USygt35.M			no_data	no_data	no_data	adult	no_data	no_data	no_data	no_data	no_data	GG	no_data	no_data	39	no_data	USA	no_data	no_data	no_data	no_data	USygt35.M
USygt21.M			no_data	no_data	no_data	adult	no_data	no_data	no_data	no_data	no_data	GG	no_data	no_data	39	no_data	USA	no_data	no_data	no_data	no_data	USygt21.M
USygt34.F			no_data	no_data	no_data	adult	no_data	no_data	no_data	no_data	no_data	GG	no_data	no_data	40	no_data	USA	no_data	no_data	no_data	no_data	USygt34.F
AmzC12adltF			no_data	no_data	no_data	adult	no_data	no_data	no_data	no_data	no_data	GG	no_data	no_data	40	no_data	Venezuela	no_data	no_data	no_data	no_data	AmzC12adltF
USchp18Mom			no_data	no_data	no_data	adult	no_data	no_data	no_data	no_data	no_data	GG	no_data	no_data	40	no_data	USA	no_data	no_data	no_data	no_data	USchp18Mom
USygt5.M			no_data	no_data	no_data	adult	no_data	no_data	no_data	no_data	no_data	GG	no_data	no_data	41	no_data	USA	no_data	no_data	no_data	no_data	USygt5.M
USygt3.M			no_data	no_data	no_data	adult	no_data	no_data	no_data	no_data	no_data	GG	no_data	no_data	41	no_data	USA	no_data	no_data	no_data	no_data	USygt3.M
USygt21.F			no_data	no_data	no_data	adult	no_data	no_data	no_data	no_data	no_data	GG	no_data	no_data	41	no_data	USA	no_data	no_data	no_data	no_data	USygt21.F
USygt31.M			no_data	no_data	no_data	adult	no_data	no_data	no_data	no_data	no_data	GG	no_data	no_data	41	no_data	USA	no_data	no_data	no_data	no_data	USygt31.M
USygt48.F			no_data	no_data	no_data	adult	no_data	no_data	no_data	no_data	no_data	GG	no_data	no_data	41	no_data	USA	no_data	no_data	no_data	no_data	USygt48.F
USygt48.M			no_data	no_data	no_data	adult	no_data	no_data	no_data	no_data	no_data	GG	no_data	no_data	41	no_data	USA	no_data	no_data	no_data	no_data	USygt48.M
USygt44.M			no_data	no_data	no_data	adult	no_data	no_data	no_data	no_data	no_data	GG	no_data	no_data	42	no_data	USA	no_data	no_data	no_data	no_data	USygt44.M
USygt41.M			no_data	no_data	no_data	adult	no_data	no_data	no_data	no_data	no_data	GG	no_data	no_data	42	no_data	USA	no_data	no_data	no_data	no_data	USygt41.M
USygt16.M			no_data	no_data	no_data	adult	no_data	no_data	no_data	no_data	no_data	GG	no_data	no_data	42	no_data	USA	no_data	no_data	no_data	no_data	USygt16.M
USygt36.M			no_data	no_data	no_data	adult	no_data	no_data	no_data	no_data	no_data	GG	no_data	no_data	42	no_data	USA	no_data	no_data	no_data	no_data	USygt36.M
USygt19.M			no_data	no_data	no_data	adult	no_data	no_data	no_data	no_data	no_data	GG	no_data	no_data	43	no_data	USA	no_data	no_data	no_data	no_data	USygt19.M
USygt11.F			no_data	no_data	no_data	adult	no_data	no_data	no_data	no_data	no_data	GG	no_data	no_data	43	no_data	USA	no_data	no_data	no_data	no_data	USygt11.F
USygt17.M			no_data	no_data	no_data	adult	no_data	no_data	no_data	no_data	no_data	GG	no_data	no_data	43	no_data	USA	no_data	no_data	no_data	no_data	USygt17.M
USygt24.M			no_data	no_data	no_data	adult	no_data	no_data	no_data	no_data	no_data	GG	no_data	no_data	43	no_data	USA	no_data	no_data	no_data	no_data	USygt24.M
USygt20.M			no_data	no_data	no_data	adult	no_data	no_data	no_data	no_data	no_data	GG	no_data	no_data	43	no_data	USA	no_data	no_data	no_data	no_data	USygt20.M
USygt12.M			no_data	no_data	no_data	adult	no_data	no_data	no_data	no_data	no_data	GG	no_data	no_data	43	no_data	USA	no_data	no_data	no_data	no_data	USygt12.M
USygt52.M			no_data	no_data	no_data	adult	no_data	no_data	no_data	no_data	no_data	GG	no_data	no_data	43	no_data	USA	no_data	no_data	no_data	no_data	USygt52.M
USchp35Mom			no_data	no_data	no_data	adult	no_data	no_data	no_data	no_data	no_data	GG	no_data	no_data	44	no_data	USA	no_data	no_data	no_data	no_data	USchp35Mom
USygt49.M			no_data	no_data	no_data	adult	no_data	no_data	no_data	no_data	no_data	GG	no_data	no_data	44	no_data	USA	no_data	no_data	no_data	no_data	USygt49.M
USygt49.F			no_data	no_data	no_data	adult	no_data	no_data	no_data	no_data	no_data	GG	no_data	no_data	44	no_data	USA	no_data	no_data	no_data	no_data	USygt49.F
USygt25.F			no_data	no_data	no_data	adult	no_data	no_data	no_data	no_data	no_data	GG	no_data	no_data	44	no_data	USA	no_data	no_data	no_data	no_data	USygt25.F
USygt41.F			no_data	no_data	no_data	adult	no_data	no_data	no_data	no_data	no_data	GG	no_data	no_data	44	no_data	USA	no_data	no_data	no_data	no_data	USygt41.F
USygt25.M			no_data	no_data	no_data	adult	no_data	no_data	no_data	no_data	no_data	GG	no_data	no_data	44	no_data	USA	no_data	no_data	no_data	no_data	USygt25.M
h264M.1			no_data	no_data	no_data	adult	no_data	no_data	no_data	no_data	no_data	GG	no_data	no_data	44	no_data	Malawi	no_data	no_data	no_data	no_data	h264M.1
USygt6.M			no_data	no_data	no_data	adult	no_data	no_data	no_data	no_data	no_data	GG	no_data	no_data	44	no_data	USA	no_data	no_data	no_data	no_data	USygt6.M
USygt44.F			no_data	no_data	no_data	adult	no_data	no_data	no_data	no_data	no_data	GG	no_data	no_data	44	no_data	USA	no_data	no_data	no_data	no_data	USygt44.F
USygt38.F			no_data	no_data	no_data	adult	no_data	no_data	no_data	no_data	no_data	GG	no_data	no_data	44	no_data	USA	no_data	no_data	no_data	no_data	USygt38.F
USchp33Mom			no_data	no_data	no_data	adult	no_data	no_data	no_data	no_data	no_data	GG	no_data	no_data	45	no_data	USA	no_data	no_data	no_data	no_data	USchp33Mom
USygt5.F			no_data	no_data	no_data	adult	no_data	no_data	no_data	no_data	no_data	GG	no_data	no_data	45	no_data	USA	no_data	no_data	no_data	no_data	USygt5.F
USygt43.F			no_data	no_data	no_data	adult	no_data	no_data	no_data	no_data	no_data	GG	no_data	no_data	45	no_data	USA	no_data	no_data	no_data	no_data	USygt43.F
Amz30adlt			no_data	no_data	no_data	adult	no_data	no_data	no_data	no_data	no_data	GG	no_data	no_data	45	no_data	Venezuela	no_data	no_data	no_data	no_data	Amz30adlt
USygt38.M			no_data	no_data	no_data	adult	no_data	no_data	no_data	no_data	no_data	GG	no_data	no_data	45	no_data	USA	no_data	no_data	no_data	no_data	USygt38.M
USygt42.M			no_data	no_data	no_data	adult	no_data	no_data	no_data	no_data	no_data	GG	no_data	no_data	45	no_data	USA	no_data	no_data	no_data	no_data	USygt42.M
USygt12.F			no_data	no_data	no_data	adult	no_data	no_data	no_data	no_data	no_data	GG	no_data	no_data	45	no_data	USA	no_data	no_data	no_data	no_data	USygt12.F
USygt9.M			no_data	no_data	no_data	adult	no_data	no_data	no_data	no_data	no_data	GG	no_data	no_data	46	no_data	USA	no_data	no_data	no_data	no_data	USygt9.M
USygt9.F			no_data	no_data	no_data	adult	no_data	no_data	no_data	no_data	no_data	GG	no_data	no_data	46	no_data	USA	no_data	no_data	no_data	no_data	USygt9.F
USygt27.M			no_data	no_data	no_data	adult	no_data	no_data	no_data	no_data	no_data	GG	no_data	no_data	46	no_data	USA	no_data	no_data	no_data	no_data	USygt27.M
USygt39.F			no_data	no_data	no_data	adult	no_data	no_data	no_data	no_data	no_data	GG	no_data	no_data	46	no_data	USA	no_data	no_data	no_data	no_data	USygt39.F
USygt11.M			no_data	no_data	no_data	adult	no_data	no_data	no_data	no_data	no_data	GG	no_data	no_data	46	no_data	USA	no_data	no_data	no_data	no_data	USygt11.M
USygt42.F			no_data	no_data	no_data	adult	no_data	no_data	no_data	no_data	no_data	GG	no_data	no_data	46	no_data	USA	no_data	no_data	no_data	no_data	USygt42.F
USygt16.F			no_data	no_data	no_data	adult	no_data	no_data	no_data	no_data	no_data	GG	no_data	no_data	46	no_data	USA	no_data	no_data	no_data	no_data	USygt16.F
USygt54.F			no_data	no_data	no_data	adult	no_data	no_data	no_data	no_data	no_data	GG	no_data	no_data	46	no_data	USA	no_data	no_data	no_data	no_data	USygt54.F
USygt10.M			no_data	no_data	no_data	adult	no_data	no_data	no_data	no_data	no_data	GG	no_data	no_data	46	no_data	USA	no_data	no_data	no_data	no_data	USygt10.M
USygt7.M			no_data	no_data	no_data	adult	no_data	no_data	no_data	no_data	no_data	GG	no_data	no_data	47	no_data	USA	no_data	no_data	no_data	no_data	USygt7.M
USygt53.M			no_data	no_data	no_data	adult	no_data	no_data	no_data	no_data	no_data	GG	no_data	no_data	47	no_data	USA	no_data	no_data	no_data	no_data	USygt53.M
USygt27.F			no_data	no_data	no_data	adult	no_data	no_data	no_data	no_data	no_data	GG	no_data	no_data	47	no_data	USA	no_data	no_data	no_data	no_data	USygt27.F
USygt33.M			no_data	no_data	no_data	adult	no_data	no_data	no_data	no_data	no_data	GG	no_data	no_data	47	no_data	USA	no_data	no_data	no_data	no_data	USygt33.M
USygt4.M			no_data	no_data	no_data	adult	no_data	no_data	no_data	no_data	no_data	GG	no_data	no_data	47	no_data	USA	no_data	no_data	no_data	no_data	USygt4.M
USygt28.M			no_data	no_data	no_data	adult	no_data	no_data	no_data	no_data	no_data	GG	no_data	no_data	47	no_data	USA	no_data	no_data	no_data	no_data	USygt28.M
USygt30.M			no_data	no_data	no_data	adult	no_data	no_data	no_data	no_data	no_data	GG	no_data	no_data	47	no_data	USA	no_data	no_data	no_data	no_data	USygt30.M
USygt52.F			no_data	no_data	no_data	adult	no_data	no_data	no_data	no_data	no_data	GG	no_data	no_data	47	no_data	USA	no_data	no_data	no_data	no_data	USygt52.F
USygt13.M			no_data	no_data	no_data	adult	no_data	no_data	no_data	no_data	no_data	GG	no_data	no_data	47	no_data	USA	no_data	no_data	no_data	no_data	USygt13.M
USygt13.F			no_data	no_data	no_data	adult	no_data	no_data	no_data	no_data	no_data	GG	no_data	no_data	48	no_data	USA	no_data	no_data	no_data	no_data	USygt13.F
USygt15.F			no_data	no_data	no_data	adult	no_data	no_data	no_data	no_data	no_data	GG	no_data	no_data	48	no_data	USA	no_data	no_data	no_data	no_data	USygt15.F
USygt53.F			no_data	no_data	no_data	adult	no_data	no_data	no_data	no_data	no_data	GG	no_data	no_data	48	no_data	USA	no_data	no_data	no_data	no_data	USygt53.F
USygt47.M			no_data	no_data	no_data	adult	no_data	no_data	no_data	no_data	no_data	GG	no_data	no_data	48	no_data	USA	no_data	no_data	no_data	no_data	USygt47.M
USygt43.M			no_data	no_data	no_data	adult	no_data	no_data	no_data	no_data	no_data	GG	no_data	no_data	48	no_data	USA	no_data	no_data	no_data	no_data	USygt43.M
USygt20.F			no_data	no_data	no_data	adult	no_data	no_data	no_data	no_data	no_data	GG	no_data	no_data	49	no_data	USA	no_data	no_data	no_data	no_data	USygt20.F
USygt15.M			no_data	no_data	no_data	adult	no_data	no_data	no_data	no_data	no_data	GG	no_data	no_data	49	no_data	USA	no_data	no_data	no_data	no_data	USygt15.M
USygt23.M			no_data	no_data	no_data	adult	no_data	no_data	no_data	no_data	no_data	GG	no_data	no_data	49	no_data	USA	no_data	no_data	no_data	no_data	USygt23.M
USygt54.M			no_data	no_data	no_data	adult	no_data	no_data	no_data	no_data	no_data	GG	no_data	no_data	49	no_data	USA	no_data	no_data	no_data	no_data	USygt54.M
Amz31adlt			no_data	no_data	no_data	adult	no_data	no_data	no_data	no_data	no_data	GG	no_data	no_data	49	no_data	Venezuela	no_data	no_data	no_data	no_data	Amz31adlt
USygt40.M			no_data	no_data	no_data	adult	no_data	no_data	no_data	no_data	no_data	GG	no_data	no_data	49	no_data	USA	no_data	no_data	no_data	no_data	USygt40.M
USygt40.F			no_data	no_data	no_data	adult	no_data	no_data	no_data	no_data	no_data	GG	no_data	no_data	49	no_data	USA	no_data	no_data	no_data	no_data	USygt40.F
USygt14.M			no_data	no_data	no_data	adult	no_data	no_data	no_data	no_data	no_data	GG	no_data	no_data	49	no_data	USA	no_data	no_data	no_data	no_data	USygt14.M
USygt46.M			no_data	no_data	no_data	adult	no_data	no_data	no_data	no_data	no_data	GG	no_data	no_data	50	no_data	USA	no_data	no_data	no_data	no_data	USygt46.M
USygt22.M			no_data	no_data	no_data	adult	no_data	no_data	no_data	no_data	no_data	GG	no_data	no_data	50	no_data	USA	no_data	no_data	no_data	no_data	USygt22.M
USygt23.F			no_data	no_data	no_data	adult	no_data	no_data	no_data	no_data	no_data	GG	no_data	no_data	50	no_data	USA	no_data	no_data	no_data	no_data	USygt23.F
USygt26.M			no_data	no_data	no_data	adult	no_data	no_data	no_data	no_data	no_data	GG	no_data	no_data	50	no_data	USA	no_data	no_data	no_data	no_data	USygt26.M
USygt22.F			no_data	no_data	no_data	adult	no_data	no_data	no_data	no_data	no_data	GG	no_data	no_data	50	no_data	USA	no_data	no_data	no_data	no_data	USygt22.F
USygt50.M			no_data	no_data	no_data	adult	no_data	no_data	no_data	no_data	no_data	GG	no_data	no_data	50	no_data	USA	no_data	no_data	no_data	no_data	USygt50.M
USygt18.M			no_data	no_data	no_data	adult	no_data	no_data	no_data	no_data	no_data	GG	no_data	no_data	50	no_data	USA	no_data	no_data	no_data	no_data	USygt18.M
USygt30.F			no_data	no_data	no_data	adult	no_data	no_data	no_data	no_data	no_data	GG	no_data	no_data	50	no_data	USA	no_data	no_data	no_data	no_data	USygt30.F
USygt37.M			no_data	no_data	no_data	adult	no_data	no_data	no_data	no_data	no_data	GG	no_data	no_data	51	no_data	USA	no_data	no_data	no_data	no_data	USygt37.M
USygt14.F			no_data	no_data	no_data	adult	no_data	no_data	no_data	no_data	no_data	GG	no_data	no_data	51	no_data	USA	no_data	no_data	no_data	no_data	USygt14.F
USygt45.F			no_data	no_data	no_data	adult	no_data	no_data	no_data	no_data	no_data	GG	no_data	no_data	52	no_data	USA	no_data	no_data	no_data	no_data	USygt45.F
USygt37.F			no_data	no_data	no_data	adult	no_data	no_data	no_data	no_data	no_data	GG	no_data	no_data	52	no_data	USA	no_data	no_data	no_data	no_data	USygt37.F
USygt29.M			no_data	no_data	no_data	adult	no_data	no_data	no_data	no_data	no_data	GG	no_data	no_data	52	no_data	USA	no_data	no_data	no_data	no_data	USygt29.M
TS129			no_data	no_data	no_data	adult	no_data	no_data	no_data	no_data	no_data	GG	no_data	no_data	53	no_data	USA	no_data	no_data	no_data	no_data	TS129
USygt45.M			no_data	no_data	no_data	adult	no_data	no_data	no_data	no_data	no_data	GG	no_data	no_data	53	no_data	USA	no_data	no_data	no_data	no_data	USygt45.M
USygt47.F			no_data	no_data	no_data	adult	no_data	no_data	no_data	no_data	no_data	GG	no_data	no_data	53	no_data	USA	no_data	no_data	no_data	no_data	USygt47.F
Amz7eldM			no_data	no_data	no_data	adult	no_data	no_data	no_data	no_data	no_data	GG	no_data	no_data	53	no_data	Venezuela	no_data	no_data	no_data	no_data	Amz7eldM
USygt1.M			no_data	no_data	no_data	adult	no_data	no_data	no_data	no_data	no_data	GG	no_data	no_data	54	no_data	USA	no_data	no_data	no_data	no_data	USygt1.M
USygt39.M			no_data	no_data	no_data	adult	no_data	no_data	no_data	no_data	no_data	GG	no_data	no_data	54	no_data	USA	no_data	no_data	no_data	no_data	USygt39.M
USygt4.F			no_data	no_data	no_data	adult	no_data	no_data	no_data	no_data	no_data	GG	no_data	no_data	54	no_data	USA	no_data	no_data	no_data	no_data	USygt4.F
USygt50.F			no_data	no_data	no_data	adult	no_data	no_data	no_data	no_data	no_data	GG	no_data	no_data	54	no_data	USA	no_data	no_data	no_data	no_data	USygt50.F
USygt51.M			no_data	no_data	no_data	adult	no_data	no_data	no_data	no_data	no_data	GG	no_data	no_data	55	no_data	USA	no_data	no_data	no_data	no_data	USygt51.M
Amz32eldF			no_data	no_data	no_data	adult	no_data	no_data	no_data	no_data	no_data	GG	no_data	no_data	56	no_data	Venezuela	no_data	no_data	no_data	no_data	Amz32eldF
TS195			no_data	no_data	no_data	adult	no_data	no_data	no_data	no_data	no_data	GG	no_data	no_data	56	no_data	USA	no_data	no_data	no_data	no_data	TS195
TS111			no_data	no_data	no_data	adult	no_data	no_data	no_data	no_data	no_data	GG	no_data	no_data	57	no_data	USA	no_data	no_data	no_data	no_data	TS111
USygt46.F			no_data	no_data	no_data	adult	no_data	no_data	no_data	no_data	no_data	GG	no_data	no_data	57	no_data	USA	no_data	no_data	no_data	no_data	USygt46.F
USygt51.F			no_data	no_data	no_data	adult	no_data	no_data	no_data	no_data	no_data	GG	no_data	no_data	57	no_data	USA	no_data	no_data	no_data	no_data	USygt51.F
USygt1.F			no_data	no_data	no_data	adult	no_data	no_data	no_data	no_data	no_data	GG	no_data	no_data	57	no_data	USA	no_data	no_data	no_data	no_data	USygt1.F
AmzC9adltM			no_data	no_data	no_data	adult	no_data	no_data	no_data	no_data	no_data	GG	no_data	no_data	60	no_data	Venezuela	no_data	no_data	no_data	no_data	AmzC9adltM
AmzC11adltF3			no_data	no_data	no_data	adult	no_data	no_data	no_data	no_data	no_data	GG	no_data	no_data	60	no_data	Venezuela	no_data	no_data	no_data	no_data	AmzC11adltF3
Amz6eldF			no_data	no_data	no_data	adult	no_data	no_data	no_data	no_data	no_data	GG	no_data	no_data	60	no_data	Venezuela	no_data	no_data	no_data	no_data	Amz6eldF
Amz33eld			no_data	no_data	no_data	adult	no_data	no_data	no_data	no_data	no_data	GG	no_data	no_data	66	no_data	Venezuela	no_data	no_data	no_data	no_data	Amz33eld
AmzC3adltM			no_data	no_data	no_data	adult	no_data	no_data	no_data	no_data	no_data	GG	no_data	no_data	66	no_data	Venezuela	no_data	no_data	no_data	no_data	AmzC3adltM
Amz5eldF			no_data	no_data	no_data	adult	no_data	no_data	no_data	no_data	no_data	GG	no_data	no_data	73	no_data	Venezuela	no_data	no_data	no_data	no_data	Amz5eldF
Amz34eld			no_data	no_data	no_data	adult	no_data	no_data	no_data	no_data	no_data	GG	no_data	no_data	74	no_data	Venezuela	no_data	no_data	no_data	no_data	Amz34eld
Amz6eldM			no_data	no_data	no_data	adult	no_data	no_data	no_data	no_data	no_data	GG	no_data	no_data	80	no_data	Venezuela	no_data	no_data	no_data	no_data	Amz6eldM
AmzC8adltM			no_data	no_data	no_data	adult	no_data	no_data	no_data	no_data	no_data	GG	no_data	no_data	83.2	no_data	Venezuela	no_data	no_data	no_data	no_data	AmzC8adltM
JTFB.34.07		GTGYCAGCMGCCGCGGTAA		no	E3	adult	1	NA	1-E3	1008	27/04/16	TD	TRUE	No	NA	7_34_no	Honduras	GGACTACHVGGGTWTCTAAT	12388	7	34	JTFB_34_07
JTFB.41.19		GTGYCAGCMGCCGCGGTAA		no	F7	adult	2	NA	2-F7	1014	14/11/16	TD	FALSE	No	NA	19_41_no	Honduras	GGACTACHVGGGTWTCTAAT	17318	19	41	JTFB_41_19
Blank3.3		GTGYCAGCMGCCGCGGTAA		NA	D7	NA	3	NA	3-D7	NA	NA	TD	FALSE	Yes	NA	Blank	NA	GGACTACHVGGGTWTCTAAT	10099	NA	Blank	Blank3_3
Blank3.2		GTGYCAGCMGCCGCGGTAA		NA	C3	NA	3	NA	3-C3	NA	NA	TD	FALSE	Yes	NA	Blank	NA	GGACTACHVGGGTWTCTAAT	16718	NA	Blank	Blank3_2
Blank3.1		GTGYCAGCMGCCGCGGTAA		NA	A1	NA	3	NA	3-A1	NA	NA	TD	FALSE	Yes	NA	Blank	NA	GGACTACHVGGGTWTCTAAT	322	NA	Blank	Blank3_1
JTFB.43.46		GTGYCAGCMGCCGCGGTAA		no	H7	adult	3	NA	3-H7	1001b	25/08/17	TD	TRUE	No	NA	46_43_no	Honduras	GGACTACHVGGGTWTCTAAT	18311	46	43	JTFB_43_46
JTFB.43.40		GTGYCAGCMGCCGCGGTAA		no	F6	adult	3	NA	3-F6	1001b	13/07/17	TD	TRUE	No	NA	40_43_no	Honduras	GGACTACHVGGGTWTCTAAT	17963	40	43	JTFB_43_40
JTFB.43.43		GTGYCAGCMGCCGCGGTAA		no	E7	adult	3	NA	3-E7	1001b	03/08/17	TD	TRUE	No	NA	43_43_no	Honduras	GGACTACHVGGGTWTCTAAT	12190	43	43	JTFB_43_43
JTFB.41.47		GTGYCAGCMGCCGCGGTAA		no	B5	adult	3	NA	3-B5	1014	24/05/17	TD	FALSE	No	NA	47_41_no	Honduras	GGACTACHVGGGTWTCTAAT	15857	47	41	JTFB_41_47
JTFB.41.46		GTGYCAGCMGCCGCGGTAA		no	A5	adult	3	NA	3-A5	1014	16/05/17	TD	FALSE	No	NA	46_41_no	Honduras	GGACTACHVGGGTWTCTAAT	11280	46	41	JTFB_41_46
JTFB.41.45		GTGYCAGCMGCCGCGGTAA		no	H4	adult	3	NA	3-H4	1014	09/05/17	TD	FALSE	No	NA	45_41_no	Honduras	GGACTACHVGGGTWTCTAAT	19448	45	41	JTFB_41_45
JTFB.41.42		GTGYCAGCMGCCGCGGTAA		no	G4	adult	3	NA	3-G4	1014	18/04/17	TD	FALSE	No	NA	42_41_no	Honduras	GGACTACHVGGGTWTCTAAT	20640	42	41	JTFB_41_42
JTFB.41.40		GTGYCAGCMGCCGCGGTAA		no	A6	adult	3	NA	3-A6	1014	03/04/17	TD	FALSE	No	NA	40_41_no	Honduras	GGACTACHVGGGTWTCTAAT	7020	40	41	JTFB_41_40
Blank1.1		GTGYCAGCMGCCGCGGTAA		NA	A3	NA	1	NA	1-A3	NA	NA	TD	FALSE	Yes	NA	Blank	NA	GGACTACHVGGGTWTCTAAT	9	NA	Blank	Blank1_1
Blank1.3		GTGYCAGCMGCCGCGGTAA		NA	D4	NA	1	NA	1-D4	NA	NA	TD	FALSE	Yes	NA	Blank	NA	GGACTACHVGGGTWTCTAAT	577	NA	Blank	Blank1_3
Blank1.2		GTGYCAGCMGCCGCGGTAA		NA	C5	NA	1	NA	1-C5	NA	NA	TD	FALSE	Yes	NA	Blank	NA	GGACTACHVGGGTWTCTAAT	1445	NA	Blank	Blank1_2
Blank1.5		GTGYCAGCMGCCGCGGTAA		NA	G12	NA	1	NA	1-G12	NA	NA	TD	FALSE	Yes	NA	Blank	NA	GGACTACHVGGGTWTCTAAT	163	NA	Blank	Blank1_5
Blank1.4		GTGYCAGCMGCCGCGGTAA		NA	F8	NA	1	NA	1-F8	NA	NA	TD	FALSE	Yes	NA	Blank	NA	GGACTACHVGGGTWTCTAAT	599	NA	Blank	Blank1_4
JTFB.43.01		GTGYCAGCMGCCGCGGTAA		no	H2	adult	2	NA	2-H2	1001b	27/09/16	TD	TRUE	No	NA	1_43_no	Honduras	GGACTACHVGGGTWTCTAAT	20589	1	43	JTFB_43_01
JTFB.43.05		GTGYCAGCMGCCGCGGTAA		no	H6	adult	2	NA	2-H6	1001b	26/10/16	TD	TRUE	No	NA	5_43_no	Honduras	GGACTACHVGGGTWTCTAAT	22405	5	43	JTFB_43_05
JTFB.41.32		GTGYCAGCMGCCGCGGTAA		no	H1	adult	3	NA	3-H1	1014	06/02/17	TD	FALSE	No	NA	32_41_no	Honduras	GGACTACHVGGGTWTCTAAT	19072	32	41	JTFB_41_32
JTFB.41.33		GTGYCAGCMGCCGCGGTAA		no	A2	adult	3	NA	3-A2	1014	13/02/17	TD	FALSE	No	NA	33_41_no	Honduras	GGACTACHVGGGTWTCTAAT	13879	33	41	JTFB_41_33
JTFB.41.30		GTGYCAGCMGCCGCGGTAA		no	F1	adult	3	NA	3-F1	1014	25/01/17	TD	FALSE	No	NA	30_41_no	Honduras	GGACTACHVGGGTWTCTAAT	17006	30	41	JTFB_41_30
JTFB.41.31		GTGYCAGCMGCCGCGGTAA		no	G1	adult	3	NA	3-G1	1014	30/01/17	TD	FALSE	No	NA	31_41_no	Honduras	GGACTACHVGGGTWTCTAAT	22240	31	41	JTFB_41_31
JTFB.41.36		GTGYCAGCMGCCGCGGTAA		no	C2	adult	3	NA	3-C2	1014	10/03/17	TD	FALSE	No	NA	36_41_no	Honduras	GGACTACHVGGGTWTCTAAT	16258	36	41	JTFB_41_36
JTFB.41.35		GTGYCAGCMGCCGCGGTAA		no	B2	adult	3	NA	3-B2	1014	27/02/17	TD	FALSE	No	NA	35_41_no	Honduras	GGACTACHVGGGTWTCTAAT	13079	35	41	JTFB_41_35
JTFB.20.04		GTGYCAGCMGCCGCGGTAA		no	C2	adult	1	NA	1-C2	1001	21/03/16	TD	FALSE	No	NA	4_20_no	Honduras	GGACTACHVGGGTWTCTAAT	13209	4	20	JTFB_20_04
JTFB.20.02		GTGYCAGCMGCCGCGGTAA		no	A11	adult	1	NA	1-A11	1001	10/03/16	TD	FALSE	No	NA	2_20_no	Honduras	GGACTACHVGGGTWTCTAAT	4817	2	20	JTFB_20_02
JTFB.20.01		GTGYCAGCMGCCGCGGTAA		no	A1	adult	1	NA	1-A1	1001	03/03/16	TD	FALSE	No	NA	1_20_no	Honduras	GGACTACHVGGGTWTCTAAT	6641	1	20	JTFB_20_01
JTFB.20.08		GTGYCAGCMGCCGCGGTAA		no	E2	adult	1	NA	1-E2	1001	26/04/16	TD	FALSE	No	NA	8_20_no	Honduras	GGACTACHVGGGTWTCTAAT	15755	8	20	JTFB_20_08
JTFB.43.36		GTGYCAGCMGCCGCGGTAA		no	H5	adult	3	NA	3-H5	1001b	09/06/17	TD	TRUE	No	NA	36_43_no	Honduras	GGACTACHVGGGTWTCTAAT	24876	36	43	JTFB_43_36
JTFB.43.30		GTGYCAGCMGCCGCGGTAA		no	F5	adult	3	NA	3-F5	1001b	27/04/17	TD	TRUE	No	NA	30_43_no	Honduras	GGACTACHVGGGTWTCTAAT	21767	30	43	JTFB_43_30
JTFB.43.33		GTGYCAGCMGCCGCGGTAA		no	G5	adult	3	NA	3-G5	1001b	17/05/17	TD	TRUE	No	NA	33_43_no	Honduras	GGACTACHVGGGTWTCTAAT	24010	33	43	JTFB_43_33
JTFB.24.11		GTGYCAGCMGCCGCGGTAA		no	G1	adult	1	NA	1-G1	1009	25/05/16	TD	FALSE	No	NA	11_24_no	Honduras	GGACTACHVGGGTWTCTAAT	1669	11	24	JTFB_24_11
JTFB.24.10		GTGYCAGCMGCCGCGGTAA		no	F7	adult	1	NA	1-F7	1009	16/05/16	TD	FALSE	No	NA	10_24_no	Honduras	GGACTACHVGGGTWTCTAAT	10214	10	24	JTFB_24_10
JTFB.24.13		GTGYCAGCMGCCGCGGTAA		no	G8	adult	1	NA	1-G8	1009	06/06/16	TD	FALSE	No	NA	13_24_no	Honduras	GGACTACHVGGGTWTCTAAT	11512	13	24	JTFB_24_13
JTFB.24.16		GTGYCAGCMGCCGCGGTAA		no	A4	adult	2	NA	2-A4	1009	08/07/16	TD	FALSE	No	NA	16_24_no	Honduras	GGACTACHVGGGTWTCTAAT	8825	16	24	JTFB_24_16
JTFB.24.19		GTGYCAGCMGCCGCGGTAA		no	B7	adult	2	NA	2-B7	1009	25/07/16	TD	FALSE	No	NA	19_24_no	Honduras	GGACTACHVGGGTWTCTAAT	19496	19	24	JTFB_24_19
JTFB.43.26		GTGYCAGCMGCCGCGGTAA		no	D4	adult	3	NA	3-D4	1001b	27/03/17	TD	TRUE	No	NA	26_43_no	Honduras	GGACTACHVGGGTWTCTAAT	13790	26	43	JTFB_43_26
JTFB.43.45		GTGYCAGCMGCCGCGGTAA		no	F7	adult	3	NA	3-F7	1001b	17/08/17	TD	TRUE	No	NA	45_43_no	Honduras	GGACTACHVGGGTWTCTAAT	18805	45	43	JTFB_43_45
JTFB.33.17		GTGYCAGCMGCCGCGGTAA		yes	A3	adult	2	EAEC/ETEC/STEC/E.coli0157	2-A3	1004	05/07/16	TD	TRUE	No	NA	17_33_yes	Honduras	GGACTACHVGGGTWTCTAAT	11499	17	33	JTFB_33_17
Blank3.4		GTGYCAGCMGCCGCGGTAA		NA	F3	NA	3	NA	3-F3	NA	NA	TD	FALSE	Yes	NA	Blank	NA	GGACTACHVGGGTWTCTAAT	7283	NA	Blank	Blank3_4
JTFB.41.21		GTGYCAGCMGCCGCGGTAA		no	H11	adult	2	NA	2-H11	1014	28/11/16	TD	FALSE	Yes	NA	21_41_no	Honduras	GGACTACHVGGGTWTCTAAT	19482	21	41	JTFB_41_21
JTFB.35.38		GTGYCAGCMGCCGCGGTAA		no	A8	adult	3	NA	3-A8	1015	12/10/16	TD	FALSE	No	NA	38_35_no	Honduras	GGACTACHVGGGTWTCTAAT	13818	38	35	JTFB_35_38
JTFB.41.27		GTGYCAGCMGCCGCGGTAA		no	C1	adult	3	NA	3-C1	1014	06/01/17	TD	FALSE	No	NA	27_41_no	Honduras	GGACTACHVGGGTWTCTAAT	16711	27	41	JTFB_41_27
JTFB.23.18		GTGYCAGCMGCCGCGGTAA		no	A5	adult	2	NA	2-A5	1012	08/07/16	TD	FALSE	No	NA	18_23_no	Honduras	GGACTACHVGGGTWTCTAAT	8008	18	23	JTFB_23_18
JTFB.23.19		GTGYCAGCMGCCGCGGTAA		no	A7	adult	2	NA	2-A7	1012	11/07/16	TD	FALSE	No	NA	19_23_no	Honduras	GGACTACHVGGGTWTCTAAT	8648	19	23	JTFB_23_19
JTFB.23.36		GTGYCAGCMGCCGCGGTAA		no	G12	adult	2	NA	2-G12	1012	04/11/16	TD	FALSE	No	NA	36_23_no	Honduras	GGACTACHVGGGTWTCTAAT	10087	36	23	JTFB_23_36
JTFB.23.14		GTGYCAGCMGCCGCGGTAA		no	G10	adult	1	NA	1-G10	1012	06/06/16	TD	FALSE	No	NA	14_23_no	Honduras	GGACTACHVGGGTWTCTAAT	22421	14	23	JTFB_23_14
JTFB.23.15		GTGYCAGCMGCCGCGGTAA		no	H2	adult	1	NA	1-H2	1012	13/06/16	TD	FALSE	No	NA	15_23_no	Honduras	GGACTACHVGGGTWTCTAAT	23602	15	23	JTFB_23_15
JTFB.23.16		GTGYCAGCMGCCGCGGTAA		no	H9	adult	1	NA	1-H9	1012	24/06/16	TD	FALSE	No	NA	16_23_no	Honduras	GGACTACHVGGGTWTCTAAT	29395	16	23	JTFB_23_16
JTFB.23.17		GTGYCAGCMGCCGCGGTAA		no	A1	adult	2	NA	2-A1	1012	27/06/16	TD	FALSE	No	NA	17_23_no	Honduras	GGACTACHVGGGTWTCTAAT	5781	17	23	JTFB_23_17
JTFB.23.10		GTGYCAGCMGCCGCGGTAA		no	E12	adult	1	NA	1-E12	1012	10/05/16	TD	FALSE	No	NA	10_23_no	Honduras	GGACTACHVGGGTWTCTAAT	18427	10	23	JTFB_23_10
JTFB.23.11		GTGYCAGCMGCCGCGGTAA		no	F9	adult	1	NA	1-F9	1012	18/05/16	TD	FALSE	No	NA	11_23_no	Honduras	GGACTACHVGGGTWTCTAAT	28768	11	23	JTFB_23_11
JTFB.23.12		GTGYCAGCMGCCGCGGTAA		no	F12	adult	1	NA	1-F12	1012	23/05/16	TD	FALSE	No	NA	12_23_no	Honduras	GGACTACHVGGGTWTCTAAT	19602	12	23	JTFB_23_12
JTFB.23.13		GTGYCAGCMGCCGCGGTAA		no	G5	adult	1	NA	1-G5	1012	01/06/16	TD	FALSE	No	NA	13_23_no	Honduras	GGACTACHVGGGTWTCTAAT	20399	13	23	JTFB_23_13
JTFB.33.30		GTGYCAGCMGCCGCGGTAA		no	F3	adult	2	NA	2-F3	1004	29/09/16	TD	TRUE	No	NA	30_33_no	Honduras	GGACTACHVGGGTWTCTAAT	20466	30	33	JTFB_33_30
JTFB.33.36		GTGYCAGCMGCCGCGGTAA		no	G7	adult	2	NA	2-G7	1004	09/11/16	TD	TRUE	No	NA	36_33_no	Honduras	GGACTACHVGGGTWTCTAAT	14764	36	33	JTFB_33_36
JTFB.33.35		GTGYCAGCMGCCGCGGTAA		no	G6	adult	2	NA	2-G6	1004	03/11/16	TD	TRUE	No	NA	35_33_no	Honduras	GGACTACHVGGGTWTCTAAT	17637	35	33	JTFB_33_35
JTFB.33.34		GTGYCAGCMGCCGCGGTAA		no	G5	adult	2	NA	2-G5	1004	25/10/16	TD	TRUE	No	NA	34_33_no	Honduras	GGACTACHVGGGTWTCTAAT	14367	34	33	JTFB_33_34
JTFB.25.29		GTGYCAGCMGCCGCGGTAA		no	F8	adult	2	NA	2-F8	1006	07/10/16	TD	FALSE	No	NA	29_25_no	Honduras	GGACTACHVGGGTWTCTAAT	13838	29	25	JTFB_25_29
JTFB.25.28		GTGYCAGCMGCCGCGGTAA		no	F1	adult	2	NA	2-F1	1006	27/09/16	TD	FALSE	No	NA	28_25_no	Honduras	GGACTACHVGGGTWTCTAAT	11659	28	25	JTFB_25_28
JTFB.25.26		GTGYCAGCMGCCGCGGTAA		no	E6	adult	2	NA	2-E6	1006	16/09/16	TD	FALSE	No	NA	26_25_no	Honduras	GGACTACHVGGGTWTCTAAT	15451	26	25	JTFB_25_26
JTFB.25.22		GTGYCAGCMGCCGCGGTAA		no	C12	adult	2	NA	2-C12	1006	12/08/16	TD	FALSE	No	NA	22_25_no	Honduras	GGACTACHVGGGTWTCTAAT	14671	22	25	JTFB_25_22
JTFB.25.20		GTGYCAGCMGCCGCGGTAA		no	B9	adult	2	NA	2-B9	1006	29/07/16	TD	FALSE	No	NA	20_25_no	Honduras	GGACTACHVGGGTWTCTAAT	22940	20	25	JTFB_25_20
JTFB.29.22		GTGYCAGCMGCCGCGGTAA		no	C9	adult	2	NA	2-C9	1007	10/08/16	TD	TRUE	No	NA	22_29_no	Honduras	GGACTACHVGGGTWTCTAAT	13616	22	29	JTFB_29_22
JTFB.29.21		GTGYCAGCMGCCGCGGTAA		no	C5	adult	2	NA	2-C5	1007	03/08/16	TD	TRUE	No	NA	21_29_no	Honduras	GGACTACHVGGGTWTCTAAT	14006	21	29	JTFB_29_21
JTFB.29.18		GTGYCAGCMGCCGCGGTAA		no	A9	adult	2	NA	2-A9	1007	18/07/16	TD	TRUE	No	NA	18_29_no	Honduras	GGACTACHVGGGTWTCTAAT	10625	18	29	JTFB_29_18
JTFB.41.41		GTGYCAGCMGCCGCGGTAA		no	B6	adult	3	NA	3-B6	1014	10/04/17	TD	FALSE	No	NA	41_41_no	Honduras	GGACTACHVGGGTWTCTAAT	11170	41	41	JTFB_41_41
JTFB.34.01		GTGYCAGCMGCCGCGGTAA		no	A9	adult	1	NA	1-A9	1008	16/03/16	TD	TRUE	No	NA	1_34_no	Honduras	GGACTACHVGGGTWTCTAAT	504	1	34	JTFB_34_01
JTFB.22.35		GTGYCAGCMGCCGCGGTAA		no	E4	adult	3	NA	3-E4	1011	17/11/16	TD	FALSE	No	NA	35_22_no	Honduras	GGACTACHVGGGTWTCTAAT	14960	35	22	JTFB_22_35
JTFB.41.20		GTGYCAGCMGCCGCGGTAA		no	H9	adult	2	NA	2-H9	1014	20/11/16	TD	FALSE	Yes	NA	20_41_no	Honduras	GGACTACHVGGGTWTCTAAT	20386	20	41	JTFB_41_20
JTFB.41.23		GTGYCAGCMGCCGCGGTAA		no	B1	adult	3	NA	3-B1	1014	12/12/16	TD	FALSE	No	NA	23_41_no	Honduras	GGACTACHVGGGTWTCTAAT	9576	23	41	JTFB_41_23
JTFB.41.22		GTGYCAGCMGCCGCGGTAA		no	H12	adult	2	NA	2-H12	1014	06/12/16	TD	FALSE	Yes	NA	22_41_no	Honduras	GGACTACHVGGGTWTCTAAT	14248	22	41	JTFB_41_22
JTFB.41.29		GTGYCAGCMGCCGCGGTAA		no	E1	adult	3	NA	3-E1	1014	17/01/17	TD	FALSE	No	NA	29_41_no	Honduras	GGACTACHVGGGTWTCTAAT	16995	29	41	JTFB_41_29
JTFB.41.28		GTGYCAGCMGCCGCGGTAA		no	D1	adult	3	NA	3-D1	1014	10/01/17	TD	FALSE	No	NA	28_41_no	Honduras	GGACTACHVGGGTWTCTAAT	10518	28	41	JTFB_41_28
JTFB.29.12		GTGYCAGCMGCCGCGGTAA		yes	G3	adult	1	EPEC/ETEC/EAEC	1-G3	1007	01/06/16	TD	TRUE	No	NA	12_29_yes	Honduras	GGACTACHVGGGTWTCTAAT	17352	12	29	JTFB_29_12
JTFB.29.13		GTGYCAGCMGCCGCGGTAA		no	G9	adult	1	NA	1-G9	1007	06/06/16	TD	TRUE	No	NA	13_29_no	Honduras	GGACTACHVGGGTWTCTAAT	22780	13	29	JTFB_29_13
JTFB.29.17		GTGYCAGCMGCCGCGGTAA		no	A2	adult	2	NA	2-A2	1007	05/07/16	TD	TRUE	No	NA	17_29_no	Honduras	GGACTACHVGGGTWTCTAAT	9467	17	29	JTFB_29_17
JTFB.29.14		GTGYCAGCMGCCGCGGTAA		yes	H3	adult	1	ETEC/Cyclospora cayetanensis	1-H3	1007	15/06/16	TD	TRUE	No	NA	14_29_yes	Honduras	GGACTACHVGGGTWTCTAAT	15947	14	29	JTFB_29_14
JTFB.29.15		GTGYCAGCMGCCGCGGTAA		no	H10	adult	1	NA	1-H10	1007	24/06/16	TD	TRUE	No	NA	15_29_no	Honduras	GGACTACHVGGGTWTCTAAT	21780	15	29	JTFB_29_15
JTFB.29.19		GTGYCAGCMGCCGCGGTAA		no	B4	adult	2	NA	2-B4	1007	22/07/16	TD	TRUE	No	NA	19_29_no	Honduras	GGACTACHVGGGTWTCTAAT	15228	19	29	JTFB_29_19
JTFB.43.17		GTGYCAGCMGCCGCGGTAA		no	B3	adult	3	NA	3-B3	1001b	16/01/17	TD	TRUE	No	NA	17_43_no	Honduras	GGACTACHVGGGTWTCTAAT	11771	17	43	JTFB_43_17
JTFB.33.08		GTGYCAGCMGCCGCGGTAA		no	F1	adult	1	NA	1-F1	1004	02/05/16	TD	TRUE	No	NA	8_33_no	Honduras	GGACTACHVGGGTWTCTAAT	18903	8	33	JTFB_33_08
JTFB.33.09		GTGYCAGCMGCCGCGGTAA		no	F5	adult	1	NA	1-F5	1004	11/05/16	TD	TRUE	No	NA	9_33_no	Honduras	GGACTACHVGGGTWTCTAAT	22288	9	33	JTFB_33_09
JTFB.24.25		GTGYCAGCMGCCGCGGTAA		no	E1	adult	2	NA	2-E1	1009	07/09/16	TD	FALSE	No	NA	25_24_no	Honduras	GGACTACHVGGGTWTCTAAT	13444	25	24	JTFB_24_25
JTFB.25.16		GTGYCAGCMGCCGCGGTAA		no	H11	adult	1	NA	1-H11	1006	28/06/16	TD	FALSE	No	NA	16_25_no	Honduras	GGACTACHVGGGTWTCTAAT	12179	16	25	JTFB_25_16
JTFB.25.14		GTGYCAGCMGCCGCGGTAA		no	H5	adult	1	NA	1-H5	1006	17/06/16	TD	FALSE	No	NA	14_25_no	Honduras	GGACTACHVGGGTWTCTAAT	18631	14	25	JTFB_25_14
JTFB.25.15		GTGYCAGCMGCCGCGGTAA		no	H8	adult	1	NA	1-H8	1006	22/06/16	TD	FALSE	No	NA	15_25_no	Honduras	GGACTACHVGGGTWTCTAAT	20911	15	25	JTFB_25_15
JTFB.25.11		GTGYCAGCMGCCGCGGTAA		no	G2	adult	1	NA	1-G2	1006	25/05/16	TD	FALSE	No	NA	11_25_no	Honduras	GGACTACHVGGGTWTCTAAT	19384	11	25	JTFB_25_11
JTFB.43.28		GTGYCAGCMGCCGCGGTAA		no	D5	adult	3	NA	3-D5	1001b	14/04/17	TD	TRUE	No	NA	28_43_no	Honduras	GGACTACHVGGGTWTCTAAT	12678	28	43	JTFB_43_28
JTFB.43.23		GTGYCAGCMGCCGCGGTAA		no	A4	adult	3	NA	3-A4	1001b	02/03/17	TD	TRUE	No	NA	23_43_no	Honduras	GGACTACHVGGGTWTCTAAT	10836	23	43	JTFB_43_23
JTFB.43.22		GTGYCAGCMGCCGCGGTAA		no	H3	adult	3	NA	3-H3	1001b	28/02/17	TD	TRUE	No	NA	22_43_no	Honduras	GGACTACHVGGGTWTCTAAT	13588	22	43	JTFB_43_22
Blank2.4		GTGYCAGCMGCCGCGGTAA		NA	G2	NA	2	NA	2-G2	NA	NA	TD	FALSE	Yes	NA	Blank	NA	GGACTACHVGGGTWTCTAAT	15987	NA	Blank	Blank2_4
Blank2.5		GTGYCAGCMGCCGCGGTAA		NA	H10	NA	2	NA	2-H10	NA	NA	TD	FALSE	Yes	NA	Blank	NA	GGACTACHVGGGTWTCTAAT	10742	NA	Blank	Blank2_5
JTFB.43.27		GTGYCAGCMGCCGCGGTAA		no	C6	adult	3	NA	3-C6	1001b	05/04/17	TD	TRUE	No	NA	27_43_no	Honduras	GGACTACHVGGGTWTCTAAT	20818	27	43	JTFB_43_27
Blank2.3		GTGYCAGCMGCCGCGGTAA		NA	C6	NA	2	NA	2-C6	NA	NA	TD	FALSE	Yes	NA	Blank	NA	GGACTACHVGGGTWTCTAAT	251	NA	Blank	Blank2_3
Blank2.1		GTGYCAGCMGCCGCGGTAA		NA	B1	NA	2	NA	2-B1	NA	NA	TD	FALSE	Yes	NA	Blank	NA	GGACTACHVGGGTWTCTAAT	15665	NA	Blank	Blank2_1
JTFB.33.01		GTGYCAGCMGCCGCGGTAA		no	A8	adult	1	NA	1-A8	1004	16/03/16	TD	TRUE	No	NA	1_33_no	Honduras	GGACTACHVGGGTWTCTAAT	16151	1	33	JTFB_33_01
JTFB.33.06		GTGYCAGCMGCCGCGGTAA		no	D7	adult	1	NA	1-D7	1004	19/04/16	TD	TRUE	No	NA	6_33_no	Honduras	GGACTACHVGGGTWTCTAAT	9947	6	33	JTFB_33_06
JTFB.33.07		GTGYCAGCMGCCGCGGTAA		no	D10	adult	1	NA	1-D10	1004	28/04/16	TD	TRUE	No	NA	7_33_no	Honduras	GGACTACHVGGGTWTCTAAT	16446	7	33	JTFB_33_07
JTFB.35.01		GTGYCAGCMGCCGCGGTAA		no	A10	adult	1	NA	1-A10	1015	17/03/16	TD	FALSE	No	NA	1_35_no	Honduras	GGACTACHVGGGTWTCTAAT	9976	1	35	JTFB_35_01
JTFB.35.05		GTGYCAGCMGCCGCGGTAA		no	D1	adult	1	NA	1-D1	1015	14/04/16	TD	FALSE	No	NA	5_35_no	Honduras	GGACTACHVGGGTWTCTAAT	9939	5	35	JTFB_35_05
JTFB.35.07		GTGYCAGCMGCCGCGGTAA		no	E7	adult	1	NA	1-E7	1015	27/04/16	TD	FALSE	No	NA	7_35_no	Honduras	GGACTACHVGGGTWTCTAAT	12996	7	35	JTFB_35_07
JTFB.35.08		GTGYCAGCMGCCGCGGTAA		no	D9	adult	1	NA	1-D9	1015	04/05/16	TD	FALSE	No	NA	8_35_no	Honduras	GGACTACHVGGGTWTCTAAT	14402	8	35	JTFB_35_08
JTFB.23.02		GTGYCAGCMGCCGCGGTAA		no	B1	adult	1	NA	1-B1	1012	14/03/16	TD	FALSE	No	NA	2_23_no	Honduras	GGACTACHVGGGTWTCTAAT	4883	2	23	JTFB_23_02
JTFB.23.07		GTGYCAGCMGCCGCGGTAA		no	D8	adult	1	NA	1-D8	1012	19/04/16	TD	FALSE	No	NA	7_23_no	Honduras	GGACTACHVGGGTWTCTAAT	22083	7	23	JTFB_23_07
JTFB.23.05		GTGYCAGCMGCCGCGGTAA		no	C8	adult	1	NA	1-C8	1012	06/04/16	TD	FALSE	No	NA	5_23_no	Honduras	GGACTACHVGGGTWTCTAAT	16760	5	23	JTFB_23_05
JTFB.23.04		GTGYCAGCMGCCGCGGTAA		no	C3	adult	1	NA	1-C3	1012	28/03/16	TD	FALSE	No	NA	4_23_no	Honduras	GGACTACHVGGGTWTCTAAT	14655	4	23	JTFB_23_04
JTFB.24.20		GTGYCAGCMGCCGCGGTAA		no	C2	adult	2	NA	2-C2	1009	02/08/16	TD	FALSE	No	NA	20_24_no	Honduras	GGACTACHVGGGTWTCTAAT	18713	20	24	JTFB_24_20
JTFB.23.09		GTGYCAGCMGCCGCGGTAA		no	D11	adult	1	NA	1-D11	1012	02/05/16	TD	FALSE	No	NA	9_23_no	Honduras	GGACTACHVGGGTWTCTAAT	5732	9	23	JTFB_23_09
JTFB.23.08		GTGYCAGCMGCCGCGGTAA		no	E8	adult	1	NA	1-E8	1012	27/04/16	TD	FALSE	No	NA	8_23_no	Honduras	GGACTACHVGGGTWTCTAAT	23835	8	23	JTFB_23_08
JTFB.33.31		GTGYCAGCMGCCGCGGTAA		no	G4	adult	2	NA	2-G4	1004	05/10/16	TD	TRUE	No	NA	31_33_no	Honduras	GGACTACHVGGGTWTCTAAT	21795	31	33	JTFB_33_31
JTFB.22.24		GTGYCAGCMGCCGCGGTAA		no	D4	adult	2	NA	2-D4	1011	23/08/16	TD	FALSE	No	NA	24_22_no	Honduras	GGACTACHVGGGTWTCTAAT	7442	24	22	JTFB_22_24
JTFB.43.41		GTGYCAGCMGCCGCGGTAA		no	E6	adult	3	NA	3-E6	1001b	21/07/17	TD	TRUE	No	NA	41_43_no	Honduras	GGACTACHVGGGTWTCTAAT	12256	41	43	JTFB_43_41
JTFB.25.12		GTGYCAGCMGCCGCGGTAA		no	G6	adult	1	NA	1-G6	1006	03/06/16	TD	FALSE	No	NA	12_25_no	Honduras	GGACTACHVGGGTWTCTAAT	15284	12	25	JTFB_25_12
JTFB.25.13		GTGYCAGCMGCCGCGGTAA		no	G11	adult	1	NA	1-G11	1006	07/06/16	TD	FALSE	No	NA	13_25_no	Honduras	GGACTACHVGGGTWTCTAAT	5624	13	25	JTFB_25_13
JTFB.41.39		GTGYCAGCMGCCGCGGTAA		no	E2	adult	3	NA	3-E2	1014	27/03/17	TD	FALSE	No	NA	39_41_no	Honduras	GGACTACHVGGGTWTCTAAT	15075	39	41	JTFB_41_39
JTFB.25.10		GTGYCAGCMGCCGCGGTAA		no	F10	adult	1	NA	1-F10	1006	20/05/16	TD	FALSE	No	NA	10_25_no	Honduras	GGACTACHVGGGTWTCTAAT	19419	10	25	JTFB_25_10
JTFB.43.10		GTGYCAGCMGCCGCGGTAA		no	H2	adult	3	NA	3-H2	1001b	30/11/16	TD	TRUE	Yes	NA	10_43_no	Honduras	GGACTACHVGGGTWTCTAAT	23344	10	43	JTFB_43_10
JTFB.43.11		GTGYCAGCMGCCGCGGTAA		no	A3	adult	3	NA	3-A3	1001b	06/12/16	TD	TRUE	Yes	NA	11_43_no	Honduras	GGACTACHVGGGTWTCTAAT	13342	11	43	JTFB_43_11
JTFB.43.18		GTGYCAGCMGCCGCGGTAA		no	D3	adult	3	NA	3-D3	1001b	24/01/17	TD	TRUE	No	NA	18_43_no	Honduras	GGACTACHVGGGTWTCTAAT	10290	18	43	JTFB_43_18
JTFB.43.19		GTGYCAGCMGCCGCGGTAA		no	E3	adult	3	NA	3-E3	1001b	30/01/17	TD	TRUE	No	NA	19_43_no	Honduras	GGACTACHVGGGTWTCTAAT	14712	19	43	JTFB_43_19
JTFB.25.27		GTGYCAGCMGCCGCGGTAA		no	E10	adult	2	NA	2-E10	1006	21/09/16	TD	FALSE	No	NA	27_25_no	Honduras	GGACTACHVGGGTWTCTAAT	18219	27	25	JTFB_25_27
JTFB.25.18		GTGYCAGCMGCCGCGGTAA		no	A11	adult	2	NA	2-A11	1006	15/07/16	TD	FALSE	No	NA	18_25_no	Honduras	GGACTACHVGGGTWTCTAAT	9280	18	25	JTFB_25_18
JTFB.25.19		GTGYCAGCMGCCGCGGTAA		no	B5	adult	2	NA	2-B5	1006	22/07/16	TD	FALSE	No	NA	19_25_no	Honduras	GGACTACHVGGGTWTCTAAT	4097	19	25	JTFB_25_19
JTFB.25.24		GTGYCAGCMGCCGCGGTAA		no	D8	adult	2	NA	2-D8	1006	29/08/16	TD	FALSE	No	NA	24_25_no	Honduras	GGACTACHVGGGTWTCTAAT	6964	24	25	JTFB_25_24
JTFB.43.42		GTGYCAGCMGCCGCGGTAA		no	A7	adult	3	NA	3-A7	1001b	28/07/17	TD	TRUE	No	NA	42_43_no	Honduras	GGACTACHVGGGTWTCTAAT	12900	42	43	JTFB_43_42
PC2.1		GTGYCAGCMGCCGCGGTAA		NA	C10	adult	2	NA	2-C10	NA	NA	TD	FALSE	Yes	NA	PC	USA	GGACTACHVGGGTWTCTAAT	13761	NA	PC	PC2_1
PC2.2		GTGYCAGCMGCCGCGGTAA		NA	E4	adult	2	NA	2-E4	NA	NA	TD	FALSE	Yes	NA	PC	USA	GGACTACHVGGGTWTCTAAT	17388	NA	PC	PC2_2
PC2.3		GTGYCAGCMGCCGCGGTAA		NA	F10	adult	2	NA	2-F10	NA	NA	TD	FALSE	Yes	NA	PC	USA	GGACTACHVGGGTWTCTAAT	13426	NA	PC	PC2_3
JTFB.22.01		GTGYCAGCMGCCGCGGTAA		no	A2	adult	1	NA	1-A2	1011	03/03/16	TD	FALSE	No	NA	1_22_no	Honduras	GGACTACHVGGGTWTCTAAT	8681	1	22	JTFB_22_01
JTFB.22.02		GTGYCAGCMGCCGCGGTAA		no	A12	adult	1	NA	1-A12	1011	10/03/16	TD	FALSE	No	NA	2_22_no	Honduras	GGACTACHVGGGTWTCTAAT	5319	2	22	JTFB_22_02
JTFB.22.03		GTGYCAGCMGCCGCGGTAA		no	B7	adult	1	NA	1-B7	1011	17/03/16	TD	FALSE	No	NA	3_22_no	Honduras	GGACTACHVGGGTWTCTAAT	18912	3	22	JTFB_22_03
JTFB.22.06		GTGYCAGCMGCCGCGGTAA		no	D2	adult	1	NA	1-D2	1011	04/04/16	TD	FALSE	No	NA	6_22_no	Honduras	GGACTACHVGGGTWTCTAAT	9298	6	22	JTFB_22_06
JTFB.22.07		GTGYCAGCMGCCGCGGTAA		no	E1	adult	1	NA	1-E1	1011	21/04/16	TD	FALSE	No	NA	7_22_no	Honduras	GGACTACHVGGGTWTCTAAT	14686	7	22	JTFB_22_07
JTFB.41.14		GTGYCAGCMGCCGCGGTAA		no	F4	adult	2	NA	2-F4	1014	13/10/16	TD	FALSE	No	NA	14_41_no	Honduras	GGACTACHVGGGTWTCTAAT	15444	14	41	JTFB_41_14
JTFB.41.16		GTGYCAGCMGCCGCGGTAA		no	F5	adult	2	NA	2-F5	1014	26/10/16	TD	FALSE	No	NA	16_41_no	Honduras	GGACTACHVGGGTWTCTAAT	16411	16	41	JTFB_41_16
JTFB.41.10		GTGYCAGCMGCCGCGGTAA		no	E5	adult	2	NA	2-E5	1014	14/09/16	TD	FALSE	No	NA	10_41_no	Honduras	GGACTACHVGGGTWTCTAAT	15120	10	41	JTFB_41_10
JTFB.41.11		GTGYCAGCMGCCGCGGTAA		no	E9	adult	2	NA	2-E9	1014	20/09/16	TD	FALSE	No	NA	11_41_no	Honduras	GGACTACHVGGGTWTCTAAT	17927	11	41	JTFB_41_11
JTFB.41.12		GTGYCAGCMGCCGCGGTAA		no	E12	adult	2	NA	2-E12	1014	27/09/16	TD	FALSE	No	NA	12_41_no	Honduras	GGACTACHVGGGTWTCTAAT	18497	12	41	JTFB_41_12
JTFB.23.32		GTGYCAGCMGCCGCGGTAA		no	G8	adult	2	NA	2-G8	1012	04/10/16	TD	FALSE	No	NA	32_23_no	Honduras	GGACTACHVGGGTWTCTAAT	15459	32	23	JTFB_23_32
JTFB.23.33		GTGYCAGCMGCCGCGGTAA		no	G9	adult	2	NA	2-G9	1012	12/10/16	TD	FALSE	No	NA	33_23_no	Honduras	GGACTACHVGGGTWTCTAAT	8593	33	23	JTFB_23_33
JTFB.23.30		GTGYCAGCMGCCGCGGTAA		no	E7	adult	2	NA	2-E7	1012	20/09/16	TD	FALSE	No	NA	30_23_no	Honduras	GGACTACHVGGGTWTCTAAT	20300	30	23	JTFB_23_30
JTFB.23.31		GTGYCAGCMGCCGCGGTAA		no	E11	adult	2	NA	2-E11	1012	27/09/16	TD	FALSE	No	NA	31_23_no	Honduras	GGACTACHVGGGTWTCTAAT	18311	31	23	JTFB_23_31
JTFB.41.18		GTGYCAGCMGCCGCGGTAA		no	F6	adult	2	NA	2-F6	1014	06/11/16	TD	FALSE	No	NA	18_41_no	Honduras	GGACTACHVGGGTWTCTAAT	15105	18	41	JTFB_41_18
JTFB.23.37		GTGYCAGCMGCCGCGGTAA		no	H1	adult	2	NA	2-H1	1012	08/11/16	TD	FALSE	No	NA	37_23_no	Honduras	GGACTACHVGGGTWTCTAAT	16475	37	23	JTFB_23_37
JTFB.23.34		GTGYCAGCMGCCGCGGTAA		no	G10	adult	2	NA	2-G10	1012	18/10/16	TD	FALSE	No	NA	34_23_no	Honduras	GGACTACHVGGGTWTCTAAT	13921	34	23	JTFB_23_34
JTFB.23.35		GTGYCAGCMGCCGCGGTAA		no	G11	adult	2	NA	2-G11	1012	25/10/16	TD	FALSE	No	NA	35_23_no	Honduras	GGACTACHVGGGTWTCTAAT	21228	35	23	JTFB_23_35
JTFB.29.03		GTGYCAGCMGCCGCGGTAA		no	B12	adult	1	NA	1-B12	1007	23/03/16	TD	TRUE	No	NA	3_29_no	Honduras	GGACTACHVGGGTWTCTAAT	13116	3	29	JTFB_29_03
JTFB.29.02		GTGYCAGCMGCCGCGGTAA		no	B4	adult	1	NA	1-B4	1007	16/03/16	TD	TRUE	No	NA	2_29_no	Honduras	GGACTACHVGGGTWTCTAAT	25843	2	29	JTFB_29_02
JTFB.29.05		GTGYCAGCMGCCGCGGTAA		no	C11	adult	1	NA	1-C11	1007	06/04/16	TD	TRUE	No	NA	5_29_no	Honduras	GGACTACHVGGGTWTCTAAT	7499	5	29	JTFB_29_05
JTFB.29.07		GTGYCAGCMGCCGCGGTAA		yes	E6	adult	1	None	1-E6	1007	19/04/16	TD	TRUE	No	NA	7_29_yes	Honduras	GGACTACHVGGGTWTCTAAT	16026	7	29	JTFB_29_07
JTFB.29.09		GTGYCAGCMGCCGCGGTAA		no	E11	adult	1	NA	1-E11	1007	09/05/16	TD	TRUE	No	NA	9_29_no	Honduras	GGACTACHVGGGTWTCTAAT	11060	9	29	JTFB_29_09
JTFB.29.08		GTGYCAGCMGCCGCGGTAA		yes	D12	adult	1	EPEC/ETEC	1-D12	1007	02/05/16	TD	TRUE	No	NA	8_29_yes	Honduras	GGACTACHVGGGTWTCTAAT	8668	8	29	JTFB_29_08
JTFB.20.03		GTGYCAGCMGCCGCGGTAA		no	B6	adult	1	NA	1-B6	1001	14/03/16	TD	FALSE	No	NA	3_20_no	Honduras	GGACTACHVGGGTWTCTAAT	21386	3	20	JTFB_20_03
JTFB.33.19		GTGYCAGCMGCCGCGGTAA		no	A12	adult	2	NA	2-A12	1004	18/07/16	TD	TRUE	No	NA	19_33_no	Honduras	GGACTACHVGGGTWTCTAAT	4836	19	33	JTFB_33_19
JTFB.33.18		GTGYCAGCMGCCGCGGTAA		no	A10	adult	2	NA	2-A10	1004	14/07/16	TD	TRUE	No	NA	18_33_no	Honduras	GGACTACHVGGGTWTCTAAT	9728	18	33	JTFB_33_18
JTFB.33.11		GTGYCAGCMGCCGCGGTAA		no	F11	adult	1	NA	1-F11	1004	23/05/16	TD	TRUE	No	NA	11_33_no	Honduras	GGACTACHVGGGTWTCTAAT	10357	11	33	JTFB_33_11
JTFB.33.10		GTGYCAGCMGCCGCGGTAA		no	F6	adult	1	NA	1-F6	1004	16/05/16	TD	TRUE	No	NA	10_33_no	Honduras	GGACTACHVGGGTWTCTAAT	20374	10	33	JTFB_33_10
JTFB.33.13		GTGYCAGCMGCCGCGGTAA		no	H1	adult	1	NA	1-H1	1004	09/06/16	TD	TRUE	No	NA	13_33_no	Honduras	GGACTACHVGGGTWTCTAAT	15246	13	33	JTFB_33_13
JTFB.33.12		GTGYCAGCMGCCGCGGTAA		no	G4	adult	1	NA	1-G4	1004	01/06/16	TD	TRUE	No	NA	12_33_no	Honduras	GGACTACHVGGGTWTCTAAT	1376	12	33	JTFB_33_12
JTFB.33.15		GTGYCAGCMGCCGCGGTAA	Parainfluenza virus 3	yes	H7	adult	1	EAEC/ETEC/STEC/E.coli0157	1-H7	1004	20/06/16	TD	TRUE	No	NA	15_33_yes	Honduras	GGACTACHVGGGTWTCTAAT	21220	15	33	JTFB_33_15
JTFB.33.14		GTGYCAGCMGCCGCGGTAA		no	H4	adult	1	NA	1-H4	1004	16/06/16	TD	TRUE	No	NA	14_33_no	Honduras	GGACTACHVGGGTWTCTAAT	20842	14	33	JTFB_33_14
JTFB.24.35		GTGYCAGCMGCCGCGGTAA		no	F4	adult	3	NA	3-F4	1009	17/11/16	TD	FALSE	No	NA	35_24_no	Honduras	GGACTACHVGGGTWTCTAAT	13996	35	24	JTFB_24_35
JTFB.33.16		GTGYCAGCMGCCGCGGTAA		no	H12	adult	1	NA	1-H12	1004	29/06/16	TD	TRUE	No	NA	16_33_no	Honduras	GGACTACHVGGGTWTCTAAT	18995	16	33	JTFB_33_16
JTFB.25.05		GTGYCAGCMGCCGCGGTAA		no	C10	adult	1	NA	1-C10	1006	05/04/16	TD	FALSE	No	NA	5_25_no	Honduras	GGACTACHVGGGTWTCTAAT	9441	5	25	JTFB_25_05
JTFB.25.04		GTGYCAGCMGCCGCGGTAA		no	C6	adult	1	NA	1-C6	1006	30/03/16	TD	FALSE	No	NA	4_25_no	Honduras	GGACTACHVGGGTWTCTAAT	14849	4	25	JTFB_25_04
JTFB.25.07		GTGYCAGCMGCCGCGGTAA		no	E4	adult	1	NA	1-E4	1006	19/04/16	TD	FALSE	No	NA	7_25_no	Honduras	GGACTACHVGGGTWTCTAAT	13204	7	25	JTFB_25_07
JTFB.25.06		GTGYCAGCMGCCGCGGTAA		no	D6	adult	1	NA	1-D6	1006	14/04/16	TD	FALSE	No	NA	6_25_no	Honduras	GGACTACHVGGGTWTCTAAT	11228	6	25	JTFB_25_06
JTFB.25.01		GTGYCAGCMGCCGCGGTAA		no	A6	adult	1	NA	1-A6	1006	10/03/16	TD	FALSE	No	NA	1_25_no	Honduras	GGACTACHVGGGTWTCTAAT	10590	1	25	JTFB_25_01
JTFB.25.03		GTGYCAGCMGCCGCGGTAA		no	B11	adult	1	NA	1-B11	1006	22/03/16	TD	FALSE	No	NA	3_25_no	Honduras	GGACTACHVGGGTWTCTAAT	8506	3	25	JTFB_25_03
JTFB.25.02		GTGYCAGCMGCCGCGGTAA		no	B3	adult	1	NA	1-B3	1006	17/03/16	TD	FALSE	No	NA	2_25_no	Honduras	GGACTACHVGGGTWTCTAAT	14026	2	25	JTFB_25_02
JTFB.25.09		GTGYCAGCMGCCGCGGTAA		no	F4	adult	1	NA	1-F4	1006	11/05/16	TD	FALSE	No	NA	9_25_no	Honduras	GGACTACHVGGGTWTCTAAT	19027	9	25	JTFB_25_09
JTFB.33.02		GTGYCAGCMGCCGCGGTAA		no	B5	adult	1	NA	1-B5	1004	24/03/16	TD	TRUE	No	NA	2_33_no	Honduras	GGACTACHVGGGTWTCTAAT	24048	2	33	JTFB_33_02
JTFB.41.56		GTGYCAGCMGCCGCGGTAA		no	G6	adult	3	NA	3-G6	1014	24/07/17	TD	FALSE	No	NA	56_41_no	Honduras	GGACTACHVGGGTWTCTAAT	17660	56	41	JTFB_41_56
JTFB.41.57		GTGYCAGCMGCCGCGGTAA		no	B7	adult	3	NA	3-B7	1014	03/08/17	TD	FALSE	No	NA	57_41_no	Honduras	GGACTACHVGGGTWTCTAAT	12182	57	41	JTFB_41_57
JTFB.41.58		GTGYCAGCMGCCGCGGTAA		no	C7	adult	3	NA	3-C7	1014	08/08/17	TD	FALSE	No	NA	58_41_no	Honduras	GGACTACHVGGGTWTCTAAT	16969	58	41	JTFB_41_58
JTFB.41.59		GTGYCAGCMGCCGCGGTAA		no	G7	adult	3	NA	3-G7	1014	16/08/17	TD	FALSE	No	NA	59_41_no	Honduras	GGACTACHVGGGTWTCTAAT	15106	59	41	JTFB_41_59
JTFB.43.29		GTGYCAGCMGCCGCGGTAA		no	E5	adult	3	NA	3-E5	1001b	20/04/17	TD	TRUE	No	NA	29_43_no	Honduras	GGACTACHVGGGTWTCTAAT	18639	29	43	JTFB_43_29
JTFB.33.03		GTGYCAGCMGCCGCGGTAA		no	C1	adult	1	NA	1-C1	1004	31/03/16	TD	TRUE	No	NA	3_33_no	Honduras	GGACTACHVGGGTWTCTAAT	15028	3	33	JTFB_33_03
JTFB.43.39		GTGYCAGCMGCCGCGGTAA		no	D6	adult	3	NA	3-D6	1001b	07/07/17	TD	TRUE	No	NA	39_43_no	Honduras	GGACTACHVGGGTWTCTAAT	9617	39	43	JTFB_43_39
JTFB.43.20		GTGYCAGCMGCCGCGGTAA		no	G3	adult	3	NA	3-G3	1001b	16/02/17	TD	TRUE	No	NA	20_43_no	Honduras	GGACTACHVGGGTWTCTAAT	17388	20	43	JTFB_43_20
Blank2.2		GTGYCAGCMGCCGCGGTAA		NA	B11	NA	2	NA	2-B11	NA	NA	TD	FALSE	Yes	NA	Blank	NA	GGACTACHVGGGTWTCTAAT	26483	NA	Blank	Blank2_2
JTFB.43.25		GTGYCAGCMGCCGCGGTAA		no	C4	adult	3	NA	3-C4	1001b	21/03/17	TD	TRUE	No	NA	25_43_no	Honduras	GGACTACHVGGGTWTCTAAT	16187	25	43	JTFB_43_25
JTFB.43.24		GTGYCAGCMGCCGCGGTAA		no	B4	adult	3	NA	3-B4	1001b	13/03/17	TD	TRUE	No	NA	24_43_no	Honduras	GGACTACHVGGGTWTCTAAT	14238	24	43	JTFB_43_24
JTFB.24.14		GTGYCAGCMGCCGCGGTAA		no	H6	adult	1	NA	1-H6	1009	20/06/16	TD	FALSE	No	NA	14_24_no	Honduras	GGACTACHVGGGTWTCTAAT	17590	14	24	JTFB_24_14
JTFB.24.17		GTGYCAGCMGCCGCGGTAA		no	A8	adult	2	NA	2-A8	1009	13/07/16	TD	FALSE	No	NA	17_24_no	Honduras	GGACTACHVGGGTWTCTAAT	7377	17	24	JTFB_24_17
JTFB.34.09		GTGYCAGCMGCCGCGGTAA		yes	F2	adult	1	Escherichia vulneris	1-F2	1008	10/05/16	TD	TRUE	No	NA	9_34_yes	Honduras	GGACTACHVGGGTWTCTAAT	1433	9	34	JTFB_34_09
JTFB.43.03		GTGYCAGCMGCCGCGGTAA		no	H4	adult	2	NA	2-H4	1001b	10/10/16	TD	TRUE	No	NA	3_43_no	Honduras	GGACTACHVGGGTWTCTAAT	23853	3	43	JTFB_43_03
JTFB.43.02		GTGYCAGCMGCCGCGGTAA		yes	H3	adult	2	EAE/Epec	2-H3	1001b	05/10/16	TD	TRUE	No	NA	2_43_yes	Honduras	GGACTACHVGGGTWTCTAAT	16168	2	43	JTFB_43_02
JTFB.33.04		GTGYCAGCMGCCGCGGTAA		no	C7	adult	1	NA	1-C7	1004	09/04/16	TD	TRUE	No	NA	4_33_no	Honduras	GGACTACHVGGGTWTCTAAT	19935	4	33	JTFB_33_04
JTFB.43.04		GTGYCAGCMGCCGCGGTAA		no	H5	adult	2	NA	2-H5	1001b	20/10/16	TD	TRUE	No	NA	4_43_no	Honduras	GGACTACHVGGGTWTCTAAT	15906	4	43	JTFB_43_04
JTFB.43.07		GTGYCAGCMGCCGCGGTAA		no	H8	adult	2	NA	2-H8	1001b	11/11/16	TD	TRUE	No	NA	7_43_no	Honduras	GGACTACHVGGGTWTCTAAT	18623	7	43	JTFB_43_07
JTFB.43.06		GTGYCAGCMGCCGCGGTAA		no	H7	adult	2	NA	2-H7	1001b	02/11/16	TD	TRUE	No	NA	6_43_no	Honduras	GGACTACHVGGGTWTCTAAT	15703	6	43	JTFB_43_06
JTFB.43.09		GTGYCAGCMGCCGCGGTAA		no	F2	adult	3	NA	3-F2	1001b	23/11/16	TD	TRUE	Yes	NA	9_43_no	Honduras	GGACTACHVGGGTWTCTAAT	19412	9	43	JTFB_43_09
JTFB.24.02		GTGYCAGCMGCCGCGGTAA		no	B2	adult	1	NA	1-B2	1009	08/03/16	TD	FALSE	No	NA	2_24_no	Honduras	GGACTACHVGGGTWTCTAAT	22512	2	24	JTFB_24_02
JTFB.24.03		GTGYCAGCMGCCGCGGTAA		no	B10	adult	1	NA	1-B10	1009	18/03/16	TD	FALSE	No	NA	3_24_no	Honduras	GGACTACHVGGGTWTCTAAT	21638	3	24	JTFB_24_03
JTFB.24.06		GTGYCAGCMGCCGCGGTAA		no	D5	adult	1	NA	1-D5	1009	13/04/16	TD	FALSE	No	NA	6_24_no	Honduras	GGACTACHVGGGTWTCTAAT	10223	6	24	JTFB_24_06
JTFB.24.04		GTGYCAGCMGCCGCGGTAA		no	C4	adult	1	NA	1-C4	1009	23/03/16	TD	FALSE	No	NA	4_24_no	Honduras	GGACTACHVGGGTWTCTAAT	17818	4	24	JTFB_24_04
JTFB.24.05		GTGYCAGCMGCCGCGGTAA		no	C9	adult	1	NA	1-C9	1009	29/03/16	TD	FALSE	No	NA	5_24_no	Honduras	GGACTACHVGGGTWTCTAAT	12931	5	24	JTFB_24_05
JTFB.24.08		GTGYCAGCMGCCGCGGTAA		no	E9	adult	1	NA	1-E9	1009	27/04/16	TD	FALSE	No	NA	8_24_no	Honduras	GGACTACHVGGGTWTCTAAT	13220	8	24	JTFB_24_08
JTFB.24.09		GTGYCAGCMGCCGCGGTAA		no	E10	adult	1	NA	1-E10	1009	04/05/16	TD	FALSE	No	NA	9_24_no	Honduras	GGACTACHVGGGTWTCTAAT	22363	9	24	JTFB_24_09
JTFB.33.05		GTGYCAGCMGCCGCGGTAA		no	C12	adult	1	NA	1-C12	1004	12/04/16	TD	TRUE	No	NA	5_33_no	Honduras	GGACTACHVGGGTWTCTAAT	13693	5	33	JTFB_33_05
PC3.1		GTGYCAGCMGCCGCGGTAA		NA	C5	adult	3	NA	3-C5	NA	NA	TD	FALSE	Yes	NA	PC	USA	GGACTACHVGGGTWTCTAAT	18187	NA	PC	PC3_1
PC3.3		GTGYCAGCMGCCGCGGTAA		NA	G2	adult	3	NA	3-G2	NA	NA	TD	FALSE	Yes	NA	PC	USA	GGACTACHVGGGTWTCTAAT	16266	NA	PC	PC3_3
PC3.2		GTGYCAGCMGCCGCGGTAA		NA	D2	adult	3	NA	3-D2	NA	NA	TD	FALSE	Yes	NA	PC	USA	GGACTACHVGGGTWTCTAAT	12784	NA	PC	PC3_2
JTFB.41.09		GTGYCAGCMGCCGCGGTAA		no	D12	adult	2	NA	2-D12	1014	07/09/16	TD	FALSE	No	NA	9_41_no	Honduras	GGACTACHVGGGTWTCTAAT	12442	9	41	JTFB_41_09
JTFB.41.08		GTGYCAGCMGCCGCGGTAA		no	D10	adult	2	NA	2-D10	1014	29/08/16	TD	FALSE	No	NA	8_41_no	Honduras	GGACTACHVGGGTWTCTAAT	8643	8	41	JTFB_41_08
JTFB.41.03		GTGYCAGCMGCCGCGGTAA		no	B8	adult	2	NA	2-B8	1014	25/07/16	TD	FALSE	No	NA	3_41_no	Honduras	GGACTACHVGGGTWTCTAAT	18283	3	41	JTFB_41_03
JTFB.41.02		GTGYCAGCMGCCGCGGTAA		no	B2	adult	2	NA	2-B2	1014	18/07/16	TD	FALSE	No	NA	2_41_no	Honduras	GGACTACHVGGGTWTCTAAT	24019	2	41	JTFB_41_02
JTFB.41.01		GTGYCAGCMGCCGCGGTAA		no	A6	adult	2	NA	2-A6	1014	11/07/16	TD	FALSE	No	NA	1_41_no	Honduras	GGACTACHVGGGTWTCTAAT	10086	1	41	JTFB_41_01
JTFB.41.07		GTGYCAGCMGCCGCGGTAA		no	D7	adult	2	NA	2-D7	1014	26/08/16	TD	FALSE	No	NA	7_41_no	Honduras	GGACTACHVGGGTWTCTAAT	10213	7	41	JTFB_41_07
JTFB.41.06		GTGYCAGCMGCCGCGGTAA		no	D2	adult	2	NA	2-D2	1014	15/08/16	TD	FALSE	No	NA	6_41_no	Honduras	GGACTACHVGGGTWTCTAAT	12416	6	41	JTFB_41_06
JTFB.41.05		GTGYCAGCMGCCGCGGTAA		no	C7	adult	2	NA	2-C7	1014	09/08/16	TD	FALSE	No	NA	5_41_no	Honduras	GGACTACHVGGGTWTCTAAT	15414	5	41	JTFB_41_05
JTFB.41.04		GTGYCAGCMGCCGCGGTAA		no	C1	adult	2	NA	2-C1	1014	01/08/16	TD	FALSE	No	NA	4_41_no	Honduras	GGACTACHVGGGTWTCTAAT	15971	4	41	JTFB_41_04
JTFB.23.29		GTGYCAGCMGCCGCGGTAA		no	E3	adult	2	NA	2-E3	1012	14/09/16	TD	FALSE	No	NA	29_23_no	Honduras	GGACTACHVGGGTWTCTAAT	21465	29	23	JTFB_23_29
PC1.3		GTGYCAGCMGCCGCGGTAA		NA	G7	adult	1	NA	1-G7	NA	NA	TD	FALSE	Yes	NA	PC	USA	GGACTACHVGGGTWTCTAAT	19518	NA	PC	PC1_3
PC1.2		GTGYCAGCMGCCGCGGTAA		NA	F3	adult	1	NA	1-F3	NA	NA	TD	FALSE	Yes	NA	PC	USA	GGACTACHVGGGTWTCTAAT	17145	NA	PC	PC1_2
PC1.1		GTGYCAGCMGCCGCGGTAA		NA	B9	adult	1	NA	1-B9	NA	NA	TD	FALSE	Yes	NA	PC	USA	GGACTACHVGGGTWTCTAAT	20402	NA	PC	PC1_1
JTFB.23.21		GTGYCAGCMGCCGCGGTAA		no	B6	adult	2	NA	2-B6	1012	25/07/16	TD	FALSE	No	NA	21_23_no	Honduras	GGACTACHVGGGTWTCTAAT	2996	21	23	JTFB_23_21
JTFB.23.20		GTGYCAGCMGCCGCGGTAA		no	B3	adult	2	NA	2-B3	1012	20/07/16	TD	FALSE	No	NA	20_23_no	Honduras	GGACTACHVGGGTWTCTAAT	22823	20	23	JTFB_23_20
JTFB.23.23		GTGYCAGCMGCCGCGGTAA		no	C4	adult	2	NA	2-C4	1012	03/08/16	TD	FALSE	No	NA	23_23_no	Honduras	GGACTACHVGGGTWTCTAAT	15585	23	23	JTFB_23_23
JTFB.23.22		GTGYCAGCMGCCGCGGTAA		no	B12	adult	2	NA	2-B12	1012	29/07/16	TD	FALSE	No	NA	22_23_no	Honduras	GGACTACHVGGGTWTCTAAT	24004	22	23	JTFB_23_22
JTFB.23.25		GTGYCAGCMGCCGCGGTAA		no	D3	adult	2	NA	2-D3	1012	17/08/16	TD	FALSE	No	NA	25_23_no	Honduras	GGACTACHVGGGTWTCTAAT	12487	25	23	JTFB_23_25
JTFB.23.24		GTGYCAGCMGCCGCGGTAA		no	C11	adult	2	NA	2-C11	1012	11/08/16	TD	FALSE	No	NA	24_23_no	Honduras	GGACTACHVGGGTWTCTAAT	16832	24	23	JTFB_23_24
JTFB.23.27		GTGYCAGCMGCCGCGGTAA		no	D11	adult	2	NA	2-D11	1012	30/08/16	TD	FALSE	No	NA	27_23_no	Honduras	GGACTACHVGGGTWTCTAAT	12915	27	23	JTFB_23_27
JTFB.23.26		GTGYCAGCMGCCGCGGTAA		no	D6	adult	2	NA	2-D6	1012	26/08/16	TD	FALSE	No	NA	26_23_no	Honduras	GGACTACHVGGGTWTCTAAT	48	26	23	JTFB_23_26
JTFB.29.34		GTGYCAGCMGCCGCGGTAA		no	G3	adult	2	NA	2-G3	1007	14/11/16	TD	TRUE	No	NA	34_29_no	Honduras	GGACTACHVGGGTWTCTAAT	19045	34	29	JTFB_29_34
JTFB.29.01		GTGYCAGCMGCCGCGGTAA		no	A7	adult	1	NA	1-A7	1007	10/03/16	TD	TRUE	No	NA	1_29_no	Honduras	GGACTACHVGGGTWTCTAAT	9105	1	29	JTFB_29_01
JTFB.23.03		GTGYCAGCMGCCGCGGTAA		no	B8	adult	1	NA	1-B8	1012	22/03/16	TD	FALSE	No	NA	3_23_no	Honduras	GGACTACHVGGGTWTCTAAT	20110	3	23	JTFB_23_03
JTFB.23.01		GTGYCAGCMGCCGCGGTAA		no	A4	adult	1	NA	1-A4	1012	09/03/16	TD	FALSE	No	NA	1_23_no	Honduras	GGACTACHVGGGTWTCTAAT	7667	1	23	JTFB_23_01
JTFB.23.06		GTGYCAGCMGCCGCGGTAA		no	D3	adult	1	NA	1-D3	1012	12/04/16	TD	FALSE	No	NA	6_23_no	Honduras	GGACTACHVGGGTWTCTAAT	8506	6	23	JTFB_23_06
JTFB.33.28		GTGYCAGCMGCCGCGGTAA		no	E8	adult	2	NA	2-E8	1004	20/09/16	TD	TRUE	No	NA	28_33_no	Honduras	GGACTACHVGGGTWTCTAAT	21289	28	33	JTFB_33_28
JTFB.33.29		GTGYCAGCMGCCGCGGTAA		no	F2	adult	2	NA	2-F2	1004	27/09/16	TD	TRUE	No	NA	29_33_no	Honduras	GGACTACHVGGGTWTCTAAT	19546	29	33	JTFB_33_29
JTFB.33.24		GTGYCAGCMGCCGCGGTAA		no	D5	adult	2	NA	2-D5	1004	23/08/16	TD	TRUE	No	NA	24_33_no	Honduras	GGACTACHVGGGTWTCTAAT	102	24	33	JTFB_33_24
JTFB.33.25		GTGYCAGCMGCCGCGGTAA		no	D9	adult	2	NA	2-D9	1004	29/08/16	TD	TRUE	No	NA	25_33_no	Honduras	GGACTACHVGGGTWTCTAAT	14546	25	33	JTFB_33_25
JTFB.33.27		GTGYCAGCMGCCGCGGTAA		no	E2	adult	2	NA	2-E2	1004	14/09/16	TD	TRUE	No	NA	27_33_no	Honduras	GGACTACHVGGGTWTCTAAT	25836	27	33	JTFB_33_27
JTFB.33.20		GTGYCAGCMGCCGCGGTAA		no	B10	adult	2	NA	2-B10	1004	29/07/16	TD	TRUE	No	NA	20_33_no	Honduras	GGACTACHVGGGTWTCTAAT	22191	20	33	JTFB_33_20
JTFB.33.21		GTGYCAGCMGCCGCGGTAA		no	C3	adult	2	NA	2-C3	1004	02/08/16	TD	TRUE	No	NA	21_33_no	Honduras	GGACTACHVGGGTWTCTAAT	16533	21	33	JTFB_33_21
JTFB.33.22		GTGYCAGCMGCCGCGGTAA		no	C8	adult	2	NA	2-C8	1004	09/08/16	TD	TRUE	No	NA	22_33_no	Honduras	GGACTACHVGGGTWTCTAAT	15681	22	33	JTFB_33_22
JTFB.33.23		GTGYCAGCMGCCGCGGTAA		no	D1	adult	2	NA	2-D1	1004	15/08/16	TD	TRUE	No	NA	23_33_no	Honduras	GGACTACHVGGGTWTCTAAT	10502	23	33	JTFB_33_23
JTFB.25.30		GTGYCAGCMGCCGCGGTAA		no	F9	adult	2	NA	2-F9	1006	15/10/16	TD	FALSE	No	NA	30_25_no	Honduras	GGACTACHVGGGTWTCTAAT	14176	30	25	JTFB_25_30
JTFB.25.31		GTGYCAGCMGCCGCGGTAA		no	F11	adult	2	NA	2-F11	1006	18/10/16	TD	FALSE	No	NA	31_25_no	Honduras	GGACTACHVGGGTWTCTAAT	21075	31	25	JTFB_25_31
JTFB.25.33		GTGYCAGCMGCCGCGGTAA		no	F12	adult	2	NA	2-F12	1006	04/11/16	TD	FALSE	No	NA	33_25_no	Honduras	GGACTACHVGGGTWTCTAAT	16052	33	25	JTFB_25_33
JTFB.25.34		GTGYCAGCMGCCGCGGTAA		no	G1	adult	2	NA	2-G1	1006	08/11/16	TD	FALSE	No	NA	34_25_no	Honduras	GGACTACHVGGGTWTCTAAT	14268	34	25	JTFB_25_34
JTFB.24.01		GTGYCAGCMGCCGCGGTAA		no	A5	adult	1	NA	1-A5	1009	03/03/16	TD	FALSE	No	NA	1_24_no	Honduras	GGACTACHVGGGTWTCTAAT	8534	1	24	JTFB_24_01
JTFB.23.07.b			no_data	no_data	no_data	adult	no_data	no_data	no_data	no_data	no_data	TD	no_data	no_data	NA	no_data	Honduras	no_data	no_data	no_data	no_data	JTFB.23.07.b
JTFB.23.16.b			no_data	no_data	no_data	adult	no_data	no_data	no_data	no_data	no_data	TD	no_data	no_data	NA	no_data	Honduras	no_data	no_data	no_data	no_data	JTFB.23.16.b
JTFB.24.16.b			no_data	no_data	no_data	adult	no_data	no_data	no_data	no_data	no_data	TD	no_data	no_data	NA	no_data	Honduras	no_data	no_data	no_data	no_data	JTFB.24.16.b
JTFB.43.41.b			no_data	no_data	no_data	adult	no_data	no_data	no_data	no_data	no_data	TD	no_data	no_data	NA	no_data	Honduras	no_data	no_data	no_data	no_data	JTFB.43.41.b
JTFB.43.45.b			no_data	no_data	no_data	adult	no_data	no_data	no_data	no_data	no_data	TD	no_data	no_data	NA	no_data	Honduras	no_data	no_data	no_data	no_data	JTFB.43.45.b
