# Supplementary material for: Epidemiology and associated microbiota changes in deployed military personnel at high risk of traveler's diarrhea
Source: PLoS One. 2020 Aug 12;15(8):e0236703. doi: 10.1371/journal.pone.0236703 (PMC7423091; doi:10.1371/journal.pone.0236703)
Supplement: S5 Table — (XLSX) [file pone.0236703.s009.xlsx]

## Sheet: Sheet1
Supplemental Table 5: Summary of microbial taxonomies from prior studies that distinguish human subjects that acquired TD and those that did not.
Multiple occurrences of the same taxonomy across different OTUs was collapsed into a single taxa string
Protective against TD	Susceptibility to TD
Youmans et al (A)
Streptococcus sp., Lactococcus sp.	Bacteroides sp., Alistipes sp., Barnesiella sp., Roseburia sp., Lachnospiraceae, Bilophila sp.
Leo et al (B)
Clostridia (uncultured Natranaerobiales)	Prevotella copri, Bacteroides sp., Bifidobacterium bifidum, Clostridiales, Ruminococcaceae, Collinsella aerofaciens, Bifidobacterium sp., Succinivibrio sp.
Pop et al (C)
Prevotella copri, Sutterella sp., Bacteroides uniformis, Bacteroides vulgatus, Prevotella sp., Prevotella stercorea	Bacteroides dorei, Dorea longicatena, Ruminococcus bicirculans, Alistipes shahii, Barnesiella intestinihominis, Alistipes sp., Prevotella sp., Lachnospiraceae, Ruminococcus obeum, Alistipes onderdonkii, Romboutsia sp., Olsenella sp., Clostridium sp., Parabacteroides distasonis, Oscillibacter sp., Eubacterium hallii, Blautia sp., Bacteroides ovatus
A. From table 3 of Youmans et al, 2015, derived from Kruskal-Wallis tests of relative abundances of each OTU.
B. From the pre-travel microbiota differences, derived from LefSe results, as shown in supplemental figure 1G of the Leo et al 2019 article.
C. From the support-vector machine learning predictive features (figure 6, Pop et al 2016)
