# Supplementary material for: Epidemiology and associated microbiota changes in deployed military personnel at high risk of traveler's diarrhea
Source: PLoS One. 2020 Aug 12;15(8):e0236703. doi: 10.1371/journal.pone.0236703 (PMC7423091; doi:10.1371/journal.pone.0236703)
Supplement: S1 Appendix — (TXT) [file pone.0236703.s010.txt]

R environment for linear mixed model testing:
R version 3.3.2 (2016-10-31)
Platform: x86_64-pc-linux-gnu (64-bit)
Running under: Ubuntu 18.04.1 LTS
 
locale:
 [1] LC_CTYPE=en_US.UTF-8       LC_NUMERIC=C              
 [3] LC_TIME=en_US.UTF-8        LC_COLLATE=en_US.UTF-8    
 [5] LC_MONETARY=en_US.UTF-8    LC_MESSAGES=en_US.UTF-8   
 [7] LC_PAPER=en_US.UTF-8       LC_NAME=C                 
 [9] LC_ADDRESS=C               LC_TELEPHONE=C            
[11] LC_MEASUREMENT=en_US.UTF-8 LC_IDENTIFICATION=C       
 
attached base packages:
[1] stats     graphics  grDevices utils     datasets  methods   base     
 
other attached packages:
 [1] vegan_2.5-2     lattice_0.20-35 permute_0.9-4   reshape2_1.4.3 
 [5] lsmeans_2.27-62 lmerTest_3.0-1  lme4_1.1-17     Matrix_1.2-14  
 [9] broom_0.4.4     plotly_4.7.1    ggplot2_2.2.1   tidyr_0.8.0    
[13] dplyr_0.7.4    
 
loaded via a namespace (and not attached):
 [1] Rcpp_0.12.16      mvtnorm_1.0-7     zoo_1.8-1         assertthat_0.2.0 
 [5] digest_0.6.15     psych_1.8.4       IRdisplay_0.5.0   R6_2.2.2         
 [9] plyr_1.8.4        repr_0.13         evaluate_0.10.1   coda_0.19-1      
[13] httr_1.3.1        pillar_1.2.2      rlang_0.2.0       lazyeval_0.2.1   
[17] multcomp_1.4-8    uuid_0.1-2        minqa_1.2.4       data.table_1.11.2
[21] nloptr_1.0.4      splines_3.3.2     stringr_1.1.0     foreign_0.8-70   
[25] htmlwidgets_1.2   munsell_0.4.3     numDeriv_2016.8-1 pkgconfig_2.0.1  
[29] base64enc_0.1-3   mnormt_1.5-5      mgcv_1.8-23       htmltools_0.3.6  
[33] tibble_1.4.2      codetools_0.2-15  viridisLite_0.3.0 crayon_1.3.4     
[37] MASS_7.3-50       grid_3.3.2        nlme_3.1-128      jsonlite_1.5     
[41] xtable_1.8-2      gtable_0.2.0      magrittr_1.5      scales_0.5.0     
[45] estimability_1.3  stringi_1.1.2     bindrcpp_0.2.2    sandwich_2.4-0   
[49] IRkernel_0.7.1    TH.data_1.0-8     tools_3.3.2       glue_1.2.0       
[53] purrr_0.2.4       parallel_3.3.2    survival_2.42-3   colorspace_1.3-2 
[57] cluster_2.0.7-1   pbdZMQ_0.3-3      bindr_0.1.1
